# Supplementary material for: Genome-Wide Transcriptional Start Site Mapping and sRNA Identification in the Pathogen Leptospira interrogans
Source: Front Cell Infect Microbiol. 2017 Jan 19;7:10. doi: 10.3389/fcimb.2017.00010 (PMC5243855; doi:10.3389/fcimb.2017.00010)
Supplement: Supplementary Table 3 — RNA-seq coverage of L. interrogans genes 30 and 37°C. [file Table3.XLSX]

## Sheet: Genes at 30
Locus	Strand	Start	End	Avg coverage	Gene	Product	COGs	COG class	COG description	COG process
LMANv2_16s_rRNA_1	+	4180778	4182275	3795.74
LMANv2_23s_rRNA_1	+	4575964	4578919	3109.99
LMANv2_5s_rRNA_1	-	3124690	3124805	1853.3
LMANv2_misc_RNA_3	-	3131954	3132302	1427.08
LMANv2_misc_RNA_5	+	1760602	1760927	712.18
LMANv2_150111	+	1336450	1337268	360.502	lipL32	LipL32
LMANv2_330026	-	2758628	2758720	359.36		conserved protein of unknown function
LMANv2_100043	-	899633	899842	165.001		conserved protein of unknown function
LMANv2_290015	-	2401686	2402537	154.856	flaB	Flagellar filament 35 kDa core protein	COG1344	N	Cell motility	CELLULAR PROCESSES AND SIGNALING
LMANv2_290016	-	2402994	2403839	153.557	flaB	Flagellar filament 35 kDa core protein	COG1344	N	Cell motility	CELLULAR PROCESSES AND SIGNALING
LMANv2_90177	+	803203	803436	152.485	acpP	acyl carrier protein (ACP)	['COG0236' 'COG0236']	['I' 'Q']	['Lipid transport and metabolism' 'Secondary metabolites biosynthesis, transport and catabolism']	['METABOLISM' 'METABOLISM']
LMANv2_tRNA8	+	2181966	2182037	149.867
LMANv2_310024	-	2616371	2616706	136.868		conserved exported protein of unknown function
LMANv2_50002	+	213646	214608	133.19		OmpL1
LMANv2_100108	+	972824	973384	131.605	lipL21	Surface exposed lipoprotein
LMANv2_450005	+	3425771	3426682	131.142		conserved exported protein of unknown function	COG0419	L	Replication, recombination and repair	INFORMATION STORAGE AND PROCESSING
LMANv2_tRNA30	-	1214896	1214971	119.529
LMANv2_430025	+	3349185	3349484	112.749		Transcriptional regulator (ArsR family)	COG0640	K	Transcription	INFORMATION STORAGE AND PROCESSING
LMANv2_tRNA22	+	4523407	4523479	111.352
LMANv2_370042	+	3087743	3088330	110.392	loa22	OmpA family outer membrane lipoprotein	COG2885	M	Cell wall/membrane/envelope biogenesis	CELLULAR PROCESSES AND SIGNALING
LMANv2_tRNA34	-	139280	139352	109.138
LMANv2_280087	+	2376437	2376712	104.992		RNA-binding protein	COG0724	R	General function prediction only	POORLY CHARACTERIZED
LMANv2_tRNA3	+	508829	508903	100.161
LMANv2_440011	-	3381624	3381818	99.341		conserved protein of unknown function
LMANv2_420016	-	3315130	3316230	96.1396	lipL36	putative lipoprotein
LMANv2_tRNA5	+	886861	886947	94.086
LMANv2_tRNA27	-	2609476	2609551	93.2082
LMANv2_tRNA24	-	4453453	4453525	90.5121
LMANv2_300013	-	2495411	2495839	88.1971		conserved membrane protein of unknown function	['COG0477' 'COG0477' 'COG0477' 'COG0477']	['E' 'G' 'P' 'R']	['Amino acid transport and metabolism' 'Carbohydrate transport and metabolism' 'Inorganic ion transport and metabolism' 'General function prediction only']	['METABOLISM' 'METABOLISM' 'METABOLISM' 'POORLY CHARACTERIZED']
LMANv2_450023	-	3444435	3444815	82.8354		conserved protein of unknown function	['COG0840' 'COG0840']	['N' 'T']	['Cell motility' 'Signal transduction mechanisms']	['CELLULAR PROCESSES AND SIGNALING' 'CELLULAR PROCESSES AND SIGNALING']
LMANv2_70054	+	477254	478321	78.9726	lipL41	LipL41	COG0457	R	General function prediction only	POORLY CHARACTERIZED
LMANv2_590023	+	4050128	4050976	78.0746	flaB	Flagellar filament 35 kDa core protein	COG1344	N	Cell motility	CELLULAR PROCESSES AND SIGNALING
LMANv2_tRNA18	+	3592792	3592863	77.5075
LMANv2_tRNA9	+	2182049	2182119	76.9034
LMANv2_430001	-	3318565	3319731	75.823	lipL45	LipL45	COG0532	J	Translation, ribosomal structure and biogenesis	INFORMATION STORAGE AND PROCESSING
LMANv2_170018	-	1476070	1476489	74.7463		Cytochrome C	COG2010	C	Energy production and conversion	METABOLISM
LMANv2_tRNA11	+	2236400	2236472	74.231
LMANv2_260046	+	2226561	2227508	73.2778		Flagellar filament outer layer protein Flaa
LMANv2_370002	+	3044907	3045224	72.9648		conserved protein of unknown function	COG0443	O	Posttranslational modification, protein turnover, chaperones	CELLULAR PROCESSES AND SIGNALING
LMANv2_200014	+	1748502	1749107	71.1246		conserved exported protein of unknown function
LMANv2_tRNA19	+	3601022	3601105	70.2129
LMANv2_tRNA36	-	121793	121869	70.0732
LMANv2_560005	+	3973298	3973540	68.3364		protein of unknown function
LMANv2_170069	-	1528167	1528856	65.9932		conserved exported protein of unknown function	COG1196	D	Cell cycle control, cell division, chromosome partitioning	CELLULAR PROCESSES AND SIGNALING
LMANv2_tRNA23	+	4575280	4575363	65.8207
LMANv2_560004	-	3973060	3973605	65.2198	ybcL	putative kinase inhibitor; DLP12 prophage	COG1881	R	General function prediction only	POORLY CHARACTERIZED
LMANv2_260007	+	2184696	2185079	64.7844	rplL	50S ribosomal subunit protein L7/L12	COG0222	J	Translation, ribosomal structure and biogenesis	INFORMATION STORAGE AND PROCESSING
LMANv2_240172	-	2157621	2158826	64.5585	tufB	protein chain elongation factor EF-Tu, possible GTP-binding factor (duplicate of tufA)	COG0050	J	Translation, ribosomal structure and biogenesis	INFORMATION STORAGE AND PROCESSING
LMANv2_tRNA21	+	3786531	3786604	64.2908
LMANv2_120052	+	1095031	1095354	63.3374		conserved protein of unknown function
LMANv2_410012	-	3236039	3236557	62.4304		conserved protein of unknown function	COG0532	J	Translation, ribosomal structure and biogenesis	INFORMATION STORAGE AND PROCESSING
LMANv2_230008	+	1947771	1948289	61.8123		conserved protein of unknown function	COG0419	L	Replication, recombination and repair	INFORMATION STORAGE AND PROCESSING
LMANv2_740025	+	4519847	4520194	60.4026		conserved membrane protein of unknown function
LMANv2_240171	-	2157298	2157606	59.8438	rpsJ	30S ribosomal protein S10	COG0051	J	Translation, ribosomal structure and biogenesis	INFORMATION STORAGE AND PROCESSING
LMANv2_420005	+	3302053	3303147	57.5438		conserved exported protein of unknown function
LMANv2_90198	+	824870	826180	56.9378	ahcY	Adenosylhomocysteinase	COG0499	H	Coenzyme transport and metabolism	METABOLISM
LMANv2_90192	-	819655	820170	56.7067		conserved protein of unknown function
LMANv2_760009	+	4551844	4552068	56.7027		conserved protein of unknown function
LMANv2_30006	-	139369	139635	56.0804	rpsT	30S ribosomal protein S20	COG0268	J	Translation, ribosomal structure and biogenesis	INFORMATION STORAGE AND PROCESSING
LMANv2_370024	-	3069306	3070910	54.793	ctaD	Cytochrome c oxidase subunit 1	COG0843	C	Energy production and conversion	METABOLISM
LMANv2_100047	+	902954	903424	53.121		conserved exported protein of unknown function	COG4731	S	Function unknown	POORLY CHARACTERIZED
LMANv2_150129	+	1353491	1355131	52.0659	groEL	chaperone Hsp60, peptide-dependent ATPase, heat shock protein	COG0459	O	Posttranslational modification, protein turnover, chaperones	CELLULAR PROCESSES AND SIGNALING
LMANv2_tRNA31	-	538846	538927	51.8622
LMANv2_340032	-	2908768	2909598	50.2702		conserved exported protein of unknown function
LMANv2_80068	+	568647	569057	49.5871		Polymer-forming cytoskeletal family protein	COG1664	M	Cell wall/membrane/envelope biogenesis	CELLULAR PROCESSES AND SIGNALING
LMANv2_80109	-	618768	621875	49.2848		4Fe-4S dicluster domain protein	COG0243,COG0437	C	Energy production and conversion	METABOLISM
LMANv2_710001	-	4433824	4434108	49.186		conserved membrane protein of unknown function	COG1914	P	Inorganic ion transport and metabolism	METABOLISM
LMANv2_260045	+	2225818	2226537	48.1696	flaA	Flagellar filament sheath protein
LMANv2_290006	+	2393681	2394919	48.1447		conserved exported protein of unknown function
LMANv2_80108	-	617375	618748	48.0311		Polysulfide reductase NrfD	COG5557	C	Energy production and conversion	METABOLISM
LMANv2_370090	-	3124314	3124475	47.8786	rpmH	50S ribosomal protein L34	COG0230	J	Translation, ribosomal structure and biogenesis	INFORMATION STORAGE AND PROCESSING
LMANv2_790011	+	4574853	4575257	47.8139		conserved protein of unknown function	COG2050	Q	Secondary metabolites biosynthesis, transport and catabolism	METABOLISM
LMANv2_370120	-	3162800	3163729	47.6976		LipL45-like lipoprotein	COG4254	S	Function unknown	POORLY CHARACTERIZED
LMANv2_650041	+	4221880	4222809	47.6791	cysK	cysteine synthase A, O-acetylserine sulfhydrolase A subunit	COG0031	E	Amino acid transport and metabolism	METABOLISM
LMANv2_610023	+	4134478	4136571	47.4676		putative lipoprotein
LMANv2_490053	-	3744279	3744455	47.0522		conserved protein of unknown function
LMANv2_80110	-	621895	622401	46.8284		conserved exported protein of unknown function
LMANv2_150128	+	1353186	1353476	46.4223	groS	10 kDa chaperonin	COG0234	O	Posttranslational modification, protein turnover, chaperones	CELLULAR PROCESSES AND SIGNALING
LMANv2_240054	+	2062867	2063382	46.26	tpx	putative thiol peroxidase	COG2077	O	Posttranslational modification, protein turnover, chaperones	CELLULAR PROCESSES AND SIGNALING
LMANv2_330140	-	2869851	2871116	45.9876		Thiolase, C-terminal domain protein	COG0183	I	Lipid transport and metabolism	METABOLISM
LMANv2_810009	-	4586701	4587027	45.9692	atpE	ATP synthase F0, C subunit	COG0636	C	Energy production and conversion	METABOLISM
LMANv2_280068	-	2353094	2353825	45.956		Succinate dehydrogenase/fumarate reductase iron-sulfur subunit	COG0479	C	Energy production and conversion	METABOLISM
LMANv2_370023	-	3068675	3069319	45.704	cyoC	Cytochrome/quinol oxidase subunit 3	COG1845	C	Energy production and conversion	METABOLISM
LMANv2_tRNA25	-	4453358	4453442	45.6609
LMANv2_tRNA28	-	2419282	2419355	45.5916
LMANv2_750015	+	4537088	4537426	45.547		TRL-like family protein
LMANv2_280033	+	2314185	2315630	45.2452	cat	Catalase	COG0753	P	Inorganic ion transport and metabolism	METABOLISM
LMANv2_480056	-	3676127	3677323	45.1496	icd	Isocitrate dehydrogenase [NADP]	COG0538	C	Energy production and conversion	METABOLISM
LMANv2_100089	-	953760	954464	44.9981		conserved membrane protein of unknown function	COG3748	S	Function unknown	POORLY CHARACTERIZED
LMANv2_260020	+	2199362	2199760	44.8472	rpsI	30S ribosomal subunit protein S9	COG0103	J	Translation, ribosomal structure and biogenesis	INFORMATION STORAGE AND PROCESSING
LMANv2_240170	-	2156666	2157286	44.4998	rplC	50S ribosomal subunit protein L3	COG0087	J	Translation, ribosomal structure and biogenesis	INFORMATION STORAGE AND PROCESSING
LMANv2_800002	+	4578905	4579126	44.0188		protein of unknown function
LMANv2_480002	-	3615360	3615695	43.7832		Anti-sigma factor antagonist	COG1366	T	Signal transduction mechanisms	CELLULAR PROCESSES AND SIGNALING
LMANv2_280025	+	2308003	2308443	43.6474		3-demethylubiquinone-9 3-methyltransferase domain protein	COG2764	S	Function unknown	POORLY CHARACTERIZED
LMANv2_tRNA37	-	121701	121776	43.4187
LMANv2_480001	-	3613645	3615312	43.1088		conserved exported protein of unknown function	['COG0419' 'COG1652']	['L' 'S']	['Replication, recombination and repair' 'Function unknown']	['INFORMATION STORAGE AND PROCESSING' 'POORLY CHARACTERIZED']
LMANv2_240063	-	2072105	2072359	42.3896	rpmA	50S ribosomal protein L27	COG0211	J	Translation, ribosomal structure and biogenesis	INFORMATION STORAGE AND PROCESSING
LMANv2_750014	+	4536759	4537082	42.3072		TRL-like family protein
LMANv2_500071	-	3838327	3838689	42.204	cheY	Chemotaxis protein CheY	COG0784	T	Signal transduction mechanisms	CELLULAR PROCESSES AND SIGNALING
LMANv2_370025	-	3070921	3071922	42.1314	coxB	Cytochrome c oxidase subunit 2	COG1622,COG2010	C	Energy production and conversion	METABOLISM
LMANv2_490020	+	3708328	3709428	42.0799	recA	DNA strand exchange and recombination protein with protease and nuclease activity	COG0468	L	Replication, recombination and repair	INFORMATION STORAGE AND PROCESSING
LMANv2_500021	+	3786627	3786911	41.968		conserved exported protein of unknown function
LMANv2_650015	+	4191993	4192442	41.861	rplI	50S ribosomal protein L9	COG0359	J	Translation, ribosomal structure and biogenesis	INFORMATION STORAGE AND PROCESSING
LMANv2_110020	+	1019411	1020010	41.2083	tsf	Elongation factor Ts	COG0264	J	Translation, ribosomal structure and biogenesis	INFORMATION STORAGE AND PROCESSING
LMANv2_750013	+	4536294	4536737	40.9914		TRL-like family protein
LMANv2_80105	-	614999	616222	40.9687		putative membrane protein
LMANv2_470013	-	3509207	3510829	40.8005		Caspase domain protein	['COG4249' 'COG0810']	['R' 'M']	['General function prediction only' 'Cell wall/membrane/envelope biogenesis']	['POORLY CHARACTERIZED' 'CELLULAR PROCESSES AND SIGNALING']
LMANv2_570001	+	3995972	3996271	40.7611		transposase	COG2963	L	Replication, recombination and repair	INFORMATION STORAGE AND PROCESSING
LMANv2_80106	-	616228	616809	40.7244		Cytochrome C	COG2010	C	Energy production and conversion	METABOLISM
LMANv2_810008	-	4586176	4586697	40.6259	atpF	ATP synthase subunit b	COG0711	C	Energy production and conversion	METABOLISM
LMANv2_90009	-	641507	642376	39.8328		conserved protein of unknown function	COG1633	S	Function unknown	POORLY CHARACTERIZED
LMANv2_tRNA4	+	886764	886847	39.7955
LMANv2_430012	-	3331790	3333835	39.7727		AMP-binding enzyme	COG1022	I	Lipid transport and metabolism	METABOLISM
LMANv2_240151	-	2148424	2148966	39.6059	rplO	50S ribosomal protein L15	COG0200	J	Translation, ribosomal structure and biogenesis	INFORMATION STORAGE AND PROCESSING
LMANv2_590024	-	4051566	4052417	39.4338	flaB	Flagellar filament 35 kDa core protein	COG1344	N	Cell motility	CELLULAR PROCESSES AND SIGNALING
LMANv2_240161	-	2152830	2153114	39.3276	rpmC	50S ribosomal protein L29	COG0255	J	Translation, ribosomal structure and biogenesis	INFORMATION STORAGE AND PROCESSING
LMANv2_150029	-	1253038	1253427	39.2072	fbp	putative Peptidylprolyl isomerase	COG0545	O	Posttranslational modification, protein turnover, chaperones	CELLULAR PROCESSES AND SIGNALING
LMANv2_460028	+	3480577	3480834	39.1867	hfq	RNA-binding protein Hfq	COG1923	R	General function prediction only	POORLY CHARACTERIZED
LMANv2_tRNA10	+	2236312	2236385	39.1532
LMANv2_260012	+	2193991	2194464	39.1445	rpsG	30S ribosomal subunit protein S7	COG0049	J	Translation, ribosomal structure and biogenesis	INFORMATION STORAGE AND PROCESSING
LMANv2_550002	+	3960166	3961353	38.983		conserved exported protein of unknown function
LMANv2_240153	-	2149174	2149680	38.622	rpsE	30S ribosomal subunit protein S5	COG0098	J	Translation, ribosomal structure and biogenesis	INFORMATION STORAGE AND PROCESSING
LMANv2_250001	+	2178924	2179124	38.4903		conserved protein of unknown function	['COG0840' 'COG0840']	['N' 'T']	['Cell motility' 'Signal transduction mechanisms']	['CELLULAR PROCESSES AND SIGNALING' 'CELLULAR PROCESSES AND SIGNALING']
LMANv2_290079	-	2471492	2472085	37.9544	clpP	ATP-dependent Clp protease proteolytic subunit 2	['COG0740' 'COG0740']	['O' 'U']	['Posttranslational modification, protein turnover, chaperones' 'Intracellular trafficking, secretion, and vesicular transport']	['CELLULAR PROCESSES AND SIGNALING' 'CELLULAR PROCESSES AND SIGNALING']
LMANv2_60127	+	399905	400240	37.8016		Anti-sigma factor antagonist	COG1366	T	Signal transduction mechanisms	CELLULAR PROCESSES AND SIGNALING
LMANv2_260009	+	2188986	2193200	37.7382	rpoC	RNA polymerase, beta prime subunit	COG0086	K	Transcription	INFORMATION STORAGE AND PROCESSING
LMANv2_130036	-	1168655	1169545	37.7068		putative lipoprotein
LMANv2_440010	-	3380859	3381581	37.5545		Methionine aminopeptidase A	COG0024	J	Translation, ribosomal structure and biogenesis	INFORMATION STORAGE AND PROCESSING
LMANv2_80104	-	614508	614987	37.4387		putative lipoprotein
LMANv2_80107	-	616824	617375	37.357		conserved protein of unknown function
LMANv2_60146	-	418806	419567	36.5387	etfB	Electron transfer flavoprotein subunit beta	COG2086	C	Energy production and conversion	METABOLISM
LMANv2_60145	-	417835	418794	36.4058	etfA	Electron transfer flavoprotein subunit alpha	COG2025	C	Energy production and conversion	METABOLISM
LMANv2_410005	-	3226725	3228119	36.2562	flgE	Flagellar hook protein FlgE	COG1749	N	Cell motility	CELLULAR PROCESSES AND SIGNALING
LMANv2_240050	-	2054831	2056294	36.2387	alkH	Aldehyde dehydrogenase	COG1012	C	Energy production and conversion	METABOLISM
LMANv2_tRNA16	+	3178057	3178140	36.2019
LMANv2_260005	+	2183393	2184085	35.7353	rplA	50S ribosomal subunit protein L1	COG0081	J	Translation, ribosomal structure and biogenesis	INFORMATION STORAGE AND PROCESSING
LMANv2_240155	-	2150054	2150593	35.6406	rplF	50S ribosomal subunit protein L6	COG0097	J	Translation, ribosomal structure and biogenesis	INFORMATION STORAGE AND PROCESSING
LMANv2_230014	+	1953147	1953620	35.5848		conserved exported protein of unknown function	COG1413	C	Energy production and conversion	METABOLISM
LMANv2_90069	+	699723	700448	35.3536		Response regulator	['COG0745' 'COG0745']	['K' 'T']	['Transcription' 'Signal transduction mechanisms']	['INFORMATION STORAGE AND PROCESSING' 'CELLULAR PROCESSES AND SIGNALING']
LMANv2_650012	+	4190940	4191215	35.3348	rpsF	30S ribosomal protein S6	COG0360	J	Translation, ribosomal structure and biogenesis	INFORMATION STORAGE AND PROCESSING
LMANv2_490005	+	3687169	3687522	35.3232		conserved protein of unknown function
LMANv2_290084	+	2474896	2475387	35.288		conserved protein of unknown function	COG0568,COG3343	K	Transcription	INFORMATION STORAGE AND PROCESSING
LMANv2_320089	-	2729260	2730642	35.214		conserved exported protein of unknown function	COG3210	U	Intracellular trafficking, secretion, and vesicular transport	CELLULAR PROCESSES AND SIGNALING
LMANv2_670041	-	4378380	4378574	35.1674		conserved protein of unknown function
LMANv2_80079	-	578204	578383	35.1214		conserved protein of unknown function
LMANv2_260008	+	2185302	2188982	35.0906	rpoB	DNA-directed RNA polymerase subunit beta	COG0085	K	Transcription	INFORMATION STORAGE AND PROCESSING
LMANv2_270010	+	2257818	2258099	35.0679		conserved exported protein of unknown function
LMANv2_370019	-	3064878	3065471	34.9878		Transcriptional regulator (CarD family)	COG1329	K	Transcription	INFORMATION STORAGE AND PROCESSING
LMANv2_240143	-	2143167	2143682	34.675	rplQ	50S ribosomal protein L17	COG0203	J	Translation, ribosomal structure and biogenesis	INFORMATION STORAGE AND PROCESSING
LMANv2_80027	-	529975	530625	34.6497		putative lipoprotein	COG0457	R	General function prediction only	POORLY CHARACTERIZED
LMANv2_60053	-	329658	330020	34.5872		conserved exported protein of unknown function
LMANv2_500079	-	3845696	3846049	34.5531	rplT	50S ribosomal subunit protein L20	COG0292	J	Translation, ribosomal structure and biogenesis	INFORMATION STORAGE AND PROCESSING
LMANv2_490037	-	3730288	3730572	34.5056	rpmB	50S ribosomal protein L28	COG0227	J	Translation, ribosomal structure and biogenesis	INFORMATION STORAGE AND PROCESSING
LMANv2_110019	+	1018500	1019399	34.4936	rpsB	30S ribosomal subunit protein S2	COG0052	J	Translation, ribosomal structure and biogenesis	INFORMATION STORAGE AND PROCESSING
LMANv2_60121	-	394156	396696	34.3008	tlyB	Hemolysin B	COG0542	O	Posttranslational modification, protein turnover, chaperones	CELLULAR PROCESSES AND SIGNALING
LMANv2_90053	-	681490	681876	34.2644	speH	S-adenosylmethionine decarboxylase proenzyme	COG1586	E	Amino acid transport and metabolism	METABOLISM
LMANv2_240154	-	2149682	2150050	34.2019	rplR	50S ribosomal subunit protein L18	COG0256	J	Translation, ribosomal structure and biogenesis	INFORMATION STORAGE AND PROCESSING
LMANv2_90064	-	693358	695631	34.1546		Aconitate hydratase	COG1048	C	Energy production and conversion	METABOLISM
LMANv2_550001	+	3959969	3960169	34.0534		conserved exported protein of unknown function
LMANv2_750001	-	4522154	4523212	33.7723		Diguanylate cyclase (GGDEF) domain protein	COG2199	T	Signal transduction mechanisms	CELLULAR PROCESSES AND SIGNALING
LMANv2_580002	+	3997789	3998370	33.7616	ahpC	Peroxiredoxin	COG0450	O	Posttranslational modification, protein turnover, chaperones	CELLULAR PROCESSES AND SIGNALING
LMANv2_240158	-	2151798	2152157	33.7263	rplX	50S ribosomal subunit protein L24	COG0198	J	Translation, ribosomal structure and biogenesis	INFORMATION STORAGE AND PROCESSING
LMANv2_280053	-	2339903	2340328	33.6753		DNA-binding helix-turn-helix protein	COG1396,COG3620	K	Transcription	INFORMATION STORAGE AND PROCESSING
LMANv2_610027	-	4140921	4141373	33.6653		putative RNA polymerase-binding protein DksA	COG1734	T	Signal transduction mechanisms	CELLULAR PROCESSES AND SIGNALING
LMANv2_370115	-	3154602	3154949	33.3596		Type IV pilus assembly protein PilZ
LMANv2_70044	-	464724	465005	33.2106		conserved protein of unknown function
LMANv2_280069	-	2353825	2355738	33.1657	sdhA	Succinate dehydrogenase flavoprotein subunit	COG1053	C	Energy production and conversion	METABOLISM
LMANv2_50006	-	217088	218344	33.1555	fadE	putative acyl-CoA dehydrogenase fadE25	COG1960	I	Lipid transport and metabolism	METABOLISM
LMANv2_60133	+	404266	404523	33.13		conserved protein of unknown function
LMANv2_260006	+	2184113	2184646	33.1277	rplJ	50S ribosomal protein L10	COG0244	J	Translation, ribosomal structure and biogenesis	INFORMATION STORAGE AND PROCESSING
LMANv2_300063	-	2573070	2575010	33.0974	dnaK	chaperone Hsp70, co-chaperone with DnaJ	COG0443	O	Posttranslational modification, protein turnover, chaperones	CELLULAR PROCESSES AND SIGNALING
LMANv2_160026	-	1411365	1411592	33.0496		conserved protein of unknown function
LMANv2_260031	+	2211180	2211959	33.0119		conserved exported protein of unknown function	COG1196	D	Cell cycle control, cell division, chromosome partitioning	CELLULAR PROCESSES AND SIGNALING
LMANv2_240145	-	2144684	2145307	32.9295	rpsD	30S ribosomal subunit protein S4	COG0522	J	Translation, ribosomal structure and biogenesis	INFORMATION STORAGE AND PROCESSING
LMANv2_220002	+	1869780	1870700	32.7921		Alpha/beta hydrolase family protein	COG1075	R	General function prediction only	POORLY CHARACTERIZED
LMANv2_240162	-	2153111	2153524	32.7506	rplP	50S ribosomal subunit protein L16	COG0197	J	Translation, ribosomal structure and biogenesis	INFORMATION STORAGE AND PROCESSING
LMANv2_240152	-	2148982	2149161	32.7134	rpmD	50S ribosomal subunit protein L30	COG1841	J	Translation, ribosomal structure and biogenesis	INFORMATION STORAGE AND PROCESSING
LMANv2_370017	-	3062151	3063743	32.5542	pck	phosphoenolpyruvate carboxykinase	COG1866	C	Energy production and conversion	METABOLISM
LMANv2_470092	-	3596206	3596403	32.4976		conserved protein of unknown function
LMANv2_90135	+	765598	766917	32.2813		conserved exported protein of unknown function	COG2849	S	Function unknown	POORLY CHARACTERIZED
LMANv2_240163	-	2153547	2154224	32.2056	rpsC	30S ribosomal subunit protein S3	COG0092	J	Translation, ribosomal structure and biogenesis	INFORMATION STORAGE AND PROCESSING
LMANv2_860001	-	4607835	4608857	32.1462	lpxD	UDP-3-O-[3-hydroxymyristoyl] glucosamine N-acyltransferase LpxD	COG1044	M	Cell wall/membrane/envelope biogenesis	CELLULAR PROCESSES AND SIGNALING
LMANv2_10010	+	10010	10501	32.1049		conserved membrane protein of unknown function	COG4539	S	Function unknown	POORLY CHARACTERIZED
LMANv2_490058	-	3749033	3750013	31.9191	mdh	Malate dehydrogenase	COG0039	C	Energy production and conversion	METABOLISM
LMANv2_240146	-	2145319	2145729	31.8723	rpsK	30S ribosomal subunit protein S11	COG0100	J	Translation, ribosomal structure and biogenesis	INFORMATION STORAGE AND PROCESSING
LMANv2_310015	-	2604364	2606331	31.7121	ftsH	protease, ATP-dependent zinc-metallo	COG0465	O	Posttranslational modification, protein turnover, chaperones	CELLULAR PROCESSES AND SIGNALING
LMANv2_160035	+	1421644	1422753	31.4055		conserved exported protein of unknown function
LMANv2_500019	-	3783428	3784849	31.3706	glnA	glutamine synthetase	COG0174	E	Amino acid transport and metabolism	METABOLISM
LMANv2_600003	-	4101471	4102286	31.2425		Peptidase, M23 family	COG0739	M	Cell wall/membrane/envelope biogenesis	CELLULAR PROCESSES AND SIGNALING
LMANv2_20033	+	80460	80969	31.1371		conserved protein of unknown function
LMANv2_100061	-	921218	922183	30.9101	rlpA	RlpA-like lipoprotein	COG0797	M	Cell wall/membrane/envelope biogenesis	CELLULAR PROCESSES AND SIGNALING
LMANv2_70045	-	465897	467447	30.8596		Glycosyltransferase	COG1215	M	Cell wall/membrane/envelope biogenesis	CELLULAR PROCESSES AND SIGNALING
LMANv2_360005	+	3021267	3021809	30.7589		conserved protein of unknown function
LMANv2_70069	-	490421	491146	30.7195		conserved protein of unknown function	['COG2202' 'COG2771']	['T' 'K']	['Signal transduction mechanisms' 'Transcription']	['CELLULAR PROCESSES AND SIGNALING' 'INFORMATION STORAGE AND PROCESSING']
LMANv2_110018	+	1018236	1018496	30.6997		conserved exported protein of unknown function
LMANv2_490006	+	3687608	3688078	30.6715		Peptidyl-prolyl cis-trans isomerase	COG1047	O	Posttranslational modification, protein turnover, chaperones	CELLULAR PROCESSES AND SIGNALING
LMANv2_540008	+	3942393	3942797	30.5799		conserved protein of unknown function	COG3576	R	General function prediction only	POORLY CHARACTERIZED
LMANv2_240144	-	2143684	2144661	30.5581	rpoA	DNA-directed RNA polymerase subunit alpha	COG0202	K	Transcription	INFORMATION STORAGE AND PROCESSING
LMANv2_480007	-	3620646	3621383	30.5207		conserved exported protein of unknown function
LMANv2_240105	-	2107033	2108199	30.5075		Serine protease MucD family protein	COG0265	O	Posttranslational modification, protein turnover, chaperones	CELLULAR PROCESSES AND SIGNALING
LMANv2_20009	+	45356	45703	30.4781		putative lipoprotein
LMANv2_310017	-	2607101	2607739	30.3934	rplY	50S ribosomal protein L25	COG1825	J	Translation, ribosomal structure and biogenesis	INFORMATION STORAGE AND PROCESSING
LMANv2_60079	-	351662	352093	30.3926	flgB	Flagellar basal body rod protein FlgB	COG1815	N	Cell motility	CELLULAR PROCESSES AND SIGNALING
LMANv2_240086	-	2091453	2092778	30.3847	paaJ	Acetyl-CoA acetyltransferase	COG0183	I	Lipid transport and metabolism	METABOLISM
LMANv2_misc_RNA_2	-	1648697	1648876	30.3628
LMANv2_60077	-	350749	351132	30.2344	fliE	Flagellar hook-basal body complex protein FliE	['COG1677' 'COG1677']	['N' 'U']	['Cell motility' 'Intracellular trafficking, secretion, and vesicular transport']	['CELLULAR PROCESSES AND SIGNALING' 'CELLULAR PROCESSES AND SIGNALING']
LMANv2_240160	-	2152551	2152820	30.186	rpsQ	30S ribosomal subunit protein S17	COG0186	J	Translation, ribosomal structure and biogenesis	INFORMATION STORAGE AND PROCESSING
LMANv2_240149	-	2146456	2147001	30.0433	adk	Adenylate kinase	COG0563	F	Nucleotide transport and metabolism	METABOLISM
LMANv2_500081	-	3846285	3846824	30.014	infC	protein chain initiation factor IF-3	COG0290	J	Translation, ribosomal structure and biogenesis	INFORMATION STORAGE AND PROCESSING
LMANv2_240157	-	2151246	2151794	29.7945	rplE	50S ribosomal subunit protein L5	COG0094	J	Translation, ribosomal structure and biogenesis	INFORMATION STORAGE AND PROCESSING
LMANv2_280093	+	2382588	2382902	29.7423	trxA	Thioredoxin	['COG0526' 'COG0526']	['C' 'O']	['Energy production and conversion' 'Posttranslational modification, protein turnover, chaperones']	['METABOLISM' 'CELLULAR PROCESSES AND SIGNALING']
LMANv2_740014	-	4510602	4511120	29.6609		conserved protein of unknown function	COG0783	P	Inorganic ion transport and metabolism	METABOLISM
LMANv2_720017	+	4459229	4459732	29.6325		conserved protein of unknown function	COG3832	S	Function unknown	POORLY CHARACTERIZED
LMANv2_430009	+	3328127	3329140	29.3291	lpxC	UDP-3-O-[3-hydroxymyristoyl] N-acetylglucosamine deacetylase	COG0774	M	Cell wall/membrane/envelope biogenesis	CELLULAR PROCESSES AND SIGNALING
LMANv2_500080	-	3846049	3846252	29.3201	rpmI	50S ribosomal subunit protein L35	COG0291	J	Translation, ribosomal structure and biogenesis	INFORMATION STORAGE AND PROCESSING
LMANv2_tRNA33	-	315596	315669	29.3097
LMANv2_80101	-	608385	608999	29.275		conserved protein of unknown function
LMANv2_100016	+	874325	876376	29.271		AMP-binding enzyme	COG1022	I	Lipid transport and metabolism	METABOLISM
LMANv2_150097	-	1322350	1323135	29.2291	dltE	Short-chain dehydrogenase	COG0300	R	General function prediction only	POORLY CHARACTERIZED
LMANv2_100015	-	873843	874211	29.1375		conserved protein of unknown function
LMANv2_60026	+	302042	303289	29.0684	ccr	Crotonyl-CoA reductase	['COG0604' 'COG0604']	['C' 'R']	['Energy production and conversion' 'General function prediction only']	['METABOLISM' 'POORLY CHARACTERIZED']
LMANv2_650014	+	4191672	4191983	28.9423	rpsR	30S ribosomal protein S18	COG0238	J	Translation, ribosomal structure and biogenesis	INFORMATION STORAGE AND PROCESSING
LMANv2_620004	-	4144999	4145553	28.9177		conserved protein of unknown function
LMANv2_540009	+	3942800	3944071	28.8905		Adenylate/guanylate cyclase catalytic domain protein	COG2203,COG2114	T	Signal transduction mechanisms	CELLULAR PROCESSES AND SIGNALING
LMANv2_tRNA29	-	1262369	1262440	28.8578
LMANv2_370005	-	3048900	3049628	28.6926		conserved protein of unknown function
LMANv2_650035	-	4215036	4216043	28.688	gapA	glyceraldehyde-3-phosphate dehydrogenase A	COG0057	G	Carbohydrate transport and metabolism	METABOLISM
LMANv2_370027	-	3072799	3072951	28.6723		conserved protein of unknown function
LMANv2_240123	+	2122043	2123332	28.6167	gltA	citrate synthase	COG0372	C	Energy production and conversion	METABOLISM
LMANv2_650013	+	4191208	4191660	28.4654	ssb	Single-stranded DNA-binding protein	COG0629	L	Replication, recombination and repair	INFORMATION STORAGE AND PROCESSING
LMANv2_260011	+	2193598	2193972	28.4282	rpsL	30S ribosomal protein S12	COG0048	J	Translation, ribosomal structure and biogenesis	INFORMATION STORAGE AND PROCESSING
LMANv2_260019	+	2198902	2199351	28.3972	rplM	50S ribosomal subunit protein L13	COG0102	J	Translation, ribosomal structure and biogenesis	INFORMATION STORAGE AND PROCESSING
LMANv2_810006	-	4584110	4585621	28.2748	atpA	F1 sector of membrane-bound ATP synthase, alpha subunit	COG0056	C	Energy production and conversion	METABOLISM
LMANv2_320085	-	2723057	2723854	28.2291		Transporter, MotA/TolQ/ExbB proton channel family protein	COG0811	U	Intracellular trafficking, secretion, and vesicular transport	CELLULAR PROCESSES AND SIGNALING
LMANv2_170123	+	1592813	1593769	28.2102		conserved protein of unknown function	['COG0840' 'COG0840']	['N' 'T']	['Cell motility' 'Signal transduction mechanisms']	['CELLULAR PROCESSES AND SIGNALING' 'CELLULAR PROCESSES AND SIGNALING']
LMANv2_240156	-	2150620	2151021	28.2046	rpsH	30S ribosomal subunit protein S8	COG0096	J	Translation, ribosomal structure and biogenesis	INFORMATION STORAGE AND PROCESSING
LMANv2_550003	-	3962457	3963785	28.1005		Fatty acid hydroxylase family protein	COG3000	I	Lipid transport and metabolism	METABOLISM
LMANv2_760010	+	4552065	4552763	28.0454	radC	DNA repair protein RadC	COG2003	L	Replication, recombination and repair	INFORMATION STORAGE AND PROCESSING
LMANv2_90212	+	844221	845318	27.9727		conserved protein of unknown function	COG0491	R	General function prediction only	POORLY CHARACTERIZED
LMANv2_150083	-	1306278	1307192	27.8631		Site-determining protein	COG0455	D	Cell cycle control, cell division, chromosome partitioning	CELLULAR PROCESSES AND SIGNALING
LMANv2_60021	+	292124	292882	27.8611		conserved protein of unknown function
LMANv2_180039	+	1657643	1658530	27.857	htpX	Protease HtpX homolog	COG0501	O	Posttranslational modification, protein turnover, chaperones	CELLULAR PROCESSES AND SIGNALING
LMANv2_90172	+	799264	799542	27.8313	hisE	Phosphoribosyl-ATP pyrophosphatase	COG0140	E	Amino acid transport and metabolism	METABOLISM
LMANv2_750011	-	4532123	4534237	27.8075	hppA	putative K(+)-stimulated pyrophosphate-energized sodium pump	COG3808	C	Energy production and conversion	METABOLISM
LMANv2_340044	-	2921041	2921262	27.795	fer	Ferredoxin family protein	COG1141	C	Energy production and conversion	METABOLISM
LMANv2_570002	+	3996271	3997119	27.7408		transposase	COG2801	L	Replication, recombination and repair	INFORMATION STORAGE AND PROCESSING
LMANv2_280070	-	2355757	2356437	27.6033		Succinate:quinone oxidoreductase (SQR)-like protein
LMANv2_90208	-	839819	840295	27.6011	ygaF	putative peroxiredoxin YgaF	COG1225	O	Posttranslational modification, protein turnover, chaperones	CELLULAR PROCESSES AND SIGNALING
LMANv2_90065	-	695900	697051	27.5491		OmpA family protein	['COG2885' 'COG1360']	['M' 'N']	['Cell wall/membrane/envelope biogenesis' 'Cell motility']	['CELLULAR PROCESSES AND SIGNALING' 'CELLULAR PROCESSES AND SIGNALING']
LMANv2_90076	+	704649	704927	27.5077		conserved protein of unknown function	COG4575	S	Function unknown	POORLY CHARACTERIZED
LMANv2_240147	-	2145732	2146109	27.4608	rpsM	30S ribosomal subunit protein S13	COG0099	J	Translation, ribosomal structure and biogenesis	INFORMATION STORAGE AND PROCESSING
LMANv2_560014	-	3988526	3988945	27.4463		DoxX family protein	COG2259	S	Function unknown	POORLY CHARACTERIZED
LMANv2_330106	+	2834430	2834819	27.348		Response regulator receiver domain protein	COG0784	T	Signal transduction mechanisms	CELLULAR PROCESSES AND SIGNALING
LMANv2_80087	+	593108	593311	27.3303	rpmE	50S ribosomal subunit protein L31	COG0254	J	Translation, ribosomal structure and biogenesis	INFORMATION STORAGE AND PROCESSING
LMANv2_240168	-	2155702	2156016	27.1132	rplW	50S ribosomal protein L23	COG0089	J	Translation, ribosomal structure and biogenesis	INFORMATION STORAGE AND PROCESSING
LMANv2_240002	+	2008086	2008613	27.0965		conserved protein of unknown function
LMANv2_500078	-	3844970	3845608	26.948		conserved protein of unknown function	['COG3074,COG4530' 'COG1196']	['S' 'D']	['Function unknown' 'Cell cycle control, cell division, chromosome partitioning']	['POORLY CHARACTERIZED' 'CELLULAR PROCESSES AND SIGNALING']
LMANv2_320022	+	2641908	2642261	26.9467	rbfA	Ribosome-binding factor A	COG0858	J	Translation, ribosomal structure and biogenesis	INFORMATION STORAGE AND PROCESSING
LMANv2_310004	+	2595859	2596203	26.9392	glnK	nitrogen assimilation regulatory protein for GlnL, GlnE, and AmtB	COG0347	E	Amino acid transport and metabolism	METABOLISM
LMANv2_300023	+	2506343	2507335	26.8765		conserved protein of unknown function	COG4260	S	Function unknown	POORLY CHARACTERIZED
LMANv2_130046	-	1180887	1181996	26.739		conserved protein of unknown function
LMANv2_590066	+	4090938	4091414	26.7357	gspG	Type II secretory pathway component protein G	['COG2165' 'COG2165']	['N' 'U']	['Cell motility' 'Intracellular trafficking, secretion, and vesicular transport']	['CELLULAR PROCESSES AND SIGNALING' 'CELLULAR PROCESSES AND SIGNALING']
LMANv2_140016	+	1215179	1218784	26.6657	nrdJ	Vitamin B12-dependent ribonucleotide reductase	COG0209	F	Nucleotide transport and metabolism	METABOLISM
LMANv2_280032	+	2313640	2314185	26.6584	ankB	Ankyrin like protein	COG0666	R	General function prediction only	POORLY CHARACTERIZED
LMANv2_590014	-	4038062	4040992	26.6418		Methyl-accepting chemotaxis protein signaling domain protein	['COG0840' 'COG0840' 'COG0419']	['N' 'T' 'L']	['Cell motility' 'Signal transduction mechanisms' 'Replication, recombination and repair']	['CELLULAR PROCESSES AND SIGNALING' 'CELLULAR PROCESSES AND SIGNALING' 'INFORMATION STORAGE AND PROCESSING']
LMANv2_170099	+	1558511	1559278	26.6331	fabG	3-oxoacyl-[acyl-carrier-protein] reductase FabG	['COG1028' 'COG1028' 'COG1028']	['I' 'Q' 'R']	['Lipid transport and metabolism' 'Secondary metabolites biosynthesis, transport and catabolism' 'General function prediction only']	['METABOLISM' 'METABOLISM' 'POORLY CHARACTERIZED']
LMANv2_260002	+	2182170	2182358	26.5826	secE	Protein translocase subunit SecE	COG0690	U	Intracellular trafficking, secretion, and vesicular transport	CELLULAR PROCESSES AND SIGNALING
LMANv2_150037	-	1260386	1260982	26.4093	clpP	ATP-dependent Clp protease proteolytic subunit (Endopeptidase Clp) (Caseinolytic protease) (Protease Ti) (Heat shock protein F21.5)	['COG0740' 'COG0740']	['O' 'U']	['Posttranslational modification, protein turnover, chaperones' 'Intracellular trafficking, secretion, and vesicular transport']	['CELLULAR PROCESSES AND SIGNALING' 'CELLULAR PROCESSES AND SIGNALING']
LMANv2_240167	-	2154859	2155698	26.3621	rplB	50S ribosomal subunit protein L2	COG0090	J	Translation, ribosomal structure and biogenesis	INFORMATION STORAGE AND PROCESSING
LMANv2_260004	+	2182958	2183386	26.3593	rplK	50S ribosomal protein L11	COG0080	J	Translation, ribosomal structure and biogenesis	INFORMATION STORAGE AND PROCESSING
LMANv2_110031	+	1030217	1032529	26.0703		Adenylate/guanylate cyclase	['COG2114' 'COG0055']	['T' 'C']	['Signal transduction mechanisms' 'Energy production and conversion']	['CELLULAR PROCESSES AND SIGNALING' 'METABOLISM']
LMANv2_240165	-	2154569	2154850	26.0592	rpsS	30S ribosomal subunit protein S19	COG0185	J	Translation, ribosomal structure and biogenesis	INFORMATION STORAGE AND PROCESSING
LMANv2_540004	-	3939058	3940050	26.0494	citE	putative citrate lyase	COG2301	G	Carbohydrate transport and metabolism	METABOLISM
LMANv2_320021	+	2639271	2641898	25.8301	infB	Translation initiation factor IF-2	COG0532	J	Translation, ribosomal structure and biogenesis	INFORMATION STORAGE AND PROCESSING
LMANv2_440023	+	3395293	3395757	25.7316		CheC-like family protein	COG1406	N	Cell motility	CELLULAR PROCESSES AND SIGNALING
LMANv2_320019	+	2637385	2637873	25.7297	rimP	Ribosome maturation factor RimP	COG0779	S	Function unknown	POORLY CHARACTERIZED
LMANv2_810004	-	4581814	4583217	25.661	atpD	membrane-bound ATP synthase , F1 sector, beta-subunit	COG0055	C	Energy production and conversion	METABOLISM
LMANv2_150030	-	1253424	1253819	25.5959		RNA-binding protein	COG0724	R	General function prediction only	POORLY CHARACTERIZED
LMANv2_380018	-	3197810	3198226	25.567		Hsp20/alpha crystallin family protein	COG0071	O	Posttranslational modification, protein turnover, chaperones	CELLULAR PROCESSES AND SIGNALING
LMANv2_110016	+	1017606	1017827	25.5443		Tetratricopeptide repeat protein	COG0457	R	General function prediction only	POORLY CHARACTERIZED
LMANv2_340045	+	2921488	2922417	25.5402		putative lipoprotein	COG4254	S	Function unknown	POORLY CHARACTERIZED
LMANv2_410006	-	3228147	3228941	25.4701		putative flagellar hook capping protein	COG1843	N	Cell motility	CELLULAR PROCESSES AND SIGNALING
LMANv2_290097	+	2482610	2483089	25.1568		putative lipoprotein
LMANv2_470035	+	3534191	3534565	25.1556		putative lipoprotein
LMANv2_60078	-	351135	351596	25.0219	flgC	Flagellar basal-body rod protein FlgC	COG1558	N	Cell motility	CELLULAR PROCESSES AND SIGNALING
LMANv2_240064	-	2072349	2072675	24.9952		conserved protein of unknown function	COG2868	J	Translation, ribosomal structure and biogenesis	INFORMATION STORAGE AND PROCESSING
LMANv2_230059	+	1999559	2001001	24.9775		Beta-propeller repeat protein
LMANv2_330083	-	2814109	2816244	24.8792		DNA gyrase subunit B	COG0187	L	Replication, recombination and repair	INFORMATION STORAGE AND PROCESSING
LMANv2_90213	+	845335	846147	24.8258		KR domain protein	['COG1028' 'COG1028' 'COG1028']	['I' 'Q' 'R']	['Lipid transport and metabolism' 'Secondary metabolites biosynthesis, transport and catabolism' 'General function prediction only']	['METABOLISM' 'METABOLISM' 'POORLY CHARACTERIZED']
LMANv2_240148	-	2146235	2146453	24.7437	infA	protein chain initiation factor IF-1	COG0361	J	Translation, ribosomal structure and biogenesis	INFORMATION STORAGE AND PROCESSING
LMANv2_510009	-	3859829	3860554	24.6853	lipL	Cytoplasmic membrane lipoprotein LipL31	COG1196	D	Cell cycle control, cell division, chromosome partitioning	CELLULAR PROCESSES AND SIGNALING
LMANv2_80015	+	518022	518897	24.615	sucD	succinyl-CoA synthetase alpha chain	COG0074	C	Energy production and conversion	METABOLISM
LMANv2_60096	-	367340	369004	24.5154		conserved exported protein of unknown function	COG1196	D	Cell cycle control, cell division, chromosome partitioning	CELLULAR PROCESSES AND SIGNALING
LMANv2_90032	-	667027	667560	24.4794	mtnD	Acireductone dioxygenase	COG1791	S	Function unknown	POORLY CHARACTERIZED
LMANv2_240164	-	2154237	2154569	24.2944	rplV	50S ribosomal subunit protein L22	COG0091	J	Translation, ribosomal structure and biogenesis	INFORMATION STORAGE AND PROCESSING
LMANv2_40032	+	211401	212414	24.1809		Methyl-accepting chemotaxis protein signaling domain protein (fragment)	['COG0840' 'COG0840']	['N' 'T']	['Cell motility' 'Signal transduction mechanisms']	['CELLULAR PROCESSES AND SIGNALING' 'CELLULAR PROCESSES AND SIGNALING']
LMANv2_330141	-	2871136	2872446	24.1299		3-hydroxyacyl-CoA dehydrogenase, NAD binding domain protein	COG1250	I	Lipid transport and metabolism	METABOLISM
LMANv2_150140	-	1366065	1366862	24.0789	flgG	flagellar component of cell-distal portion of basal-body rod	COG4786	N	Cell motility	CELLULAR PROCESSES AND SIGNALING
LMANv2_80016	+	519184	520761	24.0533		Outer membrane efflux protein	['COG1538' 'COG1538']	['M' 'U']	['Cell wall/membrane/envelope biogenesis' 'Intracellular trafficking, secretion, and vesicular transport']	['CELLULAR PROCESSES AND SIGNALING' 'CELLULAR PROCESSES AND SIGNALING']
LMANv2_tRNA20	+	3667282	3667353	24.0442
LMANv2_670020	+	4354218	4355366	23.9812		GHKL domain protein	COG0784,COG0642	T	Signal transduction mechanisms	CELLULAR PROCESSES AND SIGNALING
LMANv2_540007	+	3941929	3942396	23.944		conserved protein of unknown function
LMANv2_240159	-	2152157	2152549	23.9224	rplN	50S ribosomal subunit protein L14	COG0093	J	Translation, ribosomal structure and biogenesis	INFORMATION STORAGE AND PROCESSING
LMANv2_530002	-	3892565	3893776	23.9062	fadA	putative enzyme	COG0183	I	Lipid transport and metabolism	METABOLISM
LMANv2_720025	-	4469113	4470564	23.8822		Pectinacetylesterase domain protein
LMANv2_280005	-	2286021	2286869	23.7974		conserved exported protein of unknown function
LMANv2_260047	+	2227705	2230485	23.6662		Transcription elongation factor	['COG1747' 'COG0457' 'COG0782']	['S' 'R' 'K']	['Function unknown' 'General function prediction only' 'Transcription']	['POORLY CHARACTERIZED' 'POORLY CHARACTERIZED' 'INFORMATION STORAGE AND PROCESSING']
LMANv2_320025	+	2643477	2645573	23.649	pnp	polynucleotide phosphorylase/polyadenylase	COG1185	J	Translation, ribosomal structure and biogenesis	INFORMATION STORAGE AND PROCESSING
LMANv2_80014	+	516837	518009	23.6445	sucC	succinyl-CoA synthetase, beta subunit	COG0045	C	Energy production and conversion	METABOLISM
LMANv2_90176	+	801946	802710	23.5921	fabG	3-oxoacyl-[acyl-carrier-protein] reductase	['COG1028' 'COG1028' 'COG1028']	['I' 'Q' 'R']	['Lipid transport and metabolism' 'Secondary metabolites biosynthesis, transport and catabolism' 'General function prediction only']	['METABOLISM' 'METABOLISM' 'POORLY CHARACTERIZED']
LMANv2_660077	-	4306349	4307578	23.5689		C-methyltransferase C-terminal domain protein	['COG0500' 'COG0500']	['Q' 'R']	['Secondary metabolites biosynthesis, transport and catabolism' 'General function prediction only']	['METABOLISM' 'POORLY CHARACTERIZED']
LMANv2_270002	-	2249479	2249937	23.546		conserved exported protein of unknown function
LMANv2_430040	-	3364015	3364908	23.4749		putative membrane protein
LMANv2_60043	-	319586	321706	23.3988	fusA	Elongation factor G	COG0480	J	Translation, ribosomal structure and biogenesis	INFORMATION STORAGE AND PROCESSING
LMANv2_470061	+	3565414	3565986	23.3356		conserved exported protein of unknown function
LMANv2_240065	-	2072672	2072986	23.2473	rplU	50S ribosomal protein L21	COG0261	J	Translation, ribosomal structure and biogenesis	INFORMATION STORAGE AND PROCESSING
LMANv2_80100	-	607258	607806	23.2419	gpo	Glutathione peroxidase	COG0386	O	Posttranslational modification, protein turnover, chaperones	CELLULAR PROCESSES AND SIGNALING
LMANv2_590051	+	4077461	4077877	23.2221	rplS	50S ribosomal subunit protein L19	COG0335	J	Translation, ribosomal structure and biogenesis	INFORMATION STORAGE AND PROCESSING
LMANv2_240028	+	2030659	2031219	23.1878	nuoB	NADH-quinone oxidoreductase subunit B	COG0377	C	Energy production and conversion	METABOLISM
LMANv2_520004	+	3872863	3874122	23.1763	sucB	dihydrolipoyltranssuccinase	COG0508	C	Energy production and conversion	METABOLISM
LMANv2_90033	-	667583	668269	23.0598	efp	Elongation factor P	COG0231	J	Translation, ribosomal structure and biogenesis	INFORMATION STORAGE AND PROCESSING
LMANv2_90052	-	680524	681390	23.0167		S-adenosylmethionine decarboxylase	COG1586	E	Amino acid transport and metabolism	METABOLISM
LMANv2_540019	-	3955943	3957034	22.8806		conserved protein of unknown function
LMANv2_500064	-	3831276	3832958	22.8046		30S ribosomal protein S1	COG0539	J	Translation, ribosomal structure and biogenesis	INFORMATION STORAGE AND PROCESSING
LMANv2_10029	-	27914	28342	22.6948		conserved protein of unknown function	COG0419	L	Replication, recombination and repair	INFORMATION STORAGE AND PROCESSING
LMANv2_110017	+	1017836	1018213	22.6944		Polymer-forming cytoskeletal family protein	COG1664	M	Cell wall/membrane/envelope biogenesis	CELLULAR PROCESSES AND SIGNALING
LMANv2_470011	-	3508378	3508614	22.6467		conserved protein of unknown function
LMANv2_150121	-	1347955	1348299	22.6442		conserved protein of unknown function	COG4323	S	Function unknown	POORLY CHARACTERIZED
LMANv2_370114	-	3153818	3154486	22.6107		conserved protein of unknown function	['COG0532' 'COG0419']	['J' 'L']	['Translation, ribosomal structure and biogenesis' 'Replication, recombination and repair']	['INFORMATION STORAGE AND PROCESSING' 'INFORMATION STORAGE AND PROCESSING']
LMANv2_210022	+	1822478	1822930	22.5442		conserved protein of unknown function
LMANv2_70022	+	443576	443908	22.5382		Anti-sigma factor antagonist	COG1366	T	Signal transduction mechanisms	CELLULAR PROCESSES AND SIGNALING
LMANv2_160053	+	1437376	1437510	22.5256		conserved protein of unknown function
LMANv2_200026	-	1759534	1759821	22.4556	raiA	Ribosomal subunit interface protein	COG1544	J	Translation, ribosomal structure and biogenesis	INFORMATION STORAGE AND PROCESSING
LMANv2_100100	-	965499	966242	22.4525		KR domain protein	['COG1028' 'COG1028' 'COG1028']	['I' 'Q' 'R']	['Lipid transport and metabolism' 'Secondary metabolites biosynthesis, transport and catabolism' 'General function prediction only']	['METABOLISM' 'METABOLISM' 'POORLY CHARACTERIZED']
LMANv2_150050	+	1275102	1275371	22.4269		conserved protein of unknown function
LMANv2_520005	+	3874136	3875539	22.3674	lpd	Dihydrolipoyl dehydrogenase	COG1249	C	Energy production and conversion	METABOLISM
LMANv2_320018	-	2637372	2637509	22.3662		protein of unknown function
LMANv2_70062	-	485568	486125	22.3523		conserved protein of unknown function	COG2940	R	General function prediction only	POORLY CHARACTERIZED
LMANv2_410041	+	3260469	3261938	22.2278		putative membrane protein	COG1055	P	Inorganic ion transport and metabolism	METABOLISM
LMANv2_300058	-	2568986	2569270	22.2061		conserved protein of unknown function
LMANv2_670019	+	4351681	4354179	22.1232		GHKL domain protein	COG0642	T	Signal transduction mechanisms	CELLULAR PROCESSES AND SIGNALING
LMANv2_460026	+	3479181	3479657	22.0715		conserved protein of unknown function	COG4530	S	Function unknown	POORLY CHARACTERIZED
LMANv2_110009	+	1010242	1010667	22.0552		Glyoxalase-like domain protein	COG0346	E	Amino acid transport and metabolism	METABOLISM
LMANv2_340071	-	2950274	2950597	22.0494		Uncharacterized monothiol glutaredoxin ycf64-like	COG0278	O	Posttranslational modification, protein turnover, chaperones	CELLULAR PROCESSES AND SIGNALING
LMANv2_650034	-	4213842	4215032	22.0257	pgk	phosphoglycerate kinase	COG0126	G	Carbohydrate transport and metabolism	METABOLISM
LMANv2_490059	-	3750040	3751086	22.0052		Thioredoxin-like domain protein	COG1651	O	Posttranslational modification, protein turnover, chaperones	CELLULAR PROCESSES AND SIGNALING
LMANv2_200018	-	1750318	1751091	21.9989	crt	3-hydroxybutyryl-CoA dehydratase	COG1024	I	Lipid transport and metabolism	METABOLISM
LMANv2_440034	-	3403659	3404555	21.8538	xerD	Tyrosine recombinase XerD	COG4974	L	Replication, recombination and repair	INFORMATION STORAGE AND PROCESSING
LMANv2_100110	-	975111	975848	21.8519		putative lipoprotein
LMANv2_20039	-	87350	88225	21.7827		conserved exported protein of unknown function	COG1413	C	Energy production and conversion	METABOLISM
LMANv2_590058	+	4081990	4082187	21.7606		conserved protein of unknown function
LMANv2_490045	+	3737564	3737971	21.7593		conserved protein of unknown function	COG0784	T	Signal transduction mechanisms	CELLULAR PROCESSES AND SIGNALING
LMANv2_660079	-	4309146	4309904	21.7345		O-methyltransferase, TylF family
LMANv2_310012	+	2602764	2603153	21.7293		conserved exported protein of unknown function
LMANv2_120026	-	1066000	1067325	21.7225	cyaA	Adenylate/guanylate cyclase	COG2114	T	Signal transduction mechanisms	CELLULAR PROCESSES AND SIGNALING
LMANv2_tRNA26	-	4027086	4027158	21.7003
LMANv2_580003	-	3998611	3998754	21.6792		conserved protein of unknown function
LMANv2_740006	-	4502890	4503306	21.6774		MaoC-like protein	COG2030	I	Lipid transport and metabolism	METABOLISM
LMANv2_150013	-	1231254	1231712	21.6686	ppiA	putative peptidyl-prolyl cis-trans isomerase A	COG0652	O	Posttranslational modification, protein turnover, chaperones	CELLULAR PROCESSES AND SIGNALING
LMANv2_280091	-	2381065	2381322	21.6667	tatA	Sec-independent protein translocase protein TatA	COG1826	U	Intracellular trafficking, secretion, and vesicular transport	CELLULAR PROCESSES AND SIGNALING
LMANv2_290045	+	2430210	2430443	21.636		putative lipoprotein
LMANv2_260025	-	2204908	2205342	21.6166		conserved protein of unknown function
LMANv2_150081	-	1304870	1305670	21.5676	whiG	RNA polymerase sigma factor WhiG	COG1191	K	Transcription	INFORMATION STORAGE AND PROCESSING
LMANv2_90214	-	846196	847095	21.5497		Site-specific recombinase, phage integrase family	COG0582	L	Replication, recombination and repair	INFORMATION STORAGE AND PROCESSING
LMANv2_150157	+	1383522	1383989	21.5423	bfr	Bacterioferritin	COG2193	P	Inorganic ion transport and metabolism	METABOLISM
LMANv2_380017	-	3197397	3197789	21.5219	hsp	putative 15 kDa heat shock protein	COG0071	O	Posttranslational modification, protein turnover, chaperones	CELLULAR PROCESSES AND SIGNALING
LMANv2_330020	+	2754985	2755212	21.5189		conserved protein of unknown function
LMANv2_660076	-	4305267	4306352	21.4628	fdtB	dTDP-3-amino-3,6-dideoxy-alpha-D-galactopyranose transaminase	COG0399	M	Cell wall/membrane/envelope biogenesis	CELLULAR PROCESSES AND SIGNALING
LMANv2_120025	+	1065713	1066003	21.4261		conserved protein of unknown function	COG2350	S	Function unknown	POORLY CHARACTERIZED
LMANv2_190071	+	1733964	1734158	21.3677		conserved protein of unknown function
LMANv2_470077	-	3578829	3580097	21.3665	flgL	Flagellar hook-associated protein 2	COG1344	N	Cell motility	CELLULAR PROCESSES AND SIGNALING
LMANv2_90145	+	776030	777853	21.3152	htpG	Chaperone protein HtpG	COG0326	O	Posttranslational modification, protein turnover, chaperones	CELLULAR PROCESSES AND SIGNALING
LMANv2_80078	+	577375	578202	21.311	caiD	Enoyl-CoA hydratase	COG1024	I	Lipid transport and metabolism	METABOLISM
LMANv2_320020	+	2637875	2639257	21.2637	nusA	Transcription termination/antitermination protein NusA	COG0195	K	Transcription	INFORMATION STORAGE AND PROCESSING
LMANv2_420015	+	3313114	3313809	21.2245		putative lipoprotein
LMANv2_370006	-	3049664	3050569	21.2171		RNA polymerase sigma factor, sigma-70 family	COG1595	K	Transcription	INFORMATION STORAGE AND PROCESSING
LMANv2_90157	+	787565	788215	21.1618		NADP oxidoreductase coenzyme F420-dependent	COG2085	R	General function prediction only	POORLY CHARACTERIZED
LMANv2_470018	-	3512558	3513559	21.1189	ilvC	Ketol-acid reductoisomerase	['COG0059' 'COG0059']	['E' 'H']	['Amino acid transport and metabolism' 'Coenzyme transport and metabolism']	['METABOLISM' 'METABOLISM']
LMANv2_150036	-	1259113	1260375	21.084	clpX	ATPase and specificity subunit of ClpX-ClpP ATP-dependent serine protease	COG1219	O	Posttranslational modification, protein turnover, chaperones	CELLULAR PROCESSES AND SIGNALING
LMANv2_650031	-	4210299	4210634	21.0418	secG	Preprotein translocase, SecG subunit	COG1314	U	Intracellular trafficking, secretion, and vesicular transport	CELLULAR PROCESSES AND SIGNALING
LMANv2_170058	-	1517943	1518491	21.041		conserved exported protein of unknown function
LMANv2_90075	-	703996	704409	21.016		conserved protein of unknown function	COG1418	R	General function prediction only	POORLY CHARACTERIZED
LMANv2_160069	+	1455525	1455929	20.9267		putative lipoprotein
LMANv2_240166	+	2154644	2154853	20.9103		conserved protein of unknown function
LMANv2_240032	+	2033466	2034797	20.8892	nuoF	NADH:ubiquinone oxidoreductase, chain F	COG1894	C	Energy production and conversion	METABOLISM
LMANv2_270001	-	2247067	2249466	20.8152		Papain family cysteine protease	COG4870	O	Posttranslational modification, protein turnover, chaperones	CELLULAR PROCESSES AND SIGNALING
LMANv2_170061	-	1519860	1520252	20.7954		DoxX-like family protein
LMANv2_370021	-	3066846	3067145	20.7518		putative lipoprotein
LMANv2_560008	-	3978736	3981987	20.667		RND transporter, Hydrophobe/Amphiphile Efflux-1 (HAE1)/Heavy Metal Efflux (HME) family, permease protein	COG0841	V	Defense mechanisms	CELLULAR PROCESSES AND SIGNALING
LMANv2_580009	+	4009370	4010476	20.6509		conserved membrane protein of unknown function	COG0628	R	General function prediction only	POORLY CHARACTERIZED
LMANv2_260034	-	2213736	2214803	20.6183		conserved protein of unknown function
LMANv2_620003	-	4144622	4144996	20.6171		conserved protein of unknown function
LMANv2_240169	-	2156013	2156648	20.4615	rplD	50S ribosomal protein L4	COG0088	J	Translation, ribosomal structure and biogenesis	INFORMATION STORAGE AND PROCESSING
LMANv2_170122	+	1590876	1592795	20.4474	fliD	Flagellar hook-associated protein 2	COG1345	N	Cell motility	CELLULAR PROCESSES AND SIGNALING
LMANv2_150008	+	1225311	1225742	20.433		conserved protein of unknown function
LMANv2_90132	+	762115	762537	20.4042		conserved protein of unknown function	COG3832	S	Function unknown	POORLY CHARACTERIZED
LMANv2_270017	+	2264430	2265131	20.3668		Sigma factor regulatory protein, FecR/PupR family
LMANv2_90154	-	785354	785476	20.3533		conserved protein of unknown function
LMANv2_470110	+	3611936	3612283	20.3434		Predicted protein involved in cell shape determination	COG1664	M	Cell wall/membrane/envelope biogenesis	CELLULAR PROCESSES AND SIGNALING
LMANv2_220023	-	1902037	1903710	20.3148		Acyl-CoA dehydrogenase, C-terminal domain protein	COG1960	I	Lipid transport and metabolism	METABOLISM
LMANv2_240024	-	2028803	2029267	20.2849		putative enoyl-CoA hydratase 1	COG2030	I	Lipid transport and metabolism	METABOLISM
LMANv2_280095	+	2385102	2386232	20.167		Acyl-CoA dehydrogenase, C-terminal domain protein	COG1960	I	Lipid transport and metabolism	METABOLISM
LMANv2_430017	-	3338262	3338702	20.1622		conserved exported protein of unknown function
LMANv2_60148	+	420130	421314	19.9934	acdA	Acyl-CoA dehydrogenase	COG1960	I	Lipid transport and metabolism	METABOLISM
LMANv2_100035	+	892918	893034	19.9417		conserved protein of unknown function
LMANv2_320024	+	2643199	2643465	19.9249	rpsO	30S ribosomal subunit protein S15	COG0184	J	Translation, ribosomal structure and biogenesis	INFORMATION STORAGE AND PROCESSING
LMANv2_150084	-	1307220	1308500	19.9015	flhF	Flagellar biosynthesis protein FlhF	COG1419	N	Cell motility	CELLULAR PROCESSES AND SIGNALING
LMANv2_40006	-	164298	165110	19.8583		conserved exported protein of unknown function
LMANv2_120006	-	1040835	1041683	19.8438	sseA	Thiosulfate sulfurtransferase	COG2897	P	Inorganic ion transport and metabolism	METABOLISM
LMANv2_10030	-	28339	28791	19.8351	fliS	Endoflagellar biosynthesis chaperone	['COG1516' 'COG1516' 'COG1516']	['N' 'O' 'U']	['Cell motility' 'Posttranslational modification, protein turnover, chaperones' 'Intracellular trafficking, secretion, and vesicular transport']	['CELLULAR PROCESSES AND SIGNALING' 'CELLULAR PROCESSES AND SIGNALING' 'CELLULAR PROCESSES AND SIGNALING']
LMANv2_100034	+	892641	892925	19.8162		conserved protein of unknown function
LMANv2_500005	-	3768161	3769999	19.7215		conserved protein of unknown function
LMANv2_220050	-	1935093	1936196	19.6141		DegT/DnrJ/EryC1/StrS aminotransferase family protein	COG0399	M	Cell wall/membrane/envelope biogenesis	CELLULAR PROCESSES AND SIGNALING
LMANv2_500063	-	3830508	3831251	19.5939		Tetratricopeptide repeat protein	COG0457	R	General function prediction only	POORLY CHARACTERIZED
LMANv2_120056	+	1099051	1099371	19.5925		conserved protein of unknown function	COG1664	M	Cell wall/membrane/envelope biogenesis	CELLULAR PROCESSES AND SIGNALING
LMANv2_520006	+	3875563	3878325	19.5876	sucA	2-oxoglutarate decarboxylase, thiamin-requiring	COG0567	C	Energy production and conversion	METABOLISM
LMANv2_160018	+	1402479	1403501	19.5404	mreB	cell wall structural complex MreBCD, actin-like component MreB	COG1077	D	Cell cycle control, cell division, chromosome partitioning	CELLULAR PROCESSES AND SIGNALING
LMANv2_460019	+	3469178	3470716	19.538		Outer membrane protein, OMP85 family
LMANv2_500027	-	3794377	3794589	19.5337		conserved protein of unknown function
LMANv2_160038	+	1425387	1425887	19.5311		Biotin-requiring enzyme	COG0511	I	Lipid transport and metabolism	METABOLISM
LMANv2_490060	+	3751344	3751649	19.5158		conserved protein of unknown function
LMANv2_590048	+	4076063	4076293	19.4784		conserved protein of unknown function	COG1837	R	General function prediction only	POORLY CHARACTERIZED
LMANv2_620006	-	4150958	4151926	19.4605	fabH	Beta-ketoacyl-acyl-carrier-protein synthase III	COG0332	I	Lipid transport and metabolism	METABOLISM
LMANv2_230028	-	1966007	1967188	19.4395	thlA	Acetyl-CoA acetyltransferase	COG0183	I	Lipid transport and metabolism	METABOLISM
LMANv2_150021	-	1245402	1245878	19.4392		Cyclic nucleotide binding protein	COG0664	T	Signal transduction mechanisms	CELLULAR PROCESSES AND SIGNALING
LMANv2_90083	+	707302	707742	19.3705		conserved membrane protein of unknown function
LMANv2_370086	-	3121128	3121838	19.3034	jag	Jag-like RNA-binding protein	COG1847	R	General function prediction only	POORLY CHARACTERIZED
LMANv2_470078	-	3580135	3582045	19.2787	flgK	Flagellar hook-associated protein FlgK	COG1256	N	Cell motility	CELLULAR PROCESSES AND SIGNALING
LMANv2_170011	+	1472446	1472970	19.2689	fliL	Flagellar basal body-associated protein FliL	COG1580	N	Cell motility	CELLULAR PROCESSES AND SIGNALING
LMANv2_330011	+	2744351	2744860	19.2286		RNA polymerase ECF-type sigma factor	COG1595	K	Transcription	INFORMATION STORAGE AND PROCESSING
LMANv2_160062	-	1446300	1448390	19.2285		Cysteine-rich domain protein	COG0247	C	Energy production and conversion	METABOLISM
LMANv2_470012	+	3508793	3508999	19.2025		conserved protein of unknown function
LMANv2_440022	+	3393959	3395293	19.1526		conserved protein of unknown function
LMANv2_280088	+	2377516	2378247	19.0704		conserved protein of unknown function	COG4642	S	Function unknown	POORLY CHARACTERIZED
LMANv2_240189	-	2176764	2177513	19.0702	yebC	conserved hypothetical protein	COG0217	S	Function unknown	POORLY CHARACTERIZED
LMANv2_90022	+	656019	656423	19.0538	exbD	ExbD-related biopolymer transport protein	COG0848	U	Intracellular trafficking, secretion, and vesicular transport	CELLULAR PROCESSES AND SIGNALING
LMANv2_320035	-	2663111	2663803	19.0329		conserved protein of unknown function
LMANv2_490002	+	3681603	3683612	19.0077	fadH	2,4-dienoyl-CoA reductase [NADPH]	['COG1902' 'COG0446']	['C' 'R']	['Energy production and conversion' 'General function prediction only']	['METABOLISM' 'POORLY CHARACTERIZED']
LMANv2_290082	-	2472859	2474157	18.9849	eno	enolase	COG0148	G	Carbohydrate transport and metabolism	METABOLISM
LMANv2_170106	+	1563570	1564997	18.9525		conserved exported protein of unknown function
LMANv2_370058	-	3103303	3103458	18.9421		conserved protein of unknown function
LMANv2_330114	+	2842794	2845178	18.938		Thermolysin metallopeptidase, alpha-helical domain protein	COG3227	E	Amino acid transport and metabolism	METABOLISM
LMANv2_690006	-	4406615	4407325	18.9357		Methyltransferase domain protein	['COG0500' 'COG0500']	['Q' 'R']	['Secondary metabolites biosynthesis, transport and catabolism' 'General function prediction only']	['METABOLISM' 'POORLY CHARACTERIZED']
LMANv2_240114	-	2113534	2113974	18.9337		Predicted protein involved in cell shape determination	COG1664	M	Cell wall/membrane/envelope biogenesis	CELLULAR PROCESSES AND SIGNALING
LMANv2_240109	-	2110565	2110951	18.9244		conserved exported protein of unknown function
LMANv2_190041	+	1697625	1697747	18.913		conserved protein of unknown function
LMANv2_280042	+	2326387	2327178	18.8853		conserved protein of unknown function	COG0457	R	General function prediction only	POORLY CHARACTERIZED
LMANv2_70055	+	478302	478682	18.8252		conserved protein of unknown function
LMANv2_460032	+	3483738	3484202	18.7776		CheW-like protein	['COG0835' 'COG0835']	['N' 'T']	['Cell motility' 'Signal transduction mechanisms']	['CELLULAR PROCESSES AND SIGNALING' 'CELLULAR PROCESSES AND SIGNALING']
LMANv2_240108	-	2110222	2110530	18.7419		conserved protein of unknown function
LMANv2_60014	+	284693	284977	18.7239		conserved protein of unknown function
LMANv2_340036	-	2913053	2914000	18.7204		SPFH domain/Band 7 family protein	COG0330	O	Posttranslational modification, protein turnover, chaperones	CELLULAR PROCESSES AND SIGNALING
LMANv2_60144	-	417150	417743	18.7043		Outer membrane lipoprotein carrier protein LolA	COG2834	M	Cell wall/membrane/envelope biogenesis	CELLULAR PROCESSES AND SIGNALING
LMANv2_150032	+	1255261	1257552	18.6656		Phosphate transporter family protein	['COG0306' 'COG1196' 'COG0419']	['P' 'D' 'L']	['Inorganic ion transport and metabolism' 'Cell cycle control, cell division, chromosome partitioning' 'Replication, recombination and repair']	['METABOLISM' 'CELLULAR PROCESSES AND SIGNALING' 'INFORMATION STORAGE AND PROCESSING']
LMANv2_20005	-	42173	42520	18.6309		Hpt domain protein	COG2198	T	Signal transduction mechanisms	CELLULAR PROCESSES AND SIGNALING
LMANv2_330010	+	2743762	2744343	18.5314		conserved exported protein of unknown function
LMANv2_350032	-	3006900	3007322	18.5215		conserved membrane protein of unknown function
LMANv2_810005	-	4583235	4584095	18.5115	atpG	ATP synthase gamma chain	COG0224	C	Energy production and conversion	METABOLISM
LMANv2_90077	+	704944	705327	18.4766		conserved protein of unknown function
LMANv2_70056	-	480206	481408	18.4596	ftsZ	GTP-binding tubulin-like cell division protein	COG0206	D	Cell cycle control, cell division, chromosome partitioning	CELLULAR PROCESSES AND SIGNALING
LMANv2_170060	-	1519280	1519768	18.3713		conserved protein of unknown function	COG3832	S	Function unknown	POORLY CHARACTERIZED
LMANv2_300064	-	2575045	2575683	18.3588	grpE	Protein GrpE	COG0576	O	Posttranslational modification, protein turnover, chaperones	CELLULAR PROCESSES AND SIGNALING
LMANv2_810007	-	4585611	4586171	18.339	atpH	ATP synthase subunit delta	COG0712	C	Energy production and conversion	METABOLISM
LMANv2_80086	+	591639	593087	18.3306	rho	transcription termination factor	COG1158	K	Transcription	INFORMATION STORAGE AND PROCESSING
LMANv2_430042	-	3366172	3367677	18.3135		conserved protein of unknown function	COG2133	G	Carbohydrate transport and metabolism	METABOLISM
LMANv2_60054	+	330688	330918	18.2536		conserved protein of unknown function
LMANv2_370018	-	3063805	3064836	18.2267		TRAM domain protein	COG4956	R	General function prediction only	POORLY CHARACTERIZED
LMANv2_380011	+	3192587	3192901	18.1801		conserved membrane protein of unknown function	COG1502	I	Lipid transport and metabolism	METABOLISM
LMANv2_500070	-	3837524	3838309	18.1694	scpA	Segregation and condensation protein A	COG1354	S	Function unknown	POORLY CHARACTERIZED
LMANv2_740007	-	4503308	4503760	18.1625		conserved protein of unknown function
LMANv2_230005	+	1946649	1946864	18.1038		conserved protein of unknown function	['COG0477' 'COG0477' 'COG0477' 'COG0477']	['E' 'G' 'P' 'R']	['Amino acid transport and metabolism' 'Carbohydrate transport and metabolism' 'Inorganic ion transport and metabolism' 'General function prediction only']	['METABOLISM' 'METABOLISM' 'METABOLISM' 'POORLY CHARACTERIZED']
LMANv2_280004	+	2285286	2285549	18.0893		conserved protein of unknown function
LMANv2_260003	+	2182386	2182931	17.945	nusG	Transcription termination/antitermination protein NusG	COG0250	K	Transcription	INFORMATION STORAGE AND PROCESSING
LMANv2_660083	-	4312870	4313556	17.9348		Methyltransferase domain protein	['COG0500' 'COG0500']	['Q' 'R']	['Secondary metabolites biosynthesis, transport and catabolism' 'General function prediction only']	['METABOLISM' 'POORLY CHARACTERIZED']
LMANv2_340034	+	2911109	2911645	17.9303	fliN	Flagellar motor switch protein FliN	['COG1886' 'COG1886' 'COG2931']	['N' 'U' 'Q']	['Cell motility' 'Intracellular trafficking, secretion, and vesicular transport' 'Secondary metabolites biosynthesis, transport and catabolism']	['CELLULAR PROCESSES AND SIGNALING' 'CELLULAR PROCESSES AND SIGNALING' 'METABOLISM']
LMANv2_370100	-	3135493	3136020	17.8808	nuoI	NADH-quinone oxidoreductase subunit I	COG1143	C	Energy production and conversion	METABOLISM
LMANv2_10035	+	32955	33599	17.876	tal	putative transaldolase	COG0176	G	Carbohydrate transport and metabolism	METABOLISM
LMANv2_660052	-	4280830	4281807	17.8674		putative molybdenum cofactor biosynthesis protein	COG0535	R	General function prediction only	POORLY CHARACTERIZED
LMANv2_440044	-	3415515	3416969	17.8348		conserved protein of unknown function
LMANv2_410007	-	3228956	3230521	17.8019	fliK	Flagellar hook-length control protein FliK	COG0419	L	Replication, recombination and repair	INFORMATION STORAGE AND PROCESSING
LMANv2_280057	-	2342547	2344064	17.766		conserved protein of unknown function
LMANv2_370022	-	3068563	3068682	17.7375		protein of unknown function
LMANv2_410021	-	3242748	3243212	17.7197		conserved protein of unknown function
LMANv2_170009	+	1470780	1471562	17.658	motA	Motility protein A	COG1291	N	Cell motility	CELLULAR PROCESSES AND SIGNALING
LMANv2_10011	+	10591	11169	17.6159		Transcriptional regulator, TetR family	COG1309	K	Transcription	INFORMATION STORAGE AND PROCESSING
LMANv2_410061	-	3282276	3282518	17.5928		conserved protein of unknown function
LMANv2_290078	-	2471122	2471478	17.4867		conserved protein of unknown function
LMANv2_140014	+	1213921	1214208	17.4777	xseB	Exodeoxyribonuclease 7 small subunit	COG1722	L	Replication, recombination and repair	INFORMATION STORAGE AND PROCESSING
LMANv2_20025	-	63211	64971	17.4745	caiA	Acyl-CoA dehydrogenase	COG1960	I	Lipid transport and metabolism	METABOLISM
LMANv2_130035	-	1168111	1168668	17.4543		putative lipoprotein	COG2849	S	Function unknown	POORLY CHARACTERIZED
LMANv2_100036	+	892964	893668	17.444		Acyltransferase	COG0204	I	Lipid transport and metabolism	METABOLISM
LMANv2_200027	-	1759987	1760436	17.3988		conserved exported protein of unknown function	COG0457	R	General function prediction only	POORLY CHARACTERIZED
LMANv2_460023	-	3475308	3477131	17.3542		Peptidase, S41 family	COG0793	M	Cell wall/membrane/envelope biogenesis	CELLULAR PROCESSES AND SIGNALING
LMANv2_470079	-	3582078	3582605	17.3384		conserved protein of unknown function
LMANv2_370073	+	3110950	3111189	17.3362		conserved protein of unknown function
LMANv2_270016	+	2263980	2264387	17.3286		conserved membrane protein of unknown function	COG0475	P	Inorganic ion transport and metabolism	METABOLISM
LMANv2_460041	+	3491475	3492530	17.3181	fbaB	fructose-bisphosphate aldolase class I	COG1830	G	Carbohydrate transport and metabolism	METABOLISM
LMANv2_70005	+	428481	429761	17.3175	gltA	Citrate synthase 1	COG0372	C	Energy production and conversion	METABOLISM
LMANv2_330084	-	2816241	2817629	17.2904	gyrA	DNA gyrase subunit A	COG0188	L	Replication, recombination and repair	INFORMATION STORAGE AND PROCESSING
LMANv2_30012	-	145504	146283	17.2551		putative hemolysin	COG3176	R	General function prediction only	POORLY CHARACTERIZED
LMANv2_460020	+	3470724	3471407	17.2239		conserved protein of unknown function
LMANv2_60057	+	331916	332938	17.1975		Zinc-binding dehydrogenase family	['COG0604' 'COG0604']	['C' 'R']	['Energy production and conversion' 'General function prediction only']	['METABOLISM' 'POORLY CHARACTERIZED']
LMANv2_460036	-	3487085	3487525	17.1863		CBS domain protein	COG0517	R	General function prediction only	POORLY CHARACTERIZED
LMANv2_20004	-	42084	42218	17.1681		conserved protein of unknown function
LMANv2_100022	-	882319	883593	17.1413		conserved exported protein of unknown function
LMANv2_110022	+	1020750	1021304	17.1132	frr	ribosome recycling factor	COG0233	J	Translation, ribosomal structure and biogenesis	INFORMATION STORAGE AND PROCESSING
LMANv2_660091	-	4319830	4320822	17.1039		conserved protein of unknown function	['COG0451' 'COG0451']	['G' 'M']	['Carbohydrate transport and metabolism' 'Cell wall/membrane/envelope biogenesis']	['METABOLISM' 'CELLULAR PROCESSES AND SIGNALING']
LMANv2_240003	+	2008613	2009413	17.0658		3-hydroxybutyryl-CoA dehydratase	COG1024	I	Lipid transport and metabolism	METABOLISM
LMANv2_330108	-	2836789	2838255	17.0476	icd	Isocitrate dehydrogenase [NADP]	['COG0473' 'COG0473']	['C' 'E']	['Energy production and conversion' 'Amino acid transport and metabolism']	['METABOLISM' 'METABOLISM']
LMANv2_150102	+	1328011	1329189	17.0475		MaoC-like protein	COG2030	I	Lipid transport and metabolism	METABOLISM
LMANv2_280029	-	2310798	2311661	17.0029		Flagella basal body rod protein	COG4786	N	Cell motility	CELLULAR PROCESSES AND SIGNALING
LMANv2_310003	+	2594540	2595820	16.9872	amtB	ammonium transporter	COG0004	P	Inorganic ion transport and metabolism	METABOLISM
LMANv2_130026	-	1158765	1159376	16.9766		conserved protein of unknown function
LMANv2_330088	+	2820382	2820969	16.9674		Histidine kinase-like ATPase domain protein	COG2172	T	Signal transduction mechanisms	CELLULAR PROCESSES AND SIGNALING
LMANv2_130043	+	1176560	1177030	16.9407		Ketosteroid isomerase-related protein
LMANv2_720020	-	4460889	4461644	16.9384		conserved protein of unknown function
LMANv2_220034	-	1913083	1916394	16.9372		Acriflavine resistance	COG0841	V	Defense mechanisms	CELLULAR PROCESSES AND SIGNALING
LMANv2_100054	+	915261	915719	16.9246		transposase	COG2963	L	Replication, recombination and repair	INFORMATION STORAGE AND PROCESSING
LMANv2_120030	+	1071326	1071628	16.9218		conserved protein of unknown function
LMANv2_310011	-	2601713	2602216	16.9099		conserved protein of unknown function
LMANv2_170134	+	1603727	1605214	16.8717	pepA	putative cytosol aminopeptidase	COG0260	E	Amino acid transport and metabolism	METABOLISM
LMANv2_370012	-	3057415	3058875	16.7868	gatB	Aspartyl/glutamyl-tRNA(Asn/Gln) amidotransferase subunit B	COG0064	J	Translation, ribosomal structure and biogenesis	INFORMATION STORAGE AND PROCESSING
LMANv2_310016	-	2606491	2607054	16.7837		putative aminoacyl-tRNA hydrolase	COG0193	J	Translation, ribosomal structure and biogenesis	INFORMATION STORAGE AND PROCESSING
LMANv2_150091	-	1315320	1316384	16.7559		Endoflagellar motor switch protein	['COG1776,COG1886' 'COG1776' 'COG1886']	['N' 'T' 'U']	['Cell motility' 'Signal transduction mechanisms' 'Intracellular trafficking, secretion, and vesicular transport']	['CELLULAR PROCESSES AND SIGNALING' 'CELLULAR PROCESSES AND SIGNALING' 'CELLULAR PROCESSES AND SIGNALING']
LMANv2_30010	+	142650	143345	16.7317		Glycosyltransferase, group 2 family protein	COG0463	M	Cell wall/membrane/envelope biogenesis	CELLULAR PROCESSES AND SIGNALING
LMANv2_190039	-	1694770	1695663	16.7229		conserved protein of unknown function
LMANv2_tRNA15	+	2926868	2926953	16.71
LMANv2_160001	+	1386929	1387129	16.6951		protein of unknown function
LMANv2_320050	-	2686499	2687986	16.6596	thiC	Phosphomethylpyrimidine synthase	COG0422	H	Coenzyme transport and metabolism	METABOLISM
LMANv2_280006	-	2286959	2287309	16.6316	panD	Aspartate 1-decarboxylase	COG0853	H	Coenzyme transport and metabolism	METABOLISM
LMANv2_430021	-	3344358	3344963	16.6224	tolQ	Biopolymer transport protein	COG0811	U	Intracellular trafficking, secretion, and vesicular transport	CELLULAR PROCESSES AND SIGNALING
LMANv2_300024	+	2507339	2508688	16.6203	thrC	Threonine synthase	COG0498	E	Amino acid transport and metabolism	METABOLISM
LMANv2_200029	-	1761587	1761976	16.6024		Response regulator receiver domain protein	COG0784	T	Signal transduction mechanisms	CELLULAR PROCESSES AND SIGNALING
LMANv2_170020	-	1480688	1481128	16.5526		Host cell attachment protein	COG5622	N	Cell motility	CELLULAR PROCESSES AND SIGNALING
LMANv2_480023	+	3641093	3641677	16.5473		Caa(3)-type oxidase, subunit IV	COG3125	C	Energy production and conversion	METABOLISM
LMANv2_310020	-	2609556	2610449	16.4968	ispE	4-diphosphocytidyl-2-C-methyl-D-erythritol kinase	COG1947	I	Lipid transport and metabolism	METABOLISM
LMANv2_270027	-	2280440	2280976	16.4169		conserved exported protein of unknown function
LMANv2_490036	-	3729642	3730361	16.389	nth	Endonuclease III	COG0177	L	Replication, recombination and repair	INFORMATION STORAGE AND PROCESSING
LMANv2_830001	+	4598887	4599561	16.3833	yfcG	Disulfide-bond oxidoreductase YfcG	COG0625	O	Posttranslational modification, protein turnover, chaperones	CELLULAR PROCESSES AND SIGNALING
LMANv2_340079	-	2956681	2956995	16.3591		Anti-sigma factor antagonist	COG1366	T	Signal transduction mechanisms	CELLULAR PROCESSES AND SIGNALING
LMANv2_230056	+	1995865	1997415	16.3472		Beta-propeller repeat protein
LMANv2_300062	-	2571659	2572777	16.2747	dnaJ	chaperone Hsp40, co-chaperone with DnaK	COG0484	O	Posttranslational modification, protein turnover, chaperones	CELLULAR PROCESSES AND SIGNALING
LMANv2_410066	+	3286581	3287696	16.2437		conserved protein of unknown function	COG1426	S	Function unknown	POORLY CHARACTERIZED
LMANv2_110011	+	1013633	1014517	16.2351	dapA	4-hydroxy-tetrahydrodipicolinate synthase	['COG0329' 'COG0329']	['E' 'M']	['Amino acid transport and metabolism' 'Cell wall/membrane/envelope biogenesis']	['METABOLISM' 'CELLULAR PROCESSES AND SIGNALING']
LMANv2_240074	-	2082688	2083020	16.2083		Anti-sigma factor antagonist	COG1366	T	Signal transduction mechanisms	CELLULAR PROCESSES AND SIGNALING
LMANv2_90021	+	655315	655929	16.1904	tolQ	TolQ-like transport protein	COG0811	U	Intracellular trafficking, secretion, and vesicular transport	CELLULAR PROCESSES AND SIGNALING
LMANv2_210013	-	1811738	1812193	16.1589		Signal receiver component of two-component system	COG0784	T	Signal transduction mechanisms	CELLULAR PROCESSES AND SIGNALING
LMANv2_370026	-	3071933	3072772	16.1301		SCO1/SenC	COG1999	R	General function prediction only	POORLY CHARACTERIZED
LMANv2_450001	-	3421774	3422916	16.1098		putative 3-deoxy-7-phosphoheptulonate synthase	COG2876	E	Amino acid transport and metabolism	METABOLISM
LMANv2_280094	+	2382925	2385084	16.0955		CAP family transcription factor	['COG0664' 'COG0491']	['T' 'R']	['Signal transduction mechanisms' 'General function prediction only']	['CELLULAR PROCESSES AND SIGNALING' 'POORLY CHARACTERIZED']
LMANv2_660053	-	4281808	4282875	16.0944		Alcohol dehydrogenase, iron-dependent	COG1454	C	Energy production and conversion	METABOLISM
LMANv2_490067	-	3758475	3760184	16.0619	ssl	DNA or RNA helicase	['COG1061' 'COG1061']	['K' 'L']	['Transcription' 'Replication, recombination and repair']	['INFORMATION STORAGE AND PROCESSING' 'INFORMATION STORAGE AND PROCESSING']
LMANv2_590060	+	4083895	4084269	16.0602		Type II secretion system-associated lipoprotein
LMANv2_260022	+	2202774	2203241	16.0533		conserved protein of unknown function	COG1666	S	Function unknown	POORLY CHARACTERIZED
LMANv2_470041	+	3544143	3545111	16.0453		conserved membrane protein of unknown function	COG3329	R	General function prediction only	POORLY CHARACTERIZED
LMANv2_120011	+	1045596	1046501	16.0391		Response regulator receiver domain protein	['COG2204,COG0745' 'COG0745']	['T' 'K']	['Signal transduction mechanisms' 'Transcription']	['CELLULAR PROCESSES AND SIGNALING' 'INFORMATION STORAGE AND PROCESSING']
LMANv2_240115	-	2114094	2114861	16.0063		conserved protein of unknown function	COG0419	L	Replication, recombination and repair	INFORMATION STORAGE AND PROCESSING
LMANv2_30024	+	153361	153765	15.9578		Glyoxalase-like domain protein	COG0346	E	Amino acid transport and metabolism	METABOLISM
LMANv2_290007	+	2395544	2396098	15.9309		putative lipoprotein	COG2010	C	Energy production and conversion	METABOLISM
LMANv2_520019	-	3888361	3888549	15.9305		conserved protein of unknown function
LMANv2_60040	-	316337	317392	15.9092		Cyclic nucleotide-binding domain protein	['COG0664' 'COG1729' 'COG0457']	['T' 'S' 'R']	['Signal transduction mechanisms' 'Function unknown' 'General function prediction only']	['CELLULAR PROCESSES AND SIGNALING' 'POORLY CHARACTERIZED' 'POORLY CHARACTERIZED']
LMANv2_210006	+	1803370	1803897	15.8986		Cyclic nucleotide-binding domain protein	COG0664	T	Signal transduction mechanisms	CELLULAR PROCESSES AND SIGNALING
LMANv2_240095	-	2098960	2099160	15.8736		conserved protein of unknown function
LMANv2_810003	-	4581425	4581808	15.863	atpC	ATP synthase epsilon chain	COG0355	C	Energy production and conversion	METABOLISM
LMANv2_150080	-	1302859	1304844	15.8485		Predicted polymerase	COG1315	L	Replication, recombination and repair	INFORMATION STORAGE AND PROCESSING
LMANv2_200010	-	1745127	1745690	15.8307		conserved protein of unknown function
LMANv2_230041	-	1981010	1983028	15.8289		conserved protein of unknown function	COG0419	L	Replication, recombination and repair	INFORMATION STORAGE AND PROCESSING
LMANv2_290072	-	2464552	2467278	15.8121	secA	preprotein translocase subunit, ATPase	COG0653	U	Intracellular trafficking, secretion, and vesicular transport	CELLULAR PROCESSES AND SIGNALING
LMANv2_tRNA2	+	508739	508811	15.7863
LMANv2_90133	+	762599	762970	15.7805		conserved protein of unknown function
LMANv2_70028	-	448720	449874	15.7786		S1 RNA binding domain protein	COG0539	J	Translation, ribosomal structure and biogenesis	INFORMATION STORAGE AND PROCESSING
LMANv2_450017	-	3440904	3441191	15.7517	acyP	Acylphosphatase	COG1254	C	Energy production and conversion	METABOLISM
LMANv2_480004	-	3616887	3617369	15.6848		Ferric uptake regulator family protein	COG0735	P	Inorganic ion transport and metabolism	METABOLISM
LMANv2_240035	+	2036546	2036866	15.6675	nuoK	NADH-quinone oxidoreductase subunit K	COG0713	C	Energy production and conversion	METABOLISM
LMANv2_80060	-	559045	559455	15.6223		conserved protein of unknown function	['COG0458' 'COG0458']	['E' 'F']	['Amino acid transport and metabolism' 'Nucleotide transport and metabolism']	['METABOLISM' 'METABOLISM']
LMANv2_310007	+	2599325	2599519	15.5991		conserved protein of unknown function
LMANv2_560021	-	3993578	3994321	15.5956		conserved exported protein of unknown function	COG0532	J	Translation, ribosomal structure and biogenesis	INFORMATION STORAGE AND PROCESSING
LMANv2_130051	-	1187147	1188220	15.5697		Alpha/beta hydrolase family protein	COG0596	R	General function prediction only	POORLY CHARACTERIZED
LMANv2_750005	-	4525462	4526190	15.552		conserved exported protein of unknown function	COG0419	L	Replication, recombination and repair	INFORMATION STORAGE AND PROCESSING
LMANv2_tRNA35	-	121887	121958	15.5397
LMANv2_90101	+	728714	731230	15.5234		F5/8 type C domain protein
LMANv2_470029	-	3527499	3529463	15.5076	acs	acetyl-CoA synthetase	COG0365	I	Lipid transport and metabolism	METABOLISM
LMANv2_340040	+	2916485	2917360	15.482		Peptidyl-prolyl cis-trans isomerase	COG0652	O	Posttranslational modification, protein turnover, chaperones	CELLULAR PROCESSES AND SIGNALING
LMANv2_240055	-	2063740	2064144	15.4779		Anti-sigma factor antagonist	COG1366	T	Signal transduction mechanisms	CELLULAR PROCESSES AND SIGNALING
LMANv2_90165	-	792234	794246	15.4655	meaA	Protein MeaA	COG1884,COG2185	I	Lipid transport and metabolism	METABOLISM
LMANv2_60074	+	348375	348863	15.4536	glcG	GlcG	COG3193	R	General function prediction only	POORLY CHARACTERIZED
LMANv2_240085	-	2091176	2091373	15.3975		protein of unknown function
LMANv2_60089	-	363735	364127	15.3815	gcvH	glycine cleavage complex lipoylprotein	COG0509	E	Amino acid transport and metabolism	METABOLISM
LMANv2_330110	-	2839818	2840231	15.3699	ndk	Nucleoside diphosphate kinase	COG0105	F	Nucleotide transport and metabolism	METABOLISM
LMANv2_90199	+	826253	826552	15.3625	fdxA	Ferredoxin-1	COG1146	C	Energy production and conversion	METABOLISM
LMANv2_150099	+	1324052	1324288	15.353		conserved protein of unknown function
LMANv2_290086	+	2476834	2477322	15.3463		Response regulator receiver domain protein	COG0784	T	Signal transduction mechanisms	CELLULAR PROCESSES AND SIGNALING
LMANv2_290065	+	2454727	2456382	15.3226		Outer membrane protein
LMANv2_480043	-	3665573	3666373	15.319		KR domain protein	['COG1028' 'COG1028' 'COG1028']	['I' 'Q' 'R']	['Lipid transport and metabolism' 'Secondary metabolites biosynthesis, transport and catabolism' 'General function prediction only']	['METABOLISM' 'METABOLISM' 'POORLY CHARACTERIZED']
LMANv2_260018	+	2197286	2197915	15.3162		YceI-like domain protein	COG2353	S	Function unknown	POORLY CHARACTERIZED
LMANv2_290080	-	2472096	2472554	15.3114		conserved exported protein of unknown function	COG2919	D	Cell cycle control, cell division, chromosome partitioning	CELLULAR PROCESSES AND SIGNALING
LMANv2_230006	-	1946912	1947040	15.3		conserved protein of unknown function
LMANv2_330139	-	2869411	2869848	15.2876		conserved membrane protein of unknown function
LMANv2_300071	-	2583432	2583953	15.2839		conserved protein of unknown function
LMANv2_140017	-	1219117	1219518	15.2768		transposase (fragment)
LMANv2_110021	+	1020014	1020760	15.2762	pyrH	uridylate kinase	COG0528	F	Nucleotide transport and metabolism	METABOLISM
LMANv2_320084	-	2722611	2723048	15.2385		Biopolymer transport protein	COG0848	U	Intracellular trafficking, secretion, and vesicular transport	CELLULAR PROCESSES AND SIGNALING
LMANv2_40005	-	163438	164301	15.2222		conserved protein of unknown function
LMANv2_730019	+	4495469	4496542	15.2214		conserved exported protein of unknown function
LMANv2_300022	+	2505671	2506252	15.2096		conserved protein of unknown function	['COG0840' 'COG0840' 'COG1196']	['N' 'T' 'D']	['Cell motility' 'Signal transduction mechanisms' 'Cell cycle control, cell division, chromosome partitioning']	['CELLULAR PROCESSES AND SIGNALING' 'CELLULAR PROCESSES AND SIGNALING' 'CELLULAR PROCESSES AND SIGNALING']
LMANv2_330013	+	2745519	2746490	15.2013		Peptidase, M23 family	COG0739	M	Cell wall/membrane/envelope biogenesis	CELLULAR PROCESSES AND SIGNALING
LMANv2_670024	+	4357903	4358115	15.1893		conserved protein of unknown function
LMANv2_590013	-	4037534	4038049	15.1617		CheW-like protein	['COG0835' 'COG0835']	['N' 'T']	['Cell motility' 'Signal transduction mechanisms']	['CELLULAR PROCESSES AND SIGNALING' 'CELLULAR PROCESSES AND SIGNALING']
LMANv2_240007	+	2014620	2014823	15.147		conserved protein of unknown function
LMANv2_270028	-	2281093	2282184	15.1272		conserved protein of unknown function
LMANv2_470094	+	3597738	3598670	15.1085		Ferredoxin--NADP reductase	COG0369	P	Inorganic ion transport and metabolism	METABOLISM
LMANv2_170008	+	1470550	1470774	15.0978		conserved protein of unknown function	COG1582	N	Cell motility	CELLULAR PROCESSES AND SIGNALING
LMANv2_120048	-	1092716	1093414	15.0875		conserved protein of unknown function	COG0419	L	Replication, recombination and repair	INFORMATION STORAGE AND PROCESSING
LMANv2_340035	-	2912119	2913051	15.0846		conserved protein of unknown function	COG0330	O	Posttranslational modification, protein turnover, chaperones	CELLULAR PROCESSES AND SIGNALING
LMANv2_170021	+	1481250	1481432	15.0805		protein of unknown function
LMANv2_80069	+	569111	570229	15.0788	nlpD	M23 family metalloendopeptidase	COG0739	M	Cell wall/membrane/envelope biogenesis	CELLULAR PROCESSES AND SIGNALING
LMANv2_410072	+	3291882	3293810	15.0779	secD	Protein translocase subunit SecD	COG0342	U	Intracellular trafficking, secretion, and vesicular transport	CELLULAR PROCESSES AND SIGNALING
LMANv2_480021	-	3638912	3639706	15.0527		conserved exported protein of unknown function	COG1112	L	Replication, recombination and repair	INFORMATION STORAGE AND PROCESSING
LMANv2_590005	+	4027221	4027529	15.0291		conserved protein of unknown function	COG0419	L	Replication, recombination and repair	INFORMATION STORAGE AND PROCESSING
LMANv2_100127	+	999487	1000248	15.0105	soj	Sporulation initiation inhibitor protein Soj	COG1192	D	Cell cycle control, cell division, chromosome partitioning	CELLULAR PROCESSES AND SIGNALING
LMANv2_170016	-	1475377	1475715	15.0056		Anti-sigma factor antagonist	COG1366	T	Signal transduction mechanisms	CELLULAR PROCESSES AND SIGNALING
LMANv2_330039	+	2772720	2774192	14.9627	purF	Amidophosphoribosyltransferase	COG0034	F	Nucleotide transport and metabolism	METABOLISM
LMANv2_670026	+	4358529	4359008	14.9515		YqeY-like protein	COG1610	S	Function unknown	POORLY CHARACTERIZED
LMANv2_150079	-	1302497	1302850	14.9334		conserved protein of unknown function
LMANv2_100037	-	893675	894520	14.9189	dapF	Diaminopimelate epimerase	COG0253	E	Amino acid transport and metabolism	METABOLISM
LMANv2_370119	-	3161034	3162689	14.9181		conserved protein of unknown function
LMANv2_60064	+	340549	340695	14.9008		conserved protein of unknown function
LMANv2_470097	+	3599289	3599504	14.8987		Transcriptional Coactivator p15
LMANv2_500072	-	3838691	3839764	14.8858	cheB	Chemotaxis response regulator protein-glutamate methylesterase of group 1 operon	['COG2201' 'COG2201']	['N' 'T']	['Cell motility' 'Signal transduction mechanisms']	['CELLULAR PROCESSES AND SIGNALING' 'CELLULAR PROCESSES AND SIGNALING']
LMANv2_580004	+	3998863	4000278	14.8836		conserved protein of unknown function	COG0719	O	Posttranslational modification, protein turnover, chaperones	CELLULAR PROCESSES AND SIGNALING
LMANv2_240102	-	2104863	2105057	14.867		Toxin-antitoxin system, antitoxin component, PHD domain protein
LMANv2_60110	+	382765	383427	14.8626		conserved protein of unknown function	['COG0500' 'COG0500']	['Q' 'R']	['Secondary metabolites biosynthesis, transport and catabolism' 'General function prediction only']	['METABOLISM' 'POORLY CHARACTERIZED']
LMANv2_100042	+	899177	899545	14.8507	glo	Glyoxylase I	COG0346	E	Amino acid transport and metabolism	METABOLISM
LMANv2_70001	+	422447	422647	14.8468		Methyl-accepting chemotaxis protein signaling domain protein (fragment)	['COG0840' 'COG0840']	['N' 'T']	['Cell motility' 'Signal transduction mechanisms']	['CELLULAR PROCESSES AND SIGNALING' 'CELLULAR PROCESSES AND SIGNALING']
LMANv2_370106	-	3143808	3144422	14.8409		ACT domain protein	COG2844	O	Posttranslational modification, protein turnover, chaperones	CELLULAR PROCESSES AND SIGNALING
LMANv2_500077	-	3844645	3844962	14.8255	zapA	Cell division protein ZapA	COG3027	S	Function unknown	POORLY CHARACTERIZED
LMANv2_240091	+	2095672	2096067	14.8198	msrB	methionine sulfoxide reductase B	COG0229	O	Posttranslational modification, protein turnover, chaperones	CELLULAR PROCESSES AND SIGNALING
LMANv2_290026	+	2411900	2413267	14.7929		Pyruvate dehydrogenase complex dihydrolipoamide acetyltransferase	COG0508	C	Energy production and conversion	METABOLISM
LMANv2_450008	-	3428613	3429635	14.7688	gmd	GDP-D-mannose dehydratase, NAD(P)-binding	COG1089	M	Cell wall/membrane/envelope biogenesis	CELLULAR PROCESSES AND SIGNALING
LMANv2_480050	-	3672728	3673249	14.7567		conserved membrane protein of unknown function
LMANv2_160036	+	1423133	1423930	14.7558		Acyltransferase	COG0204	I	Lipid transport and metabolism	METABOLISM
LMANv2_820004	+	4596554	4596955	14.7526		conserved protein of unknown function
LMANv2_120039	+	1080024	1081148	14.7522		Cytoplasmic membrane protein	COG2385	D	Cell cycle control, cell division, chromosome partitioning	CELLULAR PROCESSES AND SIGNALING
LMANv2_350004	+	2964826	2966625	14.7313		OppA	COG0747,COG4166	E	Amino acid transport and metabolism	METABOLISM
LMANv2_720013	+	4454133	4454957	14.7044		putative transketolase N-terminal section	COG3959	G	Carbohydrate transport and metabolism	METABOLISM
LMANv2_260059	+	2238056	2238280	14.6812		putative lipoprotein
LMANv2_290024	+	2409921	2410904	14.6803	pdhA	Pyruvate dehydrogenase E1 component subunit alpha	COG1071	C	Energy production and conversion	METABOLISM
LMANv2_320091	-	2732208	2732336	14.6733		protein of unknown function
LMANv2_150048	+	1270809	1271918	14.6649	pilF	TPR-repeat-containing protein	COG0457	R	General function prediction only	POORLY CHARACTERIZED
LMANv2_120058	-	1102164	1103627	14.6529	pcnB	Poly(A) polymerase I	COG0617	J	Translation, ribosomal structure and biogenesis	INFORMATION STORAGE AND PROCESSING
LMANv2_160037	+	1423927	1425390	14.6476	pycA	Pyruvate carboxylase subunit A	COG4770	I	Lipid transport and metabolism	METABOLISM
LMANv2_370099	+	3134829	3135077	14.582		conserved protein of unknown function	COG2442	S	Function unknown	POORLY CHARACTERIZED
LMANv2_650032	-	4210721	4211473	14.5766	tpiA	Triosephosphate isomerase	COG0149	G	Carbohydrate transport and metabolism	METABOLISM
LMANv2_810016	+	4590982	4591785	14.558		conserved protein of unknown function
LMANv2_190068	-	1732667	1732795	14.5467		conserved protein of unknown function
LMANv2_100031	-	890992	891339	14.5335		conserved protein of unknown function	COG5439	S	Function unknown	POORLY CHARACTERIZED
LMANv2_290048	-	2431918	2433444	14.504	guaB	Inosine-5'-monophosphate dehydrogenase	['COG0516' 'COG0517']	['F' 'R']	['Nucleotide transport and metabolism' 'General function prediction only']	['METABOLISM' 'POORLY CHARACTERIZED']
LMANv2_220020	+	1898869	1900236	14.4987	lenC	LenC
LMANv2_210032	+	1835219	1836226	14.4741		Pirin-like protein CC_3178	COG1741	R	General function prediction only	POORLY CHARACTERIZED
LMANv2_620009	+	4155390	4156148	14.4636		KR domain protein	['COG1028' 'COG1028' 'COG1028']	['I' 'Q' 'R']	['Lipid transport and metabolism' 'Secondary metabolites biosynthesis, transport and catabolism' 'General function prediction only']	['METABOLISM' 'METABOLISM' 'POORLY CHARACTERIZED']
LMANv2_100113	-	979957	981876	14.4556	gyrB	DNA gyrase subunit B	COG0187	L	Replication, recombination and repair	INFORMATION STORAGE AND PROCESSING
LMANv2_240150	-	2147027	2148409	14.4446	secY	preprotein translocase membrane subunit	COG0201	U	Intracellular trafficking, secretion, and vesicular transport	CELLULAR PROCESSES AND SIGNALING
LMANv2_430026	-	3349512	3350483	14.4271	hldD	ADP-L-glycero-D-manno-heptose-6-epimerase	['COG0451' 'COG0451']	['G' 'M']	['Carbohydrate transport and metabolism' 'Cell wall/membrane/envelope biogenesis']	['METABOLISM' 'CELLULAR PROCESSES AND SIGNALING']
LMANv2_50019	+	230156	231523	14.422		Flavin-binding monooxygenase-like protein	COG2072	P	Inorganic ion transport and metabolism	METABOLISM
LMANv2_590035	+	4063024	4063749	14.4103	lptB	putative lipopolysaccharide transport protein B: ATP-binding component of ABC superfamily	COG1137	R	General function prediction only	POORLY CHARACTERIZED
LMANv2_720018	+	4459774	4460448	14.3945		conserved protein of unknown function
LMANv2_110003	+	1004320	1004832	14.387		conserved protein of unknown function	COG3865	S	Function unknown	POORLY CHARACTERIZED
LMANv2_590047	+	4075608	4076063	14.3616	rpsP	30S ribosomal protein S16	COG0228	J	Translation, ribosomal structure and biogenesis	INFORMATION STORAGE AND PROCESSING
LMANv2_170062	-	1520233	1520613	14.3536		DNA-binding helix-turn-helix protein	COG0640	K	Transcription	INFORMATION STORAGE AND PROCESSING
LMANv2_340070	-	2950035	2950277	14.3475		Glutaredoxin	COG0695	O	Posttranslational modification, protein turnover, chaperones	CELLULAR PROCESSES AND SIGNALING
LMANv2_290025	+	2410904	2411878	14.2981	acoB	Pyruvate dehydrogenase beta subunit	COG0022	C	Energy production and conversion	METABOLISM
LMANv2_430005	-	3324992	3325672	14.2651		conserved protein of unknown function	COG2013	S	Function unknown	POORLY CHARACTERIZED
LMANv2_660058	-	4288581	4289366	14.2491		Formyl transferase domain protein	COG0223	J	Translation, ribosomal structure and biogenesis	INFORMATION STORAGE AND PROCESSING
LMANv2_330109	-	2839161	2839343	14.2487		conserved protein of unknown function
LMANv2_160034	-	1420618	1421499	14.192		conserved protein of unknown function	COG1655	S	Function unknown	POORLY CHARACTERIZED
LMANv2_590008	+	4030765	4032417	14.1809		Carboxyl transferase domain protein	COG4799	I	Lipid transport and metabolism	METABOLISM
LMANv2_170133	+	1603251	1603730	14.1792	bcp	putative peroxiredoxin bcp	COG1225	O	Posttranslational modification, protein turnover, chaperones	CELLULAR PROCESSES AND SIGNALING
LMANv2_280058	-	2344083	2344436	14.1608		conserved protein of unknown function	COG1196	D	Cell cycle control, cell division, chromosome partitioning	CELLULAR PROCESSES AND SIGNALING
LMANv2_60120	-	393728	394153	14.1557		conserved protein of unknown function
LMANv2_200005	+	1740716	1741150	14.1435		Universal stress family protein	COG0589	T	Signal transduction mechanisms	CELLULAR PROCESSES AND SIGNALING
LMANv2_660074	-	4303731	4304261	14.1212	rmlC	dTDP-4-dehydrorhamnose 3,5-epimerase	COG1898	M	Cell wall/membrane/envelope biogenesis	CELLULAR PROCESSES AND SIGNALING
LMANv2_500054	+	3823950	3824450	14.1153		conserved protein of unknown function	COG0653	U	Intracellular trafficking, secretion, and vesicular transport	CELLULAR PROCESSES AND SIGNALING
LMANv2_150071	+	1295692	1297392	14.0977	fliF	Flagellar M-ring protein	['COG1766' 'COG1766']	['N' 'U']	['Cell motility' 'Intracellular trafficking, secretion, and vesicular transport']	['CELLULAR PROCESSES AND SIGNALING' 'CELLULAR PROCESSES AND SIGNALING']
LMANv2_660088	-	4316466	4317470	14.0475		Transketolase C-terminal subunit	COG3958	G	Carbohydrate transport and metabolism	METABOLISM
LMANv2_620012	-	4158041	4159330	14.024	sch	Beta-ketoacyl synthase	['COG0304' 'COG0304']	['I' 'Q']	['Lipid transport and metabolism' 'Secondary metabolites biosynthesis, transport and catabolism']	['METABOLISM' 'METABOLISM']
LMANv2_680004	-	4399148	4399825	14.0137	pbsA	Heme oxygenase 1	COG5398	P	Inorganic ion transport and metabolism	METABOLISM
LMANv2_370118	-	3157444	3161037	13.9907		Tetratricopeptide repeat protein	COG0457	R	General function prediction only	POORLY CHARACTERIZED
LMANv2_80088	+	593370	594161	13.9555		NifU-like N-terminal domain protein	['COG1357' 'COG0822']	['S' 'C']	['Function unknown' 'Energy production and conversion']	['POORLY CHARACTERIZED' 'METABOLISM']
LMANv2_500024	-	3788127	3790901	13.937	smc	Chromosome partition protein Smc	COG1196	D	Cell cycle control, cell division, chromosome partitioning	CELLULAR PROCESSES AND SIGNALING
LMANv2_90008	-	640345	641496	13.9302	csdB	Cysteine desulfurase	COG0520	E	Amino acid transport and metabolism	METABOLISM
LMANv2_470076	-	3578335	3578787	13.9043	fliW	Flagellar assembly factor FliW	COG1699	S	Function unknown	POORLY CHARACTERIZED
LMANv2_440012	-	3382106	3385519	13.9023		conserved protein of unknown function	COG1196	D	Cell cycle control, cell division, chromosome partitioning	CELLULAR PROCESSES AND SIGNALING
LMANv2_280078	-	2364408	2364713	13.8977		conserved protein of unknown function
LMANv2_260053	+	2233062	2233694	13.8945		Cyclic nucleotide-binding domain protein	COG0664	T	Signal transduction mechanisms	CELLULAR PROCESSES AND SIGNALING
LMANv2_130052	-	1188446	1189009	13.8927	msrA	Peptide methionine sulfoxide reductase MsrA	COG0225	O	Posttranslational modification, protein turnover, chaperones	CELLULAR PROCESSES AND SIGNALING
LMANv2_620007	-	4151960	4153741	13.8889		Coenzyme A transferase	COG1788,COG2057	I	Lipid transport and metabolism	METABOLISM
LMANv2_240057	-	2065240	2066463	13.8823		conserved protein of unknown function
LMANv2_130047	+	1182796	1183254	13.8687		Anti-sigma factor antagonist	COG1366	T	Signal transduction mechanisms	CELLULAR PROCESSES AND SIGNALING
LMANv2_410070	+	3290802	3291128	13.8626	yajC	Immunogenic membrane protein YajC	COG1862	U	Intracellular trafficking, secretion, and vesicular transport	CELLULAR PROCESSES AND SIGNALING
LMANv2_450015	-	3437761	3438822	13.8612		Oxidoreductase, aldo/keto reductase family protein	COG0667	C	Energy production and conversion	METABOLISM
LMANv2_300015	-	2497006	2497266	13.8391	rbpA	putative RNA-binding protein RbpA	COG0724	R	General function prediction only	POORLY CHARACTERIZED
LMANv2_660084	-	4313790	4314455	13.8323		Methionine biosynthesis protein MetW-like protein	['COG0500' 'COG0500']	['Q' 'R']	['Secondary metabolites biosynthesis, transport and catabolism' 'General function prediction only']	['METABOLISM' 'POORLY CHARACTERIZED']
LMANv2_130058	-	1197597	1199231	13.821	ybiT	putative transporter fused subunits of ABC superfamily: ATP-binding components	COG0488	R	General function prediction only	POORLY CHARACTERIZED
LMANv2_60099	+	371341	371778	13.8169	rpiB	Ribose-5-phosphate isomerase B	COG0698	G	Carbohydrate transport and metabolism	METABOLISM
LMANv2_100051	-	909079	912264	13.8113		conserved membrane protein of unknown function	['COG0477,COG0457' 'COG0840' 'COG0840,COG0642,COG2208' 'COG2208' 'COG0477' 'COG0477' 'COG0477']	['R' 'N' 'T' 'K' 'E' 'G' 'P']	['General function prediction only' 'Cell motility' 'Signal transduction mechanisms' 'Transcription' 'Amino acid transport and metabolism' 'Carbohydrate transport and metabolism' 'Inorganic ion transport and metabolism']	['POORLY CHARACTERIZED' 'CELLULAR PROCESSES AND SIGNALING' 'CELLULAR PROCESSES AND SIGNALING' 'INFORMATION STORAGE AND PROCESSING' 'METABOLISM' 'METABOLISM' 'METABOLISM']
LMANv2_620005	-	4145591	4150933	13.7917		Stage II sporulation protein E	['COG0515,COG3899' 'COG0515,COG2208' 'COG0515' 'COG0515,COG2203,COG2208']	['R' 'K' 'L' 'T']	['General function prediction only' 'Transcription' 'Replication, recombination and repair' 'Signal transduction mechanisms']	['POORLY CHARACTERIZED' 'INFORMATION STORAGE AND PROCESSING' 'INFORMATION STORAGE AND PROCESSING' 'CELLULAR PROCESSES AND SIGNALING']
LMANv2_170059	-	1518513	1518989	13.787		conserved protein of unknown function	COG3832	S	Function unknown	POORLY CHARACTERIZED
LMANv2_290030	-	2415958	2416815	13.776		Ig-like protein
LMANv2_90187	-	811630	813567	13.7458	faa	Long-chain-fatty-acid CoA ligase	COG1022	I	Lipid transport and metabolism	METABOLISM
LMANv2_340057	+	2934802	2936199	13.7262	leuC	3-isopropylmalate dehydratase (isomerase), subunit with LeuD	COG0065	E	Amino acid transport and metabolism	METABOLISM
LMANv2_90031	-	666276	667025	13.7164	mtnB	Methylthioribulose-1-phosphate dehydratase	COG0235	G	Carbohydrate transport and metabolism	METABOLISM
LMANv2_330031	-	2765129	2765830	13.684	phoP	Alkaline phosphatase synthesis transcriptional regulatory protein PhoP	['COG0745' 'COG0745']	['K' 'T']	['Transcription' 'Signal transduction mechanisms']	['INFORMATION STORAGE AND PROCESSING' 'CELLULAR PROCESSES AND SIGNALING']
LMANv2_80061	-	559469	560848	13.6347		conserved protein of unknown function
LMANv2_490069	+	3761823	3762809	13.6206	sppA	Periplasmic serine protease	['COG0616' 'COG0616']	['O' 'U']	['Posttranslational modification, protein turnover, chaperones' 'Intracellular trafficking, secretion, and vesicular transport']	['CELLULAR PROCESSES AND SIGNALING' 'CELLULAR PROCESSES AND SIGNALING']
LMANv2_90126	+	756822	757568	13.6103		KR domain protein	['COG1028' 'COG1028' 'COG1028']	['I' 'Q' 'R']	['Lipid transport and metabolism' 'Secondary metabolites biosynthesis, transport and catabolism' 'General function prediction only']	['METABOLISM' 'METABOLISM' 'POORLY CHARACTERIZED']
LMANv2_170104	+	1562429	1562971	13.6064		conserved protein of unknown function
LMANv2_60067	+	342053	342337	13.6031		Proton-translocating transhydrogenase subunit alpha	COG3288	C	Energy production and conversion	METABOLISM
LMANv2_370089	-	3123984	3124136	13.5858		Ribonuclease P protein component-like protein	COG0594	J	Translation, ribosomal structure and biogenesis	INFORMATION STORAGE AND PROCESSING
LMANv2_150136	-	1362591	1363064	13.5677		Rod binding protein	['COG3951' 'COG3951' 'COG3951']	['M' 'N' 'O']	['Cell wall/membrane/envelope biogenesis' 'Cell motility' 'Posttranslational modification, protein turnover, chaperones']	['CELLULAR PROCESSES AND SIGNALING' 'CELLULAR PROCESSES AND SIGNALING' 'CELLULAR PROCESSES AND SIGNALING']
LMANv2_150108	-	1334489	1335727	13.5629	metK	methionine adenosyltransferase 1	COG0192	H	Coenzyme transport and metabolism	METABOLISM
LMANv2_20068	-	125127	126080	13.5572	sppA	Signal peptide peptidase SppA, 36K type	['COG0616' 'COG0616']	['O' 'U']	['Posttranslational modification, protein turnover, chaperones' 'Intracellular trafficking, secretion, and vesicular transport']	['CELLULAR PROCESSES AND SIGNALING' 'CELLULAR PROCESSES AND SIGNALING']
LMANv2_230036	-	1974568	1974738	13.5538		conserved protein of unknown function
LMANv2_150005	-	1223263	1224255	13.4794		Diguanylate cyclase (GGDEF) domain protein	COG3706	T	Signal transduction mechanisms	CELLULAR PROCESSES AND SIGNALING
LMANv2_590012	-	4037037	4037537	13.4648	cheD	putative chemoreceptor glutamine deamidase CheD 1	['COG1871' 'COG1871']	['N' 'T']	['Cell motility' 'Signal transduction mechanisms']	['CELLULAR PROCESSES AND SIGNALING' 'CELLULAR PROCESSES AND SIGNALING']
LMANv2_60088	-	360801	363695	13.4294	gcvP	glycine decarboxylase, PLP-dependent, subunit (protein P) of glycine cleavage complex	COG0403,COG1003	E	Amino acid transport and metabolism	METABOLISM
LMANv2_300046	+	2545975	2546583	13.4281		putative lipoprotein
LMANv2_870001	-	4609794	4610294	13.4064		conserved protein of unknown function	COG0015	F	Nucleotide transport and metabolism	METABOLISM
LMANv2_240030	+	2031754	2032971	13.3872	nuoD	NADH-quinone oxidoreductase subunit D	COG0649	C	Energy production and conversion	METABOLISM
LMANv2_150147	+	1371216	1372232	13.3854		conserved protein of unknown function
LMANv2_450020	+	3442655	3443086	13.3818		Lysine methyltransferase	COG2940	R	General function prediction only	POORLY CHARACTERIZED
LMANv2_200011	-	1745695	1746315	13.3639		RNA polymerase sigma factor	COG1595	K	Transcription	INFORMATION STORAGE AND PROCESSING
LMANv2_280076	+	2362418	2362633	13.3419		conserved protein of unknown function
LMANv2_230022	-	1961606	1962061	13.3338	ribE	riboflavin synthase beta chain	COG0054	H	Coenzyme transport and metabolism	METABOLISM
LMANv2_590007	+	4030344	4030673	13.33	spoIIAA	Anti-sigma factor antagonist	COG1366	T	Signal transduction mechanisms	CELLULAR PROCESSES AND SIGNALING
LMANv2_90061	+	690985	691602	13.3244		Transglycosylase SLT domain protein	COG0741	M	Cell wall/membrane/envelope biogenesis	CELLULAR PROCESSES AND SIGNALING
LMANv2_430020	-	3343906	3344355	13.3224	exbD	ExbD-related biopolymer transport protein	COG0848	U	Intracellular trafficking, secretion, and vesicular transport	CELLULAR PROCESSES AND SIGNALING
LMANv2_90127	+	757499	758095	13.3134		Low molecular weight phosphotyrosine protein phosphatase	COG0394	T	Signal transduction mechanisms	CELLULAR PROCESSES AND SIGNALING
LMANv2_80005	-	504000	506009	13.3018		NAD-dependent glycerol-3-phosphate dehydrogenase	['COG0240' 'COG0204']	['C' 'I']	['Energy production and conversion' 'Lipid transport and metabolism']	['METABOLISM' 'METABOLISM']
LMANv2_560003	-	3970872	3972212	13.2918		conserved exported protein of unknown function
LMANv2_70048	-	469405	471300	13.2742		ATP-dependent DNA helicase, RecQ family	COG0514	L	Replication, recombination and repair	INFORMATION STORAGE AND PROCESSING
LMANv2_620010	+	4156719	4157528	13.2493	ptc	Serine/threonine phosphatase	COG0631	T	Signal transduction mechanisms	CELLULAR PROCESSES AND SIGNALING
LMANv2_370101	-	3136007	3137455	13.2377		NADH-ubiquinone oxidoreductase-G iron-sulfur binding region	COG1034,COG0243	C	Energy production and conversion	METABOLISM
LMANv2_550004	-	3964336	3965583	13.2363	glyA	serine hydroxymethyltransferase	COG0112	E	Amino acid transport and metabolism	METABOLISM
LMANv2_290081	-	2472578	2472772	13.2308		conserved protein of unknown function
LMANv2_340081	+	2958215	2959705	13.2253	glpK	glycerol kinase	COG0554	C	Energy production and conversion	METABOLISM
LMANv2_670040	+	4377321	4377647	13.213		conserved exported protein of unknown function
LMANv2_430035	-	3359559	3360248	13.2091		conserved protein of unknown function
LMANv2_100069	-	931228	932397	13.2021		NAD(P)(+) transhydrogenase (B-specific) family protein	COG3288	C	Energy production and conversion	METABOLISM
LMANv2_670038	-	4373702	4374202	13.1832		Polyketide cyclase/dehydrase and lipid transport
LMANv2_780005	+	4563475	4563933	13.1773		Glyoxalase-like domain protein	COG0346	E	Amino acid transport and metabolism	METABOLISM
LMANv2_460001	+	3446411	3446641	13.1718		conserved protein of unknown function
LMANv2_90216	-	847747	848598	13.1645		HDIG domain protein	COG1639	T	Signal transduction mechanisms	CELLULAR PROCESSES AND SIGNALING
LMANv2_80076	+	573855	575234	13.1437		PAS domain S-box protein	COG0784,COG3920	T	Signal transduction mechanisms	CELLULAR PROCESSES AND SIGNALING
LMANv2_240136	+	2134142	2135368	13.1348	dapL	LL-diaminopimelate aminotransferase	COG0436	E	Amino acid transport and metabolism	METABOLISM
LMANv2_80059	-	558665	559048	13.124		conserved protein of unknown function
LMANv2_500074	-	3842982	3843476	13.1189		Chemotaxis protein	['COG0835' 'COG0835']	['N' 'T']	['Cell motility' 'Signal transduction mechanisms']	['CELLULAR PROCESSES AND SIGNALING' 'CELLULAR PROCESSES AND SIGNALING']
LMANv2_60068	+	342340	343740	13.113	pntB	pyridine nucleotide transhydrogenase, beta subunit	COG1282	C	Energy production and conversion	METABOLISM
LMANv2_470109	+	3610917	3611936	13.0948		Metalloendopeptidase	COG0739	M	Cell wall/membrane/envelope biogenesis	CELLULAR PROCESSES AND SIGNALING
LMANv2_150006	+	1224399	1224785	13.0933		conserved exported protein of unknown function
LMANv2_90051	-	679672	680514	13.0418	speE	Spermidine synthase 2	COG0421	E	Amino acid transport and metabolism	METABOLISM
LMANv2_410043	-	3263864	3264475	13.0377		Transcriptional regulator	COG1396	K	Transcription	INFORMATION STORAGE AND PROCESSING
LMANv2_660089	-	4317410	4318204	13.0287		putative transketolase N-terminal section	COG3959	G	Carbohydrate transport and metabolism	METABOLISM
LMANv2_290042	-	2428057	2428884	13.0246		Glycosyltransferase WecB/TagA/CpsF family protein	COG1922	M	Cell wall/membrane/envelope biogenesis	CELLULAR PROCESSES AND SIGNALING
LMANv2_320041	+	2677261	2678196	13.0066	yadG	putative transporter subunit: ATP-binding component of ABC superfamily	COG1131	V	Defense mechanisms	CELLULAR PROCESSES AND SIGNALING
LMANv2_490044	+	3736471	3737547	12.9822	leuB	3-isopropylmalate dehydrogenase	['COG0473' 'COG0473']	['C' 'E']	['Energy production and conversion' 'Amino acid transport and metabolism']	['METABOLISM' 'METABOLISM']
LMANv2_90211	+	843806	844174	12.9396		conserved membrane protein of unknown function
LMANv2_90193	+	820122	820274	12.9393		protein of unknown function
LMANv2_90093	-	720758	720973	12.9358		conserved protein of unknown function
LMANv2_170103	+	1561706	1562374	12.891		putative lipoprotein
LMANv2_330044	+	2778167	2779189	12.8908		Oxidoreductase, zinc-binding dehydrogenase family protein	['COG0604' 'COG0604']	['C' 'R']	['Energy production and conversion' 'General function prediction only']	['METABOLISM' 'POORLY CHARACTERIZED']
LMANv2_100093	-	959426	960439	12.889	fliG	Flagellar motor switch protein FliG	COG1536	N	Cell motility	CELLULAR PROCESSES AND SIGNALING
LMANv2_560022	-	3994318	3994941	12.8711	coaE	Dephospho-CoA kinase	COG0237	H	Coenzyme transport and metabolism	METABOLISM
LMANv2_90146	+	777871	778440	12.8698		conserved protein of unknown function
LMANv2_170017	-	1475764	1475982	12.8607		conserved protein of unknown function
LMANv2_620002	-	4143137	4144615	12.8477		Adenylate/guanylate cyclase	COG2203,COG2114	T	Signal transduction mechanisms	CELLULAR PROCESSES AND SIGNALING
LMANv2_320003	-	2619340	2619882	12.8303		transposase (fragment)	COG3547	L	Replication, recombination and repair	INFORMATION STORAGE AND PROCESSING
LMANv2_760004	+	4545257	4546645	12.8207		Peptidase, S41 family	COG0793	M	Cell wall/membrane/envelope biogenesis	CELLULAR PROCESSES AND SIGNALING
LMANv2_90054	-	682346	682834	12.7927		conserved protein of unknown function
LMANv2_90138	+	769046	770029	12.7733		conserved protein of unknown function	COG0714	R	General function prediction only	POORLY CHARACTERIZED
LMANv2_300065	-	2575697	2576725	12.7596	hrcA	Heat-inducible transcription repressor HrcA	COG1420	K	Transcription	INFORMATION STORAGE AND PROCESSING
LMANv2_310014	-	2603897	2604367	12.7119		EVE domain protein	COG2947	S	Function unknown	POORLY CHARACTERIZED
LMANv2_670028	+	4360840	4362597	12.7024	rpoD	RNA polymerase sigma factor RpoD	COG0568	K	Transcription	INFORMATION STORAGE AND PROCESSING
LMANv2_720009	-	4450810	4451226	12.6835		conserved protein of unknown function
LMANv2_660072	-	4301567	4302508	12.6763		conserved protein of unknown function	['COG0451' 'COG0451']	['G' 'M']	['Carbohydrate transport and metabolism' 'Cell wall/membrane/envelope biogenesis']	['METABOLISM' 'CELLULAR PROCESSES AND SIGNALING']
LMANv2_500073	-	3839770	3842982	12.6479		P2 response regulator binding domain protein	['COG0643,COG1776' 'COG0643,COG1776']	['N' 'T']	['Cell motility' 'Signal transduction mechanisms']	['CELLULAR PROCESSES AND SIGNALING' 'CELLULAR PROCESSES AND SIGNALING']
LMANv2_90095	-	722068	723024	12.6457		conserved exported protein of unknown function
LMANv2_150073	+	1298364	1299287	12.6375	fliH	Flagellar assembly protein H	['COG1317' 'COG1317']	['N' 'U']	['Cell motility' 'Intracellular trafficking, secretion, and vesicular transport']	['CELLULAR PROCESSES AND SIGNALING' 'CELLULAR PROCESSES AND SIGNALING']
LMANv2_150092	-	1316953	1317279	12.637		conserved protein of unknown function	COG3536	S	Function unknown	POORLY CHARACTERIZED
LMANv2_370010	-	3052539	3056060	12.5967	dnaE	DNA polymerase III subunit alpha	COG0587	L	Replication, recombination and repair	INFORMATION STORAGE AND PROCESSING
LMANv2_150038	-	1260979	1262334	12.5911	tig	Trigger factor	COG0544	O	Posttranslational modification, protein turnover, chaperones	CELLULAR PROCESSES AND SIGNALING
LMANv2_210005	+	1802817	1803365	12.5898	lspA	Lipoprotein signal peptidase	['COG0597' 'COG0597']	['M' 'U']	['Cell wall/membrane/envelope biogenesis' 'Intracellular trafficking, secretion, and vesicular transport']	['CELLULAR PROCESSES AND SIGNALING' 'CELLULAR PROCESSES AND SIGNALING']
LMANv2_380012	+	3192909	3193919	12.587		Multicopper oxidase-related protein	COG2132	Q	Secondary metabolites biosynthesis, transport and catabolism	METABOLISM
LMANv2_470075	-	3578081	3578335	12.5661	csrA	Carbon storage regulator homolog	COG1551	T	Signal transduction mechanisms	CELLULAR PROCESSES AND SIGNALING
LMANv2_240041	+	2044650	2045120	12.5312		conserved protein of unknown function
LMANv2_20006	+	42667	43446	12.524	lpxA	Acyl-[acyl-carrier-protein]--UDP-N-acetylglucosamine O-acyltransferase	COG1043	M	Cell wall/membrane/envelope biogenesis	CELLULAR PROCESSES AND SIGNALING
LMANv2_210051	-	1856439	1857017	12.5198		conserved protein of unknown function
LMANv2_340043	+	2919531	2920556	12.5086	fliM	Flagellar motor switch protein FliM	COG1868	N	Cell motility	CELLULAR PROCESSES AND SIGNALING
LMANv2_90040	+	672747	672953	12.5012		conserved protein of unknown function
LMANv2_260058	+	2237791	2238054	12.4993		conserved exported protein of unknown function
LMANv2_90113	+	743903	744886	12.4953		conserved membrane protein of unknown function	COG0532	J	Translation, ribosomal structure and biogenesis	INFORMATION STORAGE AND PROCESSING
LMANv2_220009	-	1882072	1883079	12.4939		conserved protein of unknown function
LMANv2_290059	-	2448717	2449493	12.4872		Short-chain dehydrogenase	['COG1028' 'COG1028' 'COG1028']	['I' 'Q' 'R']	['Lipid transport and metabolism' 'Secondary metabolites biosynthesis, transport and catabolism' 'General function prediction only']	['METABOLISM' 'METABOLISM' 'POORLY CHARACTERIZED']
LMANv2_660078	-	4307871	4309115	12.4627		conserved protein of unknown function
LMANv2_410059	-	3279561	3281261	12.4601		Acyl-CoA dehydrogenase, C-terminal domain protein	COG1960	I	Lipid transport and metabolism	METABOLISM
LMANv2_330016	+	2749847	2751451	12.4601		Acyl-CoA dehydrogenase, C-terminal domain protein	COG1960	I	Lipid transport and metabolism	METABOLISM
LMANv2_130048	+	1183251	1183844	12.4425		Non-canonical purine NTP pyrophosphatase	COG0127	F	Nucleotide transport and metabolism	METABOLISM
LMANv2_60039	-	315672	316337	12.4274		Cyclic nucleotide-binding domain protein	COG0664	T	Signal transduction mechanisms	CELLULAR PROCESSES AND SIGNALING
LMANv2_380010	+	3190525	3192546	12.4117		Right-handed beta helix region	COG3794	C	Energy production and conversion	METABOLISM
LMANv2_760002	+	4544327	4544938	12.4011	lexA	LexA repressor	['COG1974' 'COG1974']	['K' 'T']	['Transcription' 'Signal transduction mechanisms']	['INFORMATION STORAGE AND PROCESSING' 'CELLULAR PROCESSES AND SIGNALING']
LMANv2_170085	+	1544077	1544499	12.3958		MAPEG family protein
LMANv2_90013	+	646102	648300	12.3795	yliK	methylmalonyl-CoA mutase	COG1884,COG2185	I	Lipid transport and metabolism	METABOLISM
LMANv2_500033	-	3801519	3802808	12.3753		WGR domain protein	COG3831	S	Function unknown	POORLY CHARACTERIZED
LMANv2_540018	+	3955300	3955698	12.3719		conserved membrane protein of unknown function
LMANv2_330124	+	2857627	2859645	12.3441		putative membrane protein
LMANv2_60108	-	379727	380863	12.3426	hlyX	Hemolysin	COG0457	R	General function prediction only	POORLY CHARACTERIZED
LMANv2_100104	-	968406	968621	12.3227		conserved protein of unknown function
LMANv2_330021	+	2755350	2755466	12.3193		conserved protein of unknown function
LMANv2_80007	+	507388	508665	12.3125	purA	Adenylosuccinate synthetase	COG0104	F	Nucleotide transport and metabolism	METABOLISM
LMANv2_300026	+	2509938	2511011	12.297		conserved protein of unknown function
LMANv2_410073	+	3293785	3294753	12.2956	secF	Protein-export membrane protein SecF	COG0341	U	Intracellular trafficking, secretion, and vesicular transport	CELLULAR PROCESSES AND SIGNALING
LMANv2_90200	+	826600	830343	12.2895	metH	homocysteine-N5-methyltetrahydrofolate transmethylase, B12-dependent	COG0646,COG1410	E	Amino acid transport and metabolism	METABOLISM
LMANv2_500056	+	3825360	3825911	12.2815		Transcriptional regulator
LMANv2_170101	+	1560652	1560978	12.2741		conserved exported protein of unknown function
LMANv2_240131	+	2130694	2131014	12.2597		TM2 domain protein	COG2314	S	Function unknown	POORLY CHARACTERIZED
LMANv2_590017	-	4043553	4043915	12.2556		Chemotaxis response regulator CheY	COG0784	T	Signal transduction mechanisms	CELLULAR PROCESSES AND SIGNALING
LMANv2_590054	+	4079395	4079658	12.2029		FlhB/HrpN/YscU/SpaS domain protein	COG2257	S	Function unknown	POORLY CHARACTERIZED
LMANv2_470068	-	3571525	3572010	12.1851	bsaA	Glutathione peroxidase homolog BsaA	COG0386	O	Posttranslational modification, protein turnover, chaperones	CELLULAR PROCESSES AND SIGNALING
LMANv2_170010	+	1471578	1472405	12.1792	motB	Sodium translocating Bacterial Flagellar Motor protein	COG1360	N	Cell motility	CELLULAR PROCESSES AND SIGNALING
LMANv2_150090	-	1314502	1315323	12.1593	fliO	Flagellar biosynthetic protein FliO	COG3190	N	Cell motility	CELLULAR PROCESSES AND SIGNALING
LMANv2_170087	+	1545547	1547769	12.1564		WGR domain protein	COG3831	S	Function unknown	POORLY CHARACTERIZED
LMANv2_370074	+	3111189	3111494	12.1496		conserved protein of unknown function
LMANv2_720005	-	4448306	4448542	12.1489		conserved protein of unknown function
LMANv2_170086	+	1544731	1545405	12.1483		PhoU domain protein	COG0704	P	Inorganic ion transport and metabolism	METABOLISM
LMANv2_330119	-	2853494	2854651	12.1469		Fatty acid synthase subunit beta	COG0331	I	Lipid transport and metabolism	METABOLISM
LMANv2_10002	-	829	1713	12.1411		S1/P1 Nuclease
LMANv2_750003	-	4524017	4524832	12.1233	proC	Pyrroline-5-carboxylate reductase	COG0345	E	Amino acid transport and metabolism	METABOLISM
LMANv2_460010	+	3456005	3457000	12.1143		conserved exported protein of unknown function
LMANv2_340019	+	2896011	2896559	12.1042		GDYXXLXY protein
LMANv2_100005	+	861853	862287	12.0795		NUDIX domain protein	['COG0494' 'COG0494']	['L' 'R']	['Replication, recombination and repair' 'General function prediction only']	['INFORMATION STORAGE AND PROCESSING' 'POORLY CHARACTERIZED']
LMANv2_150046	-	1268670	1270379	12.0636	ilvB	Acetolactate synthase large subunit	['COG0028' 'COG0028']	['E' 'H']	['Amino acid transport and metabolism' 'Coenzyme transport and metabolism']	['METABOLISM' 'METABOLISM']
LMANv2_180010	-	1627296	1627796	12.052		ECF sigma factor	COG1595	K	Transcription	INFORMATION STORAGE AND PROCESSING
LMANv2_500025	-	3790792	3790980	12.0354		conserved protein of unknown function
LMANv2_170124	+	1593864	1594079	12.0121		conserved protein of unknown function
LMANv2_740015	-	4511570	4512694	11.9918		DegT/DnrJ/EryC1/StrS aminotransferase family protein	COG0399	M	Cell wall/membrane/envelope biogenesis	CELLULAR PROCESSES AND SIGNALING
LMANv2_80008	-	510317	511153	11.9753		conserved protein of unknown function	['COG0419' 'COG1196']	['L' 'D']	['Replication, recombination and repair' 'Cell cycle control, cell division, chromosome partitioning']	['INFORMATION STORAGE AND PROCESSING' 'CELLULAR PROCESSES AND SIGNALING']
LMANv2_240034	+	2035848	2036549	11.9481		NADH-ubiquinone/plastoquinone oxidoreductase chain 6	COG0839	C	Energy production and conversion	METABOLISM
LMANv2_340054	+	2931825	2932412	11.9347	gmhA	Phosphoheptose isomerase	COG0279	G	Carbohydrate transport and metabolism	METABOLISM
LMANv2_110026	+	1024102	1025829	11.9245		putative RIP metalloprotease RseP	['COG0750' 'COG0265']	['M' 'O']	['Cell wall/membrane/envelope biogenesis' 'Posttranslational modification, protein turnover, chaperones']	['CELLULAR PROCESSES AND SIGNALING' 'CELLULAR PROCESSES AND SIGNALING']
LMANv2_110012	+	1014521	1015333	11.9236	dapB	4-hydroxy-tetrahydrodipicolinate reductase	COG0289	E	Amino acid transport and metabolism	METABOLISM
LMANv2_90197	+	823888	824868	11.9181		Ribosomal protein L11 methyltransferase-like protein	['COG0500' 'COG0500' 'COG0640']	['Q' 'R' 'K']	['Secondary metabolites biosynthesis, transport and catabolism' 'General function prediction only' 'Transcription']	['METABOLISM' 'POORLY CHARACTERIZED' 'INFORMATION STORAGE AND PROCESSING']
LMANv2_180007	-	1624608	1625315	11.9003		Sigma factor regulatory protein, FecR/PupR family
LMANv2_320082	-	2721604	2722194	11.8988		TonB-dependent receptor	COG0810	M	Cell wall/membrane/envelope biogenesis	CELLULAR PROCESSES AND SIGNALING
LMANv2_200050	-	1785869	1786987	11.8986		conserved protein of unknown function
LMANv2_470049	+	3553254	3554075	11.8883		NADH ubiquinone oxidoreductase, 20 Kd subunit	COG1143,COG3260	C	Energy production and conversion	METABOLISM
LMANv2_470060	+	3563949	3565391	11.8815		Pappalysin-1 domain protein
LMANv2_170057	-	1517212	1517673	11.8781		Activator of Hsp90 ATPase 1 family protein	COG3832	S	Function unknown	POORLY CHARACTERIZED
LMANv2_150077	-	1301118	1301399	11.8662		conserved protein of unknown function	COG2052	S	Function unknown	POORLY CHARACTERIZED
LMANv2_410077	+	3298361	3299566	11.8567	ribBA	Riboflavin biosynthesis protein RibBA [Includes: 3,4-dihydroxy-2-butanone 4-phosphate synthase ; GTP cyclohydrolase-2]	COG0108,COG0807	H	Coenzyme transport and metabolism	METABOLISM
LMANv2_20040	-	88276	88836	11.8499		putative polyhydroxyalkanoate synthesis repressor PhaR	COG5394,COG3937	S	Function unknown	POORLY CHARACTERIZED
LMANv2_260062	-	2239970	2240767	11.8449	thiM	hydoxyethylthiazole kinase	COG2145	H	Coenzyme transport and metabolism	METABOLISM
LMANv2_340041	+	2917357	2917980	11.8415		conserved protein of unknown function
LMANv2_280034	+	2316034	2318253	11.8331		PAS domain S-box protein	COG2202,COG0642	T	Signal transduction mechanisms	CELLULAR PROCESSES AND SIGNALING
LMANv2_170022	+	1481832	1482599	11.8116	sufC	component of SufBCD complex, ATP-binding component of ABC superfamily	COG0396	O	Posttranslational modification, protein turnover, chaperones	CELLULAR PROCESSES AND SIGNALING
LMANv2_170112	-	1571581	1572903	11.8027		Imelysin	COG3487	P	Inorganic ion transport and metabolism	METABOLISM
LMANv2_430024	+	3348238	3349008	11.7846	fabG	Short chain dehydrogenase	['COG1028' 'COG1028' 'COG1028']	['I' 'Q' 'R']	['Lipid transport and metabolism' 'Secondary metabolites biosynthesis, transport and catabolism' 'General function prediction only']	['METABOLISM' 'METABOLISM' 'POORLY CHARACTERIZED']
LMANv2_330012	+	2744878	2745237	11.7796		conserved protein of unknown function
LMANv2_660082	-	4311885	4312736	11.7745		RmlD substrate binding domain protein	COG1091	M	Cell wall/membrane/envelope biogenesis	CELLULAR PROCESSES AND SIGNALING
LMANv2_100095	+	961516	961878	11.7723		conserved protein of unknown function	COG1393	P	Inorganic ion transport and metabolism	METABOLISM
LMANv2_160042	+	1430084	1430287	11.7702		transposase	COG2963	L	Replication, recombination and repair	INFORMATION STORAGE AND PROCESSING
LMANv2_140004	-	1204339	1204881	11.766	hslV	peptidase component of the HslUV protease	COG5405	O	Posttranslational modification, protein turnover, chaperones	CELLULAR PROCESSES AND SIGNALING
LMANv2_50037	-	250462	250620	11.7642		conserved protein of unknown function
LMANv2_590063	+	4086160	4088007	11.7403		putative type II secretion system protein D	['COG1450' 'COG1450']	['N' 'U']	['Cell motility' 'Intracellular trafficking, secretion, and vesicular transport']	['CELLULAR PROCESSES AND SIGNALING' 'CELLULAR PROCESSES AND SIGNALING']
LMANv2_130033	-	1165362	1165715	11.729	ssb	Single-stranded DNA-binding protein	COG0629	L	Replication, recombination and repair	INFORMATION STORAGE AND PROCESSING
LMANv2_260057	+	2237556	2237789	11.7129		conserved protein of unknown function
LMANv2_180036	-	1653308	1653430	11.6904		conserved protein of unknown function
LMANv2_370088	-	3123763	3123987	11.6769	yidD	hypothetical protein	COG0759	S	Function unknown	POORLY CHARACTERIZED
LMANv2_660085	-	4314462	4314896	11.6743		NUDIX domain protein	['COG0494' 'COG0494']	['L' 'R']	['Replication, recombination and repair' 'General function prediction only']	['INFORMATION STORAGE AND PROCESSING' 'POORLY CHARACTERIZED']
LMANv2_530015	-	3907909	3908328	11.6673		conserved protein of unknown function
LMANv2_330042	-	2776957	2777424	11.6559		conserved exported protein of unknown function
LMANv2_590032	+	4060185	4061048	11.6458	kdsA	2-dehydro-3-deoxyphosphooctonate aldolase	COG2877	M	Cell wall/membrane/envelope biogenesis	CELLULAR PROCESSES AND SIGNALING
LMANv2_90217	-	848604	849110	11.6295	cheD	putative chemoreceptor glutamine deamidase CheD 2	['COG1871' 'COG1871']	['N' 'T']	['Cell motility' 'Signal transduction mechanisms']	['CELLULAR PROCESSES AND SIGNALING' 'CELLULAR PROCESSES AND SIGNALING']
LMANv2_150078	-	1301399	1302451	11.6251		conserved protein of unknown function
LMANv2_130049	+	1185134	1185745	11.6156		putative uracil-DNA glycosylase A	COG1573	L	Replication, recombination and repair	INFORMATION STORAGE AND PROCESSING
LMANv2_200049	-	1785199	1785864	11.6139		putative membrane protein
LMANv2_30021	+	151264	152592	11.6136	add	Adenosine deaminase	COG1816	F	Nucleotide transport and metabolism	METABOLISM
LMANv2_170144	+	1612422	1613207	11.5673		conserved protein of unknown function
LMANv2_150045	-	1268188	1268673	11.564	ilvH	Acetolactate synthase small subunit	COG0440	E	Amino acid transport and metabolism	METABOLISM
LMANv2_590044	+	4073385	4074380	11.5634		PASTA domain protein	COG2815	S	Function unknown	POORLY CHARACTERIZED
LMANv2_320031	+	2652515	2657011	11.5567	gltB	Glutamate synthase [NADPH] large chain	COG0067,COG0069,COG0070	E	Amino acid transport and metabolism	METABOLISM
LMANv2_150007	+	1224838	1225296	11.5547		conserved exported protein of unknown function	COG1145	C	Energy production and conversion	METABOLISM
LMANv2_200012	-	1746379	1746738	11.5407		conserved protein of unknown function
LMANv2_90044	+	674701	674961	11.5227		transposase	COG2963	L	Replication, recombination and repair	INFORMATION STORAGE AND PROCESSING
LMANv2_170098	-	1557641	1558348	11.5225		Phospholipase/carboxylesterase	COG0400	R	General function prediction only	POORLY CHARACTERIZED
LMANv2_210058	+	1865573	1867495	11.5203		conserved protein of unknown function
LMANv2_240110	-	2111412	2111912	11.5182	pilF	TPR-repeat-containing protein	COG0457	R	General function prediction only	POORLY CHARACTERIZED
LMANv2_670013	-	4344435	4345445	11.5135		OmpA family protein	['COG1360' 'COG1196']	['N' 'D']	['Cell motility' 'Cell cycle control, cell division, chromosome partitioning']	['CELLULAR PROCESSES AND SIGNALING' 'CELLULAR PROCESSES AND SIGNALING']
LMANv2_370059	-	3103512	3103922	11.5106		conserved protein of unknown function
LMANv2_220038	-	1920593	1923118	11.5099		conserved protein of unknown function
LMANv2_170075	+	1533796	1534653	11.5017	purC	Phosphoribosylaminoimidazole-succinocarboxamide synthase	COG0152	F	Nucleotide transport and metabolism	METABOLISM
LMANv2_210053	-	1859992	1860648	11.5007	ttg2D	Toluene tolerance protein Ttg2D
LMANv2_720006	+	4448618	4449526	11.4979		conserved membrane protein of unknown function
LMANv2_120021	-	1059147	1060829	11.4917	ilvD	Dihydroxy-acid dehydratase	['COG0129' 'COG0129']	['E' 'G']	['Amino acid transport and metabolism' 'Carbohydrate transport and metabolism']	['METABOLISM' 'METABOLISM']
LMANv2_320030	+	2650768	2652093	11.444		conserved protein of unknown function
LMANv2_760013	+	4554856	4556166	11.4411	udg	UDP-glucose 6-dehydrogenase	COG1004	M	Cell wall/membrane/envelope biogenesis	CELLULAR PROCESSES AND SIGNALING
LMANv2_410037	+	3257276	3258694	11.44	lpdA	Dihydrolipoyl dehydrogenase	COG1249	C	Energy production and conversion	METABOLISM
LMANv2_690008	-	4409261	4412668	11.4223		GMC oxidoreductase	COG2303	E	Amino acid transport and metabolism	METABOLISM
LMANv2_540013	+	3949619	3950077	11.4161		Response regulator receiver domain protein	COG0784	T	Signal transduction mechanisms	CELLULAR PROCESSES AND SIGNALING
LMANv2_670025	+	4358291	4358500	11.4011	rpsU	30S ribosomal protein S21	COG0828	J	Translation, ribosomal structure and biogenesis	INFORMATION STORAGE AND PROCESSING
LMANv2_270007	-	2253635	2254054	11.397		conserved protein of unknown function
LMANv2_500036	-	3803932	3806964	11.3952		conserved protein of unknown function	COG5271	R	General function prediction only	POORLY CHARACTERIZED
LMANv2_810014	-	4589894	4590895	11.3903	lepB	Signal peptidase I	COG0681	U	Intracellular trafficking, secretion, and vesicular transport	CELLULAR PROCESSES AND SIGNALING
LMANv2_240087	-	2092815	2093675	11.3898		Predicted thioesterase
LMANv2_80022	-	525434	525916	11.3812		conserved protein of unknown function	COG3832	S	Function unknown	POORLY CHARACTERIZED
LMANv2_450002	-	3422991	3423788	11.3697	panB	3-methyl-2-oxobutanoate hydroxymethyltransferase	COG0413	H	Coenzyme transport and metabolism	METABOLISM
LMANv2_350018	+	2984762	2985103	11.3686		Anti-sigma factor antagonist	COG1366	T	Signal transduction mechanisms	CELLULAR PROCESSES AND SIGNALING
LMANv2_370004	-	3046927	3048756	11.3661		CHAT domain protein
LMANv2_90037	+	670008	670907	11.3635	pstS	Phosphate binding protein	COG0226	P	Inorganic ion transport and metabolism	METABOLISM
LMANv2_660048	-	4277581	4278408	11.3618		Carbamoyltransferase (fragment)	COG2192	O	Posttranslational modification, protein turnover, chaperones	CELLULAR PROCESSES AND SIGNALING
LMANv2_340031	-	2908321	2908707	11.3511		conserved protein of unknown function
LMANv2_90012	+	644225	646105	11.3432		putative methylmalonyl-CoA mutase, small subunit	COG1884,COG2185	I	Lipid transport and metabolism	METABOLISM
LMANv2_340008	+	2884830	2885702	11.3366	cheR	Protein-glutamate O-methyltransferase CheR	['COG1352' 'COG1352']	['N' 'T']	['Cell motility' 'Signal transduction mechanisms']	['CELLULAR PROCESSES AND SIGNALING' 'CELLULAR PROCESSES AND SIGNALING']
LMANv2_70057	-	481427	482656	11.3303	ftsA	Cell division protein ftsA	COG0849	D	Cell cycle control, cell division, chromosome partitioning	CELLULAR PROCESSES AND SIGNALING
LMANv2_670042	+	4378970	4379467	11.3233		conserved protein of unknown function
LMANv2_330125	+	2859642	2860745	11.3226		conserved exported protein of unknown function
LMANv2_100112	-	977434	979938	11.3146	gyrA	DNA gyrase subunit A	COG0188	L	Replication, recombination and repair	INFORMATION STORAGE AND PROCESSING
LMANv2_170035	+	1493940	1495217	11.2897		Diguanylate phosphodiesterase	COG2200	T	Signal transduction mechanisms	CELLULAR PROCESSES AND SIGNALING
LMANv2_740008	-	4503877	4504806	11.2826		putative lysophospholipase	COG2267	I	Lipid transport and metabolism	METABOLISM
LMANv2_340037	-	2914032	2914496	11.2614		Nodulation efficiency protein NfeD	['COG1585' 'COG1585']	['O' 'U']	['Posttranslational modification, protein turnover, chaperones' 'Intracellular trafficking, secretion, and vesicular transport']	['CELLULAR PROCESSES AND SIGNALING' 'CELLULAR PROCESSES AND SIGNALING']
LMANv2_560007	-	3978000	3978623	11.2558		Transcriptional regulator, TetR family	COG1309	K	Transcription	INFORMATION STORAGE AND PROCESSING
LMANv2_100088	-	953397	953756	11.2326		Cytochrome C	COG2010	C	Energy production and conversion	METABOLISM
LMANv2_100116	-	984163	985284	11.2321	dnaN	DNA polymerase III subunit beta	COG0592	L	Replication, recombination and repair	INFORMATION STORAGE AND PROCESSING
LMANv2_440026	-	3398005	3398616	11.2109		conserved protein of unknown function
LMANv2_490016	-	3703891	3705315	11.1854	tldD	putative Zn-dependent protease	COG0312	R	General function prediction only	POORLY CHARACTERIZED
LMANv2_190048	+	1703473	1704291	11.1758		CobQ/CobB/MinD/ParA nucleotide binding domain protein	COG1192	D	Cell cycle control, cell division, chromosome partitioning	CELLULAR PROCESSES AND SIGNALING
LMANv2_180001	-	1616513	1616911	11.1714		STAS domain protein	COG1366	T	Signal transduction mechanisms	CELLULAR PROCESSES AND SIGNALING
LMANv2_130032	-	1164252	1165055	11.1704		Enoyl-CoA hydratase/isomerase family protein	COG1024	I	Lipid transport and metabolism	METABOLISM
LMANv2_20023	-	61369	62352	11.1651		Diguanylate cyclase (GGDEF) domain protein	COG2203,COG2199	T	Signal transduction mechanisms	CELLULAR PROCESSES AND SIGNALING
LMANv2_660097	-	4325834	4326778	11.1627	fcl	bifunctional GDP-fucose synthetase: GDP-4-dehydro-6-deoxy-D-mannose epimerase and GDP-4-dehydro-6-L-deoxygalactose reductase	['COG0451' 'COG0451']	['G' 'M']	['Carbohydrate transport and metabolism' 'Cell wall/membrane/envelope biogenesis']	['METABOLISM' 'CELLULAR PROCESSES AND SIGNALING']
LMANv2_660094	-	4323135	4324124	11.1618		3-beta hydroxysteroid dehydrogenase/isomerase family protein	['COG0451' 'COG0451']	['G' 'M']	['Carbohydrate transport and metabolism' 'Cell wall/membrane/envelope biogenesis']	['METABOLISM' 'CELLULAR PROCESSES AND SIGNALING']
LMANv2_320071	-	2711616	2712995	11.152		conserved protein of unknown function	COG1196	D	Cell cycle control, cell division, chromosome partitioning	CELLULAR PROCESSES AND SIGNALING
LMANv2_370061	-	3104412	3105899	11.1401		conserved protein of unknown function
LMANv2_70043	-	463557	464717	11.1393		conserved protein of unknown function	COG4656	C	Energy production and conversion	METABOLISM
LMANv2_660081	-	4310716	4311882	11.1218		Methyltransferase domain protein	['COG0500' 'COG0500']	['Q' 'R']	['Secondary metabolites biosynthesis, transport and catabolism' 'General function prediction only']	['METABOLISM' 'POORLY CHARACTERIZED']
LMANv2_130010	+	1140644	1140823	11.1131		protein of unknown function
LMANv2_300048	+	2557231	2558043	11.106		conserved exported protein of unknown function
LMANv2_440041	+	3412022	3412972	11.0986	trxB	Thioredoxin reductase	COG0492	O	Posttranslational modification, protein turnover, chaperones	CELLULAR PROCESSES AND SIGNALING
LMANv2_240031	+	2032971	2033450	11.0976	nuoE	NADH-quinone oxidoreductase subunit E	COG1905	C	Energy production and conversion	METABOLISM
LMANv2_90096	-	723107	724117	11.0941		conserved protein of unknown function
LMANv2_240033	+	2034794	2035834	11.0941	nuoH	NADH:ubiquinone oxidoreductase, membrane subunit H	COG1005	C	Energy production and conversion	METABOLISM
LMANv2_60149	+	421311	422006	11.0774	mdmC	O-methyltransferase MdmC	COG4122	R	General function prediction only	POORLY CHARACTERIZED
LMANv2_660069	-	4299162	4300247	11.0691		Glycosyltransferase-like protein, family 2	COG0463	M	Cell wall/membrane/envelope biogenesis	CELLULAR PROCESSES AND SIGNALING
LMANv2_660059	-	4289363	4290301	11.0609		Polysaccharide deacetylase	COG0726	G	Carbohydrate transport and metabolism	METABOLISM
LMANv2_150137	-	1363061	1364161	11.0496	flgI	Flagellar P-ring protein	COG1706	N	Cell motility	CELLULAR PROCESSES AND SIGNALING
LMANv2_370075	+	3111525	3111704	11.0462		conserved protein of unknown function
LMANv2_530013	+	3905243	3906127	11.0449		Formylglycine-generating sulfatase enzyme	COG1262	S	Function unknown	POORLY CHARACTERIZED
LMANv2_70041	-	462133	462594	11.0329	ptsN	Phosphoenolpyruvate-dependent enzyme IIA component of the PTS system	['COG1762' 'COG1762']	['G' 'T']	['Carbohydrate transport and metabolism' 'Signal transduction mechanisms']	['METABOLISM' 'CELLULAR PROCESSES AND SIGNALING']
LMANv2_90094	-	721639	722019	11.0107		conserved protein of unknown function	COG0414	H	Coenzyme transport and metabolism	METABOLISM
LMANv2_tRNA6	+	887806	887882	10.979
LMANv2_150158	+	1383986	1385236	10.9745		Predicted N6-adenine-specific DNA methylase	COG0116	L	Replication, recombination and repair	INFORMATION STORAGE AND PROCESSING
LMANv2_100066	+	928262	929410	10.9585		conserved protein of unknown function
LMANv2_590019	-	4045154	4047349	10.9489		PAS domain S-box protein	COG0642	T	Signal transduction mechanisms	CELLULAR PROCESSES AND SIGNALING
LMANv2_520021	+	3889897	3891813	10.9472	thrS	Threonine--tRNA ligase	COG0441	J	Translation, ribosomal structure and biogenesis	INFORMATION STORAGE AND PROCESSING
LMANv2_180008	-	1625569	1626120	10.9354		conserved protein of unknown function	['COG0840' 'COG0840']	['N' 'T']	['Cell motility' 'Signal transduction mechanisms']	['CELLULAR PROCESSES AND SIGNALING' 'CELLULAR PROCESSES AND SIGNALING']
LMANv2_220008	+	1880658	1881797	10.9333		conserved protein of unknown function
LMANv2_220043	-	1928548	1929252	10.9299	inhA	Isonitrile hydratase	COG0693	R	General function prediction only	POORLY CHARACTERIZED
LMANv2_280040	+	2324518	2325825	10.9163	asnS	Asparagine--tRNA ligase	COG0017	J	Translation, ribosomal structure and biogenesis	INFORMATION STORAGE AND PROCESSING
LMANv2_290031	-	2416812	2418056	10.9113		conserved protein of unknown function
LMANv2_470070	+	3572677	3573441	10.9091		DJ-1/PfpI family protein	COG0693	R	General function prediction only	POORLY CHARACTERIZED
LMANv2_240051	+	2057409	2058935	10.8995		HDOD domain protein	COG1639	T	Signal transduction mechanisms	CELLULAR PROCESSES AND SIGNALING
LMANv2_180013	-	1630754	1631095	10.8984		conserved protein of unknown function
LMANv2_240084	-	2090880	2091179	10.8962		conserved protein of unknown function
LMANv2_10015	-	16058	16825	10.8877		Enoyl-CoA hydratase/isomerase family protein	COG1024	I	Lipid transport and metabolism	METABOLISM
LMANv2_tRNA1	+	86925	87001	10.8561
LMANv2_90023	+	656433	657083	10.8511		TonB-dependent receptor	COG0810	M	Cell wall/membrane/envelope biogenesis	CELLULAR PROCESSES AND SIGNALING
LMANv2_440043	-	3414871	3415464	10.8354		conserved protein of unknown function
LMANv2_310005	+	2596735	2598768	10.832		conserved protein of unknown function
LMANv2_160068	+	1453598	1454701	10.8232	thiH	Thiamine biosynthesis enzyme	['COG1060' 'COG1060']	['H' 'R']	['Coenzyme transport and metabolism' 'General function prediction only']	['METABOLISM' 'POORLY CHARACTERIZED']
LMANv2_170024	+	1483800	1484111	10.8217		putative naphthalene 1,2-dioxygenase system ferredoxin subunit	['COG2146' 'COG2146']	['P' 'R']	['Inorganic ion transport and metabolism' 'General function prediction only']	['METABOLISM' 'POORLY CHARACTERIZED']
LMANv2_410067	+	3287705	3289018	10.82	rimO	Ribosomal protein S12 methylthiotransferase RimO	COG0621	J	Translation, ribosomal structure and biogenesis	INFORMATION STORAGE AND PROCESSING
LMANv2_470107	-	3608741	3609994	10.8117	serS	Serine--tRNA ligase	COG0172	J	Translation, ribosomal structure and biogenesis	INFORMATION STORAGE AND PROCESSING
LMANv2_430006	-	3325685	3326359	10.7927		conserved protein of unknown function	COG2013	S	Function unknown	POORLY CHARACTERIZED
LMANv2_340029	+	2905895	2907538	10.7814		conserved exported protein of unknown function
LMANv2_440009	-	3379931	3380848	10.7678		conserved membrane protein of unknown function	['COG0477' 'COG0477' 'COG0477' 'COG0477' 'COG3766']	['E' 'G' 'P' 'R' 'S']	['Amino acid transport and metabolism' 'Carbohydrate transport and metabolism' 'Inorganic ion transport and metabolism' 'General function prediction only' 'Function unknown']	['METABOLISM' 'METABOLISM' 'METABOLISM' 'POORLY CHARACTERIZED' 'POORLY CHARACTERIZED']
LMANv2_290044	-	2429594	2429731	10.7562		conserved protein of unknown function
LMANv2_590030	+	4057891	4058367	10.7527	rfaE	fragment of fused heptose 7-phosphate kinase ; heptose 1-phosphate adenyltransferase (part 2)	COG2870	M	Cell wall/membrane/envelope biogenesis	CELLULAR PROCESSES AND SIGNALING
LMANv2_tRNA12	+	2420229	2420311	10.7448
LMANv2_660023	-	4252379	4253413	10.7446	capD	UDP-glucose 4-epimerase	['COG1086' 'COG1086']	['G' 'M']	['Carbohydrate transport and metabolism' 'Cell wall/membrane/envelope biogenesis']	['METABOLISM' 'CELLULAR PROCESSES AND SIGNALING']
LMANv2_160051	+	1436232	1436654	10.7388		conserved protein of unknown function
LMANv2_660067	-	4296680	4297366	10.7381	neuA	CMP-N,N'-diacetyllegionaminic acid synthase	COG1083	M	Cell wall/membrane/envelope biogenesis	CELLULAR PROCESSES AND SIGNALING
LMANv2_100044	-	900747	901385	10.7264		conserved protein of unknown function
LMANv2_690007	-	4407646	4409214	10.7256		GMC oxidoreductase	COG2303	E	Amino acid transport and metabolism	METABOLISM
LMANv2_370081	-	3114196	3115590	10.7195	fumC	fumarate hydratase (fumarase C),aerobic Class II	COG0114	C	Energy production and conversion	METABOLISM
LMANv2_330023	+	2756242	2756496	10.718		conserved protein of unknown function
LMANv2_90088	-	713668	714717	10.7058	asd	Aspartate-semialdehyde dehydrogenase	COG0136	E	Amino acid transport and metabolism	METABOLISM
LMANv2_80021	+	525190	525396	10.6898		conserved protein of unknown function
LMANv2_60143	-	415324	417144	10.6789		conserved protein of unknown function
LMANv2_100070	-	932471	933409	10.668		3-beta hydroxysteroid dehydrogenase/isomerase family protein	['COG0451' 'COG0451']	['G' 'M']	['Carbohydrate transport and metabolism' 'Cell wall/membrane/envelope biogenesis']	['METABOLISM' 'CELLULAR PROCESSES AND SIGNALING']
LMANv2_90151	+	782180	783100	10.6646		Histidine kinase-like ATPase domain protein
LMANv2_80058	-	558403	558621	10.6577		conserved protein of unknown function
LMANv2_120068	+	1113714	1113986	10.6476		conserved protein of unknown function
LMANv2_20007	+	43443	44414	10.6429	galE	UDP-glucose 4-epimerase	COG1087	M	Cell wall/membrane/envelope biogenesis	CELLULAR PROCESSES AND SIGNALING
LMANv2_130050	-	1185711	1186754	10.6429		Alpha/beta hydrolase family protein	COG3243	I	Lipid transport and metabolism	METABOLISM
LMANv2_650001	+	4182796	4182918	10.6416		protein of unknown function
LMANv2_220029	-	1908954	1909211	10.61		conserved protein of unknown function
LMANv2_190067	+	1732220	1732642	10.6087		conserved protein of unknown function
LMANv2_130019	-	1151765	1153225	10.6008		HEAT repeat protein	COG1413	C	Energy production and conversion	METABOLISM
LMANv2_500022	-	3786890	3787021	10.5806		conserved protein of unknown function
LMANv2_180009	-	1626184	1627275	10.5783		Sigma factor regulatory protein, FecR/PupR family	COG4254	S	Function unknown	POORLY CHARACTERIZED
LMANv2_340066	+	2943473	2945713	10.5756	clpA	ATPase and specificity subunit of ClpA-ClpP ATP-dependent serine protease, chaperone activity	COG0542	O	Posttranslational modification, protein turnover, chaperones	CELLULAR PROCESSES AND SIGNALING
LMANv2_370098	-	3133960	3134484	10.5674		RNA polymerase ECF-type sigma factor	COG1595	K	Transcription	INFORMATION STORAGE AND PROCESSING
LMANv2_240092	+	2096183	2097094	10.5586		Alpha/beta hydrolase-related protein	COG1075	R	General function prediction only	POORLY CHARACTERIZED
LMANv2_90185	-	810870	811109	10.5529		conserved protein of unknown function	COG0542	O	Posttranslational modification, protein turnover, chaperones	CELLULAR PROCESSES AND SIGNALING
LMANv2_500006	+	3770112	3770480	10.5437		Anti-sigma factor antagonist	COG1366	T	Signal transduction mechanisms	CELLULAR PROCESSES AND SIGNALING
LMANv2_20015	+	52363	53370	10.5273	gpsA	Glycerol-3-phosphate dehydrogenase [NAD(P)+]	COG0240	C	Energy production and conversion	METABOLISM
LMANv2_300045	+	2545327	2545953	10.5189		putative lipoprotein
LMANv2_150072	+	1297392	1298360	10.5064		FliG C-terminal domain protein	COG1536	N	Cell motility	CELLULAR PROCESSES AND SIGNALING
LMANv2_340063	+	2941336	2941890	10.4905	rpoE	RNA polymerase ECF-type sigma factor	COG1595	K	Transcription	INFORMATION STORAGE AND PROCESSING
LMANv2_220048	-	1933236	1933826	10.4742		putative membrane protein	['COG0477' 'COG0477' 'COG0477' 'COG0477']	['E' 'G' 'P' 'R']	['Amino acid transport and metabolism' 'Carbohydrate transport and metabolism' 'Inorganic ion transport and metabolism' 'General function prediction only']	['METABOLISM' 'METABOLISM' 'METABOLISM' 'POORLY CHARACTERIZED']
LMANv2_370087	-	3121870	3123753	10.4574	yidC	Membrane protein insertase YidC	COG0706	U	Intracellular trafficking, secretion, and vesicular transport	CELLULAR PROCESSES AND SIGNALING
LMANv2_240023	-	2028317	2028772	10.4369		Transcriptional regulator (MarR family)	COG1846	K	Transcription	INFORMATION STORAGE AND PROCESSING
LMANv2_330122	+	2855968	2856897	10.4356		ABC transporter, ATP-binding protein	COG1131	V	Defense mechanisms	CELLULAR PROCESSES AND SIGNALING
LMANv2_510005	-	3854256	3854546	10.4353	gatC	Aspartyl/glutamyl-tRNA(Asn/Gln) amidotransferase subunit C	COG0721	J	Translation, ribosomal structure and biogenesis	INFORMATION STORAGE AND PROCESSING
LMANv2_60055	+	331025	331234	10.4347		conserved protein of unknown function
LMANv2_360003	-	3018575	3019213	10.4344		3'-5' exonuclease	COG0349	J	Translation, ribosomal structure and biogenesis	INFORMATION STORAGE AND PROCESSING
LMANv2_660054	-	4282949	4283578	10.4306		Cytidylyltransferase	COG1083	M	Cell wall/membrane/envelope biogenesis	CELLULAR PROCESSES AND SIGNALING
LMANv2_810013	-	4589625	4589888	10.4275		conserved protein of unknown function
LMANv2_590009	+	4032424	4035168	10.4228		Biotin-requiring enzyme	COG0439,COG4770	I	Lipid transport and metabolism	METABOLISM
LMANv2_590061	+	4084238	4085248	10.4212		Peptidase, M23 family	COG0739	M	Cell wall/membrane/envelope biogenesis	CELLULAR PROCESSES AND SIGNALING
LMANv2_100045	+	901574	902356	10.4178	yngF	putative enoyl-CoA hydratase/isomerase YngF	COG1024	I	Lipid transport and metabolism	METABOLISM
LMANv2_470101	+	3602560	3602907	10.4114		Nucleoid-associated protein LA_4332	COG0718	S	Function unknown	POORLY CHARACTERIZED
LMANv2_370129	-	3174707	3175921	10.4092		Vitamin K epoxide reductase family protein	['COG1651' 'COG4243']	['O' 'S']	['Posttranslational modification, protein turnover, chaperones' 'Function unknown']	['CELLULAR PROCESSES AND SIGNALING' 'POORLY CHARACTERIZED']
LMANv2_650017	+	4193821	4195626	10.4029	aspS	Aspartate--tRNA ligase	COG0173	J	Translation, ribosomal structure and biogenesis	INFORMATION STORAGE AND PROCESSING
LMANv2_320004	-	2619839	2619967	10.4		conserved protein of unknown function
LMANv2_330093	+	2824013	2824663	10.3966		conserved protein of unknown function
LMANv2_150106	-	1333080	1333400	10.3763	clpS	ATP-dependent Clp protease adaptor protein ClpS	COG2127	S	Function unknown	POORLY CHARACTERIZED
LMANv2_100079	-	942192	943805	10.3685		GMC oxidoreductase	COG2303	E	Amino acid transport and metabolism	METABOLISM
LMANv2_150070	-	1293071	1294435	10.3515	fliI	flagellum-specific ATP synthase	['COG1157' 'COG1157']	['N' 'U']	['Cell motility' 'Intracellular trafficking, secretion, and vesicular transport']	['CELLULAR PROCESSES AND SIGNALING' 'CELLULAR PROCESSES AND SIGNALING']
LMANv2_80012	+	515121	515765	10.3507		conserved protein of unknown function
LMANv2_490034	-	3728739	3729206	10.3402	prfH	Peptide chain release factor 2-like protein	COG1186	J	Translation, ribosomal structure and biogenesis	INFORMATION STORAGE AND PROCESSING
LMANv2_730020	-	4496882	4497532	10.3385		Thioredoxin	COG3531	O	Posttranslational modification, protein turnover, chaperones	CELLULAR PROCESSES AND SIGNALING
LMANv2_280022	+	2306100	2307215	10.3385		Response regulator receiver domain protein	COG0784,COG0642	T	Signal transduction mechanisms	CELLULAR PROCESSES AND SIGNALING
LMANv2_100080	-	943809	944309	10.332		conserved protein of unknown function
LMANv2_480009	-	3623016	3627206	10.3319		AAA ATPase domain protein	['COG3899,COG0457' 'COG2114']	['R' 'T']	['General function prediction only' 'Signal transduction mechanisms']	['POORLY CHARACTERIZED' 'CELLULAR PROCESSES AND SIGNALING']
LMANv2_540012	+	3946943	3949615	10.328		PAS domain S-box protein	COG2202,COG0642	T	Signal transduction mechanisms	CELLULAR PROCESSES AND SIGNALING
LMANv2_150107	-	1333519	1334481	10.3191		putative transketolase C-terminal section	COG3958	G	Carbohydrate transport and metabolism	METABOLISM
LMANv2_660037	-	4265376	4266143	10.3189	rfbF	Glucose-1-phosphate cytidylyltransferase	['COG1208' 'COG1208']	['J' 'M']	['Translation, ribosomal structure and biogenesis' 'Cell wall/membrane/envelope biogenesis']	['INFORMATION STORAGE AND PROCESSING' 'CELLULAR PROCESSES AND SIGNALING']
LMANv2_150117	-	1344340	1345176	10.3179		conserved protein of unknown function	['COG0702' 'COG0702']	['G' 'M']	['Carbohydrate transport and metabolism' 'Cell wall/membrane/envelope biogenesis']	['METABOLISM' 'CELLULAR PROCESSES AND SIGNALING']
LMANv2_290058	-	2447196	2448698	10.3166		FAD binding domain protein	COG0277	C	Energy production and conversion	METABOLISM
LMANv2_90149	-	780747	781091	10.3026		Antagonist of anti-sigma factor	COG1366	T	Signal transduction mechanisms	CELLULAR PROCESSES AND SIGNALING
LMANv2_160070	-	1455913	1457142	10.3011		Two-component response regulator	COG2199	T	Signal transduction mechanisms	CELLULAR PROCESSES AND SIGNALING
LMANv2_190017	+	1679065	1679511	10.3008		Acetyltransferase (GNAT) domain protein	['COG0454' 'COG0454']	['K' 'R']	['Transcription' 'General function prediction only']	['INFORMATION STORAGE AND PROCESSING' 'POORLY CHARACTERIZED']
LMANv2_150098	+	1323322	1323978	10.2951		Glutathione S-transferase family protein	COG0625	O	Posttranslational modification, protein turnover, chaperones	CELLULAR PROCESSES AND SIGNALING
LMANv2_150148	+	1373353	1374534	10.2924	cpsA	Thermostable carboxypeptidase 2	COG1473	R	General function prediction only	POORLY CHARACTERIZED
LMANv2_110024	+	1022024	1022932	10.2907	cdsA	CDP-diglyceride synthetase	COG0575	I	Lipid transport and metabolism	METABOLISM
LMANv2_10034	+	32030	32761	10.2836		conserved exported protein of unknown function
LMANv2_110032	+	1032562	1034466	10.2631	dxs	1-deoxy-D-xylulose-5-phosphate synthase	['COG1154' 'COG1154']	['H' 'I']	['Coenzyme transport and metabolism' 'Lipid transport and metabolism']	['METABOLISM' 'METABOLISM']
LMANv2_410071	+	3291125	3291871	10.244		conserved exported protein of unknown function	COG1263	G	Carbohydrate transport and metabolism	METABOLISM
LMANv2_370013	+	3058989	3059765	10.2326		YhjQ protein	COG1192	D	Cell cycle control, cell division, chromosome partitioning	CELLULAR PROCESSES AND SIGNALING
LMANv2_150141	-	1366738	1366899	10.2244		protein of unknown function
LMANv2_100025	+	886990	887436	10.2123		Tic20-like protein
LMANv2_110028	+	1027568	1028761	10.2076	trpB	tryptophan synthase, beta subunit	COG0133	E	Amino acid transport and metabolism	METABOLISM
LMANv2_80010	-	513074	514423	10.2041	miaB	(Dimethylallyl)adenosine tRNA methylthiotransferase MiaB	COG0621	J	Translation, ribosomal structure and biogenesis	INFORMATION STORAGE AND PROCESSING
LMANv2_150096	-	1321147	1322343	10.1971		Fatty acid hydroxylase family protein	COG3000	I	Lipid transport and metabolism	METABOLISM
LMANv2_150139	-	1365156	1366046	10.1926	flgA	Flagella basal body P-ring formation protein FlgA	['COG1261' 'COG1261']	['N' 'O']	['Cell motility' 'Posttranslational modification, protein turnover, chaperones']	['CELLULAR PROCESSES AND SIGNALING' 'CELLULAR PROCESSES AND SIGNALING']
LMANv2_60008	+	275922	277307	10.1916		conserved exported protein of unknown function
LMANv2_180040	+	1659052	1659585	10.1896	apt	adenine phosphoribosyltransferase	COG0503	F	Nucleotide transport and metabolism	METABOLISM
LMANv2_240017	-	2023634	2024368	10.189		conserved exported protein of unknown function
LMANv2_280035	-	2318515	2319612	10.1884		PGAP1-like protein	COG1075	R	General function prediction only	POORLY CHARACTERIZED
LMANv2_60142	-	414359	415327	10.1878	trpS	Tryptophan--tRNA ligase	COG0180	J	Translation, ribosomal structure and biogenesis	INFORMATION STORAGE AND PROCESSING
LMANv2_340021	-	2897515	2898264	10.187		conserved protein of unknown function	COG1463	Q	Secondary metabolites biosynthesis, transport and catabolism	METABOLISM
LMANv2_560002	+	3968364	3969791	10.1712		Beta-propeller repeat protein
LMANv2_370007	+	3050607	3051506	10.1623		Peptidase, M23 family	COG0739	M	Cell wall/membrane/envelope biogenesis	CELLULAR PROCESSES AND SIGNALING
LMANv2_290083	-	2474159	2474305	10.162		conserved protein of unknown function
LMANv2_100125	+	996296	997744	10.1514		Peptidase dimerization domain protein	COG0624	E	Amino acid transport and metabolism	METABOLISM
LMANv2_70026	-	447540	448208	10.1426		conserved protein of unknown function
LMANv2_330002	-	2734282	2736261	10.1424		Peptidase, M48 domain protein	['COG4783' 'COG0501']	['R' 'O']	['General function prediction only' 'Posttranslational modification, protein turnover, chaperones']	['POORLY CHARACTERIZED' 'CELLULAR PROCESSES AND SIGNALING']
LMANv2_410036	-	3256314	3256871	10.1397		conserved protein of unknown function
LMANv2_360022	-	3040347	3040955	10.1308		LipL45-related lipoprotein
LMANv2_670044	-	4379753	4379953	10.1146		conserved protein of unknown function
LMANv2_460031	+	3482992	3483729	10.1114		conserved protein of unknown function
LMANv2_810010	-	4587036	4588088	10.1019	atpB	ATP synthase subunit a	COG0356	C	Energy production and conversion	METABOLISM
LMANv2_490066	-	3757209	3758423	10.1006	aatA	Aspartate aminotransferase	COG0436	E	Amino acid transport and metabolism	METABOLISM
LMANv2_80065	-	563635	564903	10.0909		putative diaminopimelate decarboxylase	COG0019	E	Amino acid transport and metabolism	METABOLISM
LMANv2_410024	-	3246727	3248226	10.0821		conserved protein of unknown function	COG1315	L	Replication, recombination and repair	INFORMATION STORAGE AND PROCESSING
LMANv2_370076	+	3111711	3112178	10.0701		conserved protein of unknown function
LMANv2_60062	-	336819	339335	10.047		Penicillin amidase	COG2366	R	General function prediction only	POORLY CHARACTERIZED
LMANv2_80028	-	530628	532652	10.0253		putative ATP-dependent DNA helicase PcrA	COG0210	L	Replication, recombination and repair	INFORMATION STORAGE AND PROCESSING
LMANv2_500004	-	3767426	3768145	10.019		conserved protein of unknown function	COG0388	R	General function prediction only	POORLY CHARACTERIZED
LMANv2_660063	-	4292897	4293931	10.0159	legI	N,N'-diacetyllegionaminic acid synthase	COG2089	M	Cell wall/membrane/envelope biogenesis	CELLULAR PROCESSES AND SIGNALING
LMANv2_320017	-	2636030	2637208	10.0056		conserved protein of unknown function
LMANv2_140007	-	1206583	1208133	10.0017		HMGL-like protein	COG0119	E	Amino acid transport and metabolism	METABOLISM
LMANv2_660095	-	4324131	4324688	9.9948		SIS domain protein	COG0279	G	Carbohydrate transport and metabolism	METABOLISM
LMANv2_370109	-	3146864	3148090	9.98497		conserved protein of unknown function
LMANv2_370104	-	3142172	3143641	9.98068		conserved protein of unknown function	COG2206	T	Signal transduction mechanisms	CELLULAR PROCESSES AND SIGNALING
LMANv2_150067	-	1291695	1292342	9.97892		Flagellar protein FlbB	COG0419	L	Replication, recombination and repair	INFORMATION STORAGE AND PROCESSING
LMANv2_100101	-	966247	966750	9.97702		conserved protein of unknown function
LMANv2_480006	+	3617976	3619802	9.97544		Peptidase, M23 domain protein	COG0739	M	Cell wall/membrane/envelope biogenesis	CELLULAR PROCESSES AND SIGNALING
LMANv2_20070	-	130440	132104	9.97497		conserved protein of unknown function
LMANv2_650039	+	4219489	4220031	9.96365		conserved protein of unknown function	COG0663	R	General function prediction only	POORLY CHARACTERIZED
LMANv2_490043	+	3735234	3736454	9.96149	argD	Acetylornithine aminotransferase	COG4992	E	Amino acid transport and metabolism	METABOLISM
LMANv2_430023	+	3347544	3348248	9.95648		conserved protein of unknown function
LMANv2_150051	-	1275714	1277717	9.95523		conserved protein of unknown function
LMANv2_590045	+	4074377	4075024	9.94972	rpe	Ribulose-phosphate 3-epimerase	COG0036	G	Carbohydrate transport and metabolism	METABOLISM
LMANv2_540015	+	3951566	3952780	9.94202		Cyclic diguanylate phosphodiesterase (EAL) domain protein	['COG0745,COG2200' 'COG0745']	['T' 'K']	['Signal transduction mechanisms' 'Transcription']	['CELLULAR PROCESSES AND SIGNALING' 'INFORMATION STORAGE AND PROCESSING']
LMANv2_760003	+	4544947	4545267	9.93956		conserved protein of unknown function	COG1464	P	Inorganic ion transport and metabolism	METABOLISM
LMANv2_110015	+	1017222	1017602	9.93402	acpS	Holo-[acyl-carrier-protein] synthase	COG0736	I	Lipid transport and metabolism	METABOLISM
LMANv2_430003	+	3321406	3322716	9.93297		conserved protein of unknown function
LMANv2_70021	-	442755	443453	9.92383		conserved protein of unknown function
LMANv2_180038	+	1655592	1657202	9.91536		putative permease	COG2252	R	General function prediction only	POORLY CHARACTERIZED
LMANv2_330024	+	2756493	2757617	9.90644		Suppressor of fused protein
LMANv2_340028	-	2904291	2905595	9.90483		O-acetylhomoserine aminocarboxypropyltransferase	COG2873	E	Amino acid transport and metabolism	METABOLISM
LMANv2_590062	+	4085304	4086212	9.89426		conserved protein of unknown function	COG3031	U	Intracellular trafficking, secretion, and vesicular transport	CELLULAR PROCESSES AND SIGNALING
LMANv2_170118	-	1582739	1584163	9.89392		putative glycolate oxidase, subunit GlcD	COG0277	C	Energy production and conversion	METABOLISM
LMANv2_130027	+	1159518	1160807	9.88933		Homoserine dehydrogenase	COG0460	E	Amino acid transport and metabolism	METABOLISM
LMANv2_430031	-	3355864	3356511	9.87673		conserved protein of unknown function
LMANv2_410032	-	3253180	3254334	9.86878		putative lipoprotein
LMANv2_490054	-	3744826	3745881	9.85987	bioB	Biotin synthase	COG0502	H	Coenzyme transport and metabolism	METABOLISM
LMANv2_280008	+	2287918	2288517	9.85273	lipB	Octanoyltransferase	COG0321	H	Coenzyme transport and metabolism	METABOLISM
LMANv2_240036	+	2036871	2038820	9.84502	nqo	NADH-quinone oxidoreductase chain 12	['COG1009' 'COG1009']	['C' 'P']	['Energy production and conversion' 'Inorganic ion transport and metabolism']	['METABOLISM' 'METABOLISM']
LMANv2_490012	-	3693541	3694338	9.83288		ATPase	COG0714	R	General function prediction only	POORLY CHARACTERIZED
LMANv2_470100	+	3601050	3602555	9.83061	dnaX	DNA polymerase III, subunit gamma and tau	COG2812	L	Replication, recombination and repair	INFORMATION STORAGE AND PROCESSING
LMANv2_540010	-	3944085	3944279	9.83046		protein of unknown function
LMANv2_470043	+	3545466	3547418	9.83033		conserved exported protein of unknown function
LMANv2_370097	-	3132577	3133950	9.79924		conserved protein of unknown function	COG1196	D	Cell cycle control, cell division, chromosome partitioning	CELLULAR PROCESSES AND SIGNALING
LMANv2_840002	-	4603239	4603832	9.78576		conserved protein of unknown function
LMANv2_480020	+	3637957	3638166	9.77533		conserved protein of unknown function
LMANv2_240027	+	2030234	2030668	9.77434	nuoA	NADH-quinone oxidoreductase subunit A	COG0838	C	Energy production and conversion	METABOLISM
LMANv2_10004	+	3753	4298	9.77187	thiJ	DJ-1/PfpI family intracellular protease	COG0693	R	General function prediction only	POORLY CHARACTERIZED
LMANv2_340052	+	2930188	2931060	9.7575		Glycosyltransferase	COG0463	M	Cell wall/membrane/envelope biogenesis	CELLULAR PROCESSES AND SIGNALING
LMANv2_90153	+	783962	784783	9.75399	ole	Fatty-acid desaturase	COG1398	I	Lipid transport and metabolism	METABOLISM
LMANv2_260021	+	2199844	2202777	9.74813	alaS	Alanine--tRNA ligase	COG0013	J	Translation, ribosomal structure and biogenesis	INFORMATION STORAGE AND PROCESSING
LMANv2_430022	-	3345075	3346781	9.74516	recN	DNA repair protein RecN	COG0497	L	Replication, recombination and repair	INFORMATION STORAGE AND PROCESSING
LMANv2_350028	+	3003571	3004875	9.73612		putative enzyme	COG0436	E	Amino acid transport and metabolism	METABOLISM
LMANv2_370072	-	3110384	3110782	9.73589		DNA-binding helix-turn-helix protein	COG1396	K	Transcription	INFORMATION STORAGE AND PROCESSING
LMANv2_70052	-	475599	476573	9.71668	nadA	Quinolinate synthase A	COG0379	H	Coenzyme transport and metabolism	METABOLISM
LMANv2_100048	-	904137	907343	9.71583		Stage II sporulation protein E	['COG0477,COG0457' 'COG0477' 'COG0477' 'COG0477' 'COG0840' 'COG0642,COG0840,COG2208' 'COG2208']	['R' 'E' 'G' 'P' 'N' 'T' 'K']	['General function prediction only' 'Amino acid transport and metabolism' 'Carbohydrate transport and metabolism' 'Inorganic ion transport and metabolism' 'Cell motility' 'Signal transduction mechanisms' 'Transcription']	['POORLY CHARACTERIZED' 'METABOLISM' 'METABOLISM' 'METABOLISM' 'CELLULAR PROCESSES AND SIGNALING' 'CELLULAR PROCESSES AND SIGNALING' 'INFORMATION STORAGE AND PROCESSING']
LMANv2_340058	+	2936219	2936839	9.70928	leuD	3-isopropylmalate isomerase subunit	COG0066	E	Amino acid transport and metabolism	METABOLISM
LMANv2_320070	-	2711106	2711336	9.70571	vapB	Virulence-associated protein B	COG4456	S	Function unknown	POORLY CHARACTERIZED
LMANv2_150130	+	1355235	1355906	9.69932		conserved exported protein of unknown function	COG2968	S	Function unknown	POORLY CHARACTERIZED
LMANv2_470086	+	3589469	3589843	9.69621		putative lipoprotein
LMANv2_410064	+	3284158	3285327	9.69007		conserved protein of unknown function
LMANv2_30025	-	153747	154085	9.68832		conserved protein of unknown function
LMANv2_370062	-	3105976	3106212	9.68135		conserved protein of unknown function
LMANv2_90041	+	672964	673719	9.66817		conserved protein of unknown function	COG1708	R	General function prediction only	POORLY CHARACTERIZED
LMANv2_660096	-	4324720	4325817	9.65268		FAD dependent oxidoreductase	COG0579	R	General function prediction only	POORLY CHARACTERIZED
LMANv2_280084	+	2372933	2373202	9.65111		conserved protein of unknown function
LMANv2_70058	-	482658	483407	9.65035		POTRA domain protein, FtsQ-type	COG1589	M	Cell wall/membrane/envelope biogenesis	CELLULAR PROCESSES AND SIGNALING
LMANv2_500028	-	3794678	3795478	9.64467		conserved protein of unknown function
LMANv2_740024	-	4519259	4519708	9.62244	rimI	Acetyltransferase	COG0456	R	General function prediction only	POORLY CHARACTERIZED
LMANv2_230017	-	1954059	1955345	9.61235		HMGL-like protein	COG0119	E	Amino acid transport and metabolism	METABOLISM
LMANv2_720014	+	4456013	4456999	9.60638		Transglutaminase-like protein	COG2912	S	Function unknown	POORLY CHARACTERIZED
LMANv2_700003	-	4431374	4432663	9.59467		putative lipoprotein
LMANv2_860002	-	4609289	4609432	9.59139		Transcriptional regulator (fragment)
LMANv2_160002	+	1387056	1387796	9.58767		conserved protein of unknown function	['COG0840' 'COG0840']	['N' 'T']	['Cell motility' 'Signal transduction mechanisms']	['CELLULAR PROCESSES AND SIGNALING' 'CELLULAR PROCESSES AND SIGNALING']
LMANv2_590031	+	4058566	4060182	9.58552	pyrG	CTP synthetase	COG0504	F	Nucleotide transport and metabolism	METABOLISM
LMANv2_60119	-	392597	393706	9.58164		conserved protein of unknown function	['COG5010' 'COG0457']	['U' 'R']	['Intracellular trafficking, secretion, and vesicular transport' 'General function prediction only']	['CELLULAR PROCESSES AND SIGNALING' 'POORLY CHARACTERIZED']
LMANv2_660056	-	4284789	4287050	9.56836		NeuB family protein	['COG2089' 'COG1082' 'COG0517']	['M' 'G' 'R']	['Cell wall/membrane/envelope biogenesis' 'Carbohydrate transport and metabolism' 'General function prediction only']	['CELLULAR PROCESSES AND SIGNALING' 'METABOLISM' 'POORLY CHARACTERIZED']
LMANv2_530014	+	3906129	3907190	9.55798		conserved protein of unknown function	COG0466	O	Posttranslational modification, protein turnover, chaperones	CELLULAR PROCESSES AND SIGNALING
LMANv2_140005	-	1204868	1205824	9.54807	xerC	Tyrosine recombinase XerC	COG4974	L	Replication, recombination and repair	INFORMATION STORAGE AND PROCESSING
LMANv2_170089	-	1549937	1550830	9.54754		conserved exported protein of unknown function	COG0330	O	Posttranslational modification, protein turnover, chaperones	CELLULAR PROCESSES AND SIGNALING
LMANv2_590027	+	4054637	4055908	9.53437		NlpC/P60 family protein	COG0791	M	Cell wall/membrane/envelope biogenesis	CELLULAR PROCESSES AND SIGNALING
LMANv2_10026	+	26403	26957	9.52353	mcrA	HNH family endonuclease	COG1403	V	Defense mechanisms	CELLULAR PROCESSES AND SIGNALING
LMANv2_500062	-	3829891	3830508	9.51845	hisG	ATP phosphoribosyltransferase	COG0040	E	Amino acid transport and metabolism	METABOLISM
LMANv2_240067	-	2073928	2074788	9.51394		3-demethylubiquinone-9 3-methyltransferase	COG3865	S	Function unknown	POORLY CHARACTERIZED
LMANv2_410069	+	3289736	3290746	9.51019	trpD	Anthranilate phosphoribosyltransferase	COG0547	E	Amino acid transport and metabolism	METABOLISM
LMANv2_240173	-	2158877	2160742	9.50839		GTP-binding domain protein	COG0480	J	Translation, ribosomal structure and biogenesis	INFORMATION STORAGE AND PROCESSING
LMANv2_510004	-	3852796	3854259	9.50758	gatA	Glutamyl-tRNA(Gln) amidotransferase subunit A	COG0154	J	Translation, ribosomal structure and biogenesis	INFORMATION STORAGE AND PROCESSING
LMANv2_80046	-	549373	550245	9.49645		conserved protein of unknown function	COG3210	U	Intracellular trafficking, secretion, and vesicular transport	CELLULAR PROCESSES AND SIGNALING
LMANv2_170025	+	1484117	1485358	9.48977	sufS	selenocysteine lyase, PLP-dependent	COG0520	E	Amino acid transport and metabolism	METABOLISM
LMANv2_240121	-	2118311	2119624	9.48945		conserved protein of unknown function	COG0457	R	General function prediction only	POORLY CHARACTERIZED
LMANv2_620011	-	4157503	4158030	9.47629		conserved protein of unknown function
LMANv2_590021	-	4047940	4048878	9.47465	ispH	4-hydroxy-3-methylbut-2-enyl diphosphate reductase	['COG0761' 'COG0761']	['I' 'M']	['Lipid transport and metabolism' 'Cell wall/membrane/envelope biogenesis']	['METABOLISM' 'CELLULAR PROCESSES AND SIGNALING']
LMANv2_360002	-	3017199	3018578	9.46187	radA	DNA repair protein RadA homolog	COG1066	O	Posttranslational modification, protein turnover, chaperones	CELLULAR PROCESSES AND SIGNALING
LMANv2_160032	-	1419003	1419821	9.45685		conserved exported protein of unknown function
LMANv2_320083	-	2722198	2722608	9.43698		Transport energizing protein, ExbD/TolR family	COG0848	U	Intracellular trafficking, secretion, and vesicular transport	CELLULAR PROCESSES AND SIGNALING
LMANv2_130041	-	1173470	1174153	9.43611		Two-component response regulator	['COG0745' 'COG0745']	['K' 'T']	['Transcription' 'Signal transduction mechanisms']	['INFORMATION STORAGE AND PROCESSING' 'CELLULAR PROCESSES AND SIGNALING']
LMANv2_410065	+	3285786	3286559	9.43556		Outer membrane lipoprotein carrier protein LolA	COG2834	M	Cell wall/membrane/envelope biogenesis	CELLULAR PROCESSES AND SIGNALING
LMANv2_290043	-	2428939	2429583	9.43467		putative thiamine-phosphate diphosphorylase	COG0352	H	Coenzyme transport and metabolism	METABOLISM
LMANv2_90128	+	758125	759393	9.42476		Pyridine nucleotide-disulfide oxidoreductase	COG1252	C	Energy production and conversion	METABOLISM
LMANv2_10001	+	176	469	9.41905		conserved protein of unknown function	COG2801	L	Replication, recombination and repair	INFORMATION STORAGE AND PROCESSING
LMANv2_490017	-	3705326	3705703	9.41677		conserved protein of unknown function
LMANv2_290071	-	2464091	2464528	9.40502		protein of unknown function
LMANv2_220037	+	1919349	1920035	9.39991		conserved protein of unknown function	['COG0840' 'COG0840']	['N' 'T']	['Cell motility' 'Signal transduction mechanisms']	['CELLULAR PROCESSES AND SIGNALING' 'CELLULAR PROCESSES AND SIGNALING']
LMANv2_470062	-	3566457	3567131	9.38993		conserved exported protein of unknown function
LMANv2_70025	-	445533	447533	9.38393	uvrB	excinulease of nucleotide excision repair, DNA damage recognition component	COG0556	L	Replication, recombination and repair	INFORMATION STORAGE AND PROCESSING
LMANv2_200017	+	1749932	1750108	9.3774		conserved protein of unknown function
LMANv2_310019	-	2608692	2609450	9.37275	glmU	UDP-N-acetylglucosamine pyrophosphorylase	COG1207	M	Cell wall/membrane/envelope biogenesis	CELLULAR PROCESSES AND SIGNALING
LMANv2_660070	-	4300234	4301169	9.35801		NAD-binding protein	['COG0451' 'COG0451']	['G' 'M']	['Carbohydrate transport and metabolism' 'Cell wall/membrane/envelope biogenesis']	['METABOLISM' 'CELLULAR PROCESSES AND SIGNALING']
LMANv2_660050	-	4279061	4279390	9.35576		protein of unknown function	COG2192	O	Posttranslational modification, protein turnover, chaperones	CELLULAR PROCESSES AND SIGNALING
LMANv2_330105	+	2832890	2834425	9.33066		PAS domain S-box protein	COG2202,COG0642	T	Signal transduction mechanisms	CELLULAR PROCESSES AND SIGNALING
LMANv2_340080	+	2957189	2958145	9.3279		Beta-lactamase family protein	COG1235	R	General function prediction only	POORLY CHARACTERIZED
LMANv2_500031	-	3797594	3798076	9.32646	smpB	SsrA-binding protein	COG0691	O	Posttranslational modification, protein turnover, chaperones	CELLULAR PROCESSES AND SIGNALING
LMANv2_240089	+	2093925	2094539	9.32016		Transcriptional regulator	COG1309	K	Transcription	INFORMATION STORAGE AND PROCESSING
LMANv2_480026	+	3642522	3643124	9.31738		conserved protein of unknown function
LMANv2_180033	+	1650500	1652623	9.30654		conserved protein of unknown function
LMANv2_370110	-	3148755	3150854	9.30643		Sigma 54 activator	['COG2203,COG3604,COG2204' 'COG3604']	['T' 'K']	['Signal transduction mechanisms' 'Transcription']	['CELLULAR PROCESSES AND SIGNALING' 'INFORMATION STORAGE AND PROCESSING']
LMANv2_300054	-	2562278	2564872	9.30258	leuS	Leucine--tRNA ligase	COG0495	J	Translation, ribosomal structure and biogenesis	INFORMATION STORAGE AND PROCESSING
LMANv2_410075	+	3296138	3296740	9.30169	ribE	Riboflavin synthase	COG0307	H	Coenzyme transport and metabolism	METABOLISM
LMANv2_230021	-	1961189	1961605	9.3012	nusB	N utilization substance protein B homolog	COG0781	K	Transcription	INFORMATION STORAGE AND PROCESSING
LMANv2_200040	-	1772857	1773849	9.29891		ABC transporter, substrate-binding protein, family 3	['COG0834' 'COG0834']	['E' 'T']	['Amino acid transport and metabolism' 'Signal transduction mechanisms']	['METABOLISM' 'CELLULAR PROCESSES AND SIGNALING']
LMANv2_90223	-	855772	855840	9.29797		conserved protein of unknown function
LMANv2_470111	+	3612280	3612777	9.29767		conserved protein of unknown function	COG1728	S	Function unknown	POORLY CHARACTERIZED
LMANv2_280002	-	2283449	2284930	9.2952		HD family protein	COG1639	T	Signal transduction mechanisms	CELLULAR PROCESSES AND SIGNALING
LMANv2_470088	+	3590458	3590844	9.28889		conserved membrane protein of unknown function	COG2363	S	Function unknown	POORLY CHARACTERIZED
LMANv2_660042	-	4271039	4272067	9.28867		Oxidoreductase, NAD-binding domain protein	COG0673	R	General function prediction only	POORLY CHARACTERIZED
LMANv2_350039	+	3013169	3014350	9.28829		SH3 domain protein
LMANv2_30004	-	136032	137864	9.28828	glmS	Glutamine--fructose-6-phosphate aminotransferase [isomerizing]	COG0449	M	Cell wall/membrane/envelope biogenesis	CELLULAR PROCESSES AND SIGNALING
LMANv2_280016	-	2298488	2299486	9.27922		Phospholipase, patatin family	COG4667	R	General function prediction only	POORLY CHARACTERIZED
LMANv2_280009	+	2288618	2289781	9.2716		conserved protein of unknown function
LMANv2_750004	-	4524792	4525460	9.26975		Pyridoxal phosphate enzyme, YggS family	COG0325	R	General function prediction only	POORLY CHARACTERIZED
LMANv2_150068	-	1292344	1292622	9.26889		conserved protein of unknown function
LMANv2_160039	+	1426402	1428114	9.26571	prfC	Peptide chain release factor 3	COG4108	J	Translation, ribosomal structure and biogenesis	INFORMATION STORAGE AND PROCESSING
LMANv2_430039	+	3362543	3363373	9.26026		conserved protein of unknown function	COG1196	D	Cell cycle control, cell division, chromosome partitioning	CELLULAR PROCESSES AND SIGNALING
LMANv2_350008	+	2968405	2969706	9.25986	purB	Adenylosuccinate lyase	COG0015	F	Nucleotide transport and metabolism	METABOLISM
LMANv2_720022	+	4466447	4466887	9.25719		Two-component response regulator receiver protein	COG0784	T	Signal transduction mechanisms	CELLULAR PROCESSES AND SIGNALING
LMANv2_370107	+	3144595	3146415	9.2522		ABC transporter transmembrane region	COG1132	V	Defense mechanisms	CELLULAR PROCESSES AND SIGNALING
LMANv2_80099	-	605666	606562	9.24332		conserved protein of unknown function	COG3016	S	Function unknown	POORLY CHARACTERIZED
LMANv2_480018	-	3636127	3636354	9.24123		2Fe-2S iron-sulfur cluster-binding domain protein	COG2906	P	Inorganic ion transport and metabolism	METABOLISM
LMANv2_740016	-	4512739	4515258	9.23442	lon	Lon protease	COG0466	O	Posttranslational modification, protein turnover, chaperones	CELLULAR PROCESSES AND SIGNALING
LMANv2_660080	-	4309916	4310701	9.23242		Phytanoyl-CoA dioxygenase PhyH
LMANv2_20047	+	96120	97319	9.23138		conserved protein of unknown function	COG0399	M	Cell wall/membrane/envelope biogenesis	CELLULAR PROCESSES AND SIGNALING
LMANv2_300075	-	2589351	2591759	9.23081		Transglycosylase	COG0744,COG5009	M	Cell wall/membrane/envelope biogenesis	CELLULAR PROCESSES AND SIGNALING
LMANv2_130014	+	1146075	1147388	9.22962	acdA	Acyl-CoA dehydrogenase	COG1960	I	Lipid transport and metabolism	METABOLISM
LMANv2_330082	-	2813574	2814101	9.22057		conserved protein of unknown function
LMANv2_170064	+	1522216	1522632	9.21252		Thioesterase-like protein	COG0824	R	General function prediction only	POORLY CHARACTERIZED
LMANv2_240083	-	2088981	2089739	9.21186		Biotin-(Acetyl-CoA-carboxylase) ligase	COG0340	H	Coenzyme transport and metabolism	METABOLISM
LMANv2_140003	-	1202890	1204329	9.20917	hslU	molecular chaperone and ATPase component of HslUV protease	COG1220	O	Posttranslational modification, protein turnover, chaperones	CELLULAR PROCESSES AND SIGNALING
LMANv2_330121	+	2854798	2855580	9.20848		DKNYY domain protein
LMANv2_430007	-	3326375	3327040	9.18625		conserved protein of unknown function	COG2013	S	Function unknown	POORLY CHARACTERIZED
LMANv2_490038	+	3730507	3730641	9.17333		protein of unknown function
LMANv2_160025	+	1411146	1411301	9.17333		conserved protein of unknown function	COG2199	T	Signal transduction mechanisms	CELLULAR PROCESSES AND SIGNALING
LMANv2_190064	-	1729979	1730212	9.17333		conserved protein of unknown function
LMANv2_660049	-	4278452	4278706	9.16659		protein of unknown function	COG2192	O	Posttranslational modification, protein turnover, chaperones	CELLULAR PROCESSES AND SIGNALING
LMANv2_760006	+	4547663	4548427	9.1486	pssA	CDP-diacylglycerol-serine O-phosphatidyltransferase	COG1183	I	Lipid transport and metabolism	METABOLISM
LMANv2_660044	-	4272860	4273615	9.14489		HpcH/HpaI aldolase/citrate lyase family protein	COG3836	G	Carbohydrate transport and metabolism	METABOLISM
LMANv2_50026	-	236989	237609	9.14425		MORN repeat protein	COG4642	S	Function unknown	POORLY CHARACTERIZED
LMANv2_810001	-	4579219	4581048	9.14185		conserved protein of unknown function	COG1196	D	Cell cycle control, cell division, chromosome partitioning	CELLULAR PROCESSES AND SIGNALING
LMANv2_660043	-	4272070	4272825	9.13352	kdsB	3-deoxy-manno-octulosonate cytidylyltransferase	COG1212	M	Cell wall/membrane/envelope biogenesis	CELLULAR PROCESSES AND SIGNALING
LMANv2_470026	-	3525693	3526523	9.12159	ada	Methylated-DNA--protein-cysteine methyltransferase transcription regulator	['COG0350' 'COG2207']	['L' 'K']	['Replication, recombination and repair' 'Transcription']	['INFORMATION STORAGE AND PROCESSING' 'INFORMATION STORAGE AND PROCESSING']
LMANv2_410047	+	3267954	3268391	9.11639	dut	Deoxyuridine 5'-triphosphate nucleotidohydrolase	COG0756	F	Nucleotide transport and metabolism	METABOLISM
LMANv2_20066	-	123772	124524	9.10595	surE	5'-nucleotidase SurE	COG0496	R	General function prediction only	POORLY CHARACTERIZED
LMANv2_660031	-	4261504	4261689	9.09011		protein of unknown function	['COG0500' 'COG0500']	['Q' 'R']	['Secondary metabolites biosynthesis, transport and catabolism' 'General function prediction only']	['METABOLISM' 'POORLY CHARACTERIZED']
LMANv2_40031	-	210464	210874	9.08754		conserved membrane protein of unknown function
LMANv2_500008	-	3771593	3774337	9.08561	ileS	Isoleucine--tRNA ligase	COG0060	J	Translation, ribosomal structure and biogenesis	INFORMATION STORAGE AND PROCESSING
LMANv2_370116	-	3155077	3156015	9.07991		Beta-lactamase family protein	COG1235	R	General function prediction only	POORLY CHARACTERIZED
LMANv2_590018	-	4043929	4045191	9.07732		Response regulator receiver domain protein	COG2204,COG0642	T	Signal transduction mechanisms	CELLULAR PROCESSES AND SIGNALING
LMANv2_670001	-	4327951	4329462	9.06981	leuA	2-isopropylmalate synthase	COG0119	E	Amino acid transport and metabolism	METABOLISM
LMANv2_450019	-	3441618	3442106	9.06605	rppH	RNA pyrophosphohydrolase	['COG0494' 'COG0494']	['L' 'R']	['Replication, recombination and repair' 'General function prediction only']	['INFORMATION STORAGE AND PROCESSING' 'POORLY CHARACTERIZED']
LMANv2_690009	+	4413643	4414722	9.06265	rsgA	putative ribosome biogenesis GTPase RsgA	COG1162	R	General function prediction only	POORLY CHARACTERIZED
LMANv2_10025	+	26327	26500	9.04483		protein of unknown function
LMANv2_330036	-	2768907	2769080	9.04483		conserved protein of unknown function
LMANv2_150131	-	1356595	1356819	9.04338		conserved protein of unknown function
LMANv2_70030	+	451312	452007	9.04236		conserved protein of unknown function
LMANv2_850001	-	4605019	4606011	9.03996		Ig domain protein (fragment)
LMANv2_170066	-	1524458	1525033	9.03896		conserved protein of unknown function	['COG1060' 'COG1060']	['H' 'R']	['Coenzyme transport and metabolism' 'General function prediction only']	['METABOLISM' 'POORLY CHARACTERIZED']
LMANv2_810002	-	4581061	4581366	9.03281		conserved protein of unknown function	COG1555	L	Replication, recombination and repair	INFORMATION STORAGE AND PROCESSING
LMANv2_60010	-	279232	280245	9.0317		conserved protein of unknown function
LMANv2_180035	+	1653243	1655132	9.03091	capD	Capsular polysaccharide biosynthesis protein CapD	['COG1086' 'COG1086']	['G' 'M']	['Carbohydrate transport and metabolism' 'Cell wall/membrane/envelope biogenesis']	['METABOLISM' 'CELLULAR PROCESSES AND SIGNALING']
LMANv2_320023	+	2642218	2643147	9.01243	truB	tRNA pseudouridine synthase B	COG0130	J	Translation, ribosomal structure and biogenesis	INFORMATION STORAGE AND PROCESSING
LMANv2_10028	-	27438	27935	9.00755		DnaJ domain protein	COG2214	O	Posttranslational modification, protein turnover, chaperones	CELLULAR PROCESSES AND SIGNALING
LMANv2_320066	-	2708384	2708809	9.00376		Acetyltransferase (GNAT) domain protein	['COG0454' 'COG0454']	['K' 'R']	['Transcription' 'General function prediction only']	['INFORMATION STORAGE AND PROCESSING' 'POORLY CHARACTERIZED']
LMANv2_150085	-	1308553	1310670	8.9898	flhA	putative flagellar export pore protein	['COG1298' 'COG1298']	['N' 'U']	['Cell motility' 'Intracellular trafficking, secretion, and vesicular transport']	['CELLULAR PROCESSES AND SIGNALING' 'CELLULAR PROCESSES AND SIGNALING']
LMANv2_280067	+	2352241	2352690	8.98604		conserved protein of unknown function
LMANv2_440027	+	3398779	3399474	8.96328		Cyclic nucleotide-binding domain protein	COG0664	T	Signal transduction mechanisms	CELLULAR PROCESSES AND SIGNALING
LMANv2_110005	+	1005516	1006109	8.95037		Riboflavin biosynthesis protein RibD C-terminal domain protein	COG0262	H	Coenzyme transport and metabolism	METABOLISM
LMANv2_670007	+	4333249	4334856	8.95031		Glycosyl hydrolase, family 18	COG3858	R	General function prediction only	POORLY CHARACTERIZED
LMANv2_660075	-	4304470	4305015	8.93549		conserved protein of unknown function
LMANv2_470047	+	3550648	3551856	8.9329		NADH-ubiquinone/plastoquinone complex I subunit	['COG0651' 'COG0651']	['C' 'P']	['Energy production and conversion' 'Inorganic ion transport and metabolism']	['METABOLISM' 'METABOLISM']
LMANv2_140008	-	1208130	1208441	8.92801		Smr domain protein	COG1193	L	Replication, recombination and repair	INFORMATION STORAGE AND PROCESSING
LMANv2_280079	-	2364873	2366096	8.92672	serA	D-3-phosphoglycerate dehydrogenase	['COG0111' 'COG0111']	['E' 'H']	['Amino acid transport and metabolism' 'Coenzyme transport and metabolism']	['METABOLISM' 'METABOLISM']
LMANv2_360004	+	3019330	3021270	8.92477		Glycosyl hydrolase, family 31 domain protein	COG3345	G	Carbohydrate transport and metabolism	METABOLISM
LMANv2_150076	-	1300540	1300827	8.9016	gmk	Guanylate kinase	COG0194	F	Nucleotide transport and metabolism	METABOLISM
LMANv2_260064	+	2243128	2244168	8.89658		Phosphotransferase enzyme family protein	COG3173	R	General function prediction only	POORLY CHARACTERIZED
LMANv2_150113	+	1338313	1340073	8.88862		Acyl-CoA dehydrogenase, C-terminal domain protein	COG1960	I	Lipid transport and metabolism	METABOLISM
LMANv2_150082	-	1305798	1306274	8.88306		conserved exported protein of unknown function
LMANv2_300001	-	2483289	2483789	8.8798		exported protein of unknown function
LMANv2_370060	-	3103968	3104402	8.86492		conserved protein of unknown function
LMANv2_30003	-	134980	136026	8.85217		putative UDP-N-acetylglucosamine diphosphorylase/glucosamine-1-phosphate N-acetyltransferase	['COG1208' 'COG1208']	['J' 'M']	['Translation, ribosomal structure and biogenesis' 'Cell wall/membrane/envelope biogenesis']	['INFORMATION STORAGE AND PROCESSING' 'CELLULAR PROCESSES AND SIGNALING']
LMANv2_500010	-	3775014	3777251	8.85131	purL	Phosphoribosylformylglycinamidine synthase 2	COG0046	F	Nucleotide transport and metabolism	METABOLISM
LMANv2_210047	+	1853752	1854738	8.85094		Carbohydrate kinase, PfkB family	COG0524	G	Carbohydrate transport and metabolism	METABOLISM
LMANv2_90118	+	750294	751001	8.82472		ParB-like protein	COG1475	K	Transcription	INFORMATION STORAGE AND PROCESSING
LMANv2_20028	+	71831	72796	8.81901		3-beta hydroxysteroid dehydrogenase/isomerase family protein	['COG0451' 'COG0451']	['G' 'M']	['Carbohydrate transport and metabolism' 'Cell wall/membrane/envelope biogenesis']	['METABOLISM' 'CELLULAR PROCESSES AND SIGNALING']
LMANv2_430033	-	3358015	3358143	8.81333		conserved protein of unknown function
LMANv2_30002	-	133353	134963	8.81193		Putative UDP-N-acetylglucosamine diphosphorylase/glucosamine-1-phosphate N-acetyltransferase (fragment)	COG4799	I	Lipid transport and metabolism	METABOLISM
LMANv2_670032	-	4363923	4365575	8.79978		FAD dependent oxidoreductase	COG0578	C	Energy production and conversion	METABOLISM
LMANv2_620019	-	4167382	4167906	8.78674		conserved membrane protein of unknown function	COG0577	V	Defense mechanisms	CELLULAR PROCESSES AND SIGNALING
LMANv2_140009	+	1208588	1210147	8.77255		conserved protein of unknown function
LMANv2_660045	-	4274227	4274823	8.76998		Transferase hexapeptide repeat protein	COG0110	R	General function prediction only	POORLY CHARACTERIZED
LMANv2_410033	+	3254394	3255137	8.76876		SAM-dependent methyltransferase	['COG0500' 'COG0500']	['Q' 'R']	['Secondary metabolites biosynthesis, transport and catabolism' 'General function prediction only']	['METABOLISM' 'POORLY CHARACTERIZED']
LMANv2_660092	-	4320825	4322408	8.76831	rfaE	ADP-heptose synthetase	COG2870	M	Cell wall/membrane/envelope biogenesis	CELLULAR PROCESSES AND SIGNALING
LMANv2_110033	+	1034500	1034976	8.76767		TPR-repeat-containing protein	COG0457	R	General function prediction only	POORLY CHARACTERIZED
LMANv2_260063	+	2241932	2243107	8.76747		putative acyl-CoA dehydrogenase	COG1960	I	Lipid transport and metabolism	METABOLISM
LMANv2_90131	+	761281	762105	8.74907		KR domain protein	['COG1028' 'COG1028' 'COG1028']	['I' 'Q' 'R']	['Lipid transport and metabolism' 'Secondary metabolites biosynthesis, transport and catabolism' 'General function prediction only']	['METABOLISM' 'METABOLISM' 'POORLY CHARACTERIZED']
LMANv2_390005	-	3210793	3211236	8.74333		DoxX family protein	COG2259	S	Function unknown	POORLY CHARACTERIZED
LMANv2_240060	-	2068787	2070037	8.73268	proA	gamma-glutamylphosphate reductase	COG0014	E	Amino acid transport and metabolism	METABOLISM
LMANv2_490007	+	3688059	3690077	8.72821		putative ATP-dependent DNA helicase PcrA	COG0210	L	Replication, recombination and repair	INFORMATION STORAGE AND PROCESSING
LMANv2_320014	-	2632789	2633022	8.72128		Toxin-antitoxin system, antitoxin component, PHD family	COG4118	D	Cell cycle control, cell division, chromosome partitioning	CELLULAR PROCESSES AND SIGNALING
LMANv2_590053	+	4078651	4079394	8.7075		conserved protein of unknown function
LMANv2_320058	+	2698653	2699351	8.70581		Kua-ubiquitin conjugating enzyme hybrid localization domain protein	['COG1009' 'COG1009']	['C' 'P']	['Energy production and conversion' 'Inorganic ion transport and metabolism']	['METABOLISM' 'METABOLISM']
LMANv2_450007	+	3427538	3427936	8.70561		conserved membrane protein of unknown function
LMANv2_180034	-	1652629	1653201	8.70356		conserved protein of unknown function
LMANv2_90120	+	752269	753024	8.70124		conserved protein of unknown function
LMANv2_210038	-	1846366	1847286	8.69805		conserved protein of unknown function
LMANv2_620026	+	4174185	4175366	8.69531	czcB	Heavy metal efflux pump	COG0845	M	Cell wall/membrane/envelope biogenesis	CELLULAR PROCESSES AND SIGNALING
LMANv2_650020	+	4199105	4199530	8.69085	ybeY	Endoribonuclease YbeY	COG0319	R	General function prediction only	POORLY CHARACTERIZED
LMANv2_60006	+	274218	274334	8.68821		conserved protein of unknown function
LMANv2_190011	+	1676501	1676800	8.686		Toxin-antitoxin system, antitoxin component, PHD family
LMANv2_370082	-	3115677	3117755	8.67653		conserved protein of unknown function
LMANv2_450003	-	3423772	3424221	8.66498	folK	2-amino-4-hydroxy-6-hydroxymethyldihydropteridine diphosphokinase	COG0801	H	Coenzyme transport and metabolism	METABOLISM
LMANv2_70059	+	483571	483900	8.65994		conserved protein of unknown function
LMANv2_100006	+	862299	863321	8.65296		conserved protein of unknown function
LMANv2_120016	+	1051514	1054891	8.62826		Methylmalonyl-CoA mutase	['COG2185,COG1884' 'COG1703']	['I' 'E']	['Lipid transport and metabolism' 'Amino acid transport and metabolism']	['METABOLISM' 'METABOLISM']
LMANv2_160028	-	1413108	1414112	8.60941	sbp	sulfate transporter subunit ; periplasmic-binding component of ABC superfamily	COG1613	P	Inorganic ion transport and metabolism	METABOLISM
LMANv2_290074	-	2468135	2468806	8.60896		Redoxin domain protein	['COG0526' 'COG0526']	['C' 'O']	['Energy production and conversion' 'Posttranslational modification, protein turnover, chaperones']	['METABOLISM' 'CELLULAR PROCESSES AND SIGNALING']
LMANv2_170142	+	1609761	1611383	8.60583		DEAD/DEAH box helicase	['COG0513' 'COG0513' 'COG0513']	['J' 'K' 'L']	['Translation, ribosomal structure and biogenesis' 'Transcription' 'Replication, recombination and repair']	['INFORMATION STORAGE AND PROCESSING' 'INFORMATION STORAGE AND PROCESSING' 'INFORMATION STORAGE AND PROCESSING']
LMANv2_660071	-	4301166	4301570	8.60425		WxcM-like protein
LMANv2_120053	+	1095431	1096597	8.60221	eutG	Alcohol dehydrogenase	COG1454	C	Energy production and conversion	METABOLISM
LMANv2_200024	+	1756438	1758513	8.60166		Methyl-accepting chemotaxis protein signaling domain protein	['COG0840' 'COG0840']	['N' 'T']	['Cell motility' 'Signal transduction mechanisms']	['CELLULAR PROCESSES AND SIGNALING' 'CELLULAR PROCESSES AND SIGNALING']
LMANv2_490027	-	3717246	3718556	8.59934		Glycosyltransferase	COG0438	M	Cell wall/membrane/envelope biogenesis	CELLULAR PROCESSES AND SIGNALING
LMANv2_90102	+	731241	732122	8.59707	metF	5,10-methylenetetrahydrofolate reductase	COG0685	E	Amino acid transport and metabolism	METABOLISM
LMANv2_330059	+	2791504	2793189	8.59643	cysI	Sulfite reductase [NADPH] hemoprotein beta-component	COG0155	P	Inorganic ion transport and metabolism	METABOLISM
LMANv2_20032	-	78202	80349	8.58719	metG	Methionine--tRNA ligase	['COG0143' 'COG0073']	['J' 'R']	['Translation, ribosomal structure and biogenesis' 'General function prediction only']	['INFORMATION STORAGE AND PROCESSING' 'POORLY CHARACTERIZED']
LMANv2_200006	-	1741151	1741714	8.58475		Peroxiredoxin-like protein
LMANv2_40004	-	162713	163282	8.57133		Ig domain protein	COG1301	C	Energy production and conversion	METABOLISM
LMANv2_450004	-	3424218	3425075	8.56993		IstB-like ATP-binding protein	COG1484	L	Replication, recombination and repair	INFORMATION STORAGE AND PROCESSING
LMANv2_650037	-	4217198	4218652	8.56335		PAS domain S-box protein	COG0642	T	Signal transduction mechanisms	CELLULAR PROCESSES AND SIGNALING
LMANv2_440014	+	3386618	3386914	8.55946		conserved protein of unknown function
LMANv2_470087	+	3589852	3590439	8.55905		conserved exported protein of unknown function
LMANv2_60147	-	419650	420072	8.5573		conserved membrane protein of unknown function
LMANv2_370131	-	3176734	3177366	8.54837	hisH	Imidazole glycerol phosphate synthase subunit HisH	COG0118	E	Amino acid transport and metabolism	METABOLISM
LMANv2_240029	+	2031216	2031752	8.54074	nuoC	NADH-quinone oxidoreductase subunit C	COG0852	C	Energy production and conversion	METABOLISM
LMANv2_10013	+	13006	14697	8.53647		Alkylglycerone-phosphate synthase	COG0277	C	Energy production and conversion	METABOLISM
LMANv2_120054	-	1096594	1097013	8.53448		conserved membrane protein of unknown function
LMANv2_590010	+	4035208	4035453	8.52659		conserved protein of unknown function
LMANv2_150009	-	1226954	1228405	8.52537		PAS domain S-box protein	COG0784,COG3920	T	Signal transduction mechanisms	CELLULAR PROCESSES AND SIGNALING
LMANv2_200030	-	1762097	1763806	8.52406		Response regulator	COG0784,COG5001,COG2200	T	Signal transduction mechanisms	CELLULAR PROCESSES AND SIGNALING
LMANv2_90025	+	659134	660723	8.51995	yerD	Glutamate synthase large subunit-like protein YerD	COG0069	E	Amino acid transport and metabolism	METABOLISM
LMANv2_20013	-	50435	51436	8.51417		conserved protein of unknown function	COG2129	R	General function prediction only	POORLY CHARACTERIZED
LMANv2_290049	+	2433515	2434684	8.51326		conserved protein of unknown function
LMANv2_100068	+	930733	931269	8.49911		PAP2 family protein	COG0671	I	Lipid transport and metabolism	METABOLISM
LMANv2_490014	-	3696684	3702488	8.49733		Alpha-2-macroglobulin family protein	COG2373	R	General function prediction only	POORLY CHARACTERIZED
LMANv2_90129	+	759396	759848	8.49558		conserved protein of unknown function
LMANv2_70070	+	491391	491846	8.4925		GyrI-like small molecule binding domain protein	COG3708	S	Function unknown	POORLY CHARACTERIZED
LMANv2_50021	-	231948	232961	8.47787		Alcohol dehydrogenase	['COG0604' 'COG0604']	['C' 'R']	['Energy production and conversion' 'General function prediction only']	['METABOLISM' 'POORLY CHARACTERIZED']
LMANv2_620013	-	4160680	4161090	8.47445		Response regulator receiver domain protein	COG0784	T	Signal transduction mechanisms	CELLULAR PROCESSES AND SIGNALING
LMANv2_90186	-	811163	811573	8.45981		DoxX-like family protein
LMANv2_90028	+	662359	662790	8.45866		conserved protein of unknown function	COG0419	L	Replication, recombination and repair	INFORMATION STORAGE AND PROCESSING
LMANv2_370122	-	3165160	3166116	8.44723	rsgA	putative ribosome biogenesis GTPase RsgA	COG1162	R	General function prediction only	POORLY CHARACTERIZED
LMANv2_260032	+	2211959	2213368	8.44264		conserved exported protein of unknown function	COG0860	M	Cell wall/membrane/envelope biogenesis	CELLULAR PROCESSES AND SIGNALING
LMANv2_80045	-	548642	549373	8.44022		conserved protein of unknown function
LMANv2_90060	-	688614	690929	8.43847		NMT1/THI5-like protein	COG0642	T	Signal transduction mechanisms	CELLULAR PROCESSES AND SIGNALING
LMANv2_430036	-	3360295	3361338	8.43607	mrp	Protein mrp homolog	COG0489	D	Cell cycle control, cell division, chromosome partitioning	CELLULAR PROCESSES AND SIGNALING
LMANv2_150040	+	1263198	1264940	8.41497		Glycosyl hydrolase family 3, N-terminal domain protein	COG1472	G	Carbohydrate transport and metabolism	METABOLISM
LMANv2_70053	-	476570	477124	8.41095		putative lipoprotein
LMANv2_280052	+	2337174	2339756	8.40356	clpB	protein disaggregation chaperone	COG0542	O	Posttranslational modification, protein turnover, chaperones	CELLULAR PROCESSES AND SIGNALING
LMANv2_290073	-	2467389	2468138	8.40163		Class I glutamine amidotransferase	COG0518	F	Nucleotide transport and metabolism	METABOLISM
LMANv2_170105	+	1563005	1563550	8.40154		putative lipoprotein
LMANv2_490025	+	3715143	3715751	8.39665		conserved protein of unknown function
LMANv2_360011	+	3027974	3029401	8.39102	pyk	Pyruvate kinase 1	COG0469	G	Carbohydrate transport and metabolism	METABOLISM
LMANv2_590041	+	4069523	4070374	8.37894		conserved protein of unknown function
LMANv2_540014	+	3950070	3951554	8.3782		GHKL domain protein	COG0642	T	Signal transduction mechanisms	CELLULAR PROCESSES AND SIGNALING
LMANv2_240037	+	2038822	2040510	8.37698		Proton-translocating NADH-quinone oxidoreductase, chain M	COG1008	C	Energy production and conversion	METABOLISM
LMANv2_460027	+	3479667	3480560	8.37394	miaA	tRNA dimethylallyltransferase	COG0324	J	Translation, ribosomal structure and biogenesis	INFORMATION STORAGE AND PROCESSING
LMANv2_110006	+	1006180	1007076	8.36511		conserved protein of unknown function
LMANv2_190069	+	1732990	1733226	8.35688	mazE	Transcriptional regulator/antitoxin MazE	COG2336	T	Signal transduction mechanisms	CELLULAR PROCESSES AND SIGNALING
LMANv2_120060	+	1105012	1105968	8.35467	lgt	Prolipoprotein diacylglyceryl transferase	COG0682	M	Cell wall/membrane/envelope biogenesis	CELLULAR PROCESSES AND SIGNALING
LMANv2_230043	+	1985590	1987287	8.3417		Acyl-CoA dehydrogenase, C-terminal domain protein	COG1960	I	Lipid transport and metabolism	METABOLISM
LMANv2_290070	-	2463613	2463990	8.34063		conserved protein of unknown function
LMANv2_590033	+	4061060	4061644	8.32803		conserved protein of unknown function
LMANv2_450014	+	3437066	3437776	8.32664		Potassium uptake system, NAD-binding component	COG0569	P	Inorganic ion transport and metabolism	METABOLISM
LMANv2_610018	+	4130871	4131215	8.3258		conserved protein of unknown function	COG1694	R	General function prediction only	POORLY CHARACTERIZED
LMANv2_20059	+	112520	112963	8.31914		Anti-sigma factor antagonist	COG1366	T	Signal transduction mechanisms	CELLULAR PROCESSES AND SIGNALING
LMANv2_60136	+	407075	407989	8.31615		ABC transporter, ATP-binding protein	COG1131	V	Defense mechanisms	CELLULAR PROCESSES AND SIGNALING
LMANv2_320043	+	2678964	2679821	8.31434		KR domain protein	['COG1028' 'COG1028' 'COG1028']	['I' 'Q' 'R']	['Lipid transport and metabolism' 'Secondary metabolites biosynthesis, transport and catabolism' 'General function prediction only']	['METABOLISM' 'METABOLISM' 'POORLY CHARACTERIZED']
LMANv2_60081	+	352902	353243	8.31333		putative lipoprotein
LMANv2_150020	+	1242279	1245326	8.29669		PAS domain S-box protein	COG0642,COG0784	T	Signal transduction mechanisms	CELLULAR PROCESSES AND SIGNALING
LMANv2_190003	+	1670063	1670989	8.28736		conserved protein of unknown function
LMANv2_80018	+	522255	522497	8.28502		Zinc ribbon domain protein	COG2331	S	Function unknown	POORLY CHARACTERIZED
LMANv2_170121	-	1589581	1590297	8.28335	glpF	Glycerol uptake facilitator protein	COG0580	G	Carbohydrate transport and metabolism	METABOLISM
LMANv2_720004	-	4447664	4448068	8.27299		conserved protein of unknown function
LMANv2_790002	-	4565615	4567339	8.26647		Methyl-accepting chemotaxis transducer transmembrane protein	['COG0840' 'COG0840']	['N' 'T']	['Cell motility' 'Signal transduction mechanisms']	['CELLULAR PROCESSES AND SIGNALING' 'CELLULAR PROCESSES AND SIGNALING']
LMANv2_260066	+	2244558	2245292	8.26302		Histidine phosphatase superfamily (Branch 1)	COG0406	G	Carbohydrate transport and metabolism	METABOLISM
LMANv2_340067	+	2945727	2947460	8.2558	ggt	Gamma-glutamyltransferase	COG0405	E	Amino acid transport and metabolism	METABOLISM
LMANv2_660090	-	4318217	4319833	8.25323		conserved protein of unknown function
LMANv2_80098	-	602873	605629	8.2444		Transglycosylase	COG5009	M	Cell wall/membrane/envelope biogenesis	CELLULAR PROCESSES AND SIGNALING
LMANv2_500068	-	3835910	3837001	8.23694	pheA	P-protein [Includes: Chorismate mutase ; Prephenate dehydratase]	COG1605,COG0077	E	Amino acid transport and metabolism	METABOLISM
LMANv2_410046	-	3266669	3267619	8.21386		conserved exported protein of unknown function
LMANv2_80120	-	630584	631420	8.19415		Beta-propeller repeat protein (fragment)
LMANv2_510003	-	3852029	3852799	8.1884	hisF	Imidazole glycerol phosphate synthase subunit HisF	COG0107	E	Amino acid transport and metabolism	METABOLISM
LMANv2_240184	-	2167603	2170923	8.18593	carB	carbamoyl-phosphate synthase large subunit	['COG0458' 'COG0458']	['E' 'F']	['Amino acid transport and metabolism' 'Nucleotide transport and metabolism']	['METABOLISM' 'METABOLISM']
LMANv2_280060	+	2345101	2345451	8.18593		STAS domain protein	COG1366	T	Signal transduction mechanisms	CELLULAR PROCESSES AND SIGNALING
LMANv2_370113	+	3152941	3153594	8.18315	engB	putative GTP-binding protein EngB	COG0218	R	General function prediction only	POORLY CHARACTERIZED
LMANv2_290001	-	2388992	2389654	8.17584		conserved protein of unknown function	COG5587	S	Function unknown	POORLY CHARACTERIZED
LMANv2_440024	+	3396200	3396751	8.17467		putative lipoprotein
LMANv2_720019	-	4460461	4460595	8.17319		conserved protein of unknown function
LMANv2_430008	+	3327123	3327791	8.16422	fabG	Short chain dehydrogenase	['COG1028' 'COG1028' 'COG1028']	['I' 'Q' 'R']	['Lipid transport and metabolism' 'Secondary metabolites biosynthesis, transport and catabolism' 'General function prediction only']	['METABOLISM' 'METABOLISM' 'POORLY CHARACTERIZED']
LMANv2_20067	-	124521	125120	8.1614		conserved membrane protein of unknown function	['COG0477' 'COG0477' 'COG0477' 'COG0477']	['E' 'G' 'P' 'R']	['Amino acid transport and metabolism' 'Carbohydrate transport and metabolism' 'Inorganic ion transport and metabolism' 'General function prediction only']	['METABOLISM' 'METABOLISM' 'METABOLISM' 'POORLY CHARACTERIZED']
LMANv2_90105	+	735127	735996	8.1611		Glutamyl-tRNAGlu reductase	COG0373	H	Coenzyme transport and metabolism	METABOLISM
LMANv2_660093	-	4322351	4323154	8.15823		Nucleotidyl transferase	['COG1208' 'COG1208']	['J' 'M']	['Translation, ribosomal structure and biogenesis' 'Cell wall/membrane/envelope biogenesis']	['INFORMATION STORAGE AND PROCESSING' 'CELLULAR PROCESSES AND SIGNALING']
LMANv2_240175	-	2162640	2163191	8.15442		Redoxin	['COG0526' 'COG0526']	['C' 'O']	['Energy production and conversion' 'Posttranslational modification, protein turnover, chaperones']	['METABOLISM' 'CELLULAR PROCESSES AND SIGNALING']
LMANv2_470048	+	3551857	3553257	8.15373	hycE	Metal (Ni/Fe) hydrogenase large subunit	COG3261	C	Energy production and conversion	METABOLISM
LMANv2_90015	+	650378	650755	8.14497		conserved exported protein of unknown function
LMANv2_480055	-	3675911	3676075	8.14133		conserved protein of unknown function
LMANv2_40021	+	198099	199316	8.13964	lysC	Aspartokinase	COG0527	E	Amino acid transport and metabolism	METABOLISM
LMANv2_820002	+	4594007	4595878	8.13646		Hydrolase or acyltransferase	COG0596	R	General function prediction only	POORLY CHARACTERIZED
LMANv2_230050	-	1991015	1991749	8.12729		conserved exported protein of unknown function
LMANv2_10022	+	23666	24391	8.1238		conserved protein of unknown function
LMANv2_330087	+	2818744	2820309	8.11453	gltX	Glutamate--tRNA ligase	COG0008	J	Translation, ribosomal structure and biogenesis	INFORMATION STORAGE AND PROCESSING
LMANv2_60058	+	333259	334200	8.11431	ispA	Farnesyl diphosphate synthase	COG0142	H	Coenzyme transport and metabolism	METABOLISM
LMANv2_460003	+	3447564	3448691	8.10977	mnmA	tRNA-specific 2-thiouridylase MnmA	COG0482	J	Translation, ribosomal structure and biogenesis	INFORMATION STORAGE AND PROCESSING
LMANv2_470019	-	3514575	3516167	8.10657		Methyl-accepting chemotaxis protein	['COG0840' 'COG0840']	['N' 'T']	['Cell motility' 'Signal transduction mechanisms']	['CELLULAR PROCESSES AND SIGNALING' 'CELLULAR PROCESSES AND SIGNALING']
LMANv2_210014	-	1812186	1813574	8.10096		CHASE3 domain protein	COG0642	T	Signal transduction mechanisms	CELLULAR PROCESSES AND SIGNALING
LMANv2_590034	+	4061641	4063011	8.10069		conserved protein of unknown function	COG1934	S	Function unknown	POORLY CHARACTERIZED
LMANv2_290005	-	2392353	2393615	8.10021		conserved exported protein of unknown function	COG3876	S	Function unknown	POORLY CHARACTERIZED
LMANv2_130012	+	1142276	1145029	8.09974	polA	DNA polymerase I	COG0258,COG0749	L	Replication, recombination and repair	INFORMATION STORAGE AND PROCESSING
LMANv2_530018	+	3910592	3912655	8.09417		NAD(P)-binding Rossmann-like domain protein	COG0665	E	Amino acid transport and metabolism	METABOLISM
LMANv2_210018	+	1815408	1816436	8.09353		Bacterial capsule synthesis protein	COG2843	M	Cell wall/membrane/envelope biogenesis	CELLULAR PROCESSES AND SIGNALING
LMANv2_100099	-	964875	965483	8.09163	sua	putative translation factor Sua5	COG0009	J	Translation, ribosomal structure and biogenesis	INFORMATION STORAGE AND PROCESSING
LMANv2_470008	+	3505128	3505550	8.08766		conserved membrane protein of unknown function
LMANv2_100026	+	887390	887800	8.08735		conserved membrane protein of unknown function
LMANv2_590055	+	4079655	4080839	8.08618		Response regulator with HD-GYP domain	COG2206	T	Signal transduction mechanisms	CELLULAR PROCESSES AND SIGNALING
LMANv2_660098	-	4326783	4327103	8.07757		EPS-associated transcriptional regulator, MarR family	COG1522	K	Transcription	INFORMATION STORAGE AND PROCESSING
LMANv2_240082	-	2088206	2088979	8.07444	coaX	Type III pantothenate kinase	COG1521	K	Transcription	INFORMATION STORAGE AND PROCESSING
LMANv2_370132	-	3177363	3177983	8.07237	hisB	Imidazoleglycerol-phosphate dehydratase	COG0131	E	Amino acid transport and metabolism	METABOLISM
LMANv2_240042	-	2045295	2046347	8.06995		Sigma factor regulatory protein, FecR/PupR family
LMANv2_500017	-	3782074	3782616	8.06785		conserved protein of unknown function
LMANv2_150156	-	1382257	1383375	8.06279		Thiolase, C-terminal domain protein	COG0183	I	Lipid transport and metabolism	METABOLISM
LMANv2_230015	+	1953707	1953853	8.05007		protein of unknown function
LMANv2_510013	+	3866429	3867193	8.04353	exoA	Exodeoxyribonuclease	COG0708	L	Replication, recombination and repair	INFORMATION STORAGE AND PROCESSING
LMANv2_370071	+	3110216	3110383	8.04202		conserved protein of unknown function
LMANv2_290027	+	2413273	2414292	8.03678	fliG	Flagellar motor switch protein FliG	COG1536	N	Cell motility	CELLULAR PROCESSES AND SIGNALING
LMANv2_620018	-	4166720	4167385	8.03571		ABC transporter, ATP-binding protein	COG1136	V	Defense mechanisms	CELLULAR PROCESSES AND SIGNALING
LMANv2_660068	-	4297363	4299150	8.01609		ABC transporter, ATP-binding protein	COG1132	V	Defense mechanisms	CELLULAR PROCESSES AND SIGNALING
LMANv2_600011	+	4108342	4108731	8.00462		putative lipoprotein
LMANv2_180032	-	1650361	1650567	7.99758		conserved protein of unknown function
LMANv2_100087	+	952552	953400	7.99527	suhB	Inositol monophosphatase family protein	COG0483	G	Carbohydrate transport and metabolism	METABOLISM
LMANv2_370036	-	3082751	3083065	7.98844		conserved protein of unknown function	COG3339	S	Function unknown	POORLY CHARACTERIZED
LMANv2_210052	-	1857031	1859985	7.98272		Export membrane protein	COG1033,COG2409	R	General function prediction only	POORLY CHARACTERIZED
LMANv2_190058	-	1724473	1725372	7.97602		conserved membrane protein of unknown function
LMANv2_170145	+	1613251	1614828	7.96726		conserved exported protein of unknown function
LMANv2_660055	-	4283583	4284767	7.96353	wecE	Pyridoxal phosphate-dependent aminotransferase	COG0399	M	Cell wall/membrane/envelope biogenesis	CELLULAR PROCESSES AND SIGNALING
LMANv2_70019	-	441022	442014	7.95998		putative phosphomannose isomerase type I	COG1482	G	Carbohydrate transport and metabolism	METABOLISM
LMANv2_170048	+	1508699	1508887	7.94931		conserved protein of unknown function
LMANv2_100023	-	884495	885148	7.94908		conserved protein of unknown function
LMANv2_230023	+	1962171	1962977	7.94674		conserved protein of unknown function	COG0457	R	General function prediction only	POORLY CHARACTERIZED
LMANv2_490011	-	3692352	3693539	7.94631		conserved protein of unknown function	COG3825	S	Function unknown	POORLY CHARACTERIZED
LMANv2_790010	-	4572672	4574723	7.9462		conserved protein of unknown function
LMANv2_210002	+	1797708	1799192	7.94501		Amidase	COG0154	J	Translation, ribosomal structure and biogenesis	INFORMATION STORAGE AND PROCESSING
LMANv2_100009	+	865659	866723	7.94026	prfA	Peptide chain release factor 1	COG0216	J	Translation, ribosomal structure and biogenesis	INFORMATION STORAGE AND PROCESSING
LMANv2_120059	+	1103681	1104697	7.93196		Peptidase, M23 family	COG0739	M	Cell wall/membrane/envelope biogenesis	CELLULAR PROCESSES AND SIGNALING
LMANv2_670039	+	4375153	4376748	7.92051		Methyl-accepting chemotaxis protein signaling domain protein	['COG0840' 'COG0840']	['N' 'T']	['Cell motility' 'Signal transduction mechanisms']	['CELLULAR PROCESSES AND SIGNALING' 'CELLULAR PROCESSES AND SIGNALING']
LMANv2_650040	+	4220314	4221387	7.91056		conserved protein of unknown function
LMANv2_580010	-	4011129	4011569	7.90381		conserved membrane protein of unknown function
LMANv2_290047	-	2431135	2431917	7.90146		conserved protein of unknown function
LMANv2_170051	+	1509628	1510077	7.89289		conserved protein of unknown function
LMANv2_470020	+	3516868	3517317	7.89289		OsmC-like protein	COG1764	O	Posttranslational modification, protein turnover, chaperones	CELLULAR PROCESSES AND SIGNALING
LMANv2_90108	+	738528	739859	7.88269	hemL	Glutamate-1-semialdehyde 2,1-aminomutase	COG0001	H	Coenzyme transport and metabolism	METABOLISM
LMANv2_670023	+	4357755	4357949	7.87231		conserved protein of unknown function
LMANv2_530016	+	3909572	3910495	7.87216		conserved protein of unknown function
LMANv2_470059	+	3562727	3563845	7.86681	pyrD	Dihydroorotate dehydrogenase (quinone)	COG0167	F	Nucleotide transport and metabolism	METABOLISM
LMANv2_400004	-	3221251	3221469	7.86566		Toxin-antitoxin system, antitoxin component, ribbon-helix-helix domain protein
LMANv2_100056	+	916289	916474	7.86484		Integrase core domain protein (fragment)	COG2801	L	Replication, recombination and repair	INFORMATION STORAGE AND PROCESSING
LMANv2_210044	+	1850372	1852099	7.85795		TonB family protein
LMANv2_300030	-	2512605	2513318	7.83997		conserved protein of unknown function	COG4642	S	Function unknown	POORLY CHARACTERIZED
LMANv2_240174	-	2161409	2162635	7.83672		conserved protein of unknown function	COG0419	L	Replication, recombination and repair	INFORMATION STORAGE AND PROCESSING
LMANv2_330123	+	2856902	2857630	7.8273		ABC transporter permease protein	COG1277	R	General function prediction only	POORLY CHARACTERIZED
LMANv2_620008	+	4154170	4155024	7.82449		Thioesterase
LMANv2_310023	+	2614765	2615319	7.82368		conserved exported protein of unknown function
LMANv2_670015	+	4347185	4347826	7.82305		putative lipoprotein
LMANv2_330094	+	2824660	2825388	7.82258		MotB	COG1360	N	Cell motility	CELLULAR PROCESSES AND SIGNALING
LMANv2_490057	-	3747885	3749015	7.81908		putative 8-amino-7-oxononanoate synthase	COG0156	H	Coenzyme transport and metabolism	METABOLISM
LMANv2_150052	+	1277889	1279181	7.81715		conserved protein of unknown function	COG0661	R	General function prediction only	POORLY CHARACTERIZED
LMANv2_470045	+	3549125	3550012	7.81651		putative membrane protein	COG0650	C	Energy production and conversion	METABOLISM
LMANv2_200039	-	1770863	1772644	7.80853	mutL	DNA mismatch repair protein MutL	COG0323	L	Replication, recombination and repair	INFORMATION STORAGE AND PROCESSING
LMANv2_700001	-	4429562	4430233	7.80783		Response regulator receiver domain protein	['COG2197' 'COG2197']	['K' 'T']	['Transcription' 'Signal transduction mechanisms']	['INFORMATION STORAGE AND PROCESSING' 'CELLULAR PROCESSES AND SIGNALING']
LMANv2_660036	-	4264282	4265373	7.80773	rfbG	CDP-glucose 4,6-dehydratase	['COG0451' 'COG0451']	['G' 'M']	['Carbohydrate transport and metabolism' 'Cell wall/membrane/envelope biogenesis']	['METABOLISM' 'CELLULAR PROCESSES AND SIGNALING']
LMANv2_160033	-	1419824	1420447	7.80615	truA	tRNA pseudouridine synthase A	COG0101	J	Translation, ribosomal structure and biogenesis	INFORMATION STORAGE AND PROCESSING
LMANv2_140012	+	1211517	1212647	7.80539		conserved membrane protein of unknown function	COG0628	R	General function prediction only	POORLY CHARACTERIZED
LMANv2_100076	+	938655	939623	7.80035	kdsD	Arabinose 5-phosphate isomerase KdsD	['COG0794' 'COG0517']	['M' 'R']	['Cell wall/membrane/envelope biogenesis' 'General function prediction only']	['CELLULAR PROCESSES AND SIGNALING' 'POORLY CHARACTERIZED']
LMANv2_330041	-	2775989	2776978	7.79473		conserved protein of unknown function
LMANv2_280096	+	2386272	2387450	7.78814		conserved protein of unknown function
LMANv2_240103	-	2105115	2106032	7.78684		conserved protein of unknown function
LMANv2_560020	-	3992877	3993524	7.78114		conserved protein of unknown function
LMANv2_480010	-	3627515	3629239	7.77739		GMC oxidoreductase domain protein	COG2303	E	Amino acid transport and metabolism	METABOLISM
LMANv2_270004	+	2252069	2253283	7.77539		Transporter, major facilitator family protein	COG2814	G	Carbohydrate transport and metabolism	METABOLISM
LMANv2_120008	+	1041906	1042769	7.76787		conserved protein of unknown function
LMANv2_580006	+	4006349	4007212	7.76688		Tetratricopeptide repeat protein	COG0457	R	General function prediction only	POORLY CHARACTERIZED
LMANv2_50043	+	259633	259923	7.7666		Bacteriophage-related protein (fragment)
LMANv2_160011	-	1396029	1397294	7.7597		putative lipoprotein
LMANv2_490052	-	3743525	3744271	7.75151		Platelet-activating factor acetylhydrolase	COG2755	E	Amino acid transport and metabolism	METABOLISM
LMANv2_20008	-	44421	45155	7.74702		Serine-type D-Ala-D-Ala carboxypeptidase	COG1876	M	Cell wall/membrane/envelope biogenesis	CELLULAR PROCESSES AND SIGNALING
LMANv2_660065	-	4294522	4295685	7.74443		Aminotransferase, LLPSF_NHT_00031 family	COG0399	M	Cell wall/membrane/envelope biogenesis	CELLULAR PROCESSES AND SIGNALING
LMANv2_90086	-	710195	711655	7.74177	pykF	Pyruvate kinase	COG0469	G	Carbohydrate transport and metabolism	METABOLISM
LMANv2_260010	-	2193410	2193529	7.74		conserved protein of unknown function
LMANv2_360009	-	3026145	3026960	7.73578		conserved protein of unknown function
LMANv2_70065	-	487784	489040	7.72153		NAD/FAD-binding protein	COG2907	R	General function prediction only	POORLY CHARACTERIZED
LMANv2_660035	-	4263827	4264279	7.71912		dTDP-4-dehydrorhamnose epimerase	COG1898	M	Cell wall/membrane/envelope biogenesis	CELLULAR PROCESSES AND SIGNALING
LMANv2_220032	-	1910389	1911405	7.71801		YceG family protein	COG1559	R	General function prediction only	POORLY CHARACTERIZED
LMANv2_120078	-	1120003	1121100	7.71337		conserved protein of unknown function	COG1572	S	Function unknown	POORLY CHARACTERIZED
LMANv2_230037	+	1976051	1976500	7.71133		conserved protein of unknown function	COG2259	S	Function unknown	POORLY CHARACTERIZED
LMANv2_90087	-	711694	713655	7.70932		conserved protein of unknown function	['COG0419' 'COG1196']	['L' 'D']	['Replication, recombination and repair' 'Cell cycle control, cell division, chromosome partitioning']	['INFORMATION STORAGE AND PROCESSING' 'CELLULAR PROCESSES AND SIGNALING']
LMANv2_660060	-	4290433	4291488	7.70824		CBS domain protein	['COG1208' 'COG1208' 'COG0517']	['J' 'M' 'R']	['Translation, ribosomal structure and biogenesis' 'Cell wall/membrane/envelope biogenesis' 'General function prediction only']	['INFORMATION STORAGE AND PROCESSING' 'CELLULAR PROCESSES AND SIGNALING' 'POORLY CHARACTERIZED']
LMANv2_90148	+	779141	780739	7.70289		conserved exported protein of unknown function	COG3211	R	General function prediction only	POORLY CHARACTERIZED
LMANv2_280092	+	2381626	2382537	7.69945		conserved protein of unknown function
LMANv2_790006	+	4569297	4569722	7.69761		Planctomycete cytochrome C
LMANv2_260027	+	2206150	2207778	7.69671		Peptidase M16 inactive domain protein	COG0612	R	General function prediction only	POORLY CHARACTERIZED
LMANv2_460021	+	3471939	3473543	7.6891		conserved exported protein of unknown function	COG0729,COG4775	M	Cell wall/membrane/envelope biogenesis	CELLULAR PROCESSES AND SIGNALING
LMANv2_60041	-	317403	318653	7.68363		Amidohydrolase	['COG0402' 'COG0402']	['F' 'R']	['Nucleotide transport and metabolism' 'General function prediction only']	['METABOLISM' 'POORLY CHARACTERIZED']
LMANv2_340068	+	2947457	2949019	7.67948	gshA	Glutamate--cysteine ligase	COG2918	H	Coenzyme transport and metabolism	METABOLISM
LMANv2_430016	-	3337392	3338237	7.67596		Inositol monophosphatase family protein	COG0483	G	Carbohydrate transport and metabolism	METABOLISM
LMANv2_170111	-	1570038	1571549	7.66947		Predicted thiol oxidoreductase	COG3488	C	Energy production and conversion	METABOLISM
LMANv2_60109	-	380860	382434	7.6641		conserved exported protein of unknown function
LMANv2_150109	+	1335820	1336218	7.66241		ParB-like protein	COG1475	K	Transcription	INFORMATION STORAGE AND PROCESSING
LMANv2_500069	-	3836994	3837557	7.66223	scpB	Segregation and condensation protein B	COG1386	K	Transcription	INFORMATION STORAGE AND PROCESSING
LMANv2_160072	-	1458109	1458783	7.65464		Haloacid dehalogenase-like hydrolase	COG0546	R	General function prediction only	POORLY CHARACTERIZED
LMANv2_470028	-	3526704	3527477	7.64778	fepB	Substrate binding protein of an ABC transporter complex	COG0614	P	Inorganic ion transport and metabolism	METABOLISM
LMANv2_160027	+	1411720	1412130	7.64584		6-carboxy-5,6,7,8-tetrahydropterin synthase	COG0720	H	Coenzyme transport and metabolism	METABOLISM
LMANv2_90066	-	697227	698201	7.64209		EF-P lysine aminoacylase GenX	COG2269	J	Translation, ribosomal structure and biogenesis	INFORMATION STORAGE AND PROCESSING
LMANv2_240073	-	2081923	2082681	7.63462	trpC	Indole-3-glycerol phosphate synthase	COG0134	E	Amino acid transport and metabolism	METABOLISM
LMANv2_170074	+	1532666	1533799	7.63459		Stage II sporulation protein E	['COG2208' 'COG0784,COG2208']	['K' 'T']	['Transcription' 'Signal transduction mechanisms']	['INFORMATION STORAGE AND PROCESSING' 'CELLULAR PROCESSES AND SIGNALING']
LMANv2_190049	+	1704332	1705303	7.63294		ParB-like protein	COG1475	K	Transcription	INFORMATION STORAGE AND PROCESSING
LMANv2_650038	-	4218818	4219378	7.62963	lepB	Signal peptidase I	COG0681	U	Intracellular trafficking, secretion, and vesicular transport	CELLULAR PROCESSES AND SIGNALING
LMANv2_260055	+	2234874	2236244	7.62207		Lactonase, 7-bladed beta-propeller domain protein	COG3391	S	Function unknown	POORLY CHARACTERIZED
LMANv2_590050	+	4076806	4077501	7.60655	trmD	tRNA (guanine-N(1)-)-methyltransferase	COG0336	J	Translation, ribosomal structure and biogenesis	INFORMATION STORAGE AND PROCESSING
LMANv2_90016	+	650727	650996	7.60304		conserved protein of unknown function
LMANv2_50025	+	233749	235740	7.59667	ispG	4-hydroxy-3-methylbut-2-en-1-yl diphosphate synthase	COG0821	I	Lipid transport and metabolism	METABOLISM
LMANv2_230034	-	1972059	1972394	7.59411		Rhodanese-like protein	COG0607	P	Inorganic ion transport and metabolism	METABOLISM
LMANv2_370035	-	3081939	3082754	7.5935	suhB	Inositol monophosphatase family protein	COG0483	G	Carbohydrate transport and metabolism	METABOLISM
LMANv2_10027	+	26954	27451	7.59321		putative lipoprotein
LMANv2_60016	+	285921	287138	7.59172		Cyclic nucleotide-binding domain protein	COG0664	T	Signal transduction mechanisms	CELLULAR PROCESSES AND SIGNALING
LMANv2_610007	-	4116227	4117582	7.58652		conserved protein of unknown function
LMANv2_160023	+	1409051	1409833	7.58513		conserved protein of unknown function
LMANv2_190070	+	1733220	1733561	7.57906	chpA	toxin of the ChpA-ChpR toxin-antitoxin system, endoribonuclease	COG2337	T	Signal transduction mechanisms	CELLULAR PROCESSES AND SIGNALING
LMANv2_330014	+	2746509	2748554	7.57523	ligA	DNA ligase	COG0272	L	Replication, recombination and repair	INFORMATION STORAGE AND PROCESSING
LMANv2_660066	-	4295685	4296677	7.57372		NAD dependent epimerase/dehydratase, LLPSF_EDH_00030 family	['COG0451' 'COG0451']	['G' 'M']	['Carbohydrate transport and metabolism' 'Cell wall/membrane/envelope biogenesis']	['METABOLISM' 'CELLULAR PROCESSES AND SIGNALING']
LMANv2_440031	-	3402341	3402739	7.57188		conserved protein of unknown function
LMANv2_360008	-	3025034	3026143	7.568		Stage II sporulation protein E	['COG2208' 'COG2204,COG2208']	['K' 'T']	['Transcription' 'Signal transduction mechanisms']	['INFORMATION STORAGE AND PROCESSING' 'CELLULAR PROCESSES AND SIGNALING']
LMANv2_410034	+	3255243	3255551	7.56744		Nucleotidyltransferase domain protein	COG1708	R	General function prediction only	POORLY CHARACTERIZED
LMANv2_660073	-	4302505	4303416	7.56743		conserved protein of unknown function
LMANv2_10024	+	25746	26351	7.56403		Uncharacterized membrane protein HI_1629	COG0586	S	Function unknown	POORLY CHARACTERIZED
LMANv2_100128	+	1000251	1001126	7.56329	parB	ParB-like protein	COG1475	K	Transcription	INFORMATION STORAGE AND PROCESSING
LMANv2_660064	-	4293909	4294532	7.55946		Acetyl transferase	COG0110	R	General function prediction only	POORLY CHARACTERIZED
LMANv2_490015	-	3702560	3703894	7.55383		TldD/PmbA family protein	COG0312	R	General function prediction only	POORLY CHARACTERIZED
LMANv2_240046	-	2048473	2049744	7.55137		Leucine rich repeat protein	COG4886	S	Function unknown	POORLY CHARACTERIZED
LMANv2_110029	+	1028758	1029552	7.54312	trpA	Tryptophan synthase alpha chain	COG0159	E	Amino acid transport and metabolism	METABOLISM
LMANv2_60005	+	272408	274195	7.54135	lnt	Apolipoprotein N-acyltransferase 2	COG0815	M	Cell wall/membrane/envelope biogenesis	CELLULAR PROCESSES AND SIGNALING
LMANv2_330092	+	2822787	2824016	7.53654		putative lipoprotein
LMANv2_490061	+	3751658	3752299	7.52835		conserved protein of unknown function
LMANv2_670029	+	4362768	4362857	7.52022		conserved protein of unknown function
LMANv2_440025	-	3397013	3398008	7.51809		conserved exported protein of unknown function	COG0457	R	General function prediction only	POORLY CHARACTERIZED
LMANv2_230016	+	1953866	1954051	7.51806		conserved protein of unknown function
LMANv2_470024	-	3522020	3522883	7.51803	mtnP	S-methyl-5'-thioadenosine phosphorylase	COG0005	F	Nucleotide transport and metabolism	METABOLISM
LMANv2_590037	+	4065172	4066137	7.51476	hprK	HPr kinase/phosphorylase	COG1493	T	Signal transduction mechanisms	CELLULAR PROCESSES AND SIGNALING
LMANv2_590064	+	4088011	4089684	7.51087	outE	Type II secretion system protein E	['COG2804' 'COG2804']	['N' 'U']	['Cell motility' 'Intracellular trafficking, secretion, and vesicular transport']	['CELLULAR PROCESSES AND SIGNALING' 'CELLULAR PROCESSES AND SIGNALING']
LMANv2_470106	-	3606381	3607667	7.5108		OmpA family protein	COG2885	M	Cell wall/membrane/envelope biogenesis	CELLULAR PROCESSES AND SIGNALING
LMANv2_530025	-	3926250	3927374	7.49691		putative lysophospholipase	COG0596	R	General function prediction only	POORLY CHARACTERIZED
LMANv2_60007	+	274481	274831	7.49009		conserved protein of unknown function
LMANv2_100038	+	894659	895510	7.48059		SAM-dependent methyltransferase	['COG0500' 'COG0500']	['Q' 'R']	['Secondary metabolites biosynthesis, transport and catabolism' 'General function prediction only']	['METABOLISM' 'POORLY CHARACTERIZED']
LMANv2_320065	+	2707307	2708167	7.47431		conserved exported protein of unknown function
LMANv2_100046	+	902357	902878	7.47146	dcd	Deoxycytidine triphosphate deaminase	COG0717	F	Nucleotide transport and metabolism	METABOLISM
LMANv2_60033	-	310800	311153	7.47034		putative lipoprotein
LMANv2_320033	-	2657998	2659671	7.46309		Outer membrane efflux protein	['COG1538' 'COG1538']	['M' 'U']	['Cell wall/membrane/envelope biogenesis' 'Intracellular trafficking, secretion, and vesicular transport']	['CELLULAR PROCESSES AND SIGNALING' 'CELLULAR PROCESSES AND SIGNALING']
LMANv2_220052	-	1937120	1938025	7.45903		conserved protein of unknown function
LMANv2_90099	+	726470	727315	7.45232		ParB-like protein	COG1475	K	Transcription	INFORMATION STORAGE AND PROCESSING
LMANv2_330091	-	2822421	2822600	7.44856		protein of unknown function
LMANv2_280038	-	2322601	2323566	7.44621		Acetyl xylan esterase	COG3458	Q	Secondary metabolites biosynthesis, transport and catabolism	METABOLISM
LMANv2_90038	+	670982	672079	7.4455	ablA	L-lysine 2,3-aminomutase	COG1509	E	Amino acid transport and metabolism	METABOLISM
LMANv2_130018	+	1151363	1151776	7.44087		Response regulator receiver domain protein	COG0784	T	Signal transduction mechanisms	CELLULAR PROCESSES AND SIGNALING
LMANv2_340056	+	2933208	2934644	7.44017		FHA domain-containing protein	COG1716	T	Signal transduction mechanisms	CELLULAR PROCESSES AND SIGNALING
LMANv2_470038	-	3539312	3540475	7.43856	purT	Phosphoribosylglycinamide formyltransferase 2	COG0027	F	Nucleotide transport and metabolism	METABOLISM
LMANv2_530027	+	3928378	3929271	7.43217		Cyclic diguanylate phosphodiesterase (EAL) domain protein	COG2200	T	Signal transduction mechanisms	CELLULAR PROCESSES AND SIGNALING
LMANv2_310021	-	2610957	2611832	7.42879		WYL domain protein	COG2378	K	Transcription	INFORMATION STORAGE AND PROCESSING
LMANv2_430034	+	3358938	3359552	7.42676		putative aromatic acid decarboxylase	COG0163	H	Coenzyme transport and metabolism	METABOLISM
LMANv2_210043	-	1848913	1850307	7.42621	glyQS	Glycine--tRNA ligase	COG0423	J	Translation, ribosomal structure and biogenesis	INFORMATION STORAGE AND PROCESSING
LMANv2_70010	-	432183	433205	7.41803	ccp	Cytochrome c551 peroxidase	COG1858	P	Inorganic ion transport and metabolism	METABOLISM
LMANv2_490035	-	3729213	3729635	7.40657		Acyl-CoA hydrolase	COG1607	I	Lipid transport and metabolism	METABOLISM
LMANv2_70050	+	472482	474395	7.40526		conserved protein of unknown function
LMANv2_650011	+	4189724	4190875	7.40257		Bacterial capsule synthesis protein	COG2843	M	Cell wall/membrane/envelope biogenesis	CELLULAR PROCESSES AND SIGNALING
LMANv2_280003	+	2285045	2285302	7.4		conserved protein of unknown function
LMANv2_90202	-	831037	831969	7.38697		Outer membrane protein
LMANv2_130039	-	1171644	1172126	7.38389		conserved protein of unknown function	['COG3678' 'COG3678' 'COG3678' 'COG3678']	['N' 'P' 'T' 'U']	['Cell motility' 'Inorganic ion transport and metabolism' 'Signal transduction mechanisms' 'Intracellular trafficking, secretion, and vesicular transport']	['CELLULAR PROCESSES AND SIGNALING' 'METABOLISM' 'CELLULAR PROCESSES AND SIGNALING' 'CELLULAR PROCESSES AND SIGNALING']
LMANv2_590072	+	4096145	4096672	7.3833		conserved protein of unknown function
LMANv2_320013	-	2632389	2632787	7.38005		PIN domain protein	COG3744	S	Function unknown	POORLY CHARACTERIZED
LMANv2_100106	-	970223	971116	7.37541	ntrC	NtrC	['COG3829' 'COG2204,COG3829']	['K' 'T']	['Transcription' 'Signal transduction mechanisms']	['INFORMATION STORAGE AND PROCESSING' 'CELLULAR PROCESSES AND SIGNALING']
LMANv2_470053	-	3556069	3557484	7.37073		conserved protein of unknown function
LMANv2_100028	+	889592	889825	7.3688		conserved protein of unknown function
LMANv2_670060	-	4390864	4391223	7.35061		conserved protein of unknown function	COG5489	S	Function unknown	POORLY CHARACTERIZED
LMANv2_340026	-	2902311	2902928	7.34757	metW	Methionine biosynthesis protein MetW	['COG0500' 'COG0500']	['Q' 'R']	['Secondary metabolites biosynthesis, transport and catabolism' 'General function prediction only']	['METABOLISM' 'POORLY CHARACTERIZED']
LMANv2_810015	+	4590621	4590941	7.34349		conserved protein of unknown function
LMANv2_170027	+	1486104	1486427	7.3392		conserved protein of unknown function	COG2151	R	General function prediction only	POORLY CHARACTERIZED
LMANv2_130020	+	1153586	1155142	7.33458	hflX	GTPase HflX	COG2262	R	General function prediction only	POORLY CHARACTERIZED
LMANv2_60019	+	290206	290901	7.33348		conserved protein of unknown function	COG0206	D	Cell cycle control, cell division, chromosome partitioning	CELLULAR PROCESSES AND SIGNALING
LMANv2_330079	+	2810968	2812311	7.3324		NAD(P)-binding Rossmann-like domain protein	COG1231	E	Amino acid transport and metabolism	METABOLISM
LMANv2_500037	+	3808108	3809208	7.32914		Aminotransferase, class I/II	COG0436	E	Amino acid transport and metabolism	METABOLISM
LMANv2_540006	-	3941729	3941869	7.32525		conserved protein of unknown function
LMANv2_100065	+	926189	928252	7.32125		OmpA family protein	['COG2885' 'COG1360' 'COG0823']	['M' 'N' 'U']	['Cell wall/membrane/envelope biogenesis' 'Cell motility' 'Intracellular trafficking, secretion, and vesicular transport']	['CELLULAR PROCESSES AND SIGNALING' 'CELLULAR PROCESSES AND SIGNALING' 'CELLULAR PROCESSES AND SIGNALING']
LMANv2_760005	+	4546650	4547666	7.31888	tsaD	tRNA N6-adenosine threonylcarbamoyltransferase	COG0533	O	Posttranslational modification, protein turnover, chaperones	CELLULAR PROCESSES AND SIGNALING
LMANv2_650030	-	4209575	4210351	7.30834		conserved protein of unknown function
LMANv2_170068	+	1527402	1528166	7.30831		ABC transporter, ATP-binding protein	COG4608	E	Amino acid transport and metabolism	METABOLISM
LMANv2_90119	+	751101	751703	7.30501		Flavin reductase	COG0431	R	General function prediction only	POORLY CHARACTERIZED
LMANv2_90207	-	838084	839877	7.30425		Peptidase, M61 glycyl aminopeptidase family protein	COG3975	R	General function prediction only	POORLY CHARACTERIZED
LMANv2_340033	-	2909726	2911012	7.29831		Holliday junction DNA helicase RuvB, N-terminal domain protein	COG0464	O	Posttranslational modification, protein turnover, chaperones	CELLULAR PROCESSES AND SIGNALING
LMANv2_370095	-	3130559	3131209	7.29745	frnE	Polyketide synthase	COG2761	Q	Secondary metabolites biosynthesis, transport and catabolism	METABOLISM
LMANv2_230027	-	1965462	1965896	7.2932		conserved protein of unknown function
LMANv2_330035	-	2768515	2768910	7.28611		conserved membrane protein of unknown function
LMANv2_170097	-	1556970	1557644	7.28261		conserved protein of unknown function
LMANv2_350002	+	2961908	2962783	7.25993	nadC	Nicotinate-nucleotide diphosphorylase (Carboxylating)	COG0157	H	Coenzyme transport and metabolism	METABOLISM
LMANv2_90166	+	794353	795690	7.25601		putative membrane protein
LMANv2_150039	-	1262503	1263135	7.25498		GDSL-like protein	COG2755	E	Amino acid transport and metabolism	METABOLISM
LMANv2_320042	+	2678193	2678954	7.25018		ABC-2 type transporter	COG0842	V	Defense mechanisms	CELLULAR PROCESSES AND SIGNALING
LMANv2_490071	+	3764436	3765077	7.24972		conserved protein of unknown function
LMANv2_160021	+	1405182	1407125	7.24231		Penicillin-binding protein	COG0768	M	Cell wall/membrane/envelope biogenesis	CELLULAR PROCESSES AND SIGNALING
LMANv2_600006	-	4104858	4105337	7.23654		Flavin reductase-related protein	COG1853	R	General function prediction only	POORLY CHARACTERIZED
LMANv2_320079	-	2718040	2718189	7.23547		Site-specific recombinase, phage integrase domain protein (fragment)
LMANv2_410074	+	3294753	3296153	7.23419		Cytidine and deoxycytidylate deaminase zinc-binding region	COG0117,COG1985	H	Coenzyme transport and metabolism	METABOLISM
LMANv2_330061	-	2794268	2795188	7.22923	nlpD	M23 family metalloendopeptidase	COG0739	M	Cell wall/membrane/envelope biogenesis	CELLULAR PROCESSES AND SIGNALING
LMANv2_110014	+	1016170	1017225	7.2196		conserved protein of unknown function	COG4856	S	Function unknown	POORLY CHARACTERIZED
LMANv2_tRNA14	+	2926778	2926848	7.21915
LMANv2_590015	-	4041037	4043178	7.21846		putative chemotaxis protein CheA	['COG0643' 'COG0643']	['N' 'T']	['Cell motility' 'Signal transduction mechanisms']	['CELLULAR PROCESSES AND SIGNALING' 'CELLULAR PROCESSES AND SIGNALING']
LMANv2_230004	-	1945491	1946537	7.19706		Transcriptional regulator	COG2378	K	Transcription	INFORMATION STORAGE AND PROCESSING
LMANv2_370020	-	3065509	3066186	7.19457		conserved protein of unknown function
LMANv2_100111	-	976440	977429	7.19273	dusB	tRNA-dihydrouridine synthase B	COG0042	J	Translation, ribosomal structure and biogenesis	INFORMATION STORAGE AND PROCESSING
LMANv2_340059	+	2936855	2937856	7.19242		Pyridoxal-phosphate dependent protein	COG0031	E	Amino acid transport and metabolism	METABOLISM
LMANv2_170076	+	1534629	1534877	7.19084	purS	Phosphoribosylformylglycinamidine synthase, purS protein	COG1828	F	Nucleotide transport and metabolism	METABOLISM
LMANv2_200036	-	1769352	1769579	7.18553		conserved protein of unknown function
LMANv2_10041	+	38496	39401	7.18375	lipA	Lipoyl synthase	COG0320	H	Coenzyme transport and metabolism	METABOLISM
LMANv2_660062	-	4291737	4292900	7.18292	legG	GDP/UDP-N,N'-diacetylbacillosamine 2-epimerase (hydrolyzing)	COG0381	M	Cell wall/membrane/envelope biogenesis	CELLULAR PROCESSES AND SIGNALING
LMANv2_120057	+	1099374	1101305	7.18269	recJ	Single-stranded DNA exonuclease	COG0608	L	Replication, recombination and repair	INFORMATION STORAGE AND PROCESSING
LMANv2_120065	+	1111901	1113271	7.17231		conserved membrane protein of unknown function	COG1808	S	Function unknown	POORLY CHARACTERIZED
LMANv2_170102	+	1560969	1561694	7.1714		conserved exported protein of unknown function
LMANv2_660039	-	4268039	4269037	7.17011	serA	Phosphoglycerate dehydrogenase and related dehydrogenase	['COG0111' 'COG0111']	['E' 'H']	['Amino acid transport and metabolism' 'Coenzyme transport and metabolism']	['METABOLISM' 'METABOLISM']
LMANv2_260001	-	2181423	2181647	7.16284		conserved protein of unknown function
LMANv2_330032	-	2767139	2767585	7.16089		conserved exported protein of unknown function
LMANv2_240043	-	2046358	2046900	7.15558		ECF sigma factor	COG1595	K	Transcription	INFORMATION STORAGE AND PROCESSING
LMANv2_660041	-	4270251	4271024	7.14111		Inositol monophosphatase family protein	COG0483	G	Carbohydrate transport and metabolism	METABOLISM
LMANv2_260061	-	2238874	2239620	7.14019		Enoyl-CoA hydratase/isomerase family protein	COG1024	I	Lipid transport and metabolism	METABOLISM
LMANv2_160048	+	1433358	1434269	7.13838		Nitronate monooxygenase	COG2070	R	General function prediction only	POORLY CHARACTERIZED
LMANv2_130023	-	1155920	1157194	7.13159	pyrC	Cyclic amidohydrolase	COG0044	F	Nucleotide transport and metabolism	METABOLISM
LMANv2_660030	-	4261353	4261541	7.13026		Methyltransferase domain protein (fragment)
LMANv2_280039	-	2323582	2324436	7.12543	folD	bifunctional 5,10-methylene-tetrahydrofolate dehydrogenase and 5,10-methylene-tetrahydrofolate cyclohydrolase	COG0190	H	Coenzyme transport and metabolism	METABOLISM
LMANv2_20017	+	56181	57515	7.119		conserved membrane protein of unknown function	COG1253	R	General function prediction only	POORLY CHARACTERIZED
LMANv2_610003	-	4112837	4113415	7.11468		conserved protein of unknown function
LMANv2_370130	-	3176012	3176737	7.10507	hisA	1-(5-phosphoribosyl)-5-[(5-phosphoribosylamino)methylideneamino] imidazole-4-carboxamide isomerase	COG0106	E	Amino acid transport and metabolism	METABOLISM
LMANv2_370105	-	3143692	3143817	7.09159		conserved protein of unknown function
LMANv2_660087	-	4315292	4316086	7.09094		conserved protein of unknown function
LMANv2_330112	-	2840720	2841931	7.09003	argG	Argininosuccinate synthase	COG0137	E	Amino acid transport and metabolism	METABOLISM
LMANv2_90020	+	654721	655236	7.08667		conserved protein of unknown function
LMANv2_120014	-	1049478	1050443	7.08565		PAP2 family protein	COG0671	I	Lipid transport and metabolism	METABOLISM
LMANv2_160043	+	1430424	1431224	7.08077		transposase	COG2801	L	Replication, recombination and repair	INFORMATION STORAGE AND PROCESSING
LMANv2_380019	-	3199353	3200768	7.08042		Beta-propeller repeat protein
LMANv2_520003	+	3870337	3872775	7.07993		Penicillin-binding protein, 1A family	COG5009	M	Cell wall/membrane/envelope biogenesis	CELLULAR PROCESSES AND SIGNALING
LMANv2_500007	+	3770477	3771217	7.07846		conserved exported protein of unknown function
LMANv2_100013	+	872533	873081	7.07581		2'-5' RNA ligase	COG1514	J	Translation, ribosomal structure and biogenesis	INFORMATION STORAGE AND PROCESSING
LMANv2_240104	-	2106007	2107032	7.0686	ruvB	Holliday junction ATP-dependent DNA helicase RuvB	COG2255	L	Replication, recombination and repair	INFORMATION STORAGE AND PROCESSING
LMANv2_340022	-	2898294	2899061	7.06812		ABC transporter, ATP-binding protein	COG1127	Q	Secondary metabolites biosynthesis, transport and catabolism	METABOLISM
LMANv2_10016	-	17017	17811	7.06714		putative lipoprotein
LMANv2_670014	+	4345585	4346976	7.06596	mgtE	Magnesium transporter	COG2239	P	Inorganic ion transport and metabolism	METABOLISM
LMANv2_180042	+	1661152	1662735	7.04451		PDZ domain protein	COG0265	O	Posttranslational modification, protein turnover, chaperones	CELLULAR PROCESSES AND SIGNALING
LMANv2_240038	+	2040507	2042045	7.03479	nuoN	NADH-quinone oxidoreductase subunit N	COG1007	C	Energy production and conversion	METABOLISM
LMANv2_60132	+	404118	404258	7.02638		conserved protein of unknown function
LMANv2_480015	-	3633375	3633881	7.02588	paaI	PaaI thioesterase-like protein	COG2050	Q	Secondary metabolites biosynthesis, transport and catabolism	METABOLISM
LMANv2_280062	+	2346347	2348149	7.025	lepA	GTP-binding membrane protein	COG0481	M	Cell wall/membrane/envelope biogenesis	CELLULAR PROCESSES AND SIGNALING
LMANv2_90204	-	833574	835319	7.02136		Stage II sporulation protein E	['COG2208' 'COG2203,COG2208']	['K' 'T']	['Transcription' 'Signal transduction mechanisms']	['INFORMATION STORAGE AND PROCESSING' 'CELLULAR PROCESSES AND SIGNALING']
LMANv2_290096	-	2482346	2482507	7.01272		conserved protein of unknown function
LMANv2_60106	+	378081	379052	7.01006		conserved protein of unknown function	COG0696	G	Carbohydrate transport and metabolism	METABOLISM
LMANv2_200048	-	1779910	1785189	6.97968		Stage II sporulation protein E	['COG0515,COG3899' 'COG0515,COG2208' 'COG0515' 'COG0515,COG2203,COG2208']	['R' 'K' 'L' 'T']	['General function prediction only' 'Transcription' 'Replication, recombination and repair' 'Signal transduction mechanisms']	['POORLY CHARACTERIZED' 'INFORMATION STORAGE AND PROCESSING' 'INFORMATION STORAGE AND PROCESSING' 'CELLULAR PROCESSES AND SIGNALING']
LMANv2_90078	+	705324	705593	6.97874		conserved protein of unknown function
LMANv2_280010	+	2289788	2290720	6.97494		STAS domain protein	COG1366	T	Signal transduction mechanisms	CELLULAR PROCESSES AND SIGNALING
LMANv2_280081	-	2367284	2370883	6.9746		Tetratricopeptide repeat protein	COG0457	R	General function prediction only	POORLY CHARACTERIZED
LMANv2_80049	-	551280	551555	6.97036		conserved protein of unknown function
LMANv2_220011	-	1884018	1884350	6.96523		conserved protein of unknown function
LMANv2_320078	-	2717741	2718043	6.96515		protein of unknown function	COG0582	L	Replication, recombination and repair	INFORMATION STORAGE AND PROCESSING
LMANv2_280021	+	2302463	2306086	6.96353		Signal transduction four helix bundle sensory module	COG0642,COG0784	T	Signal transduction mechanisms	CELLULAR PROCESSES AND SIGNALING
LMANv2_30008	+	140773	141843	6.95709		conserved protein of unknown function	COG1196	D	Cell cycle control, cell division, chromosome partitioning	CELLULAR PROCESSES AND SIGNALING
LMANv2_460025	-	3478064	3478816	6.94053	pdxJ	Pyridoxine 5'-phosphate synthase	COG0854	H	Coenzyme transport and metabolism	METABOLISM
LMANv2_300012	-	2492584	2495232	6.93941	valS	Valine--tRNA ligase	COG0525	J	Translation, ribosomal structure and biogenesis	INFORMATION STORAGE AND PROCESSING
LMANv2_150135	+	1359748	1361997	6.93733		Ribonuclease BN	COG1295	S	Function unknown	POORLY CHARACTERIZED
LMANv2_240135	+	2133793	2134158	6.93404		conserved protein of unknown function	COG4911	S	Function unknown	POORLY CHARACTERIZED
LMANv2_480054	-	3675358	3676032	6.92841		conserved exported protein of unknown function
LMANv2_150138	-	1364158	1365159	6.92463	flgH	Flagellar L-ring protein FlgH	COG2063	N	Cell motility	CELLULAR PROCESSES AND SIGNALING
LMANv2_140011	+	1210938	1211510	6.90551		conserved protein of unknown function
LMANv2_260065	+	2244158	2244553	6.90172		conserved protein of unknown function
LMANv2_290075	-	2468970	2469545	6.9009		putative lipoprotein
LMANv2_220018	+	1896498	1897673	6.89609		Adenylate/guanylate cyclase catalytic domain protein	COG2114	T	Signal transduction mechanisms	CELLULAR PROCESSES AND SIGNALING
LMANv2_340065	+	2943141	2943476	6.8928	clpS	regulatory protein for ClpA substrate specificity	COG2127	S	Function unknown	POORLY CHARACTERIZED
LMANv2_610008	-	4117840	4119462	6.89219	lonB	ATP-dependent protease	COG1067	O	Posttranslational modification, protein turnover, chaperones	CELLULAR PROCESSES AND SIGNALING
LMANv2_90017	+	650912	651601	6.88249		conserved protein of unknown function
LMANv2_670043	+	4379613	4379756	6.88		protein of unknown function	['COG2026' 'COG2026']	['D' 'J']	['Cell cycle control, cell division, chromosome partitioning' 'Translation, ribosomal structure and biogenesis']	['CELLULAR PROCESSES AND SIGNALING' 'INFORMATION STORAGE AND PROCESSING']
LMANv2_650018	+	4195736	4196617	6.8761	ybeZ	putative enzyme with nucleoside triphosphate hydrolase domain	COG1702	T	Signal transduction mechanisms	CELLULAR PROCESSES AND SIGNALING
LMANv2_650026	+	4204098	4205177	6.87602		conserved protein of unknown function	COG0449	M	Cell wall/membrane/envelope biogenesis	CELLULAR PROCESSES AND SIGNALING
LMANv2_660086	-	4314900	4315295	6.87348		conserved protein of unknown function
LMANv2_560017	+	3990514	3992190	6.86718		Histidine kinase response regulator hybrid protein	COG2203,COG0642	T	Signal transduction mechanisms	CELLULAR PROCESSES AND SIGNALING
LMANv2_690004	-	4403028	4404704	6.86154	sph	Sphingomyelinase C
LMANv2_820003	+	4595938	4596510	6.85298		conserved protein of unknown function	['COG1259' 'COG0542']	['S' 'O']	['Function unknown' 'Posttranslational modification, protein turnover, chaperones']	['POORLY CHARACTERIZED' 'CELLULAR PROCESSES AND SIGNALING']
LMANv2_610006	-	4115817	4116122	6.84908		conserved protein of unknown function	COG0718	S	Function unknown	POORLY CHARACTERIZED
LMANv2_710011	-	4441013	4442044	6.8475		putative chlorophyll synthesis pathway protein BchC	['COG1063' 'COG1063']	['E' 'R']	['Amino acid transport and metabolism' 'General function prediction only']	['METABOLISM' 'POORLY CHARACTERIZED']
LMANv2_370014	+	3059758	3060552	6.8443		conserved protein of unknown function
LMANv2_190008	-	1673368	1674270	6.84381		conserved protein of unknown function
LMANv2_410014	-	3238485	3238622	6.84261		protein of unknown function
LMANv2_100102	-	966895	967791	6.84165		conserved protein of unknown function
LMANv2_30009	+	141856	142647	6.83874		conserved protein of unknown function
LMANv2_290004	-	2391722	2392384	6.83849		conserved protein of unknown function
LMANv2_370040	+	3085858	3086700	6.83613		Hydrolase, carbon-nitrogen family	COG0388	R	General function prediction only	POORLY CHARACTERIZED
LMANv2_80089	+	594158	594346	6.8345		conserved protein of unknown function
LMANv2_240008	+	2015316	2017346	6.82792		NHL repeat protein	COG3391	S	Function unknown	POORLY CHARACTERIZED
LMANv2_200007	+	1741790	1742509	6.82147		conserved membrane protein of unknown function	COG0861	P	Inorganic ion transport and metabolism	METABOLISM
LMANv2_240098	+	2101368	2102069	6.81507		Response regulator receiver domain protein	['COG2197' 'COG2197']	['K' 'T']	['Transcription' 'Signal transduction mechanisms']	['INFORMATION STORAGE AND PROCESSING' 'CELLULAR PROCESSES AND SIGNALING']
LMANv2_90183	+	808375	809931	6.81317		Pyridine nucleotide-disulfide oxidoreductase	COG2509	R	General function prediction only	POORLY CHARACTERIZED
LMANv2_660034	-	4262874	4263827	6.80608	galE	UDP-glucose 4-epimerase	['COG0451' 'COG0451']	['G' 'M']	['Carbohydrate transport and metabolism' 'Cell wall/membrane/envelope biogenesis']	['METABOLISM' 'CELLULAR PROCESSES AND SIGNALING']
LMANv2_110027	+	1025835	1027565	6.80399	proS	Proline--tRNA ligase	COG0442	J	Translation, ribosomal structure and biogenesis	INFORMATION STORAGE AND PROCESSING
LMANv2_90010	-	642439	643065	6.78947		YhhN-like protein	COG3714	S	Function unknown	POORLY CHARACTERIZED
LMANv2_160019	+	1403574	1404671	6.78523	mreC	Rod shape-determining protein MreC	COG1792	M	Cell wall/membrane/envelope biogenesis	CELLULAR PROCESSES AND SIGNALING
LMANv2_490022	+	3710701	3712638	6.78504		AMP-binding enzyme	COG1022	I	Lipid transport and metabolism	METABOLISM
LMANv2_190012	+	1676803	1677249	6.7838		conserved protein of unknown function
LMANv2_180037	+	1655125	1655595	6.78323		Stringent starvation protein B-like protein
LMANv2_150104	+	1331496	1332524	6.78222		Alcohol dehydrogenase, catalytic domain protein, GroES-like family	['COG1063' 'COG1063']	['E' 'R']	['Amino acid transport and metabolism' 'General function prediction only']	['METABOLISM' 'POORLY CHARACTERIZED']
LMANv2_210021	+	1821281	1821937	6.78052		Ankyrin repeat protein	COG0666	R	General function prediction only	POORLY CHARACTERIZED
LMANv2_420013	-	3310232	3310588	6.77401		conserved membrane protein of unknown function	COG4270	S	Function unknown	POORLY CHARACTERIZED
LMANv2_100121	-	989555	990511	6.77396	ilvE	putative branched-chain-amino-acid aminotransferase	['COG0115' 'COG0115']	['E' 'H']	['Amino acid transport and metabolism' 'Coenzyme transport and metabolism']	['METABOLISM' 'METABOLISM']
LMANv2_240134	+	2132861	2133787	6.76125	pyrB	Aspartate carbamoyltransferase	COG0540	F	Nucleotide transport and metabolism	METABOLISM
LMANv2_190028	+	1686525	1686785	6.75808		Ribbon-helix-helix protein, CopG family	COG0864	K	Transcription	INFORMATION STORAGE AND PROCESSING
LMANv2_90209	+	840463	842628	6.74302		Adenylate/guanylate cyclase catalytic domain protein	['COG2114' 'COG0457']	['T' 'R']	['Signal transduction mechanisms' 'General function prediction only']	['CELLULAR PROCESSES AND SIGNALING' 'POORLY CHARACTERIZED']
LMANv2_190057	+	1724086	1724466	6.74005		conserved protein of unknown function
LMANv2_150069	-	1292501	1293067	6.72832		Endoflagellar biosynthesis chaperone	['COG2882' 'COG2882' 'COG2882']	['N' 'O' 'U']	['Cell motility' 'Posttranslational modification, protein turnover, chaperones' 'Intracellular trafficking, secretion, and vesicular transport']	['CELLULAR PROCESSES AND SIGNALING' 'CELLULAR PROCESSES AND SIGNALING' 'CELLULAR PROCESSES AND SIGNALING']
LMANv2_40026	+	206389	207309	6.72313		conserved protein of unknown function	COG3649	L	Replication, recombination and repair	INFORMATION STORAGE AND PROCESSING
LMANv2_650008	+	4187313	4188203	6.72171		Ankyrin repeat protein (fragment)	COG0666	R	General function prediction only	POORLY CHARACTERIZED
LMANv2_240112	-	2112418	2113476	6.71921	pdxA	4-hydroxythreonine-4-phosphate dehydrogenase PdxA	COG1995	H	Coenzyme transport and metabolism	METABOLISM
LMANv2_10008	-	8319	8822	6.70766		conserved protein of unknown function	COG3688	R	General function prediction only	POORLY CHARACTERIZED
LMANv2_70002	+	422942	424015	6.70624		conserved protein of unknown function	COG0760	O	Posttranslational modification, protein turnover, chaperones	CELLULAR PROCESSES AND SIGNALING
LMANv2_410038	-	3258691	3259128	6.69936		Ferric uptake regulator family protein	COG0735	P	Inorganic ion transport and metabolism	METABOLISM
LMANv2_270003	-	2250266	2251555	6.69533	cat	4-hydroxybutyrate coenzyme A transferase	COG0427	C	Energy production and conversion	METABOLISM
LMANv2_600002	-	4100658	4101470	6.68325		conserved protein of unknown function	COG0560	E	Amino acid transport and metabolism	METABOLISM
LMANv2_320075	-	2714915	2716195	6.68128		conserved protein of unknown function
LMANv2_170119	-	1584174	1586312	6.67857	ppk	Polyphosphate kinase	COG0855	P	Inorganic ion transport and metabolism	METABOLISM
LMANv2_40003	-	161504	162436	6.67168		putative lipoprotein
LMANv2_90201	+	830450	830779	6.67152		conserved protein of unknown function
LMANv2_200032	-	1765582	1765752	6.66877		conserved protein of unknown function
LMANv2_170001	+	1463702	1464829	6.66652		Tetratricopeptide repeat protein	COG0457	R	General function prediction only	POORLY CHARACTERIZED
LMANv2_80067	+	566062	568545	6.66327		Penicillin-binding protein, 1A family	COG5009	M	Cell wall/membrane/envelope biogenesis	CELLULAR PROCESSES AND SIGNALING
LMANv2_370092	-	3125685	3128027	6.65977		Leptospira interrogans gene, 19kb region containing 5S rRNA protein
LMANv2_240013	-	2020888	2021334	6.6549	mgsA	methylglyoxal synthase	COG1803	G	Carbohydrate transport and metabolism	METABOLISM
LMANv2_320015	-	2633672	2634283	6.65235		conserved protein of unknown function
LMANv2_660051	-	4279703	4280566	6.65106		Methyltransferase-related protein	['COG0500' 'COG0500']	['Q' 'R']	['Secondary metabolites biosynthesis, transport and catabolism' 'General function prediction only']	['METABOLISM' 'POORLY CHARACTERIZED']
LMANv2_70073	-	496278	496478	6.64468		Heavy metal-associated domain protein	COG2608	P	Inorganic ion transport and metabolism	METABOLISM
LMANv2_470030	-	3529564	3530115	6.64007	folE	GTP cyclohydrolase 1	COG0302	H	Coenzyme transport and metabolism	METABOLISM
LMANv2_460004	+	3448708	3450990	6.63929		Phosphoribosylamine--glycine ligase-like protein	['COG0439' 'COG1304']	['I' 'C']	['Lipid transport and metabolism' 'Energy production and conversion']	['METABOLISM' 'METABOLISM']
LMANv2_690010	+	4415074	4417536	6.63803		7TM diverse intracellular signaling	COG0642,COG0784	T	Signal transduction mechanisms	CELLULAR PROCESSES AND SIGNALING
LMANv2_70027	-	448254	448715	6.62312		putative tRNA (cytidine(34)-2'-O)-methyltransferase	COG0219	J	Translation, ribosomal structure and biogenesis	INFORMATION STORAGE AND PROCESSING
LMANv2_310018	-	2607757	2608695	6.62173	prsA	phosphoribosylpyrophosphate synthase	['COG0462' 'COG0462']	['E' 'F']	['Amino acid transport and metabolism' 'Nucleotide transport and metabolism']	['METABOLISM' 'METABOLISM']
LMANv2_230042	+	1983407	1985065	6.6177	gpmI	putative 2,3-bisphosphoglycerate-independent phosphoglycerate mutase	COG0696	G	Carbohydrate transport and metabolism	METABOLISM
LMANv2_300060	-	2570405	2571373	6.6173	mviM	Oxidoreductase	COG0673	R	General function prediction only	POORLY CHARACTERIZED
LMANv2_370050	-	3096182	3096847	6.61529		conserved protein of unknown function
LMANv2_370077	+	3112373	3112969	6.61206		Gam-like protein	COG4396	R	General function prediction only	POORLY CHARACTERIZED
LMANv2_80048	-	550390	551277	6.60786		conserved protein of unknown function
LMANv2_140013	+	1212651	1213919	6.60418	xseA	Exodeoxyribonuclease 7 large subunit	COG1570	L	Replication, recombination and repair	INFORMATION STORAGE AND PROCESSING
LMANv2_90150	-	781088	782107	6.59839		conserved protein of unknown function	COG0061	G	Carbohydrate transport and metabolism	METABOLISM
LMANv2_500076	-	3844085	3844615	6.59171		5-formyltetrahydrofolate cyclo-ligase	COG0212	H	Coenzyme transport and metabolism	METABOLISM
LMANv2_200021	+	1752949	1753974	6.59082		conserved protein of unknown function
LMANv2_60011	+	280372	281745	6.58645	lolE	Permease component of lipoprotein releasing system	COG4591	M	Cell wall/membrane/envelope biogenesis	CELLULAR PROCESSES AND SIGNALING
LMANv2_30019	-	149767	149886	6.58617		conserved protein of unknown function
LMANv2_280001	-	2282640	2283452	6.58593		ABC transporter, ATP-binding protein	COG1119	P	Inorganic ion transport and metabolism	METABOLISM
LMANv2_430013	-	3334253	3334741	6.58454		Glutathione peroxidase	['COG0526' 'COG0526']	['C' 'O']	['Energy production and conversion' 'Posttranslational modification, protein turnover, chaperones']	['METABOLISM' 'CELLULAR PROCESSES AND SIGNALING']
LMANv2_90215	-	847211	847750	6.579	aroK	Shikimate kinase	COG0703	E	Amino acid transport and metabolism	METABOLISM
LMANv2_620025	+	4172707	4174167	6.57391		Outer membrane efflux protein	['COG1538' 'COG1538']	['M' 'U']	['Cell wall/membrane/envelope biogenesis' 'Intracellular trafficking, secretion, and vesicular transport']	['CELLULAR PROCESSES AND SIGNALING' 'CELLULAR PROCESSES AND SIGNALING']
LMANv2_150146	-	1370378	1370644	6.57079		conserved exported protein of unknown function
LMANv2_650025	+	4202845	4204101	6.56528		CinA-like protein	COG1058,COG1546	R	General function prediction only	POORLY CHARACTERIZED
LMANv2_120083	+	1127028	1127858	6.56436		WGR domain protein	COG3831	S	Function unknown	POORLY CHARACTERIZED
LMANv2_170117	-	1581156	1582739	6.56347	yhcX	Hydrolase YhcX	['COG0454,COG0388' 'COG0454']	['R' 'K']	['General function prediction only' 'Transcription']	['POORLY CHARACTERIZED' 'INFORMATION STORAGE AND PROCESSING']
LMANv2_160049	-	1434707	1434976	6.5583		conserved membrane protein of unknown function
LMANv2_160029	-	1414141	1415970	6.55762		conserved exported protein of unknown function
LMANv2_90170	-	798062	798955	6.55293		conserved exported protein of unknown function	['COG0457' 'COG4232' 'COG4232']	['R' 'C' 'O']	['General function prediction only' 'Energy production and conversion' 'Posttranslational modification, protein turnover, chaperones']	['POORLY CHARACTERIZED' 'METABOLISM' 'CELLULAR PROCESSES AND SIGNALING']
LMANv2_70074	-	496496	496789	6.55238	csoR	Copper-sensing transcriptional repressor CsoR	COG1937	S	Function unknown	POORLY CHARACTERIZED
LMANv2_590016	-	4043182	4043544	6.54595		STAS domain protein
LMANv2_780002	-	4559348	4560352	6.54285		conserved exported protein of unknown function
LMANv2_190020	-	1681607	1682509	6.53524		conserved protein of unknown function
LMANv2_710012	+	4442332	4442907	6.53062		Thioesterase family protein	COG2050	Q	Secondary metabolites biosynthesis, transport and catabolism	METABOLISM
LMANv2_330069	+	2802667	2804511	6.52714		conserved protein of unknown function	COG1196	D	Cell cycle control, cell division, chromosome partitioning	CELLULAR PROCESSES AND SIGNALING
LMANv2_590068	+	4091980	4092516	6.52607		conserved protein of unknown function	['COG2165' 'COG2165']	['N' 'U']	['Cell motility' 'Intracellular trafficking, secretion, and vesicular transport']	['CELLULAR PROCESSES AND SIGNALING' 'CELLULAR PROCESSES AND SIGNALING']
LMANv2_90137	+	768280	768894	6.52341		conserved protein of unknown function
LMANv2_350005	+	2966636	2967703	6.52328		conserved protein of unknown function
LMANv2_90180	+	805192	806277	6.52285	aroB	3-dehydroquinate synthase	COG0337	E	Amino acid transport and metabolism	METABOLISM
LMANv2_340020	-	2896519	2897409	6.52191	mmsB	3-hydroxyisobutyrate dehydrogenase	COG2084	I	Lipid transport and metabolism	METABOLISM
LMANv2_520002	+	3869384	3870340	6.51695		Beta-lactamase family protein	COG1235	R	General function prediction only	POORLY CHARACTERIZED
LMANv2_220007	-	1879486	1879935	6.51498		conserved exported protein of unknown function
LMANv2_320002	-	2618923	2619339	6.51084		transposase (fragment)	COG3547	L	Replication, recombination and repair	INFORMATION STORAGE AND PROCESSING
LMANv2_660046	-	4274936	4275595	6.50864	pgl	6-phosphogluconolactonase	COG0363	G	Carbohydrate transport and metabolism	METABOLISM
LMANv2_50044	+	259920	260423	6.50802		Phage protein Gp37/Gp68 domain protein
LMANv2_720015	+	4457051	4458010	6.50465		Polyprenyl synthetase	COG0142	H	Coenzyme transport and metabolism	METABOLISM
LMANv2_170116	-	1580827	1581174	6.49201		conserved membrane protein of unknown function
LMANv2_200038	-	1770274	1770894	6.49085		SNARE-like domain protein	COG1238	S	Function unknown	POORLY CHARACTERIZED
LMANv2_200025	-	1758541	1759482	6.49017		Tetratricopeptide repeat protein	COG0457	R	General function prediction only	POORLY CHARACTERIZED
LMANv2_80020	+	523312	524607	6.48915	lpxB	Lipid-A-disaccharide synthase	COG0763	M	Cell wall/membrane/envelope biogenesis	CELLULAR PROCESSES AND SIGNALING
LMANv2_210011	+	1808599	1809306	6.48766		conserved protein of unknown function	COG2121	S	Function unknown	POORLY CHARACTERIZED
LMANv2_20012	-	49755	50432	6.48552		conserved protein of unknown function
LMANv2_90018	+	651603	652052	6.4844		conserved protein of unknown function
LMANv2_330086	+	2817833	2818747	6.46551		conserved protein of unknown function
LMANv2_470036	-	3534943	3535731	6.46362		conserved protein of unknown function
LMANv2_290056	-	2444562	2445695	6.46213		Glycosyltransferase	COG0463	M	Cell wall/membrane/envelope biogenesis	CELLULAR PROCESSES AND SIGNALING
LMANv2_370102	-	3138260	3139402	6.46166	aroC	Chorismate synthase	COG0082	E	Amino acid transport and metabolism	METABOLISM
LMANv2_30005	-	137867	139249	6.45777	glmM	Phosphoglucosamine mutase	COG1109	G	Carbohydrate transport and metabolism	METABOLISM
LMANv2_330038	-	2771512	2772678	6.457	rnD	Ribonuclease D	COG0349	J	Translation, ribosomal structure and biogenesis	INFORMATION STORAGE AND PROCESSING
LMANv2_10017	-	17818	19806	6.44503		Tetratricopeptide repeat protein	COG0457	R	General function prediction only	POORLY CHARACTERIZED
LMANv2_200041	-	1774356	1776338	6.44328	acsA	Acetyl-coenzyme A synthetase 1	COG0365	I	Lipid transport and metabolism	METABOLISM
LMANv2_60084	-	355854	356270	6.43659	ybaN	Inner membrane protein YbaN	COG2832	S	Function unknown	POORLY CHARACTERIZED
LMANv2_10005	+	4295	5035	6.43201	cobB	NAD-dependent protein deacylase	COG0846	K	Transcription	INFORMATION STORAGE AND PROCESSING
LMANv2_130056	-	1194964	1196301	6.43136		conserved protein of unknown function
LMANv2_260033	-	2213422	2213628	6.4313		conserved protein of unknown function
LMANv2_90117	+	749384	750301	6.43033		YhjQ protein	COG1192	D	Cell cycle control, cell division, chromosome partitioning	CELLULAR PROCESSES AND SIGNALING
LMANv2_590040	+	4068184	4069530	6.42861	ntrX	Nitrogen assimilation regulatory protein NtrX	COG2204	T	Signal transduction mechanisms	CELLULAR PROCESSES AND SIGNALING
LMANv2_260048	-	2230637	2230888	6.41587		conserved protein of unknown function
LMANv2_150059	-	1286069	1287130	6.41356		Saccharopine dehydrogenase domain protein	COG3268	S	Function unknown	POORLY CHARACTERIZED
LMANv2_370030	-	3076029	3076994	6.41172		Polysaccharide biosynthesis protein	['COG0451' 'COG0451']	['G' 'M']	['Carbohydrate transport and metabolism' 'Cell wall/membrane/envelope biogenesis']	['METABOLISM' 'CELLULAR PROCESSES AND SIGNALING']
LMANv2_590036	+	4063746	4065167	6.41129	rpoN	RNA polymerase sigma-54 factor	COG1508	K	Transcription	INFORMATION STORAGE AND PROCESSING
LMANv2_460024	+	3477244	3478092	6.40188		conserved protein of unknown function	COG0457	R	General function prediction only	POORLY CHARACTERIZED
LMANv2_210004	+	1801108	1802820	6.40105		ABC1 family protein	COG0661	R	General function prediction only	POORLY CHARACTERIZED
LMANv2_490051	-	3742636	3743517	6.39247	serB	Phosphoserine phosphatase SerB	COG0560	E	Amino acid transport and metabolism	METABOLISM
LMANv2_90004	+	635115	636032	6.39192		conserved protein of unknown function
LMANv2_50011	+	223543	223875	6.39189		conserved protein of unknown function
LMANv2_590038	+	4066109	4066372	6.39136	ptsH	Phosphocarrier protein HPr	COG1925	G	Carbohydrate transport and metabolism	METABOLISM
LMANv2_470044	+	3547437	3549158	6.38707		NADH-ubiquinone/plastoquinone complex I subunit	['COG0651' 'COG0651']	['C' 'P']	['Energy production and conversion' 'Inorganic ion transport and metabolism']	['METABOLISM' 'METABOLISM']
LMANv2_740004	-	4501775	4502419	6.38533		conserved protein of unknown function	COG0419	L	Replication, recombination and repair	INFORMATION STORAGE AND PROCESSING
LMANv2_misc_RNA_1	+	1817094	1817274	6.37635
LMANv2_670010	+	4339296	4342142	6.37312	uvrA	ATPase and DNA damage recognition protein of nucleotide excision repair excinuclease UvrABC	COG0178	L	Replication, recombination and repair	INFORMATION STORAGE AND PROCESSING
LMANv2_690005	+	4405485	4405832	6.37092		conserved protein of unknown function
LMANv2_520020	-	3888555	3889643	6.36905	carA	Carbamoyl-phosphate synthase small chain	['COG0505' 'COG0505']	['E' 'F']	['Amino acid transport and metabolism' 'Nucleotide transport and metabolism']	['METABOLISM' 'METABOLISM']
LMANv2_370043	+	3088502	3088639	6.36899		protein of unknown function
LMANv2_290003	-	2390874	2391725	6.36622		conserved protein of unknown function
LMANv2_170109	+	1567815	1568177	6.3659		conserved protein of unknown function	COG1545	R	General function prediction only	POORLY CHARACTERIZED
LMANv2_830002	-	4599565	4601703	6.36456		GHKL domain protein	COG0642	T	Signal transduction mechanisms	CELLULAR PROCESSES AND SIGNALING
LMANv2_100029	+	889689	890222	6.35176		Cupin fold metalloprotein, WbuC family
LMANv2_440006	-	3377301	3377435	6.35126		conserved protein of unknown function
LMANv2_80056	-	555929	556540	6.34601		conserved protein of unknown function
LMANv2_460018	+	3467766	3468425	6.34315		Membrane metalloendopeptidase	COG0739	M	Cell wall/membrane/envelope biogenesis	CELLULAR PROCESSES AND SIGNALING
LMANv2_170080	+	1538287	1538646	6.3425		Cytochrome C	COG2010	C	Energy production and conversion	METABOLISM
LMANv2_260036	+	2216192	2217370	6.3373		conserved exported protein of unknown function
LMANv2_210028	-	1829586	1831577	6.33516		conserved exported protein of unknown function	['COG1196' 'COG0419']	['D' 'L']	['Cell cycle control, cell division, chromosome partitioning' 'Replication, recombination and repair']	['CELLULAR PROCESSES AND SIGNALING' 'INFORMATION STORAGE AND PROCESSING']
LMANv2_590070	+	4093133	4094509	6.33415		Type II secretion system protein K-like protein	['COG3156' 'COG0075']	['U' 'E']	['Intracellular trafficking, secretion, and vesicular transport' 'Amino acid transport and metabolism']	['CELLULAR PROCESSES AND SIGNALING' 'METABOLISM']
LMANv2_470085	-	3588802	3589131	6.32491		conserved protein of unknown function
LMANv2_130003	-	1132274	1133701	6.32232		OmpA family protein	COG2885	M	Cell wall/membrane/envelope biogenesis	CELLULAR PROCESSES AND SIGNALING
LMANv2_30018	-	148919	149770	6.30969		Alpha/beta hydrolase family protein	COG0596	R	General function prediction only	POORLY CHARACTERIZED
LMANv2_490021	+	3709679	3710695	6.30751	argC	N-acetyl-gamma-glutamyl-phosphate reductase	COG0002	E	Amino acid transport and metabolism	METABOLISM
LMANv2_210045	+	1852096	1852848	6.30324		Protease PrsW family protein
LMANv2_470067	-	3571055	3571501	6.29897	ohrR	Organic hydroperoxide resistance transcriptional regulator	COG1846	K	Transcription	INFORMATION STORAGE AND PROCESSING
LMANv2_220022	-	1901495	1901893	6.29373		conserved exported protein of unknown function
LMANv2_300025	+	2509201	2509926	6.2889		conserved protein of unknown function
LMANv2_120067	+	1113553	1113690	6.28797		conserved protein of unknown function
LMANv2_100078	-	940542	942050	6.28501		Anaphase-promoting complex, cyclosome, subunit 3	COG0457	R	General function prediction only	POORLY CHARACTERIZED
LMANv2_90139	+	770036	770866	6.28183		conserved protein of unknown function	COG1721	R	General function prediction only	POORLY CHARACTERIZED
LMANv2_490009	+	3690884	3691081	6.28061		conserved protein of unknown function
LMANv2_590067	+	4091436	4092005	6.27196		conserved exported protein of unknown function	['COG2165' 'COG2165']	['N' 'U']	['Cell motility' 'Intracellular trafficking, secretion, and vesicular transport']	['CELLULAR PROCESSES AND SIGNALING' 'CELLULAR PROCESSES AND SIGNALING']
LMANv2_160076	-	1461910	1462254	6.26429		conserved protein of unknown function
LMANv2_190014	+	1677835	1677960	6.25206		conserved protein of unknown function
LMANv2_50033	+	247279	247665	6.25111		conserved membrane protein of unknown function
LMANv2_90019	+	652061	654721	6.24882		TonB-dependent receptor plug domain protein
LMANv2_380002	-	3179144	3182440	6.24615	helA	Protein HelA	COG3696	P	Inorganic ion transport and metabolism	METABOLISM
LMANv2_330117	+	2849228	2851603	6.24586		Thermolysin metallopeptidase, alpha-helical domain protein	COG3227	E	Amino acid transport and metabolism	METABOLISM
LMANv2_20018	+	57531	58073	6.24173	dfp	fragment of bifunctional protein [Includes: 4'-phosphopantothenoylcysteine decarboxylase; phosphopantothenoylcysteine synthetase, FMN-binding] (part 1)	COG0452	H	Coenzyme transport and metabolism	METABOLISM
LMANv2_50007	-	218526	219698	6.23995		Alpha-methylacyl-CoA racemase	COG1804	C	Energy production and conversion	METABOLISM
LMANv2_190018	+	1680238	1680759	6.23582		conserved protein of unknown function
LMANv2_370121	-	3163862	3165163	6.23401		conserved protein of unknown function
LMANv2_170077	+	1534874	1535533	6.22848	purQ	Phosphoribosylformylglycinamidine synthase 1	COG0047	F	Nucleotide transport and metabolism	METABOLISM
LMANv2_460042	-	3493449	3495023	6.2264	thyX	Thymidylate synthase ThyX	COG1351	F	Nucleotide transport and metabolism	METABOLISM
LMANv2_180041	+	1659623	1661137	6.22436		Trypsin-like peptidase domain protein	COG0265	O	Posttranslational modification, protein turnover, chaperones	CELLULAR PROCESSES AND SIGNALING
LMANv2_280090	-	2380268	2381047	6.22177	tatC	Sec-independent protein translocase protein TatC	COG0805	U	Intracellular trafficking, secretion, and vesicular transport	CELLULAR PROCESSES AND SIGNALING
LMANv2_510008	-	3858989	3859822	6.22108	uppP	Undecaprenyl-diphosphatase	COG1968	V	Defense mechanisms	CELLULAR PROCESSES AND SIGNALING
LMANv2_90116	-	748080	749177	6.21894		conserved exported protein of unknown function
LMANv2_260028	+	2207780	2209453	6.21625		Peptidase M16 inactive domain protein	COG0612	R	General function prediction only	POORLY CHARACTERIZED
LMANv2_590006	+	4027544	4030360	6.21447		Stage II sporulation protein E	['COG2208' 'COG2203,COG2208,COG2172']	['K' 'T']	['Transcription' 'Signal transduction mechanisms']	['INFORMATION STORAGE AND PROCESSING' 'CELLULAR PROCESSES AND SIGNALING']
LMANv2_230030	+	1968074	1968685	6.20971		Transcriptional regulator	COG1309	K	Transcription	INFORMATION STORAGE AND PROCESSING
LMANv2_470105	-	3605469	3606317	6.2074		Cystine-binding periplasmic protein	['COG0834' 'COG0834']	['E' 'T']	['Amino acid transport and metabolism' 'Signal transduction mechanisms']	['METABOLISM' 'CELLULAR PROCESSES AND SIGNALING']
LMANv2_120031	+	1071625	1072062	6.2026		putative lipoprotein
LMANv2_50040	+	254946	258470	6.19932		Eco57I restriction-modification methylase	COG1002	V	Defense mechanisms	CELLULAR PROCESSES AND SIGNALING
LMANv2_580007	+	4007187	4007345	6.19849		conserved protein of unknown function
LMANv2_720008	+	4449737	4450045	6.19812		conserved protein of unknown function
LMANv2_240128	-	2128077	2129120	6.19299		Predicted Zn-dependent hydrolase	COG2220	R	General function prediction only	POORLY CHARACTERIZED
LMANv2_340025	+	2901251	2902306	6.19102	ddl	D-alanine--D-alanine ligase	COG1181	M	Cell wall/membrane/envelope biogenesis	CELLULAR PROCESSES AND SIGNALING
LMANv2_610016	+	4128400	4129797	6.1904		putative alginate O-acetyltransferase AlgI	COG1696	M	Cell wall/membrane/envelope biogenesis	CELLULAR PROCESSES AND SIGNALING
LMANv2_330049	-	2781858	2782769	6.18974		putative membrane protein	COG1266	R	General function prediction only	POORLY CHARACTERIZED
LMANv2_170129	+	1598975	1599589	6.1878		conserved protein of unknown function
LMANv2_440001	-	3369282	3370865	6.18777		Leucine rich repeat protein	COG4886	S	Function unknown	POORLY CHARACTERIZED
LMANv2_460015	-	3459601	3463275	6.18194		Cytoplasmic membrane protein
LMANv2_170004	-	1467598	1468371	6.17889		Aromatic ring-opening dioxygenase, catalytic subunit LigB	COG3384	S	Function unknown	POORLY CHARACTERIZED
LMANv2_520009	+	3879433	3879627	6.17877		conserved protein of unknown function
LMANv2_330022	-	2755535	2755681	6.17796		conserved protein of unknown function
LMANv2_780003	+	4560483	4561565	6.17723		Endonuclease/exonuclease/phosphatase family protein
LMANv2_60138	+	408890	410401	6.17471		HDOD domain protein	['COG0642,COG1639' 'COG0519']	['T' 'F']	['Signal transduction mechanisms' 'Nucleotide transport and metabolism']	['CELLULAR PROCESSES AND SIGNALING' 'METABOLISM']
LMANv2_280083	+	2371992	2372729	6.16916		conserved protein of unknown function
LMANv2_460035	-	3486687	3486881	6.16554		conserved protein of unknown function
LMANv2_630002	-	4177403	4179109	6.15754		Bacterial immunogloblin (fragment)
LMANv2_470102	+	3602855	3603493	6.15324	recR	gap repair protein	COG0353	L	Replication, recombination and repair	INFORMATION STORAGE AND PROCESSING
LMANv2_540005	-	3940190	3941125	6.15231	argF	Ornithine carbamoyltransferase	COG0078	E	Amino acid transport and metabolism	METABOLISM
LMANv2_470089	-	3590841	3591170	6.1503		conserved protein of unknown function
LMANv2_150043	+	1266923	1267330	6.14858		Thioesterase-like family protein	COG0824	R	General function prediction only	POORLY CHARACTERIZED
LMANv2_580005	+	4002268	4005843	6.14674		PAS domain S-box protein	COG2202,COG0642	T	Signal transduction mechanisms	CELLULAR PROCESSES AND SIGNALING
LMANv2_590029	+	4056877	4057890	6.13535	rfaE	fragment of fused heptose 7-phosphate kinase ; heptose 1-phosphate adenyltransferase (part 1)	COG2870	M	Cell wall/membrane/envelope biogenesis	CELLULAR PROCESSES AND SIGNALING
LMANv2_170141	+	1608961	1609764	6.1291		Methyltransferase domain protein	['COG0500' 'COG0500']	['Q' 'R']	['Secondary metabolites biosynthesis, transport and catabolism' 'General function prediction only']	['METABOLISM' 'POORLY CHARACTERIZED']
LMANv2_280015	+	2297806	2298171	6.12104		conserved protein of unknown function
LMANv2_10018	+	19940	21220	6.11936		conserved protein of unknown function	COG0457	R	General function prediction only	POORLY CHARACTERIZED
LMANv2_150018	-	1238659	1240530	6.11831	yfmR	Uncharacterized ABC transporter ATP-binding protein YfmR	COG0488	R	General function prediction only	POORLY CHARACTERIZED
LMANv2_320087	-	2725486	2728446	6.11701		Carboxypeptidase regulatory-like domain protein	COG1629	P	Inorganic ion transport and metabolism	METABOLISM
LMANv2_190005	-	1671459	1671629	6.11556		protein of unknown function
LMANv2_60004	-	270859	272157	6.10805	murA	UDP-N-acetylglucosamine 1-carboxyvinyltransferase	COG0766	M	Cell wall/membrane/envelope biogenesis	CELLULAR PROCESSES AND SIGNALING
LMANv2_180045	-	1666845	1667237	6.10753		Ferric uptake regulator family protein	COG0735	P	Inorganic ion transport and metabolism	METABOLISM
LMANv2_460016	+	3464154	3465605	6.10233		Outer membrane protein, OMP85 family
LMANv2_200051	+	1787085	1788491	6.09885		Transporter, Ompp1/FadL/TodX family	COG2067	I	Lipid transport and metabolism	METABOLISM
LMANv2_240039	-	2042859	2043299	6.098		conserved protein of unknown function
LMANv2_100057	-	917286	918701	6.09653		conserved protein of unknown function	COG3391	S	Function unknown	POORLY CHARACTERIZED
LMANv2_350017	-	2983589	2984584	6.09426	ykcC	Uncharacterized glycosyltransferase YkcC	COG0463	M	Cell wall/membrane/envelope biogenesis	CELLULAR PROCESSES AND SIGNALING
LMANv2_490024	-	3713255	3715027	6.09179	rssA	putative esterase of the alpha-beta hydrolase	['COG1752' 'COG0664']	['R' 'T']	['General function prediction only' 'Signal transduction mechanisms']	['POORLY CHARACTERIZED' 'CELLULAR PROCESSES AND SIGNALING']
LMANv2_320077	-	2716839	2717726	6.09167		conserved protein of unknown function
LMANv2_60015	+	285197	285835	6.09133		conserved exported protein of unknown function	COG0457	R	General function prediction only	POORLY CHARACTERIZED
LMANv2_80031	+	535136	537790	6.09061		Peptidase family M1	COG0308	E	Amino acid transport and metabolism	METABOLISM
LMANv2_260042	+	2223320	2223571	6.08825		conserved protein of unknown function
LMANv2_270009	+	2255857	2257821	6.0804		Glycosyl hydrolase family 35 domain protein	COG2723	G	Carbohydrate transport and metabolism	METABOLISM
LMANv2_10023	-	24477	25622	6.08003		Deoxyguanosinetriphosphate triphosphohydrolase-like protein	COG0232	F	Nucleotide transport and metabolism	METABOLISM
LMANv2_500075	-	3843512	3843655	6.07972		conserved protein of unknown function
LMANv2_240014	+	2021467	2022261	6.0795		conserved exported protein of unknown function	['COG0457' 'COG1196']	['R' 'D']	['General function prediction only' 'Cell cycle control, cell division, chromosome partitioning']	['POORLY CHARACTERIZED' 'CELLULAR PROCESSES AND SIGNALING']
LMANv2_10019	+	21195	22319	6.07657		Aminotransferase, class V	COG1104	E	Amino acid transport and metabolism	METABOLISM
LMANv2_100081	-	944481	946727	6.07358		putative ribonuclease R	COG0557	K	Transcription	INFORMATION STORAGE AND PROCESSING
LMANv2_480012	-	3629699	3630712	6.07258		conserved exported protein of unknown function
LMANv2_440028	+	3399813	3401531	6.07053		conserved protein of unknown function	COG1315	L	Replication, recombination and repair	INFORMATION STORAGE AND PROCESSING
LMANv2_620017	-	4165827	4166723	6.05931		ROK family protein	['COG1940' 'COG1940']	['G' 'K']	['Carbohydrate transport and metabolism' 'Transcription']	['METABOLISM' 'INFORMATION STORAGE AND PROCESSING']
LMANv2_720023	+	4467154	4468176	6.05531		Metallo-beta-lactamase domain protein	COG0491	R	General function prediction only	POORLY CHARACTERIZED
LMANv2_340004	+	2882019	2882687	6.05471		conserved protein of unknown function
LMANv2_490070	+	3762845	3764266	6.05387	dltB	Predicted membrane protein involved in D-alaninealginate export/acetyltransferase of MBOAT family	COG1696	M	Cell wall/membrane/envelope biogenesis	CELLULAR PROCESSES AND SIGNALING
LMANv2_190042	-	1697830	1698720	6.04992		conserved protein of unknown function
LMANv2_90218	+	849282	850508	6.03472		TraB family protein	COG1916	S	Function unknown	POORLY CHARACTERIZED
LMANv2_240069	-	2075764	2076660	6.03342	mvaB	Hydroxymethylglutaryl-CoA lyase	COG0119	E	Amino acid transport and metabolism	METABOLISM
LMANv2_100030	+	890413	890988	6.03045		GHKL domain protein	COG5381	S	Function unknown	POORLY CHARACTERIZED
LMANv2_90014	+	648313	649368	6.02977	argK	membrane ATPase/protein kinase	COG1703	E	Amino acid transport and metabolism	METABOLISM
LMANv2_330033	-	2767582	2767953	6.02925		conserved protein of unknown function
LMANv2_340053	+	2931047	2931823	6.02885		conserved protein of unknown function
LMANv2_330085	+	2817616	2817879	6.02652		conserved protein of unknown function
LMANv2_20031	-	74606	77236	6.02588	glnD	Bifunctional uridylyltransferase/uridylyl-removing enzyme	COG2844	O	Posttranslational modification, protein turnover, chaperones	CELLULAR PROCESSES AND SIGNALING
LMANv2_50039	+	251520	254939	6.02553		Type III restriction enzyme, res subunit	['COG0553' 'COG3886,COG0553']	['K' 'L']	['Transcription' 'Replication, recombination and repair']	['INFORMATION STORAGE AND PROCESSING' 'INFORMATION STORAGE AND PROCESSING']
LMANv2_480047	-	3670037	3670594	6.02308		conserved protein of unknown function	COG1611	R	General function prediction only	POORLY CHARACTERIZED
LMANv2_300011	-	2491314	2492594	6.01933	purD	Phosphoribosylamine--glycine ligase	COG0151	F	Nucleotide transport and metabolism	METABOLISM
LMANv2_530007	-	3900278	3901432	6.01777		Taurine catabolism dioxygenase, TauD/TfdA family
LMANv2_320001	+	2618607	2618771	6.01479		conserved protein of unknown function
LMANv2_290036	+	2421012	2421518	6.01152		conserved protein of unknown function	COG3812	S	Function unknown	POORLY CHARACTERIZED
LMANv2_210009	-	1806921	1807967	6.00604		Sodium Bile acid symporter family protein	COG0385	R	General function prediction only	POORLY CHARACTERIZED
LMANv2_370103	-	3139464	3140960	6.00506		conserved protein of unknown function	COG2206	T	Signal transduction mechanisms	CELLULAR PROCESSES AND SIGNALING
LMANv2_120064	-	1108819	1111665	6.00369	ftsK	DNA translocase FtsK	COG1674	D	Cell cycle control, cell division, chromosome partitioning	CELLULAR PROCESSES AND SIGNALING
LMANv2_320090	-	2730799	2731113	6.00362		conserved exported protein of unknown function
LMANv2_330102	-	2829928	2831484	6.00232		GMC oxidoreductase	COG2303	E	Amino acid transport and metabolism	METABOLISM
LMANv2_660012	-	4239918	4240337	5.99952	fdtA	TDP-4-oxo-6-deoxy-alpha-D-glucose-3,4-oxoisomerase
LMANv2_340042	+	2918557	2919534	5.99538		conserved protein of unknown function
LMANv2_90027	+	661794	662225	5.99412		conserved protein of unknown function	COG0824	R	General function prediction only	POORLY CHARACTERIZED
LMANv2_660047	-	4275706	4277466	5.98435		conserved protein of unknown function
LMANv2_290077	-	2470088	2471098	5.98087		Predicted hydrolase of the alpha/beta-hydrolase	COG0429	R	General function prediction only	POORLY CHARACTERIZED
LMANv2_170132	+	1601002	1602213	5.97601		Beta-lactamase	COG1680	V	Defense mechanisms	CELLULAR PROCESSES AND SIGNALING
LMANv2_560011	-	3984374	3985108	5.97437		putative lipoprotein
LMANv2_660011	-	4238813	4239904	5.96645	fdtB	dTDP-3-amino-3,6-dideoxy-alpha-D-galactopyranose transaminase	COG0399	M	Cell wall/membrane/envelope biogenesis	CELLULAR PROCESSES AND SIGNALING
LMANv2_380020	-	3201216	3202640	5.96025		Beta-propeller repeat protein
LMANv2_490073	+	3766051	3766350	5.9598		conserved protein of unknown function
LMANv2_320092	+	2732492	2732683	5.95281		conserved exported protein of unknown function
LMANv2_610015	+	4127243	4128403	5.95259		conserved protein of unknown function
LMANv2_230020	-	1959130	1961196	5.95052		Anaphase-promoting complex, cyclosome, subunit 3	COG0457	R	General function prediction only	POORLY CHARACTERIZED
LMANv2_240094	-	2098388	2098963	5.94983		conserved exported protein of unknown function
LMANv2_330107	-	2835377	2835808	5.94833		conserved membrane protein of unknown function
LMANv2_150066	-	1291290	1291682	5.94779		conserved exported protein of unknown function
LMANv2_410048	-	3268399	3268635	5.94743		protein of unknown function
LMANv2_20011	-	49339	49758	5.94629		conserved exported protein of unknown function
LMANv2_120015	+	1050680	1051477	5.94456	plsC	Acyltransferase	COG0204	I	Lipid transport and metabolism	METABOLISM
LMANv2_370031	+	3077080	3078084	5.94127		conserved protein of unknown function
LMANv2_480042	+	3663380	3664693	5.93819		conserved exported protein of unknown function	COG1262	S	Function unknown	POORLY CHARACTERIZED
LMANv2_260026	-	2205339	2206121	5.93213		conserved protein of unknown function
LMANv2_60035	+	311829	312638	5.92444		conserved exported protein of unknown function
LMANv2_130054	+	1191398	1193113	5.91425		Acyl-CoA dehydrogenase, C-terminal domain protein	COG1960	I	Lipid transport and metabolism	METABOLISM
LMANv2_230046	-	1988552	1989097	5.89872		GyrI-like small molecule binding domain protein
LMANv2_370108	+	3146477	3146875	5.89714		SET domain-containing protein	COG2940	R	General function prediction only	POORLY CHARACTERIZED
LMANv2_240021	-	2025134	2026765	5.89616		Methylase	['COG0827' 'COG0286']	['L' 'V']	['Replication, recombination and repair' 'Defense mechanisms']	['INFORMATION STORAGE AND PROCESSING' 'CELLULAR PROCESSES AND SIGNALING']
LMANv2_350041	+	3014560	3015129	5.89326		conserved protein of unknown function
LMANv2_660040	-	4269081	4270043	5.8914		Methyltransferase domain protein	['COG0500' 'COG0500']	['Q' 'R']	['Secondary metabolites biosynthesis, transport and catabolism' 'General function prediction only']	['METABOLISM' 'POORLY CHARACTERIZED']
LMANv2_410068	+	3289015	3289761	5.89106	pgsA	CDP-diacylglycerol--glycerol-3-phosphate 3-phosphatidyltransferase	COG0558	I	Lipid transport and metabolism	METABOLISM
LMANv2_420002	+	3300554	3300700	5.88544		conserved protein of unknown function
LMANv2_40014	+	182595	187445	5.88473		Leucine rich repeat protein	COG3831,COG4886	S	Function unknown	POORLY CHARACTERIZED
LMANv2_370125	+	3168692	3169105	5.88082		conserved protein of unknown function	COG3695	L	Replication, recombination and repair	INFORMATION STORAGE AND PROCESSING
LMANv2_220035	-	1918198	1918725	5.87992		conserved protein of unknown function
LMANv2_590074	+	4097641	4097976	5.87411		conserved protein of unknown function
LMANv2_210025	+	1825781	1826152	5.86511	rsfS	Ribosomal silencing factor RsfS	COG0799	S	Function unknown	POORLY CHARACTERIZED
LMANv2_210024	+	1824578	1825774	5.86481		conserved protein of unknown function	COG1316	K	Transcription	INFORMATION STORAGE AND PROCESSING
LMANv2_590003	-	4025712	4026248	5.85985	def	Peptide deformylase	COG0242	J	Translation, ribosomal structure and biogenesis	INFORMATION STORAGE AND PROCESSING
LMANv2_90142	+	772664	773707	5.8569	batB	BatB	COG2304	R	General function prediction only	POORLY CHARACTERIZED
LMANv2_170065	-	1523131	1523493	5.85653		conserved protein of unknown function
LMANv2_90067	+	698449	698778	5.85582		conserved protein of unknown function
LMANv2_560015	-	3989018	3989902	5.85577		Pirin family protein	COG1741	R	General function prediction only	POORLY CHARACTERIZED
LMANv2_590065	+	4089690	4090916	5.84688	gspF	Type II secretory pathway component protein F	['COG1459' 'COG1459']	['N' 'U']	['Cell motility' 'Intracellular trafficking, secretion, and vesicular transport']	['CELLULAR PROCESSES AND SIGNALING' 'CELLULAR PROCESSES AND SIGNALING']
LMANv2_260023	+	2203506	2203946	5.84644		conserved exported protein of unknown function
LMANv2_590073	+	4096669	4097610	5.84471		conserved protein of unknown function
LMANv2_410011	+	3234249	3235256	5.84339		Alpha/beta hydrolase family protein	COG0596	R	General function prediction only	POORLY CHARACTERIZED
LMANv2_430002	-	3319831	3321165	5.84027		Glucose/sorbosone dehydrogenase	COG2133	G	Carbohydrate transport and metabolism	METABOLISM
LMANv2_730011	-	4482162	4483157	5.83954		RHS repeat-associated core domain protein	COG3209	M	Cell wall/membrane/envelope biogenesis	CELLULAR PROCESSES AND SIGNALING
LMANv2_480034	-	3653483	3654019	5.82942	ppa	Inorganic pyrophosphatase	COG0221	C	Energy production and conversion	METABOLISM
LMANv2_90143	+	773704	774393	5.8293		Tetratricopeptide repeat protein	COG0457	R	General function prediction only	POORLY CHARACTERIZED
LMANv2_150143	-	1367588	1368739	5.82142		Methyltransferase domain protein	COG0863	L	Replication, recombination and repair	INFORMATION STORAGE AND PROCESSING
LMANv2_120028	-	1068129	1069022	5.81991		Glycosyltransferase-like protein, family 2	COG0463	M	Cell wall/membrane/envelope biogenesis	CELLULAR PROCESSES AND SIGNALING
LMANv2_290002	-	2389730	2390752	5.81572		Peptidase, M48 family	COG4783	R	General function prediction only	POORLY CHARACTERIZED
LMANv2_590071	+	4094515	4096137	5.8107		Cell division protein FtsA	['COG4972' 'COG4972' 'COG0849']	['N' 'U' 'D']	['Cell motility' 'Intracellular trafficking, secretion, and vesicular transport' 'Cell cycle control, cell division, chromosome partitioning']	['CELLULAR PROCESSES AND SIGNALING' 'CELLULAR PROCESSES AND SIGNALING' 'CELLULAR PROCESSES AND SIGNALING']
[truncated: 2,313 more rows]

## Sheet: Genes at 37
Locus	Strand	Start	End	Avg coverage	Gene	Product	COGs	COG class	COG description	COG process
LMANv2_16s_rRNA_1	+	4180778	4182275	2987.02
LMANv2_23s_rRNA_1	+	4575964	4578919	2525.91
LMANv2_5s_rRNA_1	-	3124690	3124805	1891.49
LMANv2_misc_RNA_3	-	3131954	3132302	1053.09
LMANv2_misc_RNA_5	+	1760602	1760927	410.736
LMANv2_150111	+	1336450	1337268	320.507	lipL32	LipL32
LMANv2_330026	-	2758628	2758720	148.715		conserved protein of unknown function
LMANv2_90177	+	803203	803436	129.803	acpP	acyl carrier protein (ACP)	['COG0236' 'COG0236']	['I' 'Q']	['Lipid transport and metabolism' 'Secondary metabolites biosynthesis, transport and catabolism']	['METABOLISM' 'METABOLISM']
LMANv2_290015	-	2401686	2402537	126.27	flaB	Flagellar filament 35 kDa core protein	COG1344	N	Cell motility	CELLULAR PROCESSES AND SIGNALING
LMANv2_tRNA8	+	2181966	2182037	123.06
LMANv2_100108	+	972824	973384	111.057	lipL21	Surface exposed lipoprotein
LMANv2_tRNA30	-	1214896	1214971	109.952
LMANv2_tRNA22	+	4523407	4523479	104.952
LMANv2_290016	-	2402994	2403839	102.866	flaB	Flagellar filament 35 kDa core protein	COG1344	N	Cell motility	CELLULAR PROCESSES AND SIGNALING
LMANv2_280087	+	2376437	2376712	101.421		RNA-binding protein	COG0724	R	General function prediction only	POORLY CHARACTERIZED
LMANv2_430025	+	3349185	3349484	100.265		Transcriptional regulator (ArsR family)	COG0640	K	Transcription	INFORMATION STORAGE AND PROCESSING
LMANv2_tRNA34	-	139280	139352	96.3321
LMANv2_320089	-	2729260	2730642	93.9941		conserved exported protein of unknown function	COG3210	U	Intracellular trafficking, secretion, and vesicular transport	CELLULAR PROCESSES AND SIGNALING
LMANv2_150129	+	1353491	1355131	92.6869	groEL	chaperone Hsp60, peptide-dependent ATPase, heat shock protein	COG0459	O	Posttranslational modification, protein turnover, chaperones	CELLULAR PROCESSES AND SIGNALING
LMANv2_240171	-	2157298	2157606	87.6489	rpsJ	30S ribosomal protein S10	COG0051	J	Translation, ribosomal structure and biogenesis	INFORMATION STORAGE AND PROCESSING
LMANv2_310024	-	2616371	2616706	86.115		conserved exported protein of unknown function
LMANv2_tRNA27	-	2609476	2609551	85.7937
LMANv2_70054	+	477254	478321	84.3613	lipL41	LipL41	COG0457	R	General function prediction only	POORLY CHARACTERIZED
LMANv2_tRNA9	+	2182049	2182119	84.2907
LMANv2_tRNA5	+	886861	886947	84.0248
LMANv2_240172	-	2157621	2158826	83.4149	tufB	protein chain elongation factor EF-Tu, possible GTP-binding factor (duplicate of tufA)	COG0050	J	Translation, ribosomal structure and biogenesis	INFORMATION STORAGE AND PROCESSING
LMANv2_tRNA3	+	508829	508903	83.2608
LMANv2_tRNA24	-	4453453	4453525	83.1452
LMANv2_450005	+	3425771	3426682	82.8537		conserved exported protein of unknown function	COG0419	L	Replication, recombination and repair	INFORMATION STORAGE AND PROCESSING
LMANv2_370042	+	3087743	3088330	82.5612	loa22	OmpA family outer membrane lipoprotein	COG2885	M	Cell wall/membrane/envelope biogenesis	CELLULAR PROCESSES AND SIGNALING
LMANv2_300013	-	2495411	2495839	82.2965		conserved membrane protein of unknown function	['COG0477' 'COG0477' 'COG0477' 'COG0477']	['E' 'G' 'P' 'R']	['Amino acid transport and metabolism' 'Carbohydrate transport and metabolism' 'Inorganic ion transport and metabolism' 'General function prediction only']	['METABOLISM' 'METABOLISM' 'METABOLISM' 'POORLY CHARACTERIZED']
LMANv2_150128	+	1353186	1353476	81.0656	groS	10 kDa chaperonin	COG0234	O	Posttranslational modification, protein turnover, chaperones	CELLULAR PROCESSES AND SIGNALING
LMANv2_420016	-	3315130	3316230	79.3419	lipL36	putative lipoprotein
LMANv2_tRNA18	+	3592792	3592863	73.07
LMANv2_tRNA21	+	3786531	3786604	72.5838
LMANv2_90198	+	824870	826180	72.2872	ahcY	Adenosylhomocysteinase	COG0499	H	Coenzyme transport and metabolism	METABOLISM
LMANv2_tRNA11	+	2236400	2236472	71.9014
LMANv2_380018	-	3197810	3198226	71.4941		Hsp20/alpha crystallin family protein	COG0071	O	Posttranslational modification, protein turnover, chaperones	CELLULAR PROCESSES AND SIGNALING
LMANv2_440011	-	3381624	3381818	70.6006		conserved protein of unknown function
LMANv2_240170	-	2156666	2157286	70.1959	rplC	50S ribosomal subunit protein L3	COG0087	J	Translation, ribosomal structure and biogenesis	INFORMATION STORAGE AND PROCESSING
LMANv2_100043	-	899633	899842	68.5371		conserved protein of unknown function
LMANv2_260007	+	2184696	2185079	65.61	rplL	50S ribosomal subunit protein L7/L12	COG0222	J	Translation, ribosomal structure and biogenesis	INFORMATION STORAGE AND PROCESSING
LMANv2_tRNA23	+	4575280	4575363	63.3771
LMANv2_590023	+	4050128	4050976	63.2565	flaB	Flagellar filament 35 kDa core protein	COG1344	N	Cell motility	CELLULAR PROCESSES AND SIGNALING
LMANv2_380017	-	3197397	3197789	61.5829	hsp	putative 15 kDa heat shock protein	COG0071	O	Posttranslational modification, protein turnover, chaperones	CELLULAR PROCESSES AND SIGNALING
LMANv2_180039	+	1657643	1658530	60.703	htpX	Protease HtpX homolog	COG0501	O	Posttranslational modification, protein turnover, chaperones	CELLULAR PROCESSES AND SIGNALING
LMANv2_110020	+	1019411	1020010	58.4448	tsf	Elongation factor Ts	COG0264	J	Translation, ribosomal structure and biogenesis	INFORMATION STORAGE AND PROCESSING
LMANv2_260046	+	2226561	2227508	58.1658		Flagellar filament outer layer protein Flaa
LMANv2_30006	-	139369	139635	58.053	rpsT	30S ribosomal protein S20	COG0268	J	Translation, ribosomal structure and biogenesis	INFORMATION STORAGE AND PROCESSING
LMANv2_tRNA28	-	2419282	2419355	57.9697
LMANv2_80110	-	621895	622401	57.0859		conserved exported protein of unknown function
LMANv2_260012	+	2193991	2194464	56.2618	rpsG	30S ribosomal subunit protein S7	COG0049	J	Translation, ribosomal structure and biogenesis	INFORMATION STORAGE AND PROCESSING
LMANv2_370024	-	3069306	3070910	55.5858	ctaD	Cytochrome c oxidase subunit 1	COG0843	C	Energy production and conversion	METABOLISM
LMANv2_240153	-	2149174	2149680	55.1318	rpsE	30S ribosomal subunit protein S5	COG0098	J	Translation, ribosomal structure and biogenesis	INFORMATION STORAGE AND PROCESSING
LMANv2_240151	-	2148424	2148966	55.0541	rplO	50S ribosomal protein L15	COG0200	J	Translation, ribosomal structure and biogenesis	INFORMATION STORAGE AND PROCESSING
LMANv2_240154	-	2149682	2150050	55.0478	rplR	50S ribosomal subunit protein L18	COG0256	J	Translation, ribosomal structure and biogenesis	INFORMATION STORAGE AND PROCESSING
LMANv2_240162	-	2153111	2153524	54.3461	rplP	50S ribosomal subunit protein L16	COG0197	J	Translation, ribosomal structure and biogenesis	INFORMATION STORAGE AND PROCESSING
LMANv2_tRNA36	-	121793	121869	53.9439
LMANv2_60145	-	417835	418794	53.5418	etfA	Electron transfer flavoprotein subunit alpha	COG2025	C	Energy production and conversion	METABOLISM
LMANv2_60146	-	418806	419567	52.6498	etfB	Electron transfer flavoprotein subunit beta	COG2086	C	Energy production and conversion	METABOLISM
LMANv2_760009	+	4551844	4552068	52.4192		conserved protein of unknown function
LMANv2_240146	-	2145319	2145729	52.1939	rpsK	30S ribosomal subunit protein S11	COG0100	J	Translation, ribosomal structure and biogenesis	INFORMATION STORAGE AND PROCESSING
LMANv2_370090	-	3124314	3124475	52.0311	rpmH	50S ribosomal protein L34	COG0230	J	Translation, ribosomal structure and biogenesis	INFORMATION STORAGE AND PROCESSING
LMANv2_810009	-	4586701	4587027	51.785	atpE	ATP synthase F0, C subunit	COG0636	C	Energy production and conversion	METABOLISM
LMANv2_170112	-	1571581	1572903	51.3524		Imelysin	COG3487	P	Inorganic ion transport and metabolism	METABOLISM
LMANv2_110019	+	1018500	1019399	50.952	rpsB	30S ribosomal subunit protein S2	COG0052	J	Translation, ribosomal structure and biogenesis	INFORMATION STORAGE AND PROCESSING
LMANv2_80109	-	618768	621875	50.893		4Fe-4S dicluster domain protein	COG0243,COG0437	C	Energy production and conversion	METABOLISM
LMANv2_240163	-	2153547	2154224	50.6273	rpsC	30S ribosomal subunit protein S3	COG0092	J	Translation, ribosomal structure and biogenesis	INFORMATION STORAGE AND PROCESSING
LMANv2_80068	+	568647	569057	50.2984		Polymer-forming cytoskeletal family protein	COG1664	M	Cell wall/membrane/envelope biogenesis	CELLULAR PROCESSES AND SIGNALING
LMANv2_810008	-	4586176	4586697	49.651	atpF	ATP synthase subunit b	COG0711	C	Energy production and conversion	METABOLISM
LMANv2_280068	-	2353094	2353825	49.2413		Succinate dehydrogenase/fumarate reductase iron-sulfur subunit	COG0479	C	Energy production and conversion	METABOLISM
LMANv2_240165	-	2154569	2154850	48.7889	rpsS	30S ribosomal subunit protein S19	COG0185	J	Translation, ribosomal structure and biogenesis	INFORMATION STORAGE AND PROCESSING
LMANv2_240155	-	2150054	2150593	48.5987	rplF	50S ribosomal subunit protein L6	COG0097	J	Translation, ribosomal structure and biogenesis	INFORMATION STORAGE AND PROCESSING
LMANv2_240161	-	2152830	2153114	47.9065	rpmC	50S ribosomal protein L29	COG0255	J	Translation, ribosomal structure and biogenesis	INFORMATION STORAGE AND PROCESSING
LMANv2_tRNA19	+	3601022	3601105	47.7686
LMANv2_260008	+	2185302	2188982	47.7682	rpoB	DNA-directed RNA polymerase subunit beta	COG0085	K	Transcription	INFORMATION STORAGE AND PROCESSING
LMANv2_80108	-	617375	618748	47.7396		Polysulfide reductase NrfD	COG5557	C	Energy production and conversion	METABOLISM
LMANv2_170069	-	1528167	1528856	47.5857		conserved exported protein of unknown function	COG1196	D	Cell cycle control, cell division, chromosome partitioning	CELLULAR PROCESSES AND SIGNALING
LMANv2_260005	+	2183393	2184085	47.5771	rplA	50S ribosomal subunit protein L1	COG0081	J	Translation, ribosomal structure and biogenesis	INFORMATION STORAGE AND PROCESSING
LMANv2_260009	+	2188986	2193200	47.3528	rpoC	RNA polymerase, beta prime subunit	COG0086	K	Transcription	INFORMATION STORAGE AND PROCESSING
LMANv2_290006	+	2393681	2394919	46.9331		conserved exported protein of unknown function
LMANv2_240168	-	2155702	2156016	46.6149	rplW	50S ribosomal protein L23	COG0089	J	Translation, ribosomal structure and biogenesis	INFORMATION STORAGE AND PROCESSING
LMANv2_300063	-	2573070	2575010	46.4973	dnaK	chaperone Hsp70, co-chaperone with DnaJ	COG0443	O	Posttranslational modification, protein turnover, chaperones	CELLULAR PROCESSES AND SIGNALING
LMANv2_430001	-	3318565	3319731	46.3348	lipL	LipL45	COG0532	J	Translation, ribosomal structure and biogenesis	INFORMATION STORAGE AND PROCESSING
LMANv2_240063	-	2072105	2072359	45.8033	rpmA	50S ribosomal protein L27	COG0211	J	Translation, ribosomal structure and biogenesis	INFORMATION STORAGE AND PROCESSING
LMANv2_240167	-	2154859	2155698	45.1414	rplB	50S ribosomal subunit protein L2	COG0090	J	Translation, ribosomal structure and biogenesis	INFORMATION STORAGE AND PROCESSING
LMANv2_240157	-	2151246	2151794	44.7816	rplE	50S ribosomal subunit protein L5	COG0094	J	Translation, ribosomal structure and biogenesis	INFORMATION STORAGE AND PROCESSING
LMANv2_650015	+	4191993	4192442	44.7328	rplI	50S ribosomal protein L9	COG0359	J	Translation, ribosomal structure and biogenesis	INFORMATION STORAGE AND PROCESSING
LMANv2_370025	-	3070921	3071922	44.6817	coxB	Cytochrome c oxidase subunit 2	COG1622,COG2010	C	Energy production and conversion	METABOLISM
LMANv2_240166	+	2154644	2154853	44.5029		conserved protein of unknown function
LMANv2_420005	+	3302053	3303147	44.4999		conserved exported protein of unknown function
LMANv2_240152	-	2148982	2149161	43.992	rpmD	50S ribosomal subunit protein L30	COG1841	J	Translation, ribosomal structure and biogenesis	INFORMATION STORAGE AND PROCESSING
LMANv2_260011	+	2193598	2193972	43.8797	rpsL	30S ribosomal protein S12	COG0048	J	Translation, ribosomal structure and biogenesis	INFORMATION STORAGE AND PROCESSING
LMANv2_410012	-	3236039	3236557	43.7105		conserved protein of unknown function	COG0532	J	Translation, ribosomal structure and biogenesis	INFORMATION STORAGE AND PROCESSING
LMANv2_50002	+	213646	214608	43.7047		OmpL1
LMANv2_80087	+	593108	593311	43.6376	rpmE	50S ribosomal subunit protein L31	COG0254	J	Translation, ribosomal structure and biogenesis	INFORMATION STORAGE AND PROCESSING
LMANv2_260020	+	2199362	2199760	43.6096	rpsI	30S ribosomal subunit protein S9	COG0103	J	Translation, ribosomal structure and biogenesis	INFORMATION STORAGE AND PROCESSING
LMANv2_790011	+	4574853	4575257	42.8409		conserved protein of unknown function	COG2050	Q	Secondary metabolites biosynthesis, transport and catabolism	METABOLISM
LMANv2_100047	+	902954	903424	42.7964		conserved exported protein of unknown function	COG4731	S	Function unknown	POORLY CHARACTERIZED
LMANv2_70069	-	490421	491146	42.717		conserved protein of unknown function	['COG2202' 'COG2771']	['T' 'K']	['Signal transduction mechanisms' 'Transcription']	['CELLULAR PROCESSES AND SIGNALING' 'INFORMATION STORAGE AND PROCESSING']
LMANv2_610023	+	4134478	4136571	42.4491		putative lipoprotein
LMANv2_90053	-	681490	681876	42.3181	speH	S-adenosylmethionine decarboxylase proenzyme	COG1586	E	Amino acid transport and metabolism	METABOLISM
LMANv2_370023	-	3068675	3069319	42.2791	cyoC	Cytochrome/quinol oxidase subunit 3	COG1845	C	Energy production and conversion	METABOLISM
LMANv2_650012	+	4190940	4191215	42.073	rpsF	30S ribosomal protein S6	COG0360	J	Translation, ribosomal structure and biogenesis	INFORMATION STORAGE AND PROCESSING
LMANv2_480001	-	3613645	3615312	41.8783		conserved exported protein of unknown function	['COG0419' 'COG1652']	['L' 'S']	['Replication, recombination and repair' 'Function unknown']	['INFORMATION STORAGE AND PROCESSING' 'POORLY CHARACTERIZED']
LMANv2_240145	-	2144684	2145307	41.8419	rpsD	30S ribosomal subunit protein S4	COG0522	J	Translation, ribosomal structure and biogenesis	INFORMATION STORAGE AND PROCESSING
LMANv2_800002	+	4578905	4579126	41.7373		protein of unknown function
LMANv2_120052	+	1095031	1095354	41.6644		conserved protein of unknown function
LMANv2_240158	-	2151798	2152157	41.628	rplX	50S ribosomal subunit protein L24	COG0198	J	Translation, ribosomal structure and biogenesis	INFORMATION STORAGE AND PROCESSING
LMANv2_260006	+	2184113	2184646	41.5955	rplJ	50S ribosomal protein L10	COG0244	J	Translation, ribosomal structure and biogenesis	INFORMATION STORAGE AND PROCESSING
LMANv2_240156	-	2150620	2151021	41.5379	rpsH	30S ribosomal subunit protein S8	COG0096	J	Translation, ribosomal structure and biogenesis	INFORMATION STORAGE AND PROCESSING
LMANv2_240160	-	2152551	2152820	41.28	rpsQ	30S ribosomal subunit protein S17	COG0186	J	Translation, ribosomal structure and biogenesis	INFORMATION STORAGE AND PROCESSING
LMANv2_320085	-	2723057	2723854	41.1221		Transporter, MotA/TolQ/ExbB proton channel family protein	COG0811	U	Intracellular trafficking, secretion, and vesicular transport	CELLULAR PROCESSES AND SIGNALING
LMANv2_240164	-	2154237	2154569	41.0465	rplV	50S ribosomal subunit protein L22	COG0091	J	Translation, ribosomal structure and biogenesis	INFORMATION STORAGE AND PROCESSING
LMANv2_200014	+	1748502	1749107	40.996		conserved exported protein of unknown function
LMANv2_150029	-	1253038	1253427	40.8665	fbp	putative Peptidylprolyl isomerase	COG0545	O	Posttranslational modification, protein turnover, chaperones	CELLULAR PROCESSES AND SIGNALING
LMANv2_500079	-	3845696	3846049	40.5376	rplT	50S ribosomal subunit protein L20	COG0292	J	Translation, ribosomal structure and biogenesis	INFORMATION STORAGE AND PROCESSING
LMANv2_240147	-	2145732	2146109	40.5371	rpsM	30S ribosomal subunit protein S13	COG0099	J	Translation, ribosomal structure and biogenesis	INFORMATION STORAGE AND PROCESSING
LMANv2_300015	-	2497006	2497266	40.4055	rbpA	putative RNA-binding protein RbpA	COG0724	R	General function prediction only	POORLY CHARACTERIZED
LMANv2_170018	-	1476070	1476489	40.308		Cytochrome C	COG2010	C	Energy production and conversion	METABOLISM
LMANv2_80106	-	616228	616809	40.2408		Cytochrome C	COG2010	C	Energy production and conversion	METABOLISM
LMANv2_500080	-	3846049	3846252	40.2035	rpmI	50S ribosomal subunit protein L35	COG0291	J	Translation, ribosomal structure and biogenesis	INFORMATION STORAGE AND PROCESSING
LMANv2_50006	-	217088	218344	40.0691	fadE	putative acyl-CoA dehydrogenase fadE25	COG1960	I	Lipid transport and metabolism	METABOLISM
LMANv2_650013	+	4191208	4191660	40.0101	ssb	Single-stranded DNA-binding protein	COG0629	L	Replication, recombination and repair	INFORMATION STORAGE AND PROCESSING
LMANv2_660076	-	4305267	4306352	39.8082	fdtB	dTDP-3-amino-3,6-dideoxy-alpha-D-galactopyranose transaminase	COG0399	M	Cell wall/membrane/envelope biogenesis	CELLULAR PROCESSES AND SIGNALING
LMANv2_500071	-	3838327	3838689	39.7131	cheY	Chemotaxis protein CheY	COG0784	T	Signal transduction mechanisms	CELLULAR PROCESSES AND SIGNALING
LMANv2_60121	-	394156	396696	39.6504	tlyB	Hemolysin B	COG0542	O	Posttranslational modification, protein turnover, chaperones	CELLULAR PROCESSES AND SIGNALING
LMANv2_260002	+	2182170	2182358	39.6457	secE	Protein translocase subunit SecE	COG0690	U	Intracellular trafficking, secretion, and vesicular transport	CELLULAR PROCESSES AND SIGNALING
LMANv2_750011	-	4532123	4534237	39.4489	hppA	putative K(+)-stimulated pyrophosphate-energized sodium pump	COG3808	C	Energy production and conversion	METABOLISM
LMANv2_460028	+	3480577	3480834	39.4437	hfq	RNA-binding protein Hfq	COG1923	R	General function prediction only	POORLY CHARACTERIZED
LMANv2_80105	-	614999	616222	39.4424		putative membrane protein
LMANv2_500019	-	3783428	3784849	39.3696	glnA	glutamine synthetase	COG0174	E	Amino acid transport and metabolism	METABOLISM
LMANv2_240143	-	2143167	2143682	39.286	rplQ	50S ribosomal protein L17	COG0203	J	Translation, ribosomal structure and biogenesis	INFORMATION STORAGE AND PROCESSING
LMANv2_tRNA25	-	4453358	4453442	39.2527
LMANv2_110018	+	1018236	1018496	39.1669		conserved exported protein of unknown function
LMANv2_280069	-	2353825	2355738	39.0053	sdhA	Succinate dehydrogenase flavoprotein subunit	COG1053	C	Energy production and conversion	METABOLISM
LMANv2_370017	-	3062151	3063743	39.0038	pck	phosphoenolpyruvate carboxykinase	COG1866	C	Energy production and conversion	METABOLISM
LMANv2_240144	-	2143684	2144661	38.8645	rpoA	DNA-directed RNA polymerase subunit alpha	COG0202	K	Transcription	INFORMATION STORAGE AND PROCESSING
LMANv2_80107	-	616824	617375	38.6687		conserved protein of unknown function
LMANv2_280093	+	2382588	2382902	38.6103	trxA	Thioredoxin	['COG0526' 'COG0526']	['C' 'O']	['Energy production and conversion' 'Posttranslational modification, protein turnover, chaperones']	['METABOLISM' 'CELLULAR PROCESSES AND SIGNALING']
LMANv2_710001	-	4433824	4434108	38.3242		conserved membrane protein of unknown function	COG1914	P	Inorganic ion transport and metabolism	METABOLISM
LMANv2_260045	+	2225818	2226537	37.925	flaA	Flagellar filament sheath protein
LMANv2_650041	+	4221880	4222809	37.9068	cysK	cysteine synthase A, O-acetylserine sulfhydrolase A subunit	COG0031	E	Amino acid transport and metabolism	METABOLISM
LMANv2_240159	-	2152157	2152549	37.746	rplN	50S ribosomal subunit protein L14	COG0093	J	Translation, ribosomal structure and biogenesis	INFORMATION STORAGE AND PROCESSING
LMANv2_500021	+	3786627	3786911	37.5916		conserved exported protein of unknown function
LMANv2_310017	-	2607101	2607739	37.4468	rplY	50S ribosomal protein L25	COG1825	J	Translation, ribosomal structure and biogenesis	INFORMATION STORAGE AND PROCESSING
LMANv2_480056	-	3676127	3677323	37.4328	icd	Isocitrate dehydrogenase [NADP]	COG0538	C	Energy production and conversion	METABOLISM
LMANv2_750014	+	4536759	4537082	37.4222		TRL-like family protein
LMANv2_370019	-	3064878	3065471	37.3782		Transcriptional regulator (CarD family)	COG1329	K	Transcription	INFORMATION STORAGE AND PROCESSING
LMANv2_230008	+	1947771	1948289	37.225		conserved protein of unknown function	COG0419	L	Replication, recombination and repair	INFORMATION STORAGE AND PROCESSING
LMANv2_340032	-	2908768	2909598	37.187		conserved exported protein of unknown function
LMANv2_tRNA31	-	538846	538927	37.1063
LMANv2_90064	-	693358	695631	37.0138		Aconitate hydratase	COG1048	C	Energy production and conversion	METABOLISM
LMANv2_tRNA37	-	121701	121776	36.9095
LMANv2_660077	-	4306349	4307578	36.7013		C-methyltransferase C-terminal domain protein	['COG0500' 'COG0500']	['Q' 'R']	['Secondary metabolites biosynthesis, transport and catabolism' 'General function prediction only']	['METABOLISM' 'POORLY CHARACTERIZED']
LMANv2_260004	+	2182958	2183386	36.6797	rplK	50S ribosomal protein L11	COG0080	J	Translation, ribosomal structure and biogenesis	INFORMATION STORAGE AND PROCESSING
LMANv2_450023	-	3444435	3444815	36.3798		conserved protein of unknown function	['COG0840' 'COG0840']	['N' 'T']	['Cell motility' 'Signal transduction mechanisms']	['CELLULAR PROCESSES AND SIGNALING' 'CELLULAR PROCESSES AND SIGNALING']
LMANv2_490053	-	3744279	3744455	36.2969		conserved protein of unknown function
LMANv2_480002	-	3615360	3615695	36.1264		Anti-sigma factor antagonist	COG1366	T	Signal transduction mechanisms	CELLULAR PROCESSES AND SIGNALING
LMANv2_tRNA4	+	886764	886847	36.0257
LMANv2_290079	-	2471492	2472085	35.9491	clpP	ATP-dependent Clp protease proteolytic subunit 2	['COG0740' 'COG0740']	['O' 'U']	['Posttranslational modification, protein turnover, chaperones' 'Intracellular trafficking, secretion, and vesicular transport']	['CELLULAR PROCESSES AND SIGNALING' 'CELLULAR PROCESSES AND SIGNALING']
LMANv2_330140	-	2869851	2871116	35.7634		Thiolase, C-terminal domain protein	COG0183	I	Lipid transport and metabolism	METABOLISM
LMANv2_160026	-	1411365	1411592	35.6463		conserved protein of unknown function
LMANv2_240169	-	2156013	2156648	35.5132	rplD	50S ribosomal protein L4	COG0088	J	Translation, ribosomal structure and biogenesis	INFORMATION STORAGE AND PROCESSING
LMANv2_270010	+	2257818	2258099	35.4766		conserved exported protein of unknown function
LMANv2_590066	+	4090938	4091414	35.4506	gspG	Type II secretory pathway component protein G	['COG2165' 'COG2165']	['N' 'U']	['Cell motility' 'Intracellular trafficking, secretion, and vesicular transport']	['CELLULAR PROCESSES AND SIGNALING' 'CELLULAR PROCESSES AND SIGNALING']
LMANv2_240148	-	2146235	2146453	34.9348	infA	protein chain initiation factor IF-1	COG0361	J	Translation, ribosomal structure and biogenesis	INFORMATION STORAGE AND PROCESSING
LMANv2_240105	-	2107033	2108199	34.8851		Serine protease MucD family protein	COG0265	O	Posttranslational modification, protein turnover, chaperones	CELLULAR PROCESSES AND SIGNALING
LMANv2_tRNA10	+	2236312	2236385	34.8422
LMANv2_590024	-	4051566	4052417	34.8059	flaB	Flagellar filament 35 kDa core protein	COG1344	N	Cell motility	CELLULAR PROCESSES AND SIGNALING
LMANv2_650035	-	4215036	4216043	34.5536	gapA	glyceraldehyde-3-phosphate dehydrogenase A	COG0057	G	Carbohydrate transport and metabolism	METABOLISM
LMANv2_810006	-	4584110	4585621	33.9829	atpA	F1 sector of membrane-bound ATP synthase, alpha subunit	COG0056	C	Energy production and conversion	METABOLISM
LMANv2_750015	+	4537088	4537426	33.9356		TRL-like family protein
LMANv2_320021	+	2639271	2641898	33.8819	infB	Translation initiation factor IF-2	COG0532	J	Translation, ribosomal structure and biogenesis	INFORMATION STORAGE AND PROCESSING
LMANv2_240149	-	2146456	2147001	33.5723	adk	Adenylate kinase	COG0563	F	Nucleotide transport and metabolism	METABOLISM
LMANv2_540004	-	3939058	3940050	33.5376	citE	putative citrate lyase	COG2301	G	Carbohydrate transport and metabolism	METABOLISM
LMANv2_280070	-	2355757	2356437	33.5175		Succinate:quinone oxidoreductase (SQR)-like protein
LMANv2_370120	-	3162800	3163729	33.5094		LipL45-like lipoprotein	COG4254	S	Function unknown	POORLY CHARACTERIZED
LMANv2_60043	-	319586	321706	33.3447	fusA	Elongation factor G	COG0480	J	Translation, ribosomal structure and biogenesis	INFORMATION STORAGE AND PROCESSING
LMANv2_670041	-	4378380	4378574	33.0905		conserved protein of unknown function
LMANv2_610027	-	4140921	4141373	33.0612		putative RNA polymerase-binding protein DksA	COG1734	T	Signal transduction mechanisms	CELLULAR PROCESSES AND SIGNALING
LMANv2_310015	-	2604364	2606331	32.9923	ftsH	protease, ATP-dependent zinc-metallo	COG0465	O	Posttranslational modification, protein turnover, chaperones	CELLULAR PROCESSES AND SIGNALING
LMANv2_260019	+	2198902	2199351	32.9344	rplM	50S ribosomal subunit protein L13	COG0102	J	Translation, ribosomal structure and biogenesis	INFORMATION STORAGE AND PROCESSING
LMANv2_320025	+	2643477	2645573	32.9123	pnp	polynucleotide phosphorylase/polyadenylase	COG1185	J	Translation, ribosomal structure and biogenesis	INFORMATION STORAGE AND PROCESSING
LMANv2_370086	-	3121128	3121838	32.8061	jag	Jag-like RNA-binding protein	COG1847	R	General function prediction only	POORLY CHARACTERIZED
LMANv2_500064	-	3831276	3832958	32.7987		30S ribosomal protein S1	COG0539	J	Translation, ribosomal structure and biogenesis	INFORMATION STORAGE AND PROCESSING
LMANv2_60026	+	302042	303289	32.5298	ccr	Crotonyl-CoA reductase	['COG0604' 'COG0604']	['C' 'R']	['Energy production and conversion' 'General function prediction only']	['METABOLISM' 'POORLY CHARACTERIZED']
LMANv2_tRNA16	+	3178057	3178140	32.5114
LMANv2_80104	-	614508	614987	32.4915		putative lipoprotein
LMANv2_340044	-	2921041	2921262	32.3838	fer	Ferredoxin family protein	COG1141	C	Energy production and conversion	METABOLISM
LMANv2_100089	-	953760	954464	32.2591		conserved membrane protein of unknown function	COG3748	S	Function unknown	POORLY CHARACTERIZED
LMANv2_470013	-	3509207	3510829	32.0274		Caspase domain protein	['COG4249' 'COG0810']	['R' 'M']	['General function prediction only' 'Cell wall/membrane/envelope biogenesis']	['POORLY CHARACTERIZED' 'CELLULAR PROCESSES AND SIGNALING']
LMANv2_650014	+	4191672	4191983	31.8508	rpsR	30S ribosomal protein S18	COG0238	J	Translation, ribosomal structure and biogenesis	INFORMATION STORAGE AND PROCESSING
LMANv2_70044	-	464724	465005	31.7949		conserved protein of unknown function
LMANv2_500078	-	3844970	3845608	31.6913		conserved protein of unknown function	['COG3074,COG4530' 'COG1196']	['S' 'D']	['Function unknown' 'Cell cycle control, cell division, chromosome partitioning']	['POORLY CHARACTERIZED' 'CELLULAR PROCESSES AND SIGNALING']
LMANv2_750001	-	4522154	4523212	31.6276		Diguanylate cyclase (GGDEF) domain protein	COG2199	T	Signal transduction mechanisms	CELLULAR PROCESSES AND SIGNALING
LMANv2_540008	+	3942393	3942797	31.6089		conserved protein of unknown function	COG3576	R	General function prediction only	POORLY CHARACTERIZED
LMANv2_490037	-	3730288	3730572	31.3869	rpmB	50S ribosomal protein L28	COG0227	J	Translation, ribosomal structure and biogenesis	INFORMATION STORAGE AND PROCESSING
LMANv2_750013	+	4536294	4536737	31.3832		TRL-like family protein
LMANv2_90009	-	641507	642376	31.3481		conserved protein of unknown function	COG1633	S	Function unknown	POORLY CHARACTERIZED
LMANv2_60021	+	292124	292882	31.1469		conserved protein of unknown function
LMANv2_490020	+	3708328	3709428	31.1176	recA	DNA strand exchange and recombination protein with protease and nuclease activity	COG0468	L	Replication, recombination and repair	INFORMATION STORAGE AND PROCESSING
LMANv2_440010	-	3380859	3381581	30.9739		Methionine aminopeptidase A	COG0024	J	Translation, ribosomal structure and biogenesis	INFORMATION STORAGE AND PROCESSING
LMANv2_500081	-	3846285	3846824	30.8987	infC	protein chain initiation factor IF-3	COG0290	J	Translation, ribosomal structure and biogenesis	INFORMATION STORAGE AND PROCESSING
LMANv2_80027	-	529975	530625	30.7266		putative lipoprotein	COG0457	R	General function prediction only	POORLY CHARACTERIZED
LMANv2_520005	+	3874136	3875539	30.6949	lpd	Dihydrolipoyl dehydrogenase	COG1249	C	Energy production and conversion	METABOLISM
LMANv2_80015	+	518022	518897	30.623	sucD	succinyl-CoA synthetase alpha chain	COG0074	C	Energy production and conversion	METABOLISM
LMANv2_80014	+	516837	518009	30.5819	sucC	succinyl-CoA synthetase, beta subunit	COG0045	C	Energy production and conversion	METABOLISM
LMANv2_110021	+	1020014	1020760	30.4145	pyrH	uridylate kinase	COG0528	F	Nucleotide transport and metabolism	METABOLISM
LMANv2_290084	+	2474896	2475387	30.3776		conserved protein of unknown function	COG0568,COG3343	K	Transcription	INFORMATION STORAGE AND PROCESSING
LMANv2_490058	-	3749033	3750013	30.3281	mdh	Malate dehydrogenase	COG0039	C	Energy production and conversion	METABOLISM
LMANv2_660091	-	4319830	4320822	30.3031		conserved protein of unknown function	['COG0451' 'COG0451']	['G' 'M']	['Carbohydrate transport and metabolism' 'Cell wall/membrane/envelope biogenesis']	['METABOLISM' 'CELLULAR PROCESSES AND SIGNALING']
LMANv2_90069	+	699723	700448	30.1061		Response regulator	['COG0745' 'COG0745']	['K' 'T']	['Transcription' 'Signal transduction mechanisms']	['INFORMATION STORAGE AND PROCESSING' 'CELLULAR PROCESSES AND SIGNALING']
LMANv2_810004	-	4581814	4583217	30.0733	atpD	membrane-bound ATP synthase , F1 sector, beta-subunit	COG0055	C	Energy production and conversion	METABOLISM
LMANv2_60127	+	399905	400240	30.0129		Anti-sigma factor antagonist	COG1366	T	Signal transduction mechanisms	CELLULAR PROCESSES AND SIGNALING
LMANv2_660083	-	4312870	4313556	29.9696		Methyltransferase domain protein	['COG0500' 'COG0500']	['Q' 'R']	['Secondary metabolites biosynthesis, transport and catabolism' 'General function prediction only']	['METABOLISM' 'POORLY CHARACTERIZED']
LMANv2_320022	+	2641908	2642261	29.9431	rbfA	Ribosome-binding factor A	COG0858	J	Translation, ribosomal structure and biogenesis	INFORMATION STORAGE AND PROCESSING
LMANv2_260047	+	2227705	2230485	29.8141		Transcription elongation factor	['COG1747' 'COG0457' 'COG0782']	['S' 'R' 'K']	['Function unknown' 'General function prediction only' 'Transcription']	['POORLY CHARACTERIZED' 'POORLY CHARACTERIZED' 'INFORMATION STORAGE AND PROCESSING']
LMANv2_160018	+	1402479	1403501	29.6945	mreB	cell wall structural complex MreBCD, actin-like component MreB	COG1077	D	Cell cycle control, cell division, chromosome partitioning	CELLULAR PROCESSES AND SIGNALING
LMANv2_150037	-	1260386	1260982	29.5441	clpP	ATP-dependent Clp protease proteolytic subunit (Endopeptidase Clp) (Caseinolytic protease) (Protease Ti) (Heat shock protein F21.5)	['COG0740' 'COG0740']	['O' 'U']	['Posttranslational modification, protein turnover, chaperones' 'Intracellular trafficking, secretion, and vesicular transport']	['CELLULAR PROCESSES AND SIGNALING' 'CELLULAR PROCESSES AND SIGNALING']
LMANv2_620004	-	4144999	4145553	29.3669		conserved protein of unknown function
LMANv2_430012	-	3331790	3333835	29.3655		AMP-binding enzyme	COG1022	I	Lipid transport and metabolism	METABOLISM
LMANv2_590051	+	4077461	4077877	29.3422	rplS	50S ribosomal subunit protein L19	COG0335	J	Translation, ribosomal structure and biogenesis	INFORMATION STORAGE AND PROCESSING
LMANv2_520004	+	3872863	3874122	29.3029	sucB	dihydrolipoyltranssuccinase	COG0508	C	Energy production and conversion	METABOLISM
LMANv2_300062	-	2571659	2572777	29.2105	dnaJ	chaperone Hsp40, co-chaperone with DnaK	COG0484	O	Posttranslational modification, protein turnover, chaperones	CELLULAR PROCESSES AND SIGNALING
LMANv2_90192	-	819655	820170	29.0512		conserved protein of unknown function
LMANv2_280033	+	2314185	2315630	28.9504	cat	Catalase	COG0753	P	Inorganic ion transport and metabolism	METABOLISM
LMANv2_650034	-	4213842	4215032	28.8967	pgk	phosphoglycerate kinase	COG0126	G	Carbohydrate transport and metabolism	METABOLISM
LMANv2_320020	+	2637875	2639257	28.8651	nusA	Transcription termination/antitermination protein NusA	COG0195	K	Transcription	INFORMATION STORAGE AND PROCESSING
LMANv2_330106	+	2834430	2834819	28.8295		Response regulator receiver domain protein	COG0784	T	Signal transduction mechanisms	CELLULAR PROCESSES AND SIGNALING
LMANv2_560005	+	3973298	3973540	28.803		protein of unknown function
LMANv2_370005	-	3048900	3049628	28.5788		conserved protein of unknown function
LMANv2_320019	+	2637385	2637873	28.4319	rimP	Ribosome maturation factor RimP	COG0779	S	Function unknown	POORLY CHARACTERIZED
LMANv2_570001	+	3995972	3996271	28.3944		transposase	COG2963	L	Replication, recombination and repair	INFORMATION STORAGE AND PROCESSING
LMANv2_140016	+	1215179	1218784	28.1716	nrdJ	Vitamin B12-dependent ribonucleotide reductase	COG0209	F	Nucleotide transport and metabolism	METABOLISM
LMANv2_60144	-	417150	417743	28.0679		Outer membrane lipoprotein carrier protein LolA	COG2834	M	Cell wall/membrane/envelope biogenesis	CELLULAR PROCESSES AND SIGNALING
LMANv2_370018	-	3063805	3064836	28.0605		TRAM domain protein	COG4956	R	General function prediction only	POORLY CHARACTERIZED
LMANv2_600003	-	4101471	4102286	28.0253		Peptidase, M23 family	COG0739	M	Cell wall/membrane/envelope biogenesis	CELLULAR PROCESSES AND SIGNALING
LMANv2_740025	+	4519847	4520194	27.8317		conserved membrane protein of unknown function
LMANv2_660088	-	4316466	4317470	27.8293		Transketolase C-terminal subunit	COG3958	G	Carbohydrate transport and metabolism	METABOLISM
LMANv2_300064	-	2575045	2575683	27.5854	grpE	Protein GrpE	COG0576	O	Posttranslational modification, protein turnover, chaperones	CELLULAR PROCESSES AND SIGNALING
LMANv2_tRNA33	-	315596	315669	27.5449
LMANv2_80086	+	591639	593087	27.52	rho	transcription termination factor	COG1158	K	Transcription	INFORMATION STORAGE AND PROCESSING
LMANv2_60053	-	329658	330020	27.3203		conserved exported protein of unknown function
LMANv2_90076	+	704649	704927	27.311		conserved protein of unknown function	COG4575	S	Function unknown	POORLY CHARACTERIZED
LMANv2_540009	+	3942800	3944071	27.2558		Adenylate/guanylate cyclase catalytic domain protein	COG2203,COG2114	T	Signal transduction mechanisms	CELLULAR PROCESSES AND SIGNALING
LMANv2_280095	+	2385102	2386232	27.1728		Acyl-CoA dehydrogenase, C-terminal domain protein	COG1960	I	Lipid transport and metabolism	METABOLISM
LMANv2_240150	-	2147027	2148409	26.9909	secY	preprotein translocase membrane subunit	COG0201	U	Intracellular trafficking, secretion, and vesicular transport	CELLULAR PROCESSES AND SIGNALING
LMANv2_560004	-	3973060	3973605	26.9288	ybcL	putative kinase inhibitor; DLP12 prophage	COG1881	R	General function prediction only	POORLY CHARACTERIZED
LMANv2_300023	+	2506343	2507335	26.9242		conserved protein of unknown function	COG4260	S	Function unknown	POORLY CHARACTERIZED
LMANv2_810005	-	4583235	4584095	26.9051	atpG	ATP synthase gamma chain	COG0224	C	Energy production and conversion	METABOLISM
LMANv2_280057	-	2342547	2344064	26.8871		conserved protein of unknown function
LMANv2_100016	+	874325	876376	26.8295		AMP-binding enzyme	COG1022	I	Lipid transport and metabolism	METABOLISM
LMANv2_280025	+	2308003	2308443	26.8278		3-demethylubiquinone-9 3-methyltransferase domain protein	COG2764	S	Function unknown	POORLY CHARACTERIZED
LMANv2_460026	+	3479181	3479657	26.8211		conserved protein of unknown function	COG4530	S	Function unknown	POORLY CHARACTERIZED
LMANv2_660079	-	4309146	4309904	26.6979		O-methyltransferase, TylF family
LMANv2_170111	-	1570038	1571549	26.6014		Predicted thiol oxidoreductase	COG3488	C	Energy production and conversion	METABOLISM
LMANv2_110022	+	1020750	1021304	26.5933	frr	ribosome recycling factor	COG0233	J	Translation, ribosomal structure and biogenesis	INFORMATION STORAGE AND PROCESSING
LMANv2_540007	+	3941929	3942396	26.5631		conserved protein of unknown function
LMANv2_500063	-	3830508	3831251	26.459		Tetratricopeptide repeat protein	COG0457	R	General function prediction only	POORLY CHARACTERIZED
LMANv2_150050	+	1275102	1275371	26.4187		conserved protein of unknown function
LMANv2_290045	+	2430210	2430443	26.2677		putative lipoprotein
LMANv2_860001	-	4607835	4608857	26.2494	lpxD	UDP-3-O-[3-hydroxymyristoyl] glucosamine N-acyltransferase LpxD	COG1044	M	Cell wall/membrane/envelope biogenesis	CELLULAR PROCESSES AND SIGNALING
LMANv2_580002	+	3997789	3998370	26.2033	ahpC	Peroxiredoxin	COG0450	O	Posttranslational modification, protein turnover, chaperones	CELLULAR PROCESSES AND SIGNALING
LMANv2_490059	-	3750040	3751086	26.1263		Thioredoxin-like domain protein	COG1651	O	Posttranslational modification, protein turnover, chaperones	CELLULAR PROCESSES AND SIGNALING
LMANv2_90065	-	695900	697051	26.095		OmpA family protein	['COG2885' 'COG1360']	['M' 'N']	['Cell wall/membrane/envelope biogenesis' 'Cell motility']	['CELLULAR PROCESSES AND SIGNALING' 'CELLULAR PROCESSES AND SIGNALING']
LMANv2_90032	-	667027	667560	26.0319	mtnD	Acireductone dioxygenase	COG1791	S	Function unknown	POORLY CHARACTERIZED
LMANv2_150030	-	1253424	1253819	25.9782		RNA-binding protein	COG0724	R	General function prediction only	POORLY CHARACTERIZED
LMANv2_240065	-	2072672	2072986	25.9543	rplU	50S ribosomal protein L21	COG0261	J	Translation, ribosomal structure and biogenesis	INFORMATION STORAGE AND PROCESSING
LMANv2_620003	-	4144622	4144996	25.8528		conserved protein of unknown function
LMANv2_660052	-	4280830	4281807	25.8353		putative molybdenum cofactor biosynthesis protein	COG0535	R	General function prediction only	POORLY CHARACTERIZED
LMANv2_410005	-	3226725	3228119	25.7889	flgE	Flagellar hook protein FlgE	COG1749	N	Cell motility	CELLULAR PROCESSES AND SIGNALING
LMANv2_150013	-	1231254	1231712	25.76	ppiA	putative peptidyl-prolyl cis-trans isomerase A	COG0652	O	Posttranslational modification, protein turnover, chaperones	CELLULAR PROCESSES AND SIGNALING
LMANv2_440023	+	3395293	3395757	25.7218		CheC-like family protein	COG1406	N	Cell motility	CELLULAR PROCESSES AND SIGNALING
LMANv2_320084	-	2722611	2723048	25.7195		Biopolymer transport protein	COG0848	U	Intracellular trafficking, secretion, and vesicular transport	CELLULAR PROCESSES AND SIGNALING
LMANv2_720006	+	4448618	4449526	25.6784		conserved membrane protein of unknown function
LMANv2_660089	-	4317410	4318204	25.594		putative transketolase N-terminal section	COG3959	G	Carbohydrate transport and metabolism	METABOLISM
LMANv2_580003	-	3998611	3998754	25.515		conserved protein of unknown function
LMANv2_320087	-	2725486	2728446	25.3882		Carboxypeptidase regulatory-like domain protein	COG1629	P	Inorganic ion transport and metabolism	METABOLISM
LMANv2_370002	+	3044907	3045224	25.3562		conserved protein of unknown function	COG0443	O	Posttranslational modification, protein turnover, chaperones	CELLULAR PROCESSES AND SIGNALING
LMANv2_150008	+	1225311	1225742	25.255		conserved protein of unknown function
LMANv2_320018	-	2637372	2637509	25.2365		protein of unknown function
LMANv2_760010	+	4552065	4552763	25.1979	radC	DNA repair protein RadC	COG2003	L	Replication, recombination and repair	INFORMATION STORAGE AND PROCESSING
LMANv2_430021	-	3344358	3344963	25.1655	tolQ	Biopolymer transport protein	COG0811	U	Intracellular trafficking, secretion, and vesicular transport	CELLULAR PROCESSES AND SIGNALING
LMANv2_280052	+	2337174	2339756	25.1607	clpB	protein disaggregation chaperone	COG0542	O	Posttranslational modification, protein turnover, chaperones	CELLULAR PROCESSES AND SIGNALING
LMANv2_150108	-	1334489	1335727	25.1523	metK	methionine adenosyltransferase 1	COG0192	H	Coenzyme transport and metabolism	METABOLISM
LMANv2_660053	-	4281808	4282875	25.1319		Alcohol dehydrogenase, iron-dependent	COG1454	C	Energy production and conversion	METABOLISM
LMANv2_280032	+	2313640	2314185	25.1156	ankB	Ankyrin like protein	COG0666	R	General function prediction only	POORLY CHARACTERIZED
LMANv2_60133	+	404266	404523	25.0744		conserved protein of unknown function
LMANv2_90172	+	799264	799542	25.0116	hisE	Phosphoribosyl-ATP pyrophosphatase	COG0140	E	Amino acid transport and metabolism	METABOLISM
LMANv2_240028	+	2030659	2031219	24.9754	nuoB	NADH-quinone oxidoreductase subunit B	COG0377	C	Energy production and conversion	METABOLISM
LMANv2_660095	-	4324131	4324688	24.8503		SIS domain protein	COG0279	G	Carbohydrate transport and metabolism	METABOLISM
LMANv2_280053	-	2339903	2340328	24.8248		DNA-binding helix-turn-helix protein	COG1396,COG3620	K	Transcription	INFORMATION STORAGE AND PROCESSING
LMANv2_tRNA29	-	1262369	1262440	24.8
LMANv2_240086	-	2091453	2092778	24.7683	paaJ	Acetyl-CoA acetyltransferase	COG0183	I	Lipid transport and metabolism	METABOLISM
LMANv2_150157	+	1383522	1383989	24.7508	bfr	Bacterioferritin	COG2193	P	Inorganic ion transport and metabolism	METABOLISM
LMANv2_330011	+	2744351	2744860	24.7256		RNA polymerase ECF-type sigma factor	COG1595	K	Transcription	INFORMATION STORAGE AND PROCESSING
LMANv2_620012	-	4158041	4159330	24.6765	sch	Beta-ketoacyl synthase	['COG0304' 'COG0304']	['I' 'Q']	['Lipid transport and metabolism' 'Secondary metabolites biosynthesis, transport and catabolism']	['METABOLISM' 'METABOLISM']
LMANv2_370027	-	3072799	3072951	24.6212		conserved protein of unknown function
LMANv2_660094	-	4323135	4324124	24.5607		3-beta hydroxysteroid dehydrogenase/isomerase family protein	['COG0451' 'COG0451']	['G' 'M']	['Carbohydrate transport and metabolism' 'Cell wall/membrane/envelope biogenesis']	['METABOLISM' 'CELLULAR PROCESSES AND SIGNALING']
LMANv2_90052	-	680524	681390	24.5547		S-adenosylmethionine decarboxylase	COG1586	E	Amino acid transport and metabolism	METABOLISM
LMANv2_160062	-	1446300	1448390	24.3919		Cysteine-rich domain protein	COG0247	C	Energy production and conversion	METABOLISM
LMANv2_150036	-	1259113	1260375	24.3563	clpX	ATPase and specificity subunit of ClpX-ClpP ATP-dependent serine protease	COG1219	O	Posttranslational modification, protein turnover, chaperones	CELLULAR PROCESSES AND SIGNALING
LMANv2_80088	+	593370	594161	24.3182		NifU-like N-terminal domain protein	['COG1357' 'COG0822']	['S' 'C']	['Function unknown' 'Energy production and conversion']	['POORLY CHARACTERIZED' 'METABOLISM']
LMANv2_520006	+	3875563	3878325	24.3135	sucA	2-oxoglutarate decarboxylase, thiamin-requiring	COG0567	C	Energy production and conversion	METABOLISM
LMANv2_120006	-	1040835	1041683	24.3078	sseA	Thiosulfate sulfurtransferase	COG2897	P	Inorganic ion transport and metabolism	METABOLISM
LMANv2_370115	-	3154602	3154949	24.2193		Type IV pilus assembly protein PilZ
LMANv2_320024	+	2643199	2643465	24.2076	rpsO	30S ribosomal subunit protein S15	COG0184	J	Translation, ribosomal structure and biogenesis	INFORMATION STORAGE AND PROCESSING
LMANv2_160035	+	1421644	1422753	24.1096		conserved exported protein of unknown function
LMANv2_170099	+	1558511	1559278	24.0347	fabG	3-oxoacyl-[acyl-carrier-protein] reductase FabG	['COG1028' 'COG1028' 'COG1028']	['I' 'Q' 'R']	['Lipid transport and metabolism' 'Secondary metabolites biosynthesis, transport and catabolism' 'General function prediction only']	['METABOLISM' 'METABOLISM' 'POORLY CHARACTERIZED']
LMANv2_670026	+	4358529	4359008	23.913		YqeY-like protein	COG1610	S	Function unknown	POORLY CHARACTERIZED
LMANv2_260003	+	2182386	2182931	23.8919	nusG	Transcription termination/antitermination protein NusG	COG0250	K	Transcription	INFORMATION STORAGE AND PROCESSING
LMANv2_110016	+	1017606	1017827	23.8638		Tetratricopeptide repeat protein	COG0457	R	General function prediction only	POORLY CHARACTERIZED
LMANv2_80079	-	578204	578383	23.844		conserved protein of unknown function
LMANv2_340071	-	2950274	2950597	23.8311		Uncharacterized monothiol glutaredoxin ycf64-like	COG0278	O	Posttranslational modification, protein turnover, chaperones	CELLULAR PROCESSES AND SIGNALING
LMANv2_590048	+	4076063	4076293	23.8099		conserved protein of unknown function	COG1837	R	General function prediction only	POORLY CHARACTERIZED
LMANv2_120048	-	1092716	1093414	23.7476		conserved protein of unknown function	COG0419	L	Replication, recombination and repair	INFORMATION STORAGE AND PROCESSING
LMANv2_430009	+	3328127	3329140	23.7451	lpxC	UDP-3-O-[3-hydroxymyristoyl] N-acetylglucosamine deacetylase	COG0774	M	Cell wall/membrane/envelope biogenesis	CELLULAR PROCESSES AND SIGNALING
LMANv2_240017	-	2023634	2024368	23.7169		conserved exported protein of unknown function
LMANv2_610003	-	4112837	4113415	23.6754		conserved protein of unknown function
LMANv2_240064	-	2072349	2072675	23.6059		conserved protein of unknown function	COG2868	J	Translation, ribosomal structure and biogenesis	INFORMATION STORAGE AND PROCESSING
LMANv2_90176	+	801946	802710	23.5896	fabG	3-oxoacyl-[acyl-carrier-protein] reductase	['COG1028' 'COG1028' 'COG1028']	['I' 'Q' 'R']	['Lipid transport and metabolism' 'Secondary metabolites biosynthesis, transport and catabolism' 'General function prediction only']	['METABOLISM' 'METABOLISM' 'POORLY CHARACTERIZED']
LMANv2_90075	-	703996	704409	23.5722		conserved protein of unknown function	COG1418	R	General function prediction only	POORLY CHARACTERIZED
LMANv2_660058	-	4288581	4289366	23.5493		Formyl transferase domain protein	COG0223	J	Translation, ribosomal structure and biogenesis	INFORMATION STORAGE AND PROCESSING
LMANv2_330010	+	2743762	2744343	23.5472		conserved exported protein of unknown function
LMANv2_240123	+	2122043	2123332	23.5328	gltA	citrate synthase	COG0372	C	Energy production and conversion	METABOLISM
LMANv2_340057	+	2934802	2936199	23.5262	leuC	3-isopropylmalate dehydratase (isomerase), subunit with LeuD	COG0065	E	Amino acid transport and metabolism	METABOLISM
LMANv2_230014	+	1953147	1953620	23.5139		conserved exported protein of unknown function	COG1413	C	Energy production and conversion	METABOLISM
LMANv2_490005	+	3687169	3687522	23.3878		conserved protein of unknown function
LMANv2_510009	-	3859829	3860554	23.3623	lipL	Cytoplasmic membrane lipoprotein LipL31	COG1196	D	Cell cycle control, cell division, chromosome partitioning	CELLULAR PROCESSES AND SIGNALING
LMANv2_490006	+	3687608	3688078	23.3243		Peptidyl-prolyl cis-trans isomerase	COG1047	O	Posttranslational modification, protein turnover, chaperones	CELLULAR PROCESSES AND SIGNALING
LMANv2_240050	-	2054831	2056294	23.3218	alkH	Aldehyde dehydrogenase	COG1012	C	Energy production and conversion	METABOLISM
LMANv2_330083	-	2814109	2816244	23.1988		DNA gyrase subunit B	COG0187	L	Replication, recombination and repair	INFORMATION STORAGE AND PROCESSING
LMANv2_460041	+	3491475	3492530	23.1955	fbaB	fructose-bisphosphate aldolase class I	COG1830	G	Carbohydrate transport and metabolism	METABOLISM
LMANv2_240189	-	2176764	2177513	23.0947	yebC	conserved hypothetical protein	COG0217	S	Function unknown	POORLY CHARACTERIZED
LMANv2_150083	-	1306278	1307192	23.0628		Site-determining protein	COG0455	D	Cell cycle control, cell division, chromosome partitioning	CELLULAR PROCESSES AND SIGNALING
LMANv2_490045	+	3737564	3737971	23.0241		conserved protein of unknown function	COG0784	T	Signal transduction mechanisms	CELLULAR PROCESSES AND SIGNALING
LMANv2_60054	+	330688	330918	23.0182		conserved protein of unknown function
LMANv2_90033	-	667583	668269	22.9079	efp	Elongation factor P	COG0231	J	Translation, ribosomal structure and biogenesis	INFORMATION STORAGE AND PROCESSING
LMANv2_90135	+	765598	766917	22.848		conserved exported protein of unknown function	COG2849	S	Function unknown	POORLY CHARACTERIZED
LMANv2_570002	+	3996271	3997119	22.8449		transposase	COG2801	L	Replication, recombination and repair	INFORMATION STORAGE AND PROCESSING
LMANv2_650031	-	4210299	4210634	22.8386	secG	Preprotein translocase, SecG subunit	COG1314	U	Intracellular trafficking, secretion, and vesicular transport	CELLULAR PROCESSES AND SIGNALING
LMANv2_550002	+	3960166	3961353	22.7842		conserved exported protein of unknown function
LMANv2_740006	-	4502890	4503306	22.7672		MaoC-like protein	COG2030	I	Lipid transport and metabolism	METABOLISM
LMANv2_90199	+	826253	826552	22.704	fdxA	Ferredoxin-1	COG1146	C	Energy production and conversion	METABOLISM
LMANv2_tRNA35	-	121887	121958	22.66
LMANv2_470018	-	3512558	3513559	22.6268	ilvC	Ketol-acid reductoisomerase	['COG0059' 'COG0059']	['E' 'H']	['Amino acid transport and metabolism' 'Coenzyme transport and metabolism']	['METABOLISM' 'METABOLISM']
LMANv2_290072	-	2464552	2467278	22.5893	secA	preprotein translocase subunit, ATPase	COG0653	U	Intracellular trafficking, secretion, and vesicular transport	CELLULAR PROCESSES AND SIGNALING
LMANv2_660097	-	4325834	4326778	22.5592	fcl	bifunctional GDP-fucose synthetase: GDP-4-dehydro-6-deoxy-D-mannose epimerase and GDP-4-dehydro-6-L-deoxygalactose reductase	['COG0451' 'COG0451']	['G' 'M']	['Carbohydrate transport and metabolism' 'Cell wall/membrane/envelope biogenesis']	['METABOLISM' 'CELLULAR PROCESSES AND SIGNALING']
LMANv2_330124	+	2857627	2859645	22.5575		putative membrane protein
LMANv2_90214	-	846196	847095	22.4944		Site-specific recombinase, phage integrase family	COG0582	L	Replication, recombination and repair	INFORMATION STORAGE AND PROCESSING
LMANv2_150107	-	1333519	1334481	22.4852		putative transketolase C-terminal section	COG3958	G	Carbohydrate transport and metabolism	METABOLISM
LMANv2_810007	-	4585611	4586171	22.4586	atpH	ATP synthase subunit delta	COG0712	C	Energy production and conversion	METABOLISM
LMANv2_60068	+	342340	343740	22.3796	pntB	pyridine nucleotide transhydrogenase, beta subunit	COG1282	C	Energy production and conversion	METABOLISM
LMANv2_660084	-	4313790	4314455	22.3438		Methionine biosynthesis protein MetW-like protein	['COG0500' 'COG0500']	['Q' 'R']	['Secondary metabolites biosynthesis, transport and catabolism' 'General function prediction only']	['METABOLISM' 'POORLY CHARACTERIZED']
LMANv2_120056	+	1099051	1099371	22.2953		conserved protein of unknown function	COG1664	M	Cell wall/membrane/envelope biogenesis	CELLULAR PROCESSES AND SIGNALING
LMANv2_530002	-	3892565	3893776	22.238	fadA	putative enzyme	COG0183	I	Lipid transport and metabolism	METABOLISM
LMANv2_230059	+	1999559	2001001	22.2227		Beta-propeller repeat protein
LMANv2_30012	-	145504	146283	22.1188		putative hemolysin	COG3176	R	General function prediction only	POORLY CHARACTERIZED
LMANv2_560014	-	3988526	3988945	22.0886		DoxX family protein	COG2259	S	Function unknown	POORLY CHARACTERIZED
LMANv2_220023	-	1902037	1903710	22.0822		Acyl-CoA dehydrogenase, C-terminal domain protein	COG1960	I	Lipid transport and metabolism	METABOLISM
LMANv2_60067	+	342053	342337	21.9891		Proton-translocating transhydrogenase subunit alpha	COG3288	C	Energy production and conversion	METABOLISM
LMANv2_440022	+	3393959	3395293	21.8486		conserved protein of unknown function
LMANv2_80101	-	608385	608999	21.8142		conserved protein of unknown function
LMANv2_240032	+	2033466	2034797	21.7908	nuoF	NADH:ubiquinone oxidoreductase, chain F	COG1894	C	Energy production and conversion	METABOLISM
LMANv2_250001	+	2178924	2179124	21.7648		conserved protein of unknown function	['COG0840' 'COG0840']	['N' 'T']	['Cell motility' 'Signal transduction mechanisms']	['CELLULAR PROCESSES AND SIGNALING' 'CELLULAR PROCESSES AND SIGNALING']
LMANv2_280091	-	2381065	2381322	21.7647	tatA	Sec-independent protein translocase protein TatA	COG1826	U	Intracellular trafficking, secretion, and vesicular transport	CELLULAR PROCESSES AND SIGNALING
LMANv2_660072	-	4301567	4302508	21.7636		conserved protein of unknown function	['COG0451' 'COG0451']	['G' 'M']	['Carbohydrate transport and metabolism' 'Cell wall/membrane/envelope biogenesis']	['METABOLISM' 'CELLULAR PROCESSES AND SIGNALING']
LMANv2_tRNA20	+	3667282	3667353	21.76
LMANv2_150032	+	1255261	1257552	21.649		Phosphate transporter family protein	['COG0306' 'COG1196' 'COG0419']	['P' 'D' 'L']	['Inorganic ion transport and metabolism' 'Cell cycle control, cell division, chromosome partitioning' 'Replication, recombination and repair']	['METABOLISM' 'CELLULAR PROCESSES AND SIGNALING' 'INFORMATION STORAGE AND PROCESSING']
LMANv2_170123	+	1592813	1593769	21.6466		conserved protein of unknown function	['COG0840' 'COG0840']	['N' 'T']	['Cell motility' 'Signal transduction mechanisms']	['CELLULAR PROCESSES AND SIGNALING' 'CELLULAR PROCESSES AND SIGNALING']
LMANv2_260034	-	2213736	2214803	21.5919		conserved protein of unknown function
LMANv2_90101	+	728714	731230	21.5886		F5/8 type C domain protein
LMANv2_240035	+	2036546	2036866	21.5664	nuoK	NADH-quinone oxidoreductase subunit K	COG0713	C	Energy production and conversion	METABOLISM
LMANv2_150081	-	1304870	1305670	21.5479	whiG	RNA polymerase sigma factor WhiG	COG1191	K	Transcription	INFORMATION STORAGE AND PROCESSING
LMANv2_70062	-	485568	486125	21.5368		conserved protein of unknown function	COG2940	R	General function prediction only	POORLY CHARACTERIZED
LMANv2_110031	+	1030217	1032529	21.473		Adenylate/guanylate cyclase	['COG2114' 'COG0055']	['T' 'C']	['Signal transduction mechanisms' 'Energy production and conversion']	['CELLULAR PROCESSES AND SIGNALING' 'METABOLISM']
LMANv2_720013	+	4454133	4454957	21.463		putative transketolase N-terminal section	COG3959	G	Carbohydrate transport and metabolism	METABOLISM
LMANv2_240114	-	2113534	2113974	21.4269		Predicted protein involved in cell shape determination	COG1664	M	Cell wall/membrane/envelope biogenesis	CELLULAR PROCESSES AND SIGNALING
LMANv2_90077	+	704944	705327	21.3731		conserved protein of unknown function
LMANv2_200026	-	1759534	1759821	21.3475	raiA	Ribosomal subunit interface protein	COG1544	J	Translation, ribosomal structure and biogenesis	INFORMATION STORAGE AND PROCESSING
LMANv2_240108	-	2110222	2110530	21.3087		conserved protein of unknown function
LMANv2_280094	+	2382925	2385084	21.292		CAP family transcription factor	['COG0664' 'COG0491']	['T' 'R']	['Signal transduction mechanisms' 'General function prediction only']	['CELLULAR PROCESSES AND SIGNALING' 'POORLY CHARACTERIZED']
LMANv2_410072	+	3291882	3293810	21.2309	secD	Protein translocase subunit SecD	COG0342	U	Intracellular trafficking, secretion, and vesicular transport	CELLULAR PROCESSES AND SIGNALING
LMANv2_60079	-	351662	352093	21.2233	flgB	Flagellar basal body rod protein FlgB	COG1815	N	Cell motility	CELLULAR PROCESSES AND SIGNALING
LMANv2_310016	-	2606491	2607054	21.1864		putative aminoacyl-tRNA hydrolase	COG0193	J	Translation, ribosomal structure and biogenesis	INFORMATION STORAGE AND PROCESSING
LMANv2_200018	-	1750318	1751091	21.1851	crt	3-hydroxybutyryl-CoA dehydratase	COG1024	I	Lipid transport and metabolism	METABOLISM
LMANv2_550001	+	3959969	3960169	21.12		conserved exported protein of unknown function
LMANv2_490067	-	3758475	3760184	21.1175	ssl	DNA or RNA helicase	['COG1061' 'COG1061']	['K' 'L']	['Transcription' 'Replication, recombination and repair']	['INFORMATION STORAGE AND PROCESSING' 'INFORMATION STORAGE AND PROCESSING']
LMANv2_660074	-	4303731	4304261	21.0142	rmlC	dTDP-4-dehydrorhamnose 3,5-epimerase	COG1898	M	Cell wall/membrane/envelope biogenesis	CELLULAR PROCESSES AND SIGNALING
LMANv2_300024	+	2507339	2508688	20.9792	thrC	Threonine synthase	COG0498	E	Amino acid transport and metabolism	METABOLISM
LMANv2_410070	+	3290802	3291128	20.9571	yajC	Immunogenic membrane protein YajC	COG1862	U	Intracellular trafficking, secretion, and vesicular transport	CELLULAR PROCESSES AND SIGNALING
LMANv2_480007	-	3620646	3621383	20.9454		conserved exported protein of unknown function
LMANv2_160069	+	1455525	1455929	20.9013		putative lipoprotein
LMANv2_500070	-	3837524	3838309	20.88	scpA	Segregation and condensation protein A	COG1354	S	Function unknown	POORLY CHARACTERIZED
LMANv2_240109	-	2110565	2110951	20.8316		conserved exported protein of unknown function
LMANv2_240002	+	2008086	2008613	20.8295		conserved protein of unknown function
LMANv2_100061	-	921218	922183	20.8256	rlpA	RlpA-like lipoprotein	COG0797	M	Cell wall/membrane/envelope biogenesis	CELLULAR PROCESSES AND SIGNALING
LMANv2_720005	-	4448306	4448542	20.8162		conserved protein of unknown function
LMANv2_330031	-	2765129	2765830	20.8133	phoP	Alkaline phosphatase synthesis transcriptional regulatory protein PhoP	['COG0745' 'COG0745']	['K' 'T']	['Transcription' 'Signal transduction mechanisms']	['INFORMATION STORAGE AND PROCESSING' 'CELLULAR PROCESSES AND SIGNALING']
LMANv2_160053	+	1437376	1437510	20.8107		conserved protein of unknown function
LMANv2_500074	-	3842982	3843476	20.8		Chemotaxis protein	['COG0835' 'COG0835']	['N' 'T']	['Cell motility' 'Signal transduction mechanisms']	['CELLULAR PROCESSES AND SIGNALING' 'CELLULAR PROCESSES AND SIGNALING']
LMANv2_830001	+	4598887	4599561	20.7755	yfcG	Disulfide-bond oxidoreductase YfcG	COG0625	O	Posttranslational modification, protein turnover, chaperones	CELLULAR PROCESSES AND SIGNALING
LMANv2_280005	-	2286021	2286869	20.7146		conserved exported protein of unknown function
LMANv2_280006	-	2286959	2287309	20.6646	panD	Aspartate 1-decarboxylase	COG0853	H	Coenzyme transport and metabolism	METABOLISM
LMANv2_240095	-	2098960	2099160	20.5899		conserved protein of unknown function
LMANv2_260031	+	2211180	2211959	20.5708		conserved exported protein of unknown function	COG1196	D	Cell cycle control, cell division, chromosome partitioning	CELLULAR PROCESSES AND SIGNALING
LMANv2_90200	+	826600	830343	20.4723	metH	homocysteine-N5-methyltetrahydrofolate transmethylase, B12-dependent	COG0646,COG1410	E	Amino acid transport and metabolism	METABOLISM
LMANv2_280088	+	2377516	2378247	20.4521		conserved protein of unknown function	COG4642	S	Function unknown	POORLY CHARACTERIZED
LMANv2_330141	-	2871136	2872446	20.406		3-hydroxyacyl-CoA dehydrogenase, NAD binding domain protein	COG1250	I	Lipid transport and metabolism	METABOLISM
LMANv2_60014	+	284693	284977	20.3874		conserved protein of unknown function
LMANv2_240024	-	2028803	2029267	20.3721		putative enoyl-CoA hydratase 1	COG2030	I	Lipid transport and metabolism	METABOLISM
LMANv2_170122	+	1590876	1592795	20.367	fliD	Flagellar hook-associated protein 2	COG1345	N	Cell motility	CELLULAR PROCESSES AND SIGNALING
LMANv2_330122	+	2855968	2856897	20.3435		ABC transporter, ATP-binding protein	COG1131	V	Defense mechanisms	CELLULAR PROCESSES AND SIGNALING
LMANv2_660092	-	4320825	4322408	20.2305	rfaE	ADP-heptose synthetase	COG2870	M	Cell wall/membrane/envelope biogenesis	CELLULAR PROCESSES AND SIGNALING
LMANv2_240054	+	2062867	2063382	20.206	tpx	putative thiol peroxidase	COG2077	O	Posttranslational modification, protein turnover, chaperones	CELLULAR PROCESSES AND SIGNALING
LMANv2_230022	-	1961606	1962061	20.1963	ribE	riboflavin synthase beta chain	COG0054	H	Coenzyme transport and metabolism	METABOLISM
LMANv2_290048	-	2431918	2433444	20.168	guaB	Inosine-5'-monophosphate dehydrogenase	['COG0516' 'COG0517']	['F' 'R']	['Nucleotide transport and metabolism' 'General function prediction only']	['METABOLISM' 'POORLY CHARACTERIZED']
LMANv2_460032	+	3483738	3484202	20.1662		CheW-like protein	['COG0835' 'COG0835']	['N' 'T']	['Cell motility' 'Signal transduction mechanisms']	['CELLULAR PROCESSES AND SIGNALING' 'CELLULAR PROCESSES AND SIGNALING']
LMANv2_740014	-	4510602	4511120	20.1655		conserved protein of unknown function	COG0783	P	Inorganic ion transport and metabolism	METABOLISM
LMANv2_660067	-	4296680	4297366	20.1443	neuA	CMP-N,N'-diacetyllegionaminic acid synthase	COG1083	M	Cell wall/membrane/envelope biogenesis	CELLULAR PROCESSES AND SIGNALING
LMANv2_660093	-	4322351	4323154	20.1197		Nucleotidyl transferase	['COG1208' 'COG1208']	['J' 'M']	['Translation, ribosomal structure and biogenesis' 'Cell wall/membrane/envelope biogenesis']	['INFORMATION STORAGE AND PROCESSING' 'CELLULAR PROCESSES AND SIGNALING']
LMANv2_670020	+	4354218	4355366	20.076		GHKL domain protein	COG0784,COG0642	T	Signal transduction mechanisms	CELLULAR PROCESSES AND SIGNALING
LMANv2_370099	+	3134829	3135077	20.0386		conserved protein of unknown function	COG2442	S	Function unknown	POORLY CHARACTERIZED
LMANv2_20033	+	80460	80969	20.0245		conserved protein of unknown function
LMANv2_660078	-	4307871	4309115	20.0172		conserved protein of unknown function
LMANv2_210058	+	1865573	1867495	19.993		conserved protein of unknown function
LMANv2_620006	-	4150958	4151926	19.9861	fabH	Beta-ketoacyl-acyl-carrier-protein synthase III	COG0332	I	Lipid transport and metabolism	METABOLISM
LMANv2_430035	-	3359559	3360248	19.9837		conserved protein of unknown function
LMANv2_10035	+	32955	33599	19.9792	tal	putative transaldolase	COG0176	G	Carbohydrate transport and metabolism	METABOLISM
LMANv2_480023	+	3641093	3641677	19.9323		Caa(3)-type oxidase, subunit IV	COG3125	C	Energy production and conversion	METABOLISM
LMANv2_90133	+	762599	762970	19.9239		conserved protein of unknown function
LMANv2_660098	-	4326783	4327103	19.9021		EPS-associated transcriptional regulator, MarR family	COG1522	K	Transcription	INFORMATION STORAGE AND PROCESSING
LMANv2_60078	-	351135	351596	19.9013	flgC	Flagellar basal-body rod protein FlgC	COG1558	N	Cell motility	CELLULAR PROCESSES AND SIGNALING
LMANv2_660066	-	4295685	4296677	19.8982		NAD dependent epimerase/dehydratase, LLPSF_EDH_00030 family	['COG0451' 'COG0451']	['G' 'M']	['Carbohydrate transport and metabolism' 'Cell wall/membrane/envelope biogenesis']	['METABOLISM' 'CELLULAR PROCESSES AND SIGNALING']
LMANv2_110017	+	1017836	1018213	19.8762		Polymer-forming cytoskeletal family protein	COG1664	M	Cell wall/membrane/envelope biogenesis	CELLULAR PROCESSES AND SIGNALING
LMANv2_660096	-	4324720	4325817	19.863		FAD dependent oxidoreductase	COG0579	R	General function prediction only	POORLY CHARACTERIZED
LMANv2_660082	-	4311885	4312736	19.8093		RmlD substrate binding domain protein	COG1091	M	Cell wall/membrane/envelope biogenesis	CELLULAR PROCESSES AND SIGNALING
LMANv2_160001	+	1386929	1387129	19.809		protein of unknown function
LMANv2_90105	+	735127	735996	19.7926		Glutamyl-tRNAGlu reductase	COG0373	H	Coenzyme transport and metabolism	METABOLISM
LMANv2_470012	+	3508793	3508999	19.767		conserved protein of unknown function
LMANv2_450001	-	3421774	3422916	19.7638		putative 3-deoxy-7-phosphoheptulonate synthase	COG2876	E	Amino acid transport and metabolism	METABOLISM
LMANv2_660085	-	4314462	4314896	19.7181		NUDIX domain protein	['COG0494' 'COG0494']	['L' 'R']	['Replication, recombination and repair' 'General function prediction only']	['INFORMATION STORAGE AND PROCESSING' 'POORLY CHARACTERIZED']
LMANv2_660050	-	4279061	4279390	19.704		protein of unknown function	COG2192	O	Posttranslational modification, protein turnover, chaperones	CELLULAR PROCESSES AND SIGNALING
LMANv2_70045	-	465897	467447	19.6382		Glycosyltransferase	COG1215	M	Cell wall/membrane/envelope biogenesis	CELLULAR PROCESSES AND SIGNALING
LMANv2_60077	-	350749	351132	19.6275	fliE	Flagellar hook-basal body complex protein FliE	['COG1677' 'COG1677']	['N' 'U']	['Cell motility' 'Intracellular trafficking, secretion, and vesicular transport']	['CELLULAR PROCESSES AND SIGNALING' 'CELLULAR PROCESSES AND SIGNALING']
LMANv2_150140	-	1366065	1366862	19.6024	flgG	flagellar component of cell-distal portion of basal-body rod	COG4786	N	Cell motility	CELLULAR PROCESSES AND SIGNALING
LMANv2_290097	+	2482610	2483089	19.5465		putative lipoprotein
LMANv2_320082	-	2721604	2722194	19.5046		TonB-dependent receptor	COG0810	M	Cell wall/membrane/envelope biogenesis	CELLULAR PROCESSES AND SIGNALING
LMANv2_misc_RNA_2	-	1648697	1648876	19.476
LMANv2_90212	+	844221	845318	19.457		conserved protein of unknown function	COG0491	R	General function prediction only	POORLY CHARACTERIZED
LMANv2_80016	+	519184	520761	19.4199		Outer membrane efflux protein	['COG1538' 'COG1538']	['M' 'U']	['Cell wall/membrane/envelope biogenesis' 'Intracellular trafficking, secretion, and vesicular transport']	['CELLULAR PROCESSES AND SIGNALING' 'CELLULAR PROCESSES AND SIGNALING']
LMANv2_90154	-	785354	785476	19.3873		conserved protein of unknown function
LMANv2_590008	+	4030765	4032417	19.3224		Carboxyl transferase domain protein	COG4799	I	Lipid transport and metabolism	METABOLISM
LMANv2_420015	+	3313114	3313809	19.319		putative lipoprotein
LMANv2_560008	-	3978736	3981987	19.3125		RND transporter, Hydrophobe/Amphiphile Efflux-1 (HAE1)/Heavy Metal Efflux (HME) family, permease protein	COG0841	V	Defense mechanisms	CELLULAR PROCESSES AND SIGNALING
LMANv2_70022	+	443576	443908	19.3124		Anti-sigma factor antagonist	COG1366	T	Signal transduction mechanisms	CELLULAR PROCESSES AND SIGNALING
LMANv2_720017	+	4459229	4459732	19.2943		conserved protein of unknown function	COG3832	S	Function unknown	POORLY CHARACTERIZED
LMANv2_330110	-	2839818	2840231	19.2922	ndk	Nucleoside diphosphate kinase	COG0105	F	Nucleotide transport and metabolism	METABOLISM
LMANv2_10029	-	27914	28342	19.2705		conserved protein of unknown function	COG0419	L	Replication, recombination and repair	INFORMATION STORAGE AND PROCESSING
LMANv2_360005	+	3021267	3021809	19.2		conserved protein of unknown function
LMANv2_60148	+	420130	421314	19.1757	acdA	Acyl-CoA dehydrogenase	COG1960	I	Lipid transport and metabolism	METABOLISM
LMANv2_810003	-	4581425	4581808	19.1513	atpC	ATP synthase epsilon chain	COG0355	C	Energy production and conversion	METABOLISM
LMANv2_500005	-	3768161	3769999	19.1197		conserved protein of unknown function
LMANv2_410066	+	3286581	3287696	19.1065		conserved protein of unknown function	COG1426	S	Function unknown	POORLY CHARACTERIZED
LMANv2_200029	-	1761587	1761976	19.0948		Response regulator receiver domain protein	COG0784	T	Signal transduction mechanisms	CELLULAR PROCESSES AND SIGNALING
LMANv2_410073	+	3293785	3294753	19.0521	secF	Protein-export membrane protein SecF	COG0341	U	Intracellular trafficking, secretion, and vesicular transport	CELLULAR PROCESSES AND SIGNALING
LMANv2_270002	-	2249479	2249937	19.0024		conserved exported protein of unknown function
LMANv2_90208	-	839819	840295	18.9902	ygaF	putative peroxiredoxin YgaF	COG1225	O	Posttranslational modification, protein turnover, chaperones	CELLULAR PROCESSES AND SIGNALING
LMANv2_550004	-	3964336	3965583	18.9629	glyA	serine hydroxymethyltransferase	COG0112	E	Amino acid transport and metabolism	METABOLISM
LMANv2_90213	+	845335	846147	18.9113		KR domain protein	['COG1028' 'COG1028' 'COG1028']	['I' 'Q' 'R']	['Lipid transport and metabolism' 'Secondary metabolites biosynthesis, transport and catabolism' 'General function prediction only']	['METABOLISM' 'METABOLISM' 'POORLY CHARACTERIZED']
LMANv2_310004	+	2595859	2596203	18.8807	glnK	nitrogen assimilation regulatory protein for GlnL, GlnE, and AmtB	COG0347	E	Amino acid transport and metabolism	METABOLISM
LMANv2_70055	+	478302	478682	18.8617		conserved protein of unknown function
LMANv2_470061	+	3565414	3565986	18.8067		conserved exported protein of unknown function
LMANv2_200010	-	1745127	1745690	18.78		conserved protein of unknown function
LMANv2_660054	-	4282949	4283578	18.7029		Cytidylyltransferase	COG1083	M	Cell wall/membrane/envelope biogenesis	CELLULAR PROCESSES AND SIGNALING
LMANv2_620005	-	4145591	4150933	18.6809		Stage II sporulation protein E	['COG0515,COG3899' 'COG0515,COG2208' 'COG0515' 'COG0515,COG2203,COG2208']	['R' 'K' 'L' 'T']	['General function prediction only' 'Transcription' 'Replication, recombination and repair' 'Signal transduction mechanisms']	['POORLY CHARACTERIZED' 'INFORMATION STORAGE AND PROCESSING' 'INFORMATION STORAGE AND PROCESSING' 'CELLULAR PROCESSES AND SIGNALING']
LMANv2_270027	-	2280440	2280976	18.6677		conserved exported protein of unknown function
LMANv2_160032	-	1419003	1419821	18.64		conserved exported protein of unknown function
LMANv2_80078	+	577375	578202	18.6261	caiD	Enoyl-CoA hydratase	COG1024	I	Lipid transport and metabolism	METABOLISM
LMANv2_340040	+	2916485	2917360	18.5975		Peptidyl-prolyl cis-trans isomerase	COG0652	O	Posttranslational modification, protein turnover, chaperones	CELLULAR PROCESSES AND SIGNALING
LMANv2_740007	-	4503308	4503760	18.5722		conserved protein of unknown function
LMANv2_430017	-	3338262	3338702	18.56		conserved exported protein of unknown function
LMANv2_300001	-	2483289	2483789	18.5332		exported protein of unknown function
LMANv2_100035	+	892918	893034	18.5231		conserved protein of unknown function
LMANv2_90051	-	679672	680514	18.5219	speE	Spermidine synthase 2	COG0421	E	Amino acid transport and metabolism	METABOLISM
LMANv2_90031	-	666276	667025	18.5184	mtnB	Methylthioribulose-1-phosphate dehydratase	COG0235	G	Carbohydrate transport and metabolism	METABOLISM
LMANv2_370012	-	3057415	3058875	18.4997	gatB	Aspartyl/glutamyl-tRNA(Asn/Gln) amidotransferase subunit B	COG0064	J	Translation, ribosomal structure and biogenesis	INFORMATION STORAGE AND PROCESSING
LMANv2_370088	-	3123763	3123987	18.4896	yidD	hypothetical protein	COG0759	S	Function unknown	POORLY CHARACTERIZED
LMANv2_230028	-	1966007	1967188	18.4837	thlA	Acetyl-CoA acetyltransferase	COG0183	I	Lipid transport and metabolism	METABOLISM
LMANv2_660056	-	4284789	4287050	18.4797		NeuB family protein	['COG2089' 'COG1082' 'COG0517']	['M' 'G' 'R']	['Cell wall/membrane/envelope biogenesis' 'Carbohydrate transport and metabolism' 'General function prediction only']	['CELLULAR PROCESSES AND SIGNALING' 'METABOLISM' 'POORLY CHARACTERIZED']
LMANv2_260025	-	2204908	2205342	18.4535		conserved protein of unknown function
LMANv2_320031	+	2652515	2657011	18.4216	gltB	Glutamate synthase [NADPH] large chain	COG0067,COG0069,COG0070	E	Amino acid transport and metabolism	METABOLISM
LMANv2_660069	-	4299162	4300247	18.421		Glycosyltransferase-like protein, family 2	COG0463	M	Cell wall/membrane/envelope biogenesis	CELLULAR PROCESSES AND SIGNALING
LMANv2_430020	-	3343906	3344355	18.4208	exbD	ExbD-related biopolymer transport protein	COG0848	U	Intracellular trafficking, secretion, and vesicular transport	CELLULAR PROCESSES AND SIGNALING
LMANv2_480050	-	3672728	3673249	18.4055		conserved membrane protein of unknown function
LMANv2_290071	-	2464091	2464528	18.4044		protein of unknown function
LMANv2_620009	+	4155390	4156148	18.3946		KR domain protein	['COG1028' 'COG1028' 'COG1028']	['I' 'Q' 'R']	['Lipid transport and metabolism' 'Secondary metabolites biosynthesis, transport and catabolism' 'General function prediction only']	['METABOLISM' 'METABOLISM' 'POORLY CHARACTERIZED']
LMANv2_170134	+	1603727	1605214	18.3905	pepA	putative cytosol aminopeptidase	COG0260	E	Amino acid transport and metabolism	METABOLISM
LMANv2_100069	-	931228	932397	18.3415		NAD(P)(+) transhydrogenase (B-specific) family protein	COG3288	C	Energy production and conversion	METABOLISM
LMANv2_660044	-	4272860	4273615	18.32		HpcH/HpaI aldolase/citrate lyase family protein	COG3836	G	Carbohydrate transport and metabolism	METABOLISM
LMANv2_10002	-	829	1713	18.3092		S1/P1 Nuclease
LMANv2_90013	+	646102	648300	18.2904	yliK	methylmalonyl-CoA mutase	COG1884,COG2185	I	Lipid transport and metabolism	METABOLISM
LMANv2_470092	-	3596206	3596403	18.2873		conserved protein of unknown function
LMANv2_370089	-	3123984	3124136	18.2635		Ribonuclease P protein component-like protein	COG0594	J	Translation, ribosomal structure and biogenesis	INFORMATION STORAGE AND PROCESSING
LMANv2_470110	+	3611936	3612283	18.2628		Predicted protein involved in cell shape determination	COG1664	M	Cell wall/membrane/envelope biogenesis	CELLULAR PROCESSES AND SIGNALING
LMANv2_100036	+	892964	893668	18.2625		Acyltransferase	COG0204	I	Lipid transport and metabolism	METABOLISM
LMANv2_70056	-	480206	481408	18.2574	ftsZ	GTP-binding tubulin-like cell division protein	COG0206	D	Cell cycle control, cell division, chromosome partitioning	CELLULAR PROCESSES AND SIGNALING
LMANv2_100015	-	873843	874211	18.2205		conserved protein of unknown function
LMANv2_70028	-	448720	449874	18.2194		S1 RNA binding domain protein	COG0539	J	Translation, ribosomal structure and biogenesis	INFORMATION STORAGE AND PROCESSING
LMANv2_170009	+	1470780	1471562	18.2097	motA	Motility protein A	COG1291	N	Cell motility	CELLULAR PROCESSES AND SIGNALING
LMANv2_290082	-	2472859	2474157	18.1691	eno	enolase	COG0148	G	Carbohydrate transport and metabolism	METABOLISM
LMANv2_170061	-	1519860	1520252	18.1667		DoxX-like family protein
LMANv2_410021	-	3242748	3243212	18.1595		conserved protein of unknown function
LMANv2_150048	+	1270809	1271918	18.1557	pilF	TPR-repeat-containing protein	COG0457	R	General function prediction only	POORLY CHARACTERIZED
LMANv2_660081	-	4310716	4311882	18.1512		Methyltransferase domain protein	['COG0500' 'COG0500']	['Q' 'R']	['Secondary metabolites biosynthesis, transport and catabolism' 'General function prediction only']	['METABOLISM' 'POORLY CHARACTERIZED']
LMANv2_160038	+	1425387	1425887	18.1437		Biotin-requiring enzyme	COG0511	I	Lipid transport and metabolism	METABOLISM
LMANv2_90165	-	792234	794246	18.1066	meaA	Protein MeaA	COG1884,COG2185	I	Lipid transport and metabolism	METABOLISM
LMANv2_500072	-	3838691	3839764	18.0972	cheB	Chemotaxis response regulator protein-glutamate methylesterase of group 1 operon	['COG2201' 'COG2201']	['N' 'T']	['Cell motility' 'Signal transduction mechanisms']	['CELLULAR PROCESSES AND SIGNALING' 'CELLULAR PROCESSES AND SIGNALING']
LMANv2_410077	+	3298361	3299566	18.0716	ribBA	Riboflavin biosynthesis protein RibBA [Includes: 3,4-dihydroxy-2-butanone 4-phosphate synthase ; GTP cyclohydrolase-2]	COG0108,COG0807	H	Coenzyme transport and metabolism	METABOLISM
LMANv2_330039	+	2772720	2774192	18.0386	purF	Amidophosphoribosyltransferase	COG0034	F	Nucleotide transport and metabolism	METABOLISM
LMANv2_320083	-	2722198	2722608	18.0245		Transport energizing protein, ExbD/TolR family	COG0848	U	Intracellular trafficking, secretion, and vesicular transport	CELLULAR PROCESSES AND SIGNALING
LMANv2_670019	+	4351681	4354179	17.9605		GHKL domain protein	COG0642	T	Signal transduction mechanisms	CELLULAR PROCESSES AND SIGNALING
LMANv2_230036	-	1974568	1974738	17.9495		conserved protein of unknown function
LMANv2_270016	+	2263980	2264387	17.9224		conserved membrane protein of unknown function	COG0475	P	Inorganic ion transport and metabolism	METABOLISM
LMANv2_10010	+	10010	10501	17.8888		conserved membrane protein of unknown function	COG4539	S	Function unknown	POORLY CHARACTERIZED
LMANv2_150038	-	1260979	1262334	17.8864	tig	Trigger factor	COG0544	O	Posttranslational modification, protein turnover, chaperones	CELLULAR PROCESSES AND SIGNALING
LMANv2_500073	-	3839770	3842982	17.8747		P2 response regulator binding domain protein	['COG0643,COG1776' 'COG0643,COG1776']	['N' 'T']	['Cell motility' 'Signal transduction mechanisms']	['CELLULAR PROCESSES AND SIGNALING' 'CELLULAR PROCESSES AND SIGNALING']
LMANv2_590054	+	4079395	4079658	17.8664		FlhB/HrpN/YscU/SpaS domain protein	COG2257	S	Function unknown	POORLY CHARACTERIZED
LMANv2_370100	-	3135493	3136020	17.8282	nuoI	NADH-quinone oxidoreductase subunit I	COG1143	C	Energy production and conversion	METABOLISM
LMANv2_150079	-	1302497	1302850	17.821		conserved protein of unknown function
LMANv2_340079	-	2956681	2956995	17.8171		Anti-sigma factor antagonist	COG1366	T	Signal transduction mechanisms	CELLULAR PROCESSES AND SIGNALING
LMANv2_120030	+	1071326	1071628	17.798		conserved protein of unknown function
LMANv2_500077	-	3844645	3844962	17.794	zapA	Cell division protein ZapA	COG3027	S	Function unknown	POORLY CHARACTERIZED
LMANv2_660037	-	4265376	4266143	17.7891	rfbF	Glucose-1-phosphate cytidylyltransferase	['COG1208' 'COG1208']	['J' 'M']	['Translation, ribosomal structure and biogenesis' 'Cell wall/membrane/envelope biogenesis']	['INFORMATION STORAGE AND PROCESSING' 'CELLULAR PROCESSES AND SIGNALING']
LMANv2_tRNA26	-	4027086	4027158	17.783
LMANv2_330084	-	2816241	2817629	17.7652	gyrA	DNA gyrase subunit A	COG0188	L	Replication, recombination and repair	INFORMATION STORAGE AND PROCESSING
LMANv2_410006	-	3228147	3228941	17.6939		putative flagellar hook capping protein	COG1843	N	Cell motility	CELLULAR PROCESSES AND SIGNALING
LMANv2_620002	-	4143137	4144615	17.6914		Adenylate/guanylate cyclase	COG2203,COG2114	T	Signal transduction mechanisms	CELLULAR PROCESSES AND SIGNALING
LMANv2_760004	+	4545257	4546645	17.6895		Peptidase, S41 family	COG0793	M	Cell wall/membrane/envelope biogenesis	CELLULAR PROCESSES AND SIGNALING
LMANv2_670028	+	4360840	4362597	17.6363	rpoD	RNA polymerase sigma factor RpoD	COG0568	K	Transcription	INFORMATION STORAGE AND PROCESSING
LMANv2_660042	-	4271039	4272067	17.6222		Oxidoreductase, NAD-binding domain protein	COG0673	R	General function prediction only	POORLY CHARACTERIZED
LMANv2_330059	+	2791504	2793189	17.6204	cysI	Sulfite reductase [NADPH] hemoprotein beta-component	COG0155	P	Inorganic ion transport and metabolism	METABOLISM
LMANv2_90022	+	656019	656423	17.6142	exbD	ExbD-related biopolymer transport protein	COG0848	U	Intracellular trafficking, secretion, and vesicular transport	CELLULAR PROCESSES AND SIGNALING
LMANv2_80069	+	569111	570229	17.6056	nlpD	M23 family metalloendopeptidase	COG0739	M	Cell wall/membrane/envelope biogenesis	CELLULAR PROCESSES AND SIGNALING
LMANv2_660048	-	4277581	4278408	17.5843		Carbamoyltransferase (fragment)	COG2192	O	Posttranslational modification, protein turnover, chaperones	CELLULAR PROCESSES AND SIGNALING
LMANv2_660049	-	4278452	4278706	17.5567		protein of unknown function	COG2192	O	Posttranslational modification, protein turnover, chaperones	CELLULAR PROCESSES AND SIGNALING
LMANv2_520019	-	3888361	3888549	17.539		conserved protein of unknown function
LMANv2_100034	+	892641	892925	17.5099		conserved protein of unknown function
LMANv2_150021	-	1245402	1245878	17.5019		Cyclic nucleotide binding protein	COG0664	T	Signal transduction mechanisms	CELLULAR PROCESSES AND SIGNALING
LMANv2_10030	-	28339	28791	17.4564	fliS	Endoflagellar biosynthesis chaperone	['COG1516' 'COG1516' 'COG1516']	['N' 'O' 'U']	['Cell motility' 'Posttranslational modification, protein turnover, chaperones' 'Intracellular trafficking, secretion, and vesicular transport']	['CELLULAR PROCESSES AND SIGNALING' 'CELLULAR PROCESSES AND SIGNALING' 'CELLULAR PROCESSES AND SIGNALING']
LMANv2_330020	+	2754985	2755212	17.4505		conserved protein of unknown function
LMANv2_460023	-	3475308	3477131	17.4458		Peptidase, S41 family	COG0793	M	Cell wall/membrane/envelope biogenesis	CELLULAR PROCESSES AND SIGNALING
LMANv2_130058	-	1197597	1199231	17.413	ybiT	putative transporter fused subunits of ABC superfamily: ATP-binding components	COG0488	R	General function prediction only	POORLY CHARACTERIZED
LMANv2_660063	-	4292897	4293931	17.3823	legI	N,N'-diacetyllegionaminic acid synthase	COG2089	M	Cell wall/membrane/envelope biogenesis	CELLULAR PROCESSES AND SIGNALING
LMANv2_200011	-	1745695	1746315	17.382		RNA polymerase sigma factor	COG1595	K	Transcription	INFORMATION STORAGE AND PROCESSING
LMANv2_410041	+	3260469	3261938	17.3721		putative membrane protein	COG1055	P	Inorganic ion transport and metabolism	METABOLISM
LMANv2_670025	+	4358291	4358500	17.3623	rpsU	30S ribosomal protein S21	COG0828	J	Translation, ribosomal structure and biogenesis	INFORMATION STORAGE AND PROCESSING
LMANv2_330125	+	2859642	2860745	17.3511		conserved exported protein of unknown function
LMANv2_110011	+	1013633	1014517	17.3288	dapA	4-hydroxy-tetrahydrodipicolinate synthase	['COG0329' 'COG0329']	['E' 'M']	['Amino acid transport and metabolism' 'Cell wall/membrane/envelope biogenesis']	['METABOLISM' 'CELLULAR PROCESSES AND SIGNALING']
LMANv2_340058	+	2936219	2936839	17.3275	leuD	3-isopropylmalate isomerase subunit	COG0066	E	Amino acid transport and metabolism	METABOLISM
LMANv2_300058	-	2568986	2569270	17.2977		conserved protein of unknown function
LMANv2_370114	-	3153818	3154486	17.2746		conserved protein of unknown function	['COG0532' 'COG0419']	['J' 'L']	['Translation, ribosomal structure and biogenesis' 'Replication, recombination and repair']	['INFORMATION STORAGE AND PROCESSING' 'INFORMATION STORAGE AND PROCESSING']
LMANv2_140004	-	1204339	1204881	17.2376	hslV	peptidase component of the HslUV protease	COG5405	O	Posttranslational modification, protein turnover, chaperones	CELLULAR PROCESSES AND SIGNALING
LMANv2_660059	-	4289363	4290301	17.224		Polysaccharide deacetylase	COG0726	G	Carbohydrate transport and metabolism	METABOLISM
LMANv2_120026	-	1066000	1067325	17.21	cyaA	Adenylate/guanylate cyclase	COG2114	T	Signal transduction mechanisms	CELLULAR PROCESSES AND SIGNALING
LMANv2_490066	-	3757209	3758423	17.2006	aatA	Aspartate aminotransferase	COG0436	E	Amino acid transport and metabolism	METABOLISM
LMANv2_230041	-	1981010	1983028	17.1719		conserved protein of unknown function	COG0419	L	Replication, recombination and repair	INFORMATION STORAGE AND PROCESSING
LMANv2_190041	+	1697625	1697747	17.1571		conserved protein of unknown function
LMANv2_90021	+	655315	655929	17.15	tolQ	TolQ-like transport protein	COG0811	U	Intracellular trafficking, secretion, and vesicular transport	CELLULAR PROCESSES AND SIGNALING
LMANv2_470035	+	3534191	3534565	17.1418		putative lipoprotein
LMANv2_90145	+	776030	777853	17.087	htpG	Chaperone protein HtpG	COG0326	O	Posttranslational modification, protein turnover, chaperones	CELLULAR PROCESSES AND SIGNALING
LMANv2_90108	+	738528	739859	17.0649	hemL	Glutamate-1-semialdehyde 2,1-aminomutase	COG0001	H	Coenzyme transport and metabolism	METABOLISM
LMANv2_70041	-	462133	462594	17.0603	ptsN	Phosphoenolpyruvate-dependent enzyme IIA component of the PTS system	['COG1762' 'COG1762']	['G' 'T']	['Carbohydrate transport and metabolism' 'Signal transduction mechanisms']	['METABOLISM' 'CELLULAR PROCESSES AND SIGNALING']
LMANv2_60120	-	393728	394153	17.0468		conserved protein of unknown function
LMANv2_620010	+	4156719	4157528	17.0347	ptc	Serine/threonine phosphatase	COG0631	T	Signal transduction mechanisms	CELLULAR PROCESSES AND SIGNALING
LMANv2_220050	-	1935093	1936196	16.9559		DegT/DnrJ/EryC1/StrS aminotransferase family protein	COG0399	M	Cell wall/membrane/envelope biogenesis	CELLULAR PROCESSES AND SIGNALING
LMANv2_370073	+	3110950	3111189	16.95		conserved protein of unknown function
LMANv2_540019	-	3955943	3957034	16.9134		conserved protein of unknown function
LMANv2_150080	-	1302859	1304844	16.8972		Predicted polymerase	COG1315	L	Replication, recombination and repair	INFORMATION STORAGE AND PROCESSING
LMANv2_170106	+	1563570	1564997	16.8928		conserved exported protein of unknown function
LMANv2_60089	-	363735	364127	16.8568	gcvH	glycine cleavage complex lipoylprotein	COG0509	E	Amino acid transport and metabolism	METABOLISM
LMANv2_370026	-	3071933	3072772	16.8386		SCO1/SenC	COG1999	R	General function prediction only	POORLY CHARACTERIZED
LMANv2_150046	-	1268670	1270379	16.8358	ilvB	Acetolactate synthase large subunit	['COG0028' 'COG0028']	['E' 'H']	['Amino acid transport and metabolism' 'Coenzyme transport and metabolism']	['METABOLISM' 'METABOLISM']
LMANv2_330012	+	2744878	2745237	16.822		conserved protein of unknown function
LMANv2_150091	-	1315320	1316384	16.8068		Endoflagellar motor switch protein	['COG1776,COG1886' 'COG1776' 'COG1886']	['N' 'T' 'U']	['Cell motility' 'Signal transduction mechanisms' 'Intracellular trafficking, secretion, and vesicular transport']	['CELLULAR PROCESSES AND SIGNALING' 'CELLULAR PROCESSES AND SIGNALING' 'CELLULAR PROCESSES AND SIGNALING']
LMANv2_170022	+	1481832	1482599	16.7953	sufC	component of SufBCD complex, ATP-binding component of ABC superfamily	COG0396	O	Posttranslational modification, protein turnover, chaperones	CELLULAR PROCESSES AND SIGNALING
LMANv2_330123	+	2856902	2857630	16.7951		ABC transporter permease protein	COG1277	R	General function prediction only	POORLY CHARACTERIZED
LMANv2_490060	+	3751344	3751649	16.6918		conserved protein of unknown function
LMANv2_100028	+	889592	889825	16.6738		conserved protein of unknown function
LMANv2_80018	+	522255	522497	16.6696		Zinc ribbon domain protein	COG2331	S	Function unknown	POORLY CHARACTERIZED
LMANv2_140014	+	1213921	1214208	16.605	xseB	Exodeoxyribonuclease 7 small subunit	COG1722	L	Replication, recombination and repair	INFORMATION STORAGE AND PROCESSING
LMANv2_590063	+	4086160	4088007	16.5736		putative type II secretion system protein D	['COG1450' 'COG1450']	['N' 'U']	['Cell motility' 'Intracellular trafficking, secretion, and vesicular transport']	['CELLULAR PROCESSES AND SIGNALING' 'CELLULAR PROCESSES AND SIGNALING']
LMANv2_60040	-	316337	317392	16.5573		Cyclic nucleotide-binding domain protein	['COG0664' 'COG1729' 'COG0457']	['T' 'S' 'R']	['Signal transduction mechanisms' 'Function unknown' 'General function prediction only']	['CELLULAR PROCESSES AND SIGNALING' 'POORLY CHARACTERIZED' 'POORLY CHARACTERIZED']
LMANv2_560007	-	3978000	3978623	16.5438		Transcriptional regulator, TetR family	COG1309	K	Transcription	INFORMATION STORAGE AND PROCESSING
LMANv2_60096	-	367340	369004	16.5284		conserved exported protein of unknown function	COG1196	D	Cell cycle control, cell division, chromosome partitioning	CELLULAR PROCESSES AND SIGNALING
LMANv2_660090	-	4318217	4319833	16.5124		conserved protein of unknown function
LMANv2_280076	+	2362418	2362633	16.51		conserved protein of unknown function
LMANv2_160034	-	1420618	1421499	16.4996		conserved protein of unknown function	COG1655	S	Function unknown	POORLY CHARACTERIZED
LMANv2_660045	-	4274227	4274823	16.4901		Transferase hexapeptide repeat protein	COG0110	R	General function prediction only	POORLY CHARACTERIZED
LMANv2_370021	-	3066846	3067145	16.488		putative lipoprotein
LMANv2_150007	+	1224838	1225296	16.4392		conserved exported protein of unknown function	COG1145	C	Energy production and conversion	METABOLISM
LMANv2_230005	+	1946649	1946864	16.4233		conserved protein of unknown function	['COG0477' 'COG0477' 'COG0477' 'COG0477']	['E' 'G' 'P' 'R']	['Amino acid transport and metabolism' 'Carbohydrate transport and metabolism' 'Inorganic ion transport and metabolism' 'General function prediction only']	['METABOLISM' 'METABOLISM' 'METABOLISM' 'POORLY CHARACTERIZED']
LMANv2_180040	+	1659052	1659585	16.3793	apt	adenine phosphoribosyltransferase	COG0503	F	Nucleotide transport and metabolism	METABOLISM
LMANv2_20068	-	125127	126080	16.3766	sppA	Signal peptide peptidase SppA, 36K type	['COG0616' 'COG0616']	['O' 'U']	['Posttranslational modification, protein turnover, chaperones' 'Intracellular trafficking, secretion, and vesicular transport']	['CELLULAR PROCESSES AND SIGNALING' 'CELLULAR PROCESSES AND SIGNALING']
LMANv2_590047	+	4075608	4076063	16.3232	rpsP	30S ribosomal protein S16	COG0228	J	Translation, ribosomal structure and biogenesis	INFORMATION STORAGE AND PROCESSING
LMANv2_670029	+	4362768	4362857	16.32		conserved protein of unknown function
LMANv2_740015	-	4511570	4512694	16.3155		DegT/DnrJ/EryC1/StrS aminotransferase family protein	COG0399	M	Cell wall/membrane/envelope biogenesis	CELLULAR PROCESSES AND SIGNALING
LMANv2_130026	-	1158765	1159376	16.3141		conserved protein of unknown function
LMANv2_340070	-	2950035	2950277	16.3081		Glutaredoxin	COG0695	O	Posttranslational modification, protein turnover, chaperones	CELLULAR PROCESSES AND SIGNALING
LMANv2_340034	+	2911109	2911645	16.3053	fliN	Flagellar motor switch protein FliN	['COG1886' 'COG1886' 'COG2931']	['N' 'U' 'Q']	['Cell motility' 'Intracellular trafficking, secretion, and vesicular transport' 'Secondary metabolites biosynthesis, transport and catabolism']	['CELLULAR PROCESSES AND SIGNALING' 'CELLULAR PROCESSES AND SIGNALING' 'METABOLISM']
LMANv2_150097	-	1322350	1323135	16.3026	dltE	Short-chain dehydrogenase	COG0300	R	General function prediction only	POORLY CHARACTERIZED
LMANv2_90197	+	823888	824868	16.2987		Ribosomal protein L11 methyltransferase-like protein	['COG0500' 'COG0500' 'COG0640']	['Q' 'R' 'K']	['Secondary metabolites biosynthesis, transport and catabolism' 'General function prediction only' 'Transcription']	['METABOLISM' 'POORLY CHARACTERIZED' 'INFORMATION STORAGE AND PROCESSING']
LMANv2_660068	-	4297363	4299150	16.2954		ABC transporter, ATP-binding protein	COG1132	V	Defense mechanisms	CELLULAR PROCESSES AND SIGNALING
LMANv2_660070	-	4300234	4301169	16.2954		NAD-binding protein	['COG0451' 'COG0451']	['G' 'M']	['Carbohydrate transport and metabolism' 'Cell wall/membrane/envelope biogenesis']	['METABOLISM' 'CELLULAR PROCESSES AND SIGNALING']
LMANv2_660086	-	4314900	4315295	16.2673		conserved protein of unknown function
LMANv2_660080	-	4309916	4310701	16.2595		Phytanoyl-CoA dioxygenase PhyH
LMANv2_370006	-	3049664	3050569	16.2548		RNA polymerase sigma factor, sigma-70 family	COG1595	K	Transcription	INFORMATION STORAGE AND PROCESSING
LMANv2_270001	-	2247067	2249466	16.2414		Papain family cysteine protease	COG4870	O	Posttranslational modification, protein turnover, chaperones	CELLULAR PROCESSES AND SIGNALING
LMANv2_660065	-	4294522	4295685	16.2216		Aminotransferase, LLPSF_NHT_00031 family	COG0399	M	Cell wall/membrane/envelope biogenesis	CELLULAR PROCESSES AND SIGNALING
LMANv2_410036	-	3256314	3256871	16.2052		conserved protein of unknown function
LMANv2_660071	-	4301166	4301570	16.1973		WxcM-like protein
LMANv2_340036	-	2913053	2914000	16.1795		SPFH domain/Band 7 family protein	COG0330	O	Posttranslational modification, protein turnover, chaperones	CELLULAR PROCESSES AND SIGNALING
LMANv2_720020	-	4460889	4461644	16.1267		conserved protein of unknown function
LMANv2_490036	-	3729642	3730361	16.125	nth	Endonuclease III	COG0177	L	Replication, recombination and repair	INFORMATION STORAGE AND PROCESSING
LMANv2_240074	-	2082688	2083020	16.1146		Anti-sigma factor antagonist	COG1366	T	Signal transduction mechanisms	CELLULAR PROCESSES AND SIGNALING
LMANv2_430005	-	3324992	3325672	16.1054		conserved protein of unknown function	COG2013	S	Function unknown	POORLY CHARACTERIZED
LMANv2_120021	-	1059147	1060829	16.0993	ilvD	Dihydroxy-acid dehydratase	['COG0129' 'COG0129']	['E' 'G']	['Amino acid transport and metabolism' 'Carbohydrate transport and metabolism']	['METABOLISM' 'METABOLISM']
LMANv2_240030	+	2031754	2032971	16.093	nuoD	NADH-quinone oxidoreductase subunit D	COG0649	C	Energy production and conversion	METABOLISM
LMANv2_490069	+	3761823	3762809	16.0771	sppA	Periplasmic serine protease	['COG0616' 'COG0616']	['O' 'U']	['Posttranslational modification, protein turnover, chaperones' 'Intracellular trafficking, secretion, and vesicular transport']	['CELLULAR PROCESSES AND SIGNALING' 'CELLULAR PROCESSES AND SIGNALING']
LMANv2_500027	-	3794377	3794589	16.0361		conserved protein of unknown function
LMANv2_210035	+	1839724	1841544	16.0314	bipA	GTP-binding protein	COG1217	T	Signal transduction mechanisms	CELLULAR PROCESSES AND SIGNALING
LMANv2_150045	-	1268188	1268673	16.0163	ilvH	Acetolactate synthase small subunit	COG0440	E	Amino acid transport and metabolism	METABOLISM
LMANv2_230050	-	1991015	1991749	15.9977		conserved exported protein of unknown function
LMANv2_490002	+	3681603	3683612	15.9804	fadH	2,4-dienoyl-CoA reductase [NADPH]	['COG1902' 'COG0446']	['C' 'R']	['Energy production and conversion' 'General function prediction only']	['METABOLISM' 'POORLY CHARACTERIZED']
LMANv2_280058	-	2344083	2344436	15.9722		conserved protein of unknown function	COG1196	D	Cell cycle control, cell division, chromosome partitioning	CELLULAR PROCESSES AND SIGNALING
LMANv2_170011	+	1472446	1472970	15.9621	fliL	Flagellar basal body-associated protein FliL	COG1580	N	Cell motility	CELLULAR PROCESSES AND SIGNALING
LMANv2_240034	+	2035848	2036549	15.92		NADH-ubiquinone/plastoquinone oxidoreductase chain 6	COG0839	C	Energy production and conversion	METABOLISM
LMANv2_30010	+	142650	143345	15.9021		Glycosyltransferase, group 2 family protein	COG0463	M	Cell wall/membrane/envelope biogenesis	CELLULAR PROCESSES AND SIGNALING
LMANv2_760013	+	4554856	4556166	15.8702	udg	UDP-glucose 6-dehydrogenase	COG1004	M	Cell wall/membrane/envelope biogenesis	CELLULAR PROCESSES AND SIGNALING
LMANv2_170075	+	1533796	1534653	15.8669	purC	Phosphoribosylaminoimidazole-succinocarboxamide synthase	COG0152	F	Nucleotide transport and metabolism	METABOLISM
LMANv2_660043	-	4272070	4272825	15.8543	kdsB	3-deoxy-manno-octulosonate cytidylyltransferase	COG1212	M	Cell wall/membrane/envelope biogenesis	CELLULAR PROCESSES AND SIGNALING
LMANv2_210022	+	1822478	1822930	15.8464		conserved protein of unknown function
LMANv2_120058	-	1102164	1103627	15.8218	pcnB	Poly(A) polymerase I	COG0617	J	Translation, ribosomal structure and biogenesis	INFORMATION STORAGE AND PROCESSING
LMANv2_330119	-	2853494	2854651	15.8089		Fatty acid synthase subunit beta	COG0331	I	Lipid transport and metabolism	METABOLISM
LMANv2_440044	-	3415515	3416969	15.7866		conserved protein of unknown function
LMANv2_100042	+	899177	899545	15.7756	glo	Glyoxylase I	COG0346	E	Amino acid transport and metabolism	METABOLISM
LMANv2_660023	-	4252379	4253413	15.7593	capD	UDP-glucose 4-epimerase	['COG1086' 'COG1086']	['G' 'M']	['Carbohydrate transport and metabolism' 'Cell wall/membrane/envelope biogenesis']	['METABOLISM' 'CELLULAR PROCESSES AND SIGNALING']
LMANv2_630002	-	4177403	4179109	15.7561		Bacterial immunogloblin (fragment)
LMANv2_130014	+	1146075	1147388	15.7277	acdA	Acyl-CoA dehydrogenase	COG1960	I	Lipid transport and metabolism	METABOLISM
LMANv2_150092	-	1316953	1317279	15.7079		conserved protein of unknown function	COG3536	S	Function unknown	POORLY CHARACTERIZED
LMANv2_280004	+	2285286	2285549	15.6736		conserved protein of unknown function
LMANv2_170062	-	1520233	1520613	15.6624		DNA-binding helix-turn-helix protein	COG0640	K	Transcription	INFORMATION STORAGE AND PROCESSING
LMANv2_240003	+	2008613	2009413	15.6593		3-hydroxybutyryl-CoA dehydratase	COG1024	I	Lipid transport and metabolism	METABOLISM
LMANv2_240055	-	2063740	2064144	15.648		Anti-sigma factor antagonist	COG1366	T	Signal transduction mechanisms	CELLULAR PROCESSES AND SIGNALING
LMANv2_160037	+	1423927	1425390	15.6369	pycA	Pyruvate carboxylase subunit A	COG4770	I	Lipid transport and metabolism	METABOLISM
LMANv2_370106	-	3143808	3144422	15.6152		ACT domain protein	COG2844	O	Posttranslational modification, protein turnover, chaperones	CELLULAR PROCESSES AND SIGNALING
LMANv2_60088	-	360801	363695	15.5933	gcvP	glycine decarboxylase, PLP-dependent, subunit (protein P) of glycine cleavage complex	COG0403,COG1003	E	Amino acid transport and metabolism	METABOLISM
LMANv2_660075	-	4304470	4305015	15.5789		conserved protein of unknown function
LMANv2_580004	+	3998863	4000278	15.57		conserved protein of unknown function	COG0719	O	Posttranslational modification, protein turnover, chaperones	CELLULAR PROCESSES AND SIGNALING
LMANv2_tRNA2	+	508739	508811	15.5441
LMANv2_180001	-	1616513	1616911	15.535		STAS domain protein	COG1366	T	Signal transduction mechanisms	CELLULAR PROCESSES AND SIGNALING
LMANv2_150121	-	1347955	1348299	15.5228		conserved protein of unknown function	COG4323	S	Function unknown	POORLY CHARACTERIZED
LMANv2_350004	+	2964826	2966625	15.502		OppA	COG0747,COG4166	E	Amino acid transport and metabolism	METABOLISM
LMANv2_290078	-	2471122	2471478	15.4951		conserved protein of unknown function
LMANv2_660087	-	4315292	4316086	15.466		conserved protein of unknown function
LMANv2_160011	-	1396029	1397294	15.4578		putative lipoprotein
LMANv2_240110	-	2111412	2111912	15.452	pilF	TPR-repeat-containing protein	COG0457	R	General function prediction only	POORLY CHARACTERIZED
LMANv2_220034	-	1913083	1916394	15.4433		Acriflavine resistance	COG0841	V	Defense mechanisms	CELLULAR PROCESSES AND SIGNALING
LMANv2_430036	-	3360295	3361338	15.44	mrp	Protein mrp homolog	COG0489	D	Cell cycle control, cell division, chromosome partitioning	CELLULAR PROCESSES AND SIGNALING
LMANv2_240027	+	2030234	2030668	15.4394	nuoA	NADH-quinone oxidoreductase subunit A	COG0838	C	Energy production and conversion	METABOLISM
LMANv2_290080	-	2472096	2472554	15.4369		conserved exported protein of unknown function	COG2919	D	Cell cycle control, cell division, chromosome partitioning	CELLULAR PROCESSES AND SIGNALING
LMANv2_290007	+	2395544	2396098	15.4249		putative lipoprotein	COG2010	C	Energy production and conversion	METABOLISM
LMANv2_290081	-	2472578	2472772	15.4191		conserved protein of unknown function
LMANv2_100037	-	893675	894520	15.4128	dapF	Diaminopimelate epimerase	COG0253	E	Amino acid transport and metabolism	METABOLISM
LMANv2_500008	-	3771593	3774337	15.3991	ileS	Isoleucine--tRNA ligase	COG0060	J	Translation, ribosomal structure and biogenesis	INFORMATION STORAGE AND PROCESSING
LMANv2_110026	+	1024102	1025829	15.3792		putative RIP metalloprotease RseP	['COG0750' 'COG0265']	['M' 'O']	['Cell wall/membrane/envelope biogenesis' 'Posttranslational modification, protein turnover, chaperones']	['CELLULAR PROCESSES AND SIGNALING' 'CELLULAR PROCESSES AND SIGNALING']
LMANv2_140008	-	1208130	1208441	15.3785		Smr domain protein	COG1193	L	Replication, recombination and repair	INFORMATION STORAGE AND PROCESSING
LMANv2_330139	-	2869411	2869848	15.36		conserved membrane protein of unknown function
LMANv2_370087	-	3121870	3123753	15.3478	yidC	Membrane protein insertase YidC	COG0706	U	Intracellular trafficking, secretion, and vesicular transport	CELLULAR PROCESSES AND SIGNALING
LMANv2_560002	+	3968364	3969791	15.3474		Beta-propeller repeat protein
LMANv2_290086	+	2476834	2477322	15.3423		Response regulator receiver domain protein	COG0784	T	Signal transduction mechanisms	CELLULAR PROCESSES AND SIGNALING
LMANv2_670044	-	4379753	4379953	15.3349		conserved protein of unknown function
LMANv2_590044	+	4073385	4074380	15.3145		PASTA domain protein	COG2815	S	Function unknown	POORLY CHARACTERIZED
LMANv2_300060	-	2570405	2571373	15.282	mviM	Oxidoreductase	COG0673	R	General function prediction only	POORLY CHARACTERIZED
LMANv2_290070	-	2463613	2463990	15.2552		conserved protein of unknown function
LMANv2_370101	-	3136007	3137455	15.2487		NADH-ubiquinone oxidoreductase-G iron-sulfur binding region	COG1034,COG0243	C	Energy production and conversion	METABOLISM
LMANv2_410067	+	3287705	3289018	15.2258	rimO	Ribosomal protein S12 methylthiotransferase RimO	COG0621	J	Translation, ribosomal structure and biogenesis	INFORMATION STORAGE AND PROCESSING
LMANv2_470077	-	3578829	3580097	15.2079	flgL	Flagellar hook-associated protein 2	COG1344	N	Cell motility	CELLULAR PROCESSES AND SIGNALING
LMANv2_470094	+	3597738	3598670	15.1848		Ferredoxin--NADP reductase	COG0369	P	Inorganic ion transport and metabolism	METABOLISM
LMANv2_110032	+	1032562	1034466	15.1809	dxs	1-deoxy-D-xylulose-5-phosphate synthase	['COG1154' 'COG1154']	['H' 'I']	['Coenzyme transport and metabolism' 'Lipid transport and metabolism']	['METABOLISM' 'METABOLISM']
LMANv2_590009	+	4032424	4035168	15.1798		Biotin-requiring enzyme	COG0439,COG4770	I	Lipid transport and metabolism	METABOLISM
LMANv2_120025	+	1065713	1066003	15.1769		conserved protein of unknown function	COG2350	S	Function unknown	POORLY CHARACTERIZED
LMANv2_340041	+	2917357	2917980	15.1627		conserved protein of unknown function
LMANv2_300059	-	2569833	2570381	15.1436		conserved protein of unknown function	COG1678	K	Transcription	INFORMATION STORAGE AND PROCESSING
LMANv2_490044	+	3736471	3737547	15.1421	leuB	3-isopropylmalate dehydrogenase	['COG0473' 'COG0473']	['C' 'E']	['Energy production and conversion' 'Amino acid transport and metabolism']	['METABOLISM' 'METABOLISM']
LMANv2_370022	-	3068563	3068682	15.126		protein of unknown function
LMANv2_90088	-	713668	714717	15.1138	asd	Aspartate-semialdehyde dehydrogenase	COG0136	E	Amino acid transport and metabolism	METABOLISM
LMANv2_350018	+	2984762	2985103	15.1032		Anti-sigma factor antagonist	COG1366	T	Signal transduction mechanisms	CELLULAR PROCESSES AND SIGNALING
LMANv2_60064	+	340549	340695	15.0906		conserved protein of unknown function
LMANv2_660031	-	4261504	4261689	15.089		protein of unknown function	['COG0500' 'COG0500']	['Q' 'R']	['Secondary metabolites biosynthesis, transport and catabolism' 'General function prediction only']	['METABOLISM' 'POORLY CHARACTERIZED']
LMANv2_480004	-	3616887	3617369	15.0693		Ferric uptake regulator family protein	COG0735	P	Inorganic ion transport and metabolism	METABOLISM
LMANv2_80100	-	607258	607806	15.0662	gpo	Glutathione peroxidase	COG0386	O	Posttranslational modification, protein turnover, chaperones	CELLULAR PROCESSES AND SIGNALING
LMANv2_140007	-	1206583	1208133	15.0648		HMGL-like protein	COG0119	E	Amino acid transport and metabolism	METABOLISM
LMANv2_100068	+	930733	931269	15.0449		PAP2 family protein	COG0671	I	Lipid transport and metabolism	METABOLISM
LMANv2_80007	+	507388	508665	15.0315	purA	Adenylosuccinate synthetase	COG0104	F	Nucleotide transport and metabolism	METABOLISM
LMANv2_270028	-	2281093	2282184	15.0191		conserved protein of unknown function
LMANv2_90128	+	758125	759393	15.0133		Pyridine nucleotide-disulfide oxidoreductase	COG1252	C	Energy production and conversion	METABOLISM
LMANv2_290074	-	2468135	2468806	15.0096		Redoxin domain protein	['COG0526' 'COG0526']	['C' 'O']	['Energy production and conversion' 'Posttranslational modification, protein turnover, chaperones']	['METABOLISM' 'CELLULAR PROCESSES AND SIGNALING']
LMANv2_340081	+	2958215	2959705	15.008	glpK	glycerol kinase	COG0554	C	Energy production and conversion	METABOLISM
LMANv2_590062	+	4085304	4086212	14.9964		conserved protein of unknown function	COG3031	U	Intracellular trafficking, secretion, and vesicular transport	CELLULAR PROCESSES AND SIGNALING
LMANv2_660060	-	4290433	4291488	14.9952		CBS domain protein	['COG1208' 'COG1208' 'COG0517']	['J' 'M' 'R']	['Translation, ribosomal structure and biogenesis' 'Cell wall/membrane/envelope biogenesis' 'General function prediction only']	['INFORMATION STORAGE AND PROCESSING' 'CELLULAR PROCESSES AND SIGNALING' 'POORLY CHARACTERIZED']
LMANv2_100054	+	915261	915719	14.9741		transposase	COG2963	L	Replication, recombination and repair	INFORMATION STORAGE AND PROCESSING
LMANv2_100110	-	975111	975848	14.961		putative lipoprotein
LMANv2_300022	+	2505671	2506252	14.9592		conserved protein of unknown function	['COG0840' 'COG0840' 'COG1196']	['N' 'T' 'D']	['Cell motility' 'Signal transduction mechanisms' 'Cell cycle control, cell division, chromosome partitioning']	['CELLULAR PROCESSES AND SIGNALING' 'CELLULAR PROCESSES AND SIGNALING' 'CELLULAR PROCESSES AND SIGNALING']
LMANv2_660051	-	4279703	4280566	14.9567		Methyltransferase-related protein	['COG0500' 'COG0500']	['Q' 'R']	['Secondary metabolites biosynthesis, transport and catabolism' 'General function prediction only']	['METABOLISM' 'POORLY CHARACTERIZED']
LMANv2_460036	-	3487085	3487525	14.9486		CBS domain protein	COG0517	R	General function prediction only	POORLY CHARACTERIZED
LMANv2_150084	-	1307220	1308500	14.939	flhF	Flagellar biosynthesis protein FlhF	COG1419	N	Cell motility	CELLULAR PROCESSES AND SIGNALING
LMANv2_300065	-	2575697	2576725	14.8954	hrcA	Heat-inducible transcription repressor HrcA	COG1420	K	Transcription	INFORMATION STORAGE AND PROCESSING
LMANv2_590058	+	4081990	4082187	14.8836		conserved protein of unknown function
LMANv2_310012	+	2602764	2603153	14.8615		conserved exported protein of unknown function
LMANv2_110028	+	1027568	1028761	14.833	trpB	tryptophan synthase, beta subunit	COG0133	E	Amino acid transport and metabolism	METABOLISM
LMANv2_60099	+	371341	371778	14.8241	rpiB	Ribose-5-phosphate isomerase B	COG0698	G	Carbohydrate transport and metabolism	METABOLISM
LMANv2_590045	+	4074377	4075024	14.8178	rpe	Ribulose-phosphate 3-epimerase	COG0036	G	Carbohydrate transport and metabolism	METABOLISM
LMANv2_280096	+	2386272	2387450	14.7774		conserved protein of unknown function
LMANv2_90023	+	656433	657083	14.7727		TonB-dependent receptor	COG0810	M	Cell wall/membrane/envelope biogenesis	CELLULAR PROCESSES AND SIGNALING
LMANv2_110033	+	1034500	1034976	14.7668		TPR-repeat-containing protein	COG0457	R	General function prediction only	POORLY CHARACTERIZED
LMANv2_130047	+	1182796	1183254	14.742		Anti-sigma factor antagonist	COG1366	T	Signal transduction mechanisms	CELLULAR PROCESSES AND SIGNALING
LMANv2_660035	-	4263827	4264279	14.6893		dTDP-4-dehydrorhamnose epimerase	COG1898	M	Cell wall/membrane/envelope biogenesis	CELLULAR PROCESSES AND SIGNALING
LMANv2_310020	-	2609556	2610449	14.6883	ispE	4-diphosphocytidyl-2-C-methyl-D-erythritol kinase	COG1947	I	Lipid transport and metabolism	METABOLISM
LMANv2_450008	-	3428613	3429635	14.6344	gmd	GDP-D-mannose dehydratase, NAD(P)-binding	COG1089	M	Cell wall/membrane/envelope biogenesis	CELLULAR PROCESSES AND SIGNALING
LMANv2_240136	+	2134142	2135368	14.6142	dapL	LL-diaminopimelate aminotransferase	COG0436	E	Amino acid transport and metabolism	METABOLISM
LMANv2_150106	-	1333080	1333400	14.6131	clpS	ATP-dependent Clp protease adaptor protein ClpS	COG2127	S	Function unknown	POORLY CHARACTERIZED
LMANv2_130032	-	1164252	1165055	14.5925		Enoyl-CoA hydratase/isomerase family protein	COG1024	I	Lipid transport and metabolism	METABOLISM
LMANv2_660055	-	4283583	4284767	14.5914	wecE	Pyridoxal phosphate-dependent aminotransferase	COG0399	M	Cell wall/membrane/envelope biogenesis	CELLULAR PROCESSES AND SIGNALING
LMANv2_300026	+	2509938	2511011	14.5891		conserved protein of unknown function
LMANv2_660041	-	4270251	4271024	14.5712		Inositol monophosphatase family protein	COG0483	G	Carbohydrate transport and metabolism	METABOLISM
LMANv2_500054	+	3823950	3824450	14.5696		conserved protein of unknown function	COG0653	U	Intracellular trafficking, secretion, and vesicular transport	CELLULAR PROCESSES AND SIGNALING
LMANv2_290042	-	2428057	2428884	14.5583		Glycosyltransferase WecB/TagA/CpsF family protein	COG1922	M	Cell wall/membrane/envelope biogenesis	CELLULAR PROCESSES AND SIGNALING
LMANv2_520021	+	3889897	3891813	14.5555	thrS	Threonine--tRNA ligase	COG0441	J	Translation, ribosomal structure and biogenesis	INFORMATION STORAGE AND PROCESSING
LMANv2_500062	-	3829891	3830508	14.5421	hisG	ATP phosphoribosyltransferase	COG0040	E	Amino acid transport and metabolism	METABOLISM
LMANv2_650017	+	4193821	4195626	14.5212	aspS	Aspartate--tRNA ligase	COG0173	J	Translation, ribosomal structure and biogenesis	INFORMATION STORAGE AND PROCESSING
LMANv2_590035	+	4063024	4063749	14.4972	lptB	putative lipopolysaccharide transport protein B: ATP-binding component of ABC superfamily	COG1137	R	General function prediction only	POORLY CHARACTERIZED
LMANv2_80065	-	563635	564903	14.4743		putative diaminopimelate decarboxylase	COG0019	E	Amino acid transport and metabolism	METABOLISM
LMANv2_230056	+	1995865	1997415	14.4655		Beta-propeller repeat protein
LMANv2_360002	-	3017199	3018578	14.4548	radA	DNA repair protein RadA homolog	COG1066	O	Posttranslational modification, protein turnover, chaperones	CELLULAR PROCESSES AND SIGNALING
LMANv2_660036	-	4264282	4265373	14.4481	rfbG	CDP-glucose 4,6-dehydratase	['COG0451' 'COG0451']	['G' 'M']	['Carbohydrate transport and metabolism' 'Cell wall/membrane/envelope biogenesis']	['METABOLISM' 'CELLULAR PROCESSES AND SIGNALING']
LMANv2_130048	+	1183251	1183844	14.4327		Non-canonical purine NTP pyrophosphatase	COG0127	F	Nucleotide transport and metabolism	METABOLISM
LMANv2_310014	-	2603897	2604367	14.4321		EVE domain protein	COG2947	S	Function unknown	POORLY CHARACTERIZED
LMANv2_70070	+	491391	491846	14.4174		GyrI-like small molecule binding domain protein	COG3708	S	Function unknown	POORLY CHARACTERIZED
LMANv2_150158	+	1383986	1385236	14.4081		Predicted N6-adenine-specific DNA methylase	COG0116	L	Replication, recombination and repair	INFORMATION STORAGE AND PROCESSING
LMANv2_170087	+	1545547	1547769	14.3974		WGR domain protein	COG3831	S	Function unknown	POORLY CHARACTERIZED
LMANv2_660062	-	4291737	4292900	14.392	legG	GDP/UDP-N,N'-diacetylbacillosamine 2-epimerase (hydrolyzing)	COG0381	M	Cell wall/membrane/envelope biogenesis	CELLULAR PROCESSES AND SIGNALING
LMANv2_470078	-	3580135	3582045	14.38	flgK	Flagellar hook-associated protein FlgK	COG1256	N	Cell motility	CELLULAR PROCESSES AND SIGNALING
LMANv2_20005	-	42173	42520	14.3731		Hpt domain protein	COG2198	T	Signal transduction mechanisms	CELLULAR PROCESSES AND SIGNALING
LMANv2_430040	-	3364015	3364908	14.3702		putative membrane protein
LMANv2_590007	+	4030344	4030673	14.3651	spoIIAA	Anti-sigma factor antagonist	COG1366	T	Signal transduction mechanisms	CELLULAR PROCESSES AND SIGNALING
LMANv2_240031	+	2032971	2033450	14.361	nuoE	NADH-quinone oxidoreductase subunit E	COG1905	C	Energy production and conversion	METABOLISM
LMANv2_440041	+	3412022	3412972	14.3402	trxB	Thioredoxin reductase	COG0492	O	Posttranslational modification, protein turnover, chaperones	CELLULAR PROCESSES AND SIGNALING
LMANv2_810014	-	4589894	4590895	14.3375	lepB	Signal peptidase I	COG0681	U	Intracellular trafficking, secretion, and vesicular transport	CELLULAR PROCESSES AND SIGNALING
LMANv2_60055	+	331025	331234	14.3006		conserved protein of unknown function
LMANv2_90012	+	644225	646105	14.2878		putative methylmalonyl-CoA mutase, small subunit	COG1884,COG2185	I	Lipid transport and metabolism	METABOLISM
LMANv2_500024	-	3788127	3790901	14.2861	smc	Chromosome partition protein Smc	COG1196	D	Cell cycle control, cell division, chromosome partitioning	CELLULAR PROCESSES AND SIGNALING
LMANv2_210032	+	1835219	1836226	14.2579		Pirin-like protein CC_3178	COG1741	R	General function prediction only	POORLY CHARACTERIZED
LMANv2_90093	-	720758	720973	14.2433		conserved protein of unknown function
LMANv2_90129	+	759396	759848	14.2045		conserved protein of unknown function
LMANv2_90153	+	783962	784783	14.195	ole	Fatty-acid desaturase	COG1398	I	Lipid transport and metabolism	METABOLISM
LMANv2_620007	-	4151960	4153741	14.1798		Coenzyme A transferase	COG1788,COG2057	I	Lipid transport and metabolism	METABOLISM
LMANv2_170024	+	1483800	1484111	14.1762		putative naphthalene 1,2-dioxygenase system ferredoxin subunit	['COG2146' 'COG2146']	['P' 'R']	['Inorganic ion transport and metabolism' 'General function prediction only']	['METABOLISM' 'POORLY CHARACTERIZED']
LMANv2_260022	+	2202774	2203241	14.1692		conserved protein of unknown function	COG1666	S	Function unknown	POORLY CHARACTERIZED
LMANv2_290024	+	2409921	2410904	14.1673	pdhA	Pyruvate dehydrogenase E1 component subunit alpha	COG1071	C	Energy production and conversion	METABOLISM
LMANv2_90126	+	756822	757568	14.161		KR domain protein	['COG1028' 'COG1028' 'COG1028']	['I' 'Q' 'R']	['Lipid transport and metabolism' 'Secondary metabolites biosynthesis, transport and catabolism' 'General function prediction only']	['METABOLISM' 'METABOLISM' 'POORLY CHARACTERIZED']
LMANv2_190039	-	1694770	1695663	14.1519		conserved protein of unknown function
LMANv2_150102	+	1328011	1329189	14.1411		MaoC-like protein	COG2030	I	Lipid transport and metabolism	METABOLISM
LMANv2_270017	+	2264430	2265131	14.1303		Sigma factor regulatory protein, FecR/PupR family
LMANv2_590032	+	4060185	4061048	14.0833	kdsA	2-dehydro-3-deoxyphosphooctonate aldolase	COG2877	M	Cell wall/membrane/envelope biogenesis	CELLULAR PROCESSES AND SIGNALING
LMANv2_60119	-	392597	393706	14.053		conserved protein of unknown function	['COG5010' 'COG0457']	['U' 'R']	['Intracellular trafficking, secretion, and vesicular transport' 'General function prediction only']	['CELLULAR PROCESSES AND SIGNALING' 'POORLY CHARACTERIZED']
LMANv2_290025	+	2410904	2411878	14.0404	acoB	Pyruvate dehydrogenase beta subunit	COG0022	C	Energy production and conversion	METABOLISM
LMANv2_410061	-	3282276	3282518	14.0267		conserved protein of unknown function
LMANv2_290026	+	2411900	2413267	14.0074		Pyruvate dehydrogenase complex dihydrolipoamide acetyltransferase	COG0508	C	Energy production and conversion	METABOLISM
LMANv2_240033	+	2034794	2035834	13.9691	nuoH	NADH:ubiquinone oxidoreductase, membrane subunit H	COG1005	C	Energy production and conversion	METABOLISM
LMANv2_160036	+	1423133	1423930	13.9534		Acyltransferase	COG0204	I	Lipid transport and metabolism	METABOLISM
LMANv2_410065	+	3285786	3286559	13.9498		Outer membrane lipoprotein carrier protein LolA	COG2834	M	Cell wall/membrane/envelope biogenesis	CELLULAR PROCESSES AND SIGNALING
LMANv2_70005	+	428481	429761	13.9335	gltA	Citrate synthase 1	COG0372	C	Energy production and conversion	METABOLISM
LMANv2_150099	+	1324052	1324288	13.9109		conserved protein of unknown function
LMANv2_310019	-	2608692	2609450	13.902	glmU	UDP-N-acetylglucosamine pyrophosphorylase	COG1207	M	Cell wall/membrane/envelope biogenesis	CELLULAR PROCESSES AND SIGNALING
LMANv2_240115	-	2114094	2114861	13.9012		conserved protein of unknown function	COG0419	L	Replication, recombination and repair	INFORMATION STORAGE AND PROCESSING
LMANv2_40032	+	211401	212414	13.8944		Methyl-accepting chemotaxis protein signaling domain protein (fragment)	['COG0840' 'COG0840']	['N' 'T']	['Cell motility' 'Signal transduction mechanisms']	['CELLULAR PROCESSES AND SIGNALING' 'CELLULAR PROCESSES AND SIGNALING']
LMANv2_370119	-	3161034	3162689	13.8883		conserved protein of unknown function
LMANv2_660034	-	4262874	4263827	13.883	galE	UDP-glucose 4-epimerase	['COG0451' 'COG0451']	['G' 'M']	['Carbohydrate transport and metabolism' 'Cell wall/membrane/envelope biogenesis']	['METABOLISM' 'CELLULAR PROCESSES AND SIGNALING']
LMANv2_170060	-	1519280	1519768	13.8758		conserved protein of unknown function	COG3832	S	Function unknown	POORLY CHARACTERIZED
LMANv2_70052	-	475599	476573	13.8757	nadA	Quinolinate synthase A	COG0379	H	Coenzyme transport and metabolism	METABOLISM
LMANv2_190071	+	1733964	1734158	13.8646		conserved protein of unknown function
LMANv2_350028	+	3003571	3004875	13.8593		putative enzyme	COG0436	E	Amino acid transport and metabolism	METABOLISM
LMANv2_370118	-	3157444	3161037	13.8479		Tetratricopeptide repeat protein	COG0457	R	General function prediction only	POORLY CHARACTERIZED
LMANv2_280079	-	2364873	2366096	13.8471	serA	D-3-phosphoglycerate dehydrogenase	['COG0111' 'COG0111']	['E' 'H']	['Amino acid transport and metabolism' 'Coenzyme transport and metabolism']	['METABOLISM' 'METABOLISM']
LMANv2_240173	-	2158877	2160742	13.8035		GTP-binding domain protein	COG0480	J	Translation, ribosomal structure and biogenesis	INFORMATION STORAGE AND PROCESSING
LMANv2_590005	+	4027221	4027529	13.7942		conserved protein of unknown function	COG0419	L	Replication, recombination and repair	INFORMATION STORAGE AND PROCESSING
LMANv2_170010	+	1471578	1472405	13.7704	motB	Sodium translocating Bacterial Flagellar Motor protein	COG1360	N	Cell motility	CELLULAR PROCESSES AND SIGNALING
LMANv2_330088	+	2820382	2820969	13.7535		Histidine kinase-like ATPase domain protein	COG2172	T	Signal transduction mechanisms	CELLULAR PROCESSES AND SIGNALING
LMANv2_80008	-	510317	511153	13.7316		conserved protein of unknown function	['COG0419' 'COG1196']	['L' 'D']	['Replication, recombination and repair' 'Cell cycle control, cell division, chromosome partitioning']	['INFORMATION STORAGE AND PROCESSING' 'CELLULAR PROCESSES AND SIGNALING']
LMANv2_100113	-	979957	981876	13.7134	gyrB	DNA gyrase subunit B	COG0187	L	Replication, recombination and repair	INFORMATION STORAGE AND PROCESSING
LMANv2_320090	-	2730799	2731113	13.696		conserved exported protein of unknown function
LMANv2_730019	+	4495469	4496542	13.6927		conserved exported protein of unknown function
LMANv2_430042	-	3366172	3367677	13.692		conserved protein of unknown function	COG2133	G	Carbohydrate transport and metabolism	METABOLISM
LMANv2_170035	+	1493940	1495217	13.671		Diguanylate phosphodiesterase	COG2200	T	Signal transduction mechanisms	CELLULAR PROCESSES AND SIGNALING
LMANv2_90008	-	640345	641496	13.6375	csdB	Cysteine desulfurase	COG0520	E	Amino acid transport and metabolism	METABOLISM
LMANv2_90107	+	737578	738531	13.6332	hemB	Delta-aminolevulinic acid dehydratase	COG0113	H	Coenzyme transport and metabolism	METABOLISM
LMANv2_170058	-	1517943	1518491	13.6236		conserved exported protein of unknown function
LMANv2_170016	-	1475377	1475715	13.595		Anti-sigma factor antagonist	COG1366	T	Signal transduction mechanisms	CELLULAR PROCESSES AND SIGNALING
LMANv2_280062	+	2346347	2348149	13.5762	lepA	GTP-binding membrane protein	COG0481	M	Cell wall/membrane/envelope biogenesis	CELLULAR PROCESSES AND SIGNALING
LMANv2_90040	+	672747	672953	13.5652		conserved protein of unknown function
LMANv2_330013	+	2745519	2746490	13.5644		Peptidase, M23 family	COG0739	M	Cell wall/membrane/envelope biogenesis	CELLULAR PROCESSES AND SIGNALING
LMANv2_90113	+	743903	744886	13.541		conserved membrane protein of unknown function	COG0532	J	Translation, ribosomal structure and biogenesis	INFORMATION STORAGE AND PROCESSING
LMANv2_500004	-	3767426	3768145	13.524		conserved protein of unknown function	COG0388	R	General function prediction only	POORLY CHARACTERIZED
LMANv2_60142	-	414359	415327	13.524	trpS	Tryptophan--tRNA ligase	COG0180	J	Translation, ribosomal structure and biogenesis	INFORMATION STORAGE AND PROCESSING
LMANv2_20007	+	43443	44414	13.5215	galE	UDP-glucose 4-epimerase	COG1087	M	Cell wall/membrane/envelope biogenesis	CELLULAR PROCESSES AND SIGNALING
LMANv2_300054	-	2562278	2564872	13.5091	leuS	Leucine--tRNA ligase	COG0495	J	Translation, ribosomal structure and biogenesis	INFORMATION STORAGE AND PROCESSING
LMANv2_120011	+	1045596	1046501	13.5052		Response regulator receiver domain protein	['COG2204,COG0745' 'COG0745']	['T' 'K']	['Signal transduction mechanisms' 'Transcription']	['CELLULAR PROCESSES AND SIGNALING' 'INFORMATION STORAGE AND PROCESSING']
LMANv2_90127	+	757499	758095	13.487		Low molecular weight phosphotyrosine protein phosphatase	COG0394	T	Signal transduction mechanisms	CELLULAR PROCESSES AND SIGNALING
LMANv2_370104	-	3142172	3143641	13.487		conserved protein of unknown function	COG2206	T	Signal transduction mechanisms	CELLULAR PROCESSES AND SIGNALING
LMANv2_450020	+	3442655	3443086	13.4783		Lysine methyltransferase	COG2940	R	General function prediction only	POORLY CHARACTERIZED
LMANv2_210006	+	1803370	1803897	13.4727		Cyclic nucleotide-binding domain protein	COG0664	T	Signal transduction mechanisms	CELLULAR PROCESSES AND SIGNALING
LMANv2_440034	-	3403659	3404555	13.4713	xerD	Tyrosine recombinase XerD	COG4974	L	Replication, recombination and repair	INFORMATION STORAGE AND PROCESSING
LMANv2_240036	+	2036871	2038820	13.4599	nqo	NADH-quinone oxidoreductase chain 12	['COG1009' 'COG1009']	['C' 'P']	['Energy production and conversion' 'Inorganic ion transport and metabolism']	['METABOLISM' 'METABOLISM']
LMANv2_150006	+	1224399	1224785	13.4419		conserved exported protein of unknown function
LMANv2_40021	+	198099	199316	13.4187	lysC	Aspartokinase	COG0527	E	Amino acid transport and metabolism	METABOLISM
LMANv2_430006	-	3325685	3326359	13.4069		conserved protein of unknown function	COG2013	S	Function unknown	POORLY CHARACTERIZED
LMANv2_430026	-	3349512	3350483	13.3785	hldD	ADP-L-glycero-D-manno-heptose-6-epimerase	['COG0451' 'COG0451']	['G' 'M']	['Carbohydrate transport and metabolism' 'Cell wall/membrane/envelope biogenesis']	['METABOLISM' 'CELLULAR PROCESSES AND SIGNALING']
LMANv2_660064	-	4293909	4294532	13.3742		Acetyl transferase	COG0110	R	General function prediction only	POORLY CHARACTERIZED
LMANv2_280040	+	2324518	2325825	13.3563	asnS	Asparagine--tRNA ligase	COG0017	J	Translation, ribosomal structure and biogenesis	INFORMATION STORAGE AND PROCESSING
LMANv2_410007	-	3228956	3230521	13.3503	fliK	Flagellar hook-length control protein FliK	COG0419	L	Replication, recombination and repair	INFORMATION STORAGE AND PROCESSING
LMANv2_530013	+	3905243	3906127	13.3489		Formylglycine-generating sulfatase enzyme	COG1262	S	Function unknown	POORLY CHARACTERIZED
LMANv2_100127	+	999487	1000248	13.3446	soj	Sporulation initiation inhibitor protein Soj	COG1192	D	Cell cycle control, cell division, chromosome partitioning	CELLULAR PROCESSES AND SIGNALING
LMANv2_60039	-	315672	316337	13.3427		Cyclic nucleotide-binding domain protein	COG0664	T	Signal transduction mechanisms	CELLULAR PROCESSES AND SIGNALING
LMANv2_20070	-	130440	132104	13.3397		conserved protein of unknown function
LMANv2_180036	-	1653308	1653430	13.3346		conserved protein of unknown function
LMANv2_60143	-	415324	417144	13.3206		conserved protein of unknown function
LMANv2_170059	-	1518513	1518989	13.3132		conserved protein of unknown function	COG3832	S	Function unknown	POORLY CHARACTERIZED
LMANv2_760003	+	4544947	4545267	13.3009		conserved protein of unknown function	COG1464	P	Inorganic ion transport and metabolism	METABOLISM
LMANv2_210005	+	1802817	1803365	13.297	lspA	Lipoprotein signal peptidase	['COG0597' 'COG0597']	['M' 'U']	['Cell wall/membrane/envelope biogenesis' 'Intracellular trafficking, secretion, and vesicular transport']	['CELLULAR PROCESSES AND SIGNALING' 'CELLULAR PROCESSES AND SIGNALING']
LMANv2_320003	-	2619340	2619882	13.261		transposase (fragment)	COG3547	L	Replication, recombination and repair	INFORMATION STORAGE AND PROCESSING
LMANv2_370081	-	3114196	3115590	13.2305	fumC	fumarate hydratase (fumarase C),aerobic Class II	COG0114	C	Energy production and conversion	METABOLISM
LMANv2_440027	+	3398779	3399474	13.2217		Cyclic nucleotide-binding domain protein	COG0664	T	Signal transduction mechanisms	CELLULAR PROCESSES AND SIGNALING
LMANv2_90102	+	731241	732122	13.2147	metF	5,10-methylenetetrahydrofolate reductase	COG0685	E	Amino acid transport and metabolism	METABOLISM
LMANv2_720018	+	4459774	4460448	13.1947		conserved protein of unknown function
LMANv2_660073	-	4302505	4303416	13.1897		conserved protein of unknown function
LMANv2_520020	-	3888555	3889643	13.1855	carA	Carbamoyl-phosphate synthase small chain	['COG0505' 'COG0505']	['E' 'F']	['Amino acid transport and metabolism' 'Nucleotide transport and metabolism']	['METABOLISM' 'METABOLISM']
LMANv2_230006	-	1946912	1947040	13.1777		conserved protein of unknown function
LMANv2_70001	+	422447	422647	13.1749		Methyl-accepting chemotaxis protein signaling domain protein (fragment)	['COG0840' 'COG0840']	['N' 'T']	['Cell motility' 'Signal transduction mechanisms']	['CELLULAR PROCESSES AND SIGNALING' 'CELLULAR PROCESSES AND SIGNALING']
LMANv2_500010	-	3775014	3777251	13.1701	purL	Phosphoribosylformylglycinamidine synthase 2	COG0046	F	Nucleotide transport and metabolism	METABOLISM
LMANv2_670042	+	4378970	4379467	13.1696		conserved protein of unknown function
LMANv2_80022	-	525434	525916	13.1672		conserved protein of unknown function	COG3832	S	Function unknown	POORLY CHARACTERIZED
LMANv2_180013	-	1630754	1631095	13.1642		conserved protein of unknown function
LMANv2_670001	-	4327951	4329462	13.15	leuA	2-isopropylmalate synthase	COG0119	E	Amino acid transport and metabolism	METABOLISM
LMANv2_620011	-	4157503	4158030	13.1373		conserved protein of unknown function
LMANv2_20039	-	87350	88225	13.1326		conserved exported protein of unknown function	COG1413	C	Energy production and conversion	METABOLISM
LMANv2_370004	-	3046927	3048756	13.1268		CHAT domain protein
LMANv2_280034	+	2316034	2318253	13.1154		PAS domain S-box protein	COG2202,COG0642	T	Signal transduction mechanisms	CELLULAR PROCESSES AND SIGNALING
LMANv2_340045	+	2921488	2922417	13.1117		putative lipoprotein	COG4254	S	Function unknown	POORLY CHARACTERIZED
LMANv2_810010	-	4587036	4588088	13.1063	atpB	ATP synthase subunit a	COG0356	C	Energy production and conversion	METABOLISM
LMANv2_70026	-	447540	448208	13.1021		conserved protein of unknown function
LMANv2_260018	+	2197286	2197915	13.0949		YceI-like domain protein	COG2353	S	Function unknown	POORLY CHARACTERIZED
LMANv2_210047	+	1853752	1854738	13.0855		Carbohydrate kinase, PfkB family	COG0524	G	Carbohydrate transport and metabolism	METABOLISM
LMANv2_190048	+	1703473	1704291	13.062		CobQ/CobB/MinD/ParA nucleotide binding domain protein	COG1192	D	Cell cycle control, cell division, chromosome partitioning	CELLULAR PROCESSES AND SIGNALING
LMANv2_310011	-	2601713	2602216	13.0557		conserved protein of unknown function
LMANv2_590050	+	4076806	4077501	13.0407	trmD	tRNA (guanine-N(1)-)-methyltransferase	COG0336	J	Translation, ribosomal structure and biogenesis	INFORMATION STORAGE AND PROCESSING
LMANv2_650032	-	4210721	4211473	13.0346	tpiA	Triosephosphate isomerase	COG0149	G	Carbohydrate transport and metabolism	METABOLISM
LMANv2_280029	-	2310798	2311661	13.0267		Flagella basal body rod protein	COG4786	N	Cell motility	CELLULAR PROCESSES AND SIGNALING
[truncated: 3,443 more rows]
