# Supplementary material for: Genome-Wide Transcriptional Start Site Mapping and sRNA Identification in the Pathogen Leptospira interrogans
Source: Front Cell Infect Microbiol. 2017 Jan 19;7:10. doi: 10.3389/fcimb.2017.00010 (PMC5243855; doi:10.3389/fcimb.2017.00010)
Supplement: Supplementary Table 4 — Transcriptional Start Sites (TSS) and operons in L. interrogans. [file Table4.XLSX]

## Sheet: TSS-30_all
TSS ID	Position	Strand	TSS Coverage in normalized plusTEXplusTAP	Type	Locus	Gene	Product	Comment	CDS position	Distance from CDS	Sequence	80nt upstream	COGs	COG class	COG description	COG process
tss_1	97	+	6.52196022727	primary	LMANv2_10001		conserved protein of unknown function		[176,469]/+	79.0	aggAagt	tgctcctgaacttacgaattttctccaagagaagtggcttaagagTcgtaaaaattacggttttaaacgtCtctttcagg	COG2801	L	Replication, recombination and repair	INFORMATION STORAGE AND PROCESSING
tss_3	180	+	9.78294034091	internal	LMANv2_10001		conserved protein of unknown function		[176,469]/+	-4.0	tgaTctt	tgaaaaagtcgaatcttccctatggagcgaggaaagttcgaaaaaAgcagtgttgtcaagaaaccctcggAaaggattga	COG2801	L	Replication, recombination and repair	INFORMATION STORAGE AND PROCESSING
tss_4	246	+	3.26098011364	internal	LMANv2_10001		conserved protein of unknown function		[176,469]/+	-70.0	acgGtat	tcggaaaggattgatctttcattcggatcggggttctaatttctgTtctaaagaaacacgtaggctactaAttgccaacg	COG2801	L	Replication, recombination and repair	INFORMATION STORAGE AND PROCESSING
tss_5	317	+	3.26098011364	internal	LMANv2_10001		conserved protein of unknown function		[176,469]/+	-141.0	tctCtaa	ttgccaacggtatcagacgaagcaacagcagaaaaggaaattgttGggacaatgcggtggcagagtctttCtttagttct	COG2801	L	Replication, recombination and repair	INFORMATION STORAGE AND PROCESSING
tss_6	348	+	29.3488210227	internal	LMANv2_10001		conserved protein of unknown function		[176,469]/+	-172.0	tctAtaa	aaaaggaaattgttgggacaatgcggtggcagagtctttctttagTtctctaaaaagagaaatcgaatacAatacattct	COG2801	L	Replication, recombination and repair	INFORMATION STORAGE AND PROCESSING
tss_7	1301	+	4.89147017045	antisense	LMANv2_10002		S1/P1 Nuclease		[829,1713]/-		gctAaca	gttgatgtaaatccccaataaaatgtacaacaaaagaaagagcttGtaatcgttttgcttttgtctgagtTgtatccgct
tss_9	3527	+	8.15245028409	antisense	LMANv2_10003		conserved protein of unknown function	not expressed in RNAseq	[2474,3604]/-		aacAaaa	ctatttcctttaaatggagaatttttggtcaatcttagatcttttGttaaaataaaagaagtaagaagatGtataataac	['COG0613' 'COG0556']	['R' 'L']	['General function prediction only' 'Replication, recombination and repair']	['POORLY CHARACTERIZED' 'INFORMATION STORAGE AND PROCESSING']
tss_10	3668	+	8.15245028409	primary	LMANv2_10004	thiJ	DJ-1/PfpI family intracellular protease		[3753,4298]/+	85.0	ggaTttt	accatgataaattccatttcaaaacttccgtattttctgaaaaaaAaatattcttttctttttcaattttTatattcgga	COG0693	R	General function prediction only	POORLY CHARACTERIZED
tss_17	4530	+	3.26098011364	internal	LMANv2_10005	cobB	NAD-dependent protein deacylase		[4295,5035]/+	-235.0	ctgGaca	tttttccaaaaatcctaaactagtctgggaatggtatctttggagAagaaatctcatcgagaccaaacgtCccaaccctg	COG0846	K	Transcription	INFORMATION STORAGE AND PROCESSING
tss_18	4539	+	4.89147017045	internal	LMANv2_10005	cobB	NAD-dependent protein deacylase		[4295,5035]/+	-244.0	ttgCtct	aaatcctaaactagtctgggaatggtatctttggagaagaaatctCatcgagaccaaacgtcccaaccctGgacattttg	COG0846	K	Transcription	INFORMATION STORAGE AND PROCESSING
tss_19	4635	+	1.63049005682	internal	LMANv2_10005	cobB	NAD-dependent protein deacylase		[4295,5035]/+	-340.0	acgAaat	aagaatacatcctgatttttttctaatcacccaaaatgtagatggActccattctcaagcaggttctaaaAagttaaacg	COG0846	K	Transcription	INFORMATION STORAGE AND PROCESSING
tss_21	4711	+	3.26098011364	internal	LMANv2_10005	cobB	NAD-dependent protein deacylase		[4295,5035]/+	-416.0	cacAact	aacgaaattcatggaaatatttttatcaatcgatgtatttcttgcAgacaagaatctaaggaaacgatatCcgaaaacac	COG0846	K	Transcription	INFORMATION STORAGE AND PROCESSING
tss_23	5178	+	1.63049005682	orphan							tttAgtt	ctataacaagtcagactagtaggctctttaactctggttaataaaTtgcatacaagaaacgttatacaacAatcgccttt
tss_24	5977	+	16.3049005682	antisense	LMANv2_10006		conserved protein of unknown function	not expressed in RNAseq	[5751,6821]/-		agtTcaa	tttgtaaaataggaatcataatttcatagggagttttttcgtcttGattgcccgtagaaacttttttagtTttataaagt
tss_25	6471	+	8.15245028409	antisense	LMANv2_10006		conserved protein of unknown function	not expressed in RNAseq	[5751,6821]/-		atcCggt	ccataaaaaagaacctcatctaaggtcaaaatagaagaagaattgAagatttcgatcgattcatccattaAgataaaatc
tss_26	6729	+	6.52196022727	antisense	LMANv2_10006		conserved protein of unknown function	not expressed in RNAseq	[5751,6821]/-		ataAggt	tttttcagataatctttcaattcttcaaaaagaaattctttatgtTtgaaattcaaatcggaaagactcaAagaataata
tss_29	8868	+	9.78294034091	primary	LMANv2_10009		conserved membrane protein of unknown function	not expressed in RNAseq	[8895,9722]/+	27.0	accAtcc	agattaaaaccgtcaatcgccacttgaaataacatggaattgtagTgaccaaaatcccattctcttaaatActgtaaacc
tss_32	9239	+	6.52196022727	internal	LMANv2_10009		conserved membrane protein of unknown function	not expressed in RNAseq	[8895,9722]/+	-344.0	tctAagg	ccaagttcttatttttctatgaattggtatgaaattataggagtaGttccgttttattttctacgtccttTtttgattct
tss_33	9333	+	1.63049005682	internal	LMANv2_10009		conserved membrane protein of unknown function	not expressed in RNAseq	[8895,9722]/+	-438.0	ttcAgag	tactgatcgcattctacaagttaggtcaatccggacaaaacctaaGcgacattgtaactagagaaattacTttccgattc
tss_36	9571	+	4.89147017045	internal	LMANv2_10009		conserved membrane protein of unknown function	not expressed in RNAseq	[8895,9722]/+	-676.0	gttCtat	atctaaatttttactaggagaattatctaaaattccgttcatgggAgaaatttctaaaagattaggagaaGatataagtt
tss_37	9603	+	4.89147017045	internal	LMANv2_10009		conserved membrane protein of unknown function	not expressed in RNAseq	[8895,9722]/+	-708.0	gttAccg	ttccgttcatgggagaaatttctaaaagattaggagaagatataaGttctatgattaccgaaattttagaAaacgaagtt
tss_40	9996	+	536.431228693	primary	LMANv2_10010		conserved membrane protein of unknown function		[10010,10501]/+	14.0	aatCtaa	tacgactattttagattttattcgggaagtttgataaaaaacactTgcggtcctatttcgaacgtttaaaAtttttaaat	COG4539	S	Function unknown	POORLY CHARACTERIZED
tss_46	10732	+	3.26098011364	internal	LMANv2_10011		Transcriptional regulator, TetR family		[10591,11169]/+	-141.0	tatCact	ttcttgcaagaagaggatattccgcggtttctatgagagaaatcgCggcggagttggacgtttccacaggAacattgtat	COG1309	K	Transcription	INFORMATION STORAGE AND PROCESSING
tss_48	11053	+	1.63049005682	internal	LMANv2_10011		Transcriptional regulator, TetR family		[10591,11169]/+	-462.0	gtaAttt	ccattaaagaatacgttcatatcataacaaaacatctaggagttaCaaaccccgctctcaaccgaattctAatcagcgta	COG1309	K	Transcription	INFORMATION STORAGE AND PROCESSING
tss_49	12855	+	117.395284091	primary	LMANv2_10013		Alkylglycerone-phosphate synthase		[13006,14697]/+	151.0	aacGgat	aatttccagatgatcttgtttttaaagaagataactttttattagTtggcatattcatctcgattttttaGaaatgaaac	COG0277	C	Energy production and conversion	METABOLISM
tss_50	13000	+	97.8294034091	secondary	LMANv2_10013		Alkylglycerone-phosphate synthase		[13006,14697]/+	6.0	tcaAagc	atttgtttcaaaatatgatcttctatttgaaaaaaattaaacgttAatgaacattacacagttatcactgGagattttca	COG0277	C	Energy production and conversion	METABOLISM
tss_53	13261	+	1.63049005682	internal	LMANv2_10013		Alkylglycerone-phosphate synthase		[13006,14697]/+	-255.0	catTttt	tggaagaaattactcttcctaaatcttccttcacacagactcagaTtcgagatttgagtaaaatcagcggAgcaaaacat	COG0277	C	Energy production and conversion	METABOLISM
tss_55	13442	+	6.52196022727	internal	LMANv2_10013		Alkylglycerone-phosphate synthase		[13006,14697]/+	-436.0	cttAtgg	agtgatttatcccggtaaggaatctgaaatttccaaaattttagaAtactgttctaaaaatcacatcacgAtaattcctt	COG0277	C	Energy production and conversion	METABOLISM
tss_61	13917	+	3.26098011364	internal	LMANv2_10013		Alkylglycerone-phosphate synthase		[13006,14697]/+	-911.0	aatTcta	agtgaaggtttgctcggaattatcacagaggctacaatcaaagttCacaaacttccggaaactagaaagtAttttggaat	COG0277	C	Energy production and conversion	METABOLISM
tss_66	14406	+	8.15245028409	internal	LMANv2_10013		Alkylglycerone-phosphate synthase		[13006,14697]/+	-1400.0	gatAtct	acatccactacatacgatcgggttcttcaacttcataaagaaggaAttgactctttagaaaaatcaatccCaggttcgat	COG0277	C	Energy production and conversion	METABOLISM
tss_67	14557	+	4.89147017045	internal	LMANv2_10013		Alkylglycerone-phosphate synthase		[13006,14697]/+	-1551.0	atcTccc	atgaaaagaaacccgcagaacaatggtttaagatgaaacgttcagTttcagaaactttttttcaaaatggCgctccgatc	COG0277	C	Energy production and conversion	METABOLISM
tss_67	14557	+	4.89147017045	primary	LMANv2_10014		Ankyrin repeat protein		[14763,15938]/+	206.0	atcTccc	atgaaaagaaacccgcagaacaatggtttaagatgaaacgttcagTttcagaaactttttttcaaaatggCgctccgatc	COG0666	R	General function prediction only	POORLY CHARACTERIZED
tss_68	14581	+	4.89147017045	internal	LMANv2_10013		Alkylglycerone-phosphate synthase		[13006,14697]/+	-1575.0	tttGatc	ggtttaagatgaaacgttcagtttcagaaactttttttcaaaatgGcgctccgatctcccatcatcacggCgtcggtttt	COG0277	C	Energy production and conversion	METABOLISM
tss_68	14581	+	4.89147017045	secondary	LMANv2_10014		Ankyrin repeat protein		[14763,15938]/+	182.0	tttGatc	ggtttaagatgaaacgttcagtttcagaaactttttttcaaaatgGcgctccgatctcccatcatcacggCgtcggtttt	COG0666	R	General function prediction only	POORLY CHARACTERIZED
tss_69	14653	+	4.89147017045	internal	LMANv2_10013		Alkylglycerone-phosphate synthase		[13006,14697]/+	-1647.0	gaaAtgg	tcggttttgatcacaaagtttggtatgaaaaagcaacttctaaacCtgcgttatccgccttgaaggcattTaagaaggaa	COG0277	C	Energy production and conversion	METABOLISM
tss_69	14653	+	4.89147017045	secondary	LMANv2_10014		Ankyrin repeat protein		[14763,15938]/+	110.0	gaaAtgg	tcggttttgatcacaaagtttggtatgaaaaagcaacttctaaacCtgcgttatccgccttgaaggcattTaagaaggaa	COG0666	R	General function prediction only	POORLY CHARACTERIZED
tss_73	15139	+	3.26098011364	internal	LMANv2_10014		Ankyrin repeat protein		[14763,15938]/+	-376.0	agcAccg	tctcatatcgaaagggctcgacgtcaatgccaaagacgaacttggAttgactccccttatgatagccgtaAgcacgaagc	COG0666	R	General function prediction only	POORLY CHARACTERIZED
tss_75	15215	+	9.78294034091	internal	LMANv2_10014		Ankyrin repeat protein		[14763,15938]/+	-452.0	attGaaa	aagcaccggtactacaacaaagattctaattctgtaacaacttctTcgatttcctcagaaaagattcgatActtgttatt	COG0666	R	General function prediction only	POORLY CHARACTERIZED
tss_76	15284	+	9.78294034091	internal	LMANv2_10014		Ankyrin repeat protein		[14763,15938]/+	-521.0	ggtActg	tacttgttattgaaaggagccgatccgttggctaagagtaaatctGgaatgaccctactacactatgctgCatatagggt	COG0666	R	General function prediction only	POORLY CHARACTERIZED
tss_78	15484	+	1.63049005682	internal	LMANv2_10014		Ankyrin repeat protein		[14763,15938]/+	-721.0	gaaAtaa	tctaatccgcaagggggcagacccgaatgcgagtacacaatccggAcggacaccgttatattctgcagtgTcagatggaa	COG0666	R	General function prediction only	POORLY CHARACTERIZED
tss_79	15627	+	1.63049005682	internal	LMANv2_10014		Ankyrin repeat protein		[14763,15938]/+	-864.0	gtaAatg	gctacactctgattcatcttgcaattgagcgtcataataccgattTagttcaatttctcattcaaaacggAggggatgta	COG0666	R	General function prediction only	POORLY CHARACTERIZED
tss_83	19661	+	11.4134303977	antisense	LMANv2_10017		Tetratricopeptide repeat protein		[17818,19806]/-		cttTcaa	ccaaagattcttcataaatctttttagattcctcttgaaattgttCttgagattggattcttgcagcattCgcttgtctt	COG0457	R	General function prediction only	POORLY CHARACTERIZED
tss_83	19661	+	11.4134303977	primary	LMANv2_10018		conserved protein of unknown function		[19940,21220]/+	279.0	cttTcaa	ccaaagattcttcataaatctttttagattcctcttgaaattgttCttgagattggattcttgcagcattCgcttgtctt	COG0457	R	General function prediction only	POORLY CHARACTERIZED
tss_84	19747	+	9.78294034091	antisense	LMANv2_10017		Tetratricopeptide repeat protein		[17818,19806]/-		tccAaaa	gcaagagaaagaaaatattctggaggagaatttccacattctgatTgagaaaagacggatattggaaaaaAacagattcc	COG0457	R	General function prediction only	POORLY CHARACTERIZED
tss_84	19747	+	9.78294034091	secondary	LMANv2_10018		conserved protein of unknown function		[19940,21220]/+	193.0	tccAaaa	gcaagagaaagaaaatattctggaggagaatttccacattctgatTgagaaaagacggatattggaaaaaAacagattcc	COG0457	R	General function prediction only	POORLY CHARACTERIZED
tss_85	19800	+	4.89147017045	antisense	LMANv2_10017		Tetratricopeptide repeat protein		[17818,19806]/-		cttGatt	gacggatattggaaaaaaacagattccaaaaatcaaaaatatacaAaaaacgaaatggaaaccggttttaAtatttgctt	COG0457	R	General function prediction only	POORLY CHARACTERIZED
tss_85	19800	+	4.89147017045	secondary	LMANv2_10018		conserved protein of unknown function		[19940,21220]/+	140.0	cttGatt	gacggatattggaaaaaaacagattccaaaaatcaaaaatatacaAaaaacgaaatggaaaccggttttaAtatttgctt	COG0457	R	General function prediction only	POORLY CHARACTERIZED
tss_86	19833	+	11.4134303977	secondary	LMANv2_10018		conserved protein of unknown function		[19940,21220]/+	107.0	aagAatg	caaaaatatacaaaaaacgaaatggaaaccggttttaatatttgcTtgattcattcaggtaacggaacagAtttgaaaag	COG0457	R	General function prediction only	POORLY CHARACTERIZED
tss_87	19926	+	9.78294034091	secondary	LMANv2_10018		conserved protein of unknown function		[19940,21220]/+	14.0	tcgGaga	tcaggaaccatcctttcacaggcccggaatttcattctgcgatcgAtccgtccaggagtcgaatcaatttTccaatctcg	COG0457	R	General function prediction only	POORLY CHARACTERIZED
tss_89	19978	+	11.4134303977	internal	LMANv2_10018		conserved protein of unknown function		[19940,21220]/+	-38.0	attAttc	caggagtcgaatcaattttccaatctcggagagttcaaaactttgTtaacttacattcgagaaaatagaaAgtacatatt	COG0457	R	General function prediction only	POORLY CHARACTERIZED
tss_90	20009	+	14.6744105114	internal	LMANv2_10018		conserved protein of unknown function		[19940,21220]/+	-69.0	accGcat	agttcaaaactttgttaacttacattcgagaaaatagaaagtacaTattattcctactttttgtctggatAatcgcaacc	COG0457	R	General function prediction only	POORLY CHARACTERIZED
tss_95	20656	+	60.3281321023	internal	LMANv2_10018		conserved protein of unknown function		[19940,21220]/+	-716.0	gtcTcag	aaatcttttttttcctgcaatcaaacagaaaaacaaccaaatgtaTtgaccgaaaaacaaaatctaatgaGaatttggtc	COG0457	R	General function prediction only	POORLY CHARACTERIZED
tss_96	20753	+	9.78294034091	internal	LMANv2_10018		conserved protein of unknown function		[19940,21220]/+	-813.0	ggaAttt	catttgtaatcgatccggatcaaaatctaaaggttaatgcaaacgAttttaaaaaagcacttaacatactCgcatttgga	COG0457	R	General function prediction only	POORLY CHARACTERIZED
tss_97	20949	+	8.15245028409	internal	LMANv2_10018		conserved protein of unknown function		[19940,21220]/+	-1009.0	ctaAatc	aggaatgttaaattatcaattaggcaaacgagatcccatttttttTgataaggcaattttttattttagaGaatcttcta	COG0457	R	General function prediction only	POORLY CHARACTERIZED
tss_97	20949	+	8.15245028409	primary	LMANv2_10019		Aminotransferase, class V		[21195,22319]/+	246.0	ctaAatc	aggaatgttaaattatcaattaggcaaacgagatcccatttttttTgataaggcaattttttattttagaGaatcttcta	COG1104	E	Amino acid transport and metabolism	METABOLISM
tss_100	21176	+	1.63049005682	internal	LMANv2_10018		conserved protein of unknown function		[19940,21220]/+	-1236.0	tacGaag	tcacaggtagaggaagaaatgatctattagaagatcgtaaaaaacTacttagatacattttgagaaaaaaGggaagatac	COG0457	R	General function prediction only	POORLY CHARACTERIZED
tss_100	21176	+	1.63049005682	secondary	LMANv2_10019		Aminotransferase, class V		[21195,22319]/+	19.0	tacGaag	tcacaggtagaggaagaaatgatctattagaagatcgtaaaaaacTacttagatacattttgagaaaaaaGggaagatac	COG1104	E	Amino acid transport and metabolism	METABOLISM
tss_102	21440	+	3.26098011364	internal	LMANv2_10019		Aminotransferase, class V		[21195,22319]/+	-245.0	aaaAtca	ttagaatcttatacgggtaaacctgcaaaagaatttgttttttccTctacgggaaccgaagccaatcattTacttacaaa	COG1104	E	Amino acid transport and metabolism	METABOLISM
tss_104	21748	+	4.89147017045	internal	LMANv2_10019		Aminotransferase, class V		[21195,22319]/+	-553.0	ttgAatt	ttatttacttgctcaaaaatattcagttccacttttttcagatttGatgcaatcctttggtaagatcaaaGtcccttttg	COG1104	E	Amino acid transport and metabolism	METABOLISM
tss_107	21856	+	3.26098011364	internal	LMANv2_10019		Aminotransferase, class V		[21195,22319]/+	-661.0	tttTtag	tcataaaatcggagcaggaatgggagcttcgggaacttgggttcgAtccgatttaatttctgaaaaagaaTatgcaattt	COG1104	E	Amino acid transport and metabolism	METABOLISM
tss_108	21882	+	4.89147017045	internal	LMANv2_10019		Aminotransferase, class V		[21195,22319]/+	-687.0	aatCaca	cttcgggaacttgggttcgatccgatttaatttctgaaaaagaatAtgcaatttttagaggaggaaatcaAgaaaataat	COG1104	E	Amino acid transport and metabolism	METABOLISM
tss_109	22022	+	3.26098011364	internal	LMANv2_10019		Aminotransferase, class V		[21195,22319]/+	-827.0	caaTtgt	agaatcctaaaacaaaaagaaaaaaacgaacttctaaaatgttttCaaactcaaattgaagccgttttggAaaaatgcaa	COG1104	E	Amino acid transport and metabolism	METABOLISM
tss_111	22587	+	4.89147017045	secondary	LMANv2_10021		conserved exported protein of unknown function	not expressed in RNAseq	[22852,23568]/+	265.0	tctAtca	aaagatcaaatgtgcaacatttaaatttgaagccactatatttaaAtattcagaatcaaaatttcaacttTgctttttct
tss_112	22610	+	11.4134303977	secondary	LMANv2_10021		conserved exported protein of unknown function	not expressed in RNAseq	[22852,23568]/+	242.0	aacAttt	aatttgaagccactatatttaaatattcagaatcaaaatttcaacTttgctttttctatcattacaatcaAttttgaaac
tss_114	22847	+	19.5658806818	primary	LMANv2_10021		conserved exported protein of unknown function	not expressed in RNAseq	[22852,23568]/+	5.0	ttcAatt	tactattcttttttaaattttaggacagactcataaaatcaaattGacaaccccctcattcaatcaaaagAtcttcattc
tss_116	23157	+	3.26098011364	internal	LMANv2_10021		conserved exported protein of unknown function	not expressed in RNAseq	[22852,23568]/+	-305.0	attAgga	gttggaatttttaacaaatccaccggacaaacaactggacttcaaCttgcagttataaatgtatcgggtgAaaaattatt
tss_117	23253	+	4.89147017045	internal	LMANv2_10021		conserved exported protein of unknown function	not expressed in RNAseq	[22852,23568]/+	-401.0	tgtAgaa	ctcgtaaattacatagaaggagcttctgttgggttacaagcaggtAttgtaaacttaggaaaggacagaaGcagcggtgt
tss_119	23719	+	3.26098011364	internal	LMANv2_10022		conserved protein of unknown function		[23666,24391]/+	-53.0	aatAtcg	tcattttattttttataaagtcctactatgaaaatcaattttaaaCacaccacaaatgcatttcttatttTatatgtaat
tss_121	23835	+	4.89147017045	internal	LMANv2_10022		conserved protein of unknown function		[23666,24391]/+	-169.0	tttAtgg	ggccactataaaactcccaccggaaacggagaccgaaattttcagAttcaatcttctctacggagaggcaAaaaaagttt
tss_123	24017	+	115.764794034	internal	LMANv2_10022		conserved protein of unknown function		[23666,24391]/+	-351.0	atcGccg	ttatcaacggaaatcacgatgtacacgccggactaaaaatcggacTtcttaattttggatatactttagaAagtgcaatc
tss_124	25245	+	8.15245028409	antisense	LMANv2_10023		Deoxyguanosinetriphosphate triphosphohydrolase-like protein		[24477,25622]/-		catAagc	aagttgggatattttttttcaatcgaagttacaattcttaaggatTgtttattatgctcaaatcctccgtAatccttcat	COG0232	F	Nucleotide transport and metabolism	METABOLISM
tss_125	25469	+	9.78294034091	antisense	LMANv2_10023		Deoxyguanosinetriphosphate triphosphohydrolase-like protein		[24477,25622]/-		tggAatg	agtcatcctatttctataattctctccgacggaaaagataaacacTtgtgttttgtattgtagacgtttgAatgcactgg	COG0232	F	Nucleotide transport and metabolism	METABOLISM
tss_125	25469	+	9.78294034091	secondary	LMANv2_10024		Uncharacterized membrane protein HI_1629		[25746,26351]/+	277.0	tggAatg	agtcatcctatttctataattctctccgacggaaaagataaacacTtgtgttttgtattgtagacgtttgAatgcactgg	COG0586	S	Function unknown	POORLY CHARACTERIZED
tss_127	25715	+	44.0232315341	primary	LMANv2_10024		Uncharacterized membrane protein HI_1629		[25746,26351]/+	31.0	tttGgaa	ttagagagttttctgaaaagtccctccactttttttgtttgtttaCtgctattttaccctcattccatttTattgacttt	COG0586	S	Function unknown	POORLY CHARACTERIZED
tss_128	25794	+	32.6098011364	internal	LMANv2_10024		Uncharacterized membrane protein HI_1629		[25746,26351]/+	-48.0	tatAttg	tggaatcctaaaaaataggatctgctcagaagatggaatttttaaAtattcttgtgaatgtattttccgaAtacggttat	COG0586	S	Function unknown	POORLY CHARACTERIZED
tss_132	26202	+	14.6744105114	internal	LMANv2_10024		Uncharacterized membrane protein HI_1629		[25746,26351]/+	-456.0	ccgGttt	tcactgcaggtacctccgaccgaatttcattttaccgttttgtaaTtttagattttcttgcagcaattatTtctgttccg	COG0586	S	Function unknown	POORLY CHARACTERIZED
tss_132	26202	+	14.6744105114	primary	LMANv2_10025		protein of unknown function		[26327,26500]/+	125.0	ccgGttt	tcactgcaggtacctccgaccgaatttcattttaccgttttgtaaTtttagattttcttgcagcaattatTtctgttccg
tss_132	26202	+	14.6744105114	primary	LMANv2_10026	mcrA	HNH family endonuclease		[26403,26957]/+	201.0	ccgGttt	tcactgcaggtacctccgaccgaatttcattttaccgttttgtaaTtttagattttcttgcagcaattatTtctgttccg	COG1403	V	Defense mechanisms	CELLULAR PROCESSES AND SIGNALING
tss_135	26399	+	9.78294034091	internal	LMANv2_10025		protein of unknown function		[26327,26500]/+	-72.0	accAgtt	atcgtttattggattcgcaagaaacgttcctaaactcgagaatttCtttacatcttccaagcgcacattaTtgtttgacc
tss_135	26399	+	9.78294034091	secondary	LMANv2_10026	mcrA	HNH family endonuclease		[26403,26957]/+	4.0	accAgtt	atcgtttattggattcgcaagaaacgttcctaaactcgagaatttCtttacatcttccaagcgcacattaTtgtttgacc	COG1403	V	Defense mechanisms	CELLULAR PROCESSES AND SIGNALING
tss_136	26536	+	1.63049005682	internal	LMANv2_10026	mcrA	HNH family endonuclease		[26403,26957]/+	-133.0	tttTcat	cgggatccggtcggtcaaagacgccctcatcctgattattcttgaAaaagcacaactcatcaaagatgatAaaagtcttt	COG1403	V	Defense mechanisms	CELLULAR PROCESSES AND SIGNALING
tss_137	26567	+	3.26098011364	internal	LMANv2_10026	mcrA	HNH family endonuclease		[26403,26957]/+	-164.0	agcAcct	ctgattattcttgaaaaagcacaactcatcaaagatgataaaagtCttttcattcgatccgaaaaactaaGatttacagc	COG1403	V	Defense mechanisms	CELLULAR PROCESSES AND SIGNALING
tss_140	26790	+	6.52196022727	internal	LMANv2_10026	mcrA	HNH family endonuclease		[26403,26957]/+	-387.0	gtcGcag	acgtaattccaagaagtagatgggaacacgttcctaaaaaagaaaGaccaaaagaatttaattcttgggaAaatttagtc	COG1403	V	Defense mechanisms	CELLULAR PROCESSES AND SIGNALING
tss_140	26790	+	6.52196022727	secondary	LMANv2_10027		putative lipoprotein		[26954,27451]/+	164.0	gtcGcag	acgtaattccaagaagtagatgggaacacgttcctaaaaaagaaaGaccaaaagaatttaattcttgggaAaatttagtc
tss_141	26822	+	8.15245028409	internal	LMANv2_10026	mcrA	HNH family endonuclease		[26403,26957]/+	-419.0	aggAaat	cctaaaaaagaaagaccaaaagaatttaattcttgggaaaatttaGtcgcagcctgtaaaaactgtaataCccggaaagg	COG1403	V	Defense mechanisms	CELLULAR PROCESSES AND SIGNALING
tss_141	26822	+	8.15245028409	secondary	LMANv2_10027		putative lipoprotein		[26954,27451]/+	132.0	aggAaat	cctaaaaaagaaagaccaaaagaatttaattcttgggaaaatttaGtcgcagcctgtaaaaactgtaataCccggaaagg
tss_142	26906	+	17.935390625	internal	LMANv2_10026	mcrA	HNH family endonuclease		[26403,26957]/+	-503.0	aatAacg	aaacttctaacagaattgaagtggaatttaccggaagaaaatcggGtgacacctaaactacgatttccacTcttttcaat	COG1403	V	Defense mechanisms	CELLULAR PROCESSES AND SIGNALING
tss_142	26906	+	17.935390625	primary	LMANv2_10027		putative lipoprotein		[26954,27451]/+	48.0	aatAacg	aaacttctaacagaattgaagtggaatttaccggaagaaaatcggGtgacacctaaactacgatttccacTcttttcaat
tss_146	27234	+	1.63049005682	internal	LMANv2_10027		putative lipoprotein		[26954,27451]/+	-280.0	atcAacc	ggaaaacgattctagatttcctgcagatctaaattcaggcattgaAtgtatgaacgggattttaaatattTtaccaaatc
tss_147	27263	+	3.26098011364	internal	LMANv2_10027		putative lipoprotein		[26954,27451]/+	-309.0	agtCaga	taaattcaggcattgaatgtatgaacgggattttaaatattttacCaaatcaacctttagagtattcgatTgaactaagt
tss_149	27643	+	6.52196022727	antisense	LMANv2_10028		DnaJ domain protein		[27438,27935]/-		actGcgg	tcagcttacgcaatgcggaattttcattcccttttaaaaaaatagGattaccctcggtaattttataataTtcataaact	COG2214	O	Posttranslational modification, protein turnover, chaperones	CELLULAR PROCESSES AND SIGNALING
tss_150	27758	+	3.26098011364	antisense	LMANv2_10028		DnaJ domain protein		[27438,27935]/-		attGaag	atgataatcgtcttgattaaaattttttggtccagaagaaacattTgattttttgaatgttttttgaattAaataagatt	COG2214	O	Posttranslational modification, protein turnover, chaperones	CELLULAR PROCESSES AND SIGNALING
tss_151	28263	+	3.26098011364	antisense	LMANv2_10029		conserved protein of unknown function		[27914,28342]/-		tctAaaa	cctcaatttttgccgcaccttctccgtctccaaaaccaaatacttCtatttgtcttttctgattagaaatCaattgatct	COG0419	L	Replication, recombination and repair	INFORMATION STORAGE AND PROCESSING
tss_151	28263	+	3.26098011364	antisense	LMANv2_10030	fliS	Endoflagellar biosynthesis chaperone		[28339,28791]/-	76.0	tctAaaa	cctcaatttttgccgcaccttctccgtctccaaaaccaaatacttCtatttgtcttttctgattagaaatCaattgatct	['COG1516' 'COG1516' 'COG1516']	['N' 'O' 'U']	['Cell motility'
tss_152	28272	+	6.52196022727	antisense	LMANv2_10029		conserved protein of unknown function		[27914,28342]/-		aaaAtct	ttgccgcaccttctccgtctccaaaaccaaatacttctatttgtcTtttctgattagaaatcaattgatcTaaaagtaaa	COG0419	L	Replication, recombination and repair	INFORMATION STORAGE AND PROCESSING
tss_152	28272	+	6.52196022727	antisense	LMANv2_10030	fliS	Endoflagellar biosynthesis chaperone		[28339,28791]/-	67.0	aaaAtct	ttgccgcaccttctccgtctccaaaaccaaatacttctatttgtcTtttctgattagaaatcaattgatcTaaaagtaaa	['COG1516' 'COG1516' 'COG1516']	['N' 'O' 'U']	['Cell motility'
tss_153	28848	+	19.5658806818	orphan							tctGaac	tgtggattttctagcaagtgacatgtatctctcctgaaatactttTcgacaaaaatgtttggctccttaaTgctgggtct
tss_157	29144	+	3.26098011364	primary	LMANv2_10031	purN	Phosphoribosylglycinamide formyltransferase	not expressed in RNAseq	[29205,29831]/+	61.0	gttTtcc	attttttttaacgttctgggataaattataacatcaaaaatttcaTggacttttggttagacaaattatcGcttaaagtt	COG0299	F	Nucleotide transport and metabolism	METABOLISM
tss_159	29274	+	9.78294034091	internal	LMANv2_10031	purN	Phosphoribosylglycinamide formyltransferase	not expressed in RNAseq	[29205,29831]/+	-69.0	ctcAgag	ataaaattctattggcaactctgtttacaaaacctaaaaaaaagaTcgtatttttagcttccggaagaggCtctaatctc	COG0299	F	Nucleotide transport and metabolism	METABOLISM
tss_160	29316	+	3.26098011364	internal	LMANv2_10031	purN	Phosphoribosylglycinamide formyltransferase	not expressed in RNAseq	[29205,29831]/+	-111.0	ggaAtcg	agatcgtatttttagcttccggaagaggctctaatctcagagcagTtttacaaaatatcaaagtaggaaaAattcgagga	COG0299	F	Nucleotide transport and metabolism	METABOLISM
tss_162	29664	+	16.3049005682	internal	LMANv2_10031	purN	Phosphoribosylglycinamide formyltransferase	not expressed in RNAseq	[29205,29831]/+	-459.0	gacTcag	taaacgcacagaaacaagccctagaatacggagttaaaattgcggGttgcaccgctcattttgtagacgaAggtatagac	COG0299	F	Nucleotide transport and metabolism	METABOLISM
tss_162	29664	+	16.3049005682	secondary	LMANv2_10032	purH	Bifunctional purine biosynthesis protein PurH [Includes: Phosphoribosylaminoimidazolecarboxamide formyltransferase ; IMP cyclohydrolase]		[29835,31370]/+	171.0	gacTcag	taaacgcacagaaacaagccctagaatacggagttaaaattgcggGttgcaccgctcattttgtagacgaAggtatagac	COG0138	F	Nucleotide transport and metabolism	METABOLISM
tss_163	29759	+	17.935390625	internal	LMANv2_10031	purN	Phosphoribosylglycinamide formyltransferase	not expressed in RNAseq	[29205,29831]/+	-554.0	aatActa	ttacaaggagttgtgaaaatcgaagaagggatgacggaaagagatTtgactttagagattctcaaagaggAacataaaat	COG0299	F	Nucleotide transport and metabolism	METABOLISM
tss_163	29759	+	17.935390625	primary	LMANv2_10032	purH	Bifunctional purine biosynthesis protein PurH [Includes: Phosphoribosylaminoimidazolecarboxamide formyltransferase ; IMP cyclohydrolase]		[29835,31370]/+	76.0	aatActa	ttacaaggagttgtgaaaatcgaagaagggatgacggaaagagatTtgactttagagattctcaaagaggAacataaaat	COG0138	F	Nucleotide transport and metabolism	METABOLISM
tss_166	30051	+	1.63049005682	internal	LMANv2_10032	purH	Bifunctional purine biosynthesis protein PurH [Includes: Phosphoribosylaminoimidazolecarboxamide formyltransferase ; IMP cyclohydrolase]		[29835,31370]/+	-216.0	gttCacg	ttgcagcaatagctatcgacgattacaccggttttccggaaatttTagatggaagagtcaaaacccttcaTcctaaagtt	COG0138	F	Nucleotide transport and metabolism	METABOLISM
tss_169	30136	+	4.89147017045	internal	LMANv2_10032	purH	Bifunctional purine biosynthesis protein PurH [Includes: Phosphoribosylaminoimidazolecarboxamide formyltransferase ; IMP cyclohydrolase]		[29835,31370]/+	-301.0	tcgTagt	aggtctattaggtgtaatttccaatcctgctcacaaacaaaaaatGgaagaattaaaaattcctaaaataGatttagtcg	COG0138	F	Nucleotide transport and metabolism	METABOLISM
tss_172	30476	+	1.63049005682	internal	LMANv2_10032	purH	Bifunctional purine biosynthesis protein PurH [Includes: Phosphoribosylaminoimidazolecarboxamide formyltransferase ; IMP cyclohydrolase]		[29835,31370]/+	-641.0	gagAtac	tcttcctggttttacaaacaatcaggagaagtttttccagatgttCtcaatctttcctttatcaaaaaacAaaaactgag	COG0138	F	Nucleotide transport and metabolism	METABOLISM
tss_178	31000	+	3.26098011364	internal	LMANv2_10032	purH	Bifunctional purine biosynthesis protein PurH [Includes: Phosphoribosylaminoimidazolecarboxamide formyltransferase ; IMP cyclohydrolase]		[29835,31370]/+	-1165.0	aaaAaca	accgatccatcacggtttgcttatacaagatagagattatacaacAatcactgaaaaagatctaaaagtaGtcactaaaa	COG0138	F	Nucleotide transport and metabolism	METABOLISM
tss_179	31026	+	21.1963707386	internal	LMANv2_10032	purH	Bifunctional purine biosynthesis protein PurH [Includes: Phosphoribosylaminoimidazolecarboxamide formyltransferase ; IMP cyclohydrolase]		[29835,31370]/+	-1191.0	cgtGgtt	aagatagagattatacaacaatcactgaaaaagatctaaaagtagTcactaaaaaacaaccttctcccgaTgatattcgt	COG0138	F	Nucleotide transport and metabolism	METABOLISM
tss_180	31194	+	4.89147017045	internal	LMANv2_10032	purH	Bifunctional purine biosynthesis protein PurH [Includes: Phosphoribosylaminoimidazolecarboxamide formyltransferase ; IMP cyclohydrolase]		[29835,31370]/+	-1359.0	tctTatg	cgggacaaatgtccagagtcgactcagtgcagttaggcgccaacaAagcgctgaacgtaggtctttccgtAgtaggttct	COG0138	F	Nucleotide transport and metabolism	METABOLISM
tss_180	31194	+	4.89147017045	secondary	LMANv2_10033		conserved membrane protein of unknown function	not expressed in RNAseq	[31373,31999]/+	179.0	tctTatg	cgggacaaatgtccagagtcgactcagtgcagttaggcgccaacaAagcgctgaacgtaggtctttccgtAgtaggttct	COG1113	E	Amino acid transport and metabolism	METABOLISM
tss_183	31264	+	6.52196022727	internal	LMANv2_10032	purH	Bifunctional purine biosynthesis protein PurH [Includes: Phosphoribosylaminoimidazolecarboxamide formyltransferase ; IMP cyclohydrolase]		[29835,31370]/+	-1429.0	aagCgat	agtaggttcttatgttgcaagcgacgcattcttcccattccgagaTggaatcgacgcacttgcaaaagcaGgagcaaaag	COG0138	F	Nucleotide transport and metabolism	METABOLISM
tss_183	31264	+	6.52196022727	primary	LMANv2_10033		conserved membrane protein of unknown function	not expressed in RNAseq	[31373,31999]/+	109.0	aagCgat	agtaggttcttatgttgcaagcgacgcattcttcccattccgagaTggaatcgacgcacttgcaaaagcaGgagcaaaag	COG1113	E	Amino acid transport and metabolism	METABOLISM
tss_185	31373	+	4.89147017045	secondary	LMANv2_10033		conserved membrane protein of unknown function	not expressed in RNAseq	[31373,31999]/+	0.0	attAtgg	gacgaggaagtaattcaagccgcagacgaacacgggctgattatgGtttttactggaatgaggcattttaGacactgatt	COG1113	E	Amino acid transport and metabolism	METABOLISM
tss_186	31521	+	4.89147017045	internal	LMANv2_10033		conserved membrane protein of unknown function	not expressed in RNAseq	[31373,31999]/+	-148.0	acgAact	ctttaaacttctctttttatccggaagagaatcttttgaaagattAgagttagtcgattggatacgaatcGttccaaacg	COG1113	E	Amino acid transport and metabolism	METABOLISM
tss_188	31706	+	4.89147017045	internal	LMANv2_10033		conserved membrane protein of unknown function	not expressed in RNAseq	[31373,31999]/+	-333.0	acgTatg	taggtgctcctcattacgcagattcctttggaaattatttttttcTatcatttctgttgccggtaactctActcactacg	COG1113	E	Amino acid transport and metabolism	METABOLISM
tss_190	32030	+	24.4573508523	primary	LMANv2_10034		conserved exported protein of unknown function		[32030,32761]/+	0.0	aatAtga	tccaattttcaggttcgaaaaaccgttctttccaggaagattctgAataaatttctctaaaaactgccgaTaggtagaat
tss_191	32264	+	3.26098011364	internal	LMANv2_10034		conserved exported protein of unknown function		[32030,32761]/+	-234.0	gaaAttg	cttggggagaaagttatgcgaacttacgcgaaaaatttttatctcTttccacgaatccacaaaacgatgaGaaggtggaa
tss_199	32755	+	1.63049005682	internal	LMANv2_10034		conserved exported protein of unknown function		[32030,32761]/+	-725.0	aatTccc	tcttcgatcaagtttcagatcgaaaaagaatataaagaatttttcAacgcagaagaaatcaaaacacttcGagatttaat
tss_199	32755	+	1.63049005682	secondary	LMANv2_10035	tal	putative transaldolase		[32955,33599]/+	200.0	aatTccc	tcttcgatcaagtttcagatcgaaaaagaatataaagaatttttcAacgcagaagaaatcaaaacacttcGagatttaat	COG0176	G	Carbohydrate transport and metabolism	METABOLISM
tss_200	32766	+	3.26098011364	secondary	LMANv2_10035	tal	putative transaldolase		[32955,33599]/+	189.0	cttTgcg	gtttcagatcgaaaaagaatataaagaatttttcaacgcagaagaAatcaaaacacttcgagatttaattCcctaaactt	COG0176	G	Carbohydrate transport and metabolism	METABOLISM
tss_201	32827	+	3.26098011364	secondary	LMANv2_10035	tal	putative transaldolase		[32955,33599]/+	128.0	cacAttc	gatttaattccctaaactttgcggctcgctcatagaattttatatTtgagttgaatcgcgaattgaatgcTgatctgcac	COG0176	G	Carbohydrate transport and metabolism	METABOLISM
tss_202	32834	+	4.89147017045	secondary	LMANv2_10035	tal	putative transaldolase		[32955,33599]/+	121.0	tctGagc	ttccctaaactttgcggctcgctcatagaattttatatttgagttGaatcgcgaattgaatgctgatctgCacattctct	COG0176	G	Carbohydrate transport and metabolism	METABOLISM
tss_203	32931	+	242.943018466	primary	LMANv2_10035	tal	putative transaldolase		[32955,33599]/+	24.0	agcAtcc	tgctgaatttaagaagtgttgtttctagataaaagaaaattctatTgaccttactccagctttttaaccaTgatctaagc	COG0176	G	Carbohydrate transport and metabolism	METABOLISM
tss_206	33502	+	1.63049005682	secondary	LMANv2_10036		conserved protein of unknown function	not expressed in RNAseq	[33761,34069]/+	259.0	cgaCaat	cgacactagaattttagcagcttccattcgtggcccaatacatttAaaagagtctgcactcagaggtgcaGactgcgcga
tss_207	33543	+	3.26098011364	primary	LMANv2_10036		conserved protein of unknown function	not expressed in RNAseq	[33761,34069]/+	218.0	ccgTtaa	atttaaaagagtctgcactcagaggtgcagactgcgcgacaatgcCccattctgcgtttttacaacttttCaaacatccg
tss_209	34602	+	8.15245028409	orphan							tctTaac	taaaatcgattattaatttttggtattgtttttataggtccgagtAatagtttacgtgaactaagaaatcCattttatct
tss_210	38456	+	8.15245028409	primary	LMANv2_10041	lipA	Lipoyl synthase		[38496,39401]/+	40.0	aggAaag	ttccatttcagaaagattcaaaaaatcttctacctaaaactttcgTtgaccggttttacaaatattcaaaGgatagaagg	COG0320	H	Coenzyme transport and metabolism	METABOLISM
tss_213	38680	+	1.63049005682	internal	LMANv2_10041	lipA	Lipoyl synthase		[38496,39401]/+	-184.0	taaAtca	ccctgtcgcaattgtaagaaattccctagaagaaaaaaaactcaaTacagtttgcgaaagcgcttcttgcCctaacctaa	COG0320	H	Coenzyme transport and metabolism	METABOLISM
tss_214	38686	+	4.89147017045	internal	LMANv2_10041	lipA	Lipoyl synthase		[38496,39401]/+	-190.0	actGttg	cgcaattgtaagaaattccctagaagaaaaaaaactcaatacagtTtgcgaaagcgcttcttgccctaacCtaaatcact	COG0320	H	Coenzyme transport and metabolism	METABOLISM
tss_215	38740	+	4.89147017045	internal	LMANv2_10041	lipA	Lipoyl synthase		[38496,39401]/+	-244.0	gacGttg	cgcttcttgccctaacctaaatcactgttggtccagaaaaacagcGacttatatgttaggtggagatattTgtacaagac	COG0320	H	Coenzyme transport and metabolism	METABOLISM
tss_216	38856	+	4.89147017045	internal	LMANv2_10041	lipA	Lipoyl synthase		[38496,39401]/+	-360.0	tcgGtta	ttcctctggatccagaagaacctaaaaggatagcagaatcttcgaTcgctttaggtctcagacacgtagtCattacctcg	COG0320	H	Coenzyme transport and metabolism	METABOLISM
tss_219	39114	+	19.5658806818	internal	LMANv2_10041	lipA	Lipoyl synthase		[38496,39401]/+	-618.0	tctGcaa	aaacggtaaaaagactttttccagaagtggctcctcaaaaaagatAtgaacgttctttagacgttttgaaAattgcttct	COG0320	H	Coenzyme transport and metabolism	METABOLISM
tss_219	39114	+	19.5658806818	primary	LMANv2_10042		conserved protein of unknown function	not expressed in RNAseq	[39389,39688]/+	275.0	tctGcaa	aaacggtaaaaagactttttccagaagtggctcctcaaaaaagatAtgaacgttctttagacgttttgaaAattgcttct
tss_221	39173	+	3.26098011364	internal	LMANv2_10041	lipA	Lipoyl synthase		[38496,39401]/+	-677.0	agaAgta	gacgttttgaaaattgcttctgcaagagggtttctgacaaaaagtGgtttaattttgggtatgggagaaaCtttagaaga	COG0320	H	Coenzyme transport and metabolism	METABOLISM
tss_221	39173	+	3.26098011364	secondary	LMANv2_10042		conserved protein of unknown function	not expressed in RNAseq	[39389,39688]/+	216.0	agaAgta	gacgttttgaaaattgcttctgcaagagggtttctgacaaaaagtGgtttaattttgggtatgggagaaaCtttagaaga
tss_223	39455	+	3.26098011364	internal	LMANv2_10042		conserved protein of unknown function	not expressed in RNAseq	[39389,39688]/+	-66.0	cacTcca	gacgaacaaatctcatggaacccgtagaaaattttcacctaggtcCgccttccgaagaaattaaaaaactTatctatcac
tss_223	39455	+	3.26098011364	secondary	LMANv2_10043		protein of unknown function	not expressed in RNAseq	[39654,39866]/+	199.0	cacTcca	gacgaacaaatctcatggaacccgtagaaaattttcacctaggtcCgccttccgaagaaattaaaaaactTatctatcac
tss_224	39513	+	4.89147017045	internal	LMANv2_10042		conserved protein of unknown function	not expressed in RNAseq	[39389,39688]/+	-124.0	aagAact	aattaaaaaacttatctatcactccataattcgatttctttctaaCagagaaactccgattagtagatctGaaattaaag
tss_224	39513	+	4.89147017045	primary	LMANv2_10043		protein of unknown function	not expressed in RNAseq	[39654,39866]/+	141.0	aagAact	aattaaaaaacttatctatcactccataattcgatttctttctaaCagagaaactccgattagtagatctGaaattaaag
tss_225	39813	+	3.26098011364	orphan							atcTcaa	aacatcaaactaaatccgcctcacttcttgaactcaatacatcacTtcctatcataaccttatccacaaaTaattggatc
tss_226	39971	+	1.63049005682	orphan							cagAgga	nnnnnnnnnnnnnnnnnnnnnnnnnnnnnnnnnnnnnnnnnnnnnNnnnnnnnnnnnnnnnnnnnnnnnnNnntttacag
tss_228	41962	+	3.26098011364	orphan							gtgGagt	ttcttaagaaataaggatttcattgagtaagtccaagttataaaaTtagcaaattagagttgttgaaaaaTtctatagtg
tss_229	42418	+	3.26098011364	antisense	LMANv2_20005		Hpt domain protein		[42173,42520]/-		cttCcat	tttggtttgatgaagttcagcttgaagttcagcgtcttttttttcTttcgtaaaatgagcgatattattaActcgaactt	COG2198	T	Signal transduction mechanisms	CELLULAR PROCESSES AND SIGNALING
tss_230	42647	+	50.5451917614	primary	LMANv2_20006	lpxA	Acyl-[acyl-carrier-protein]--UDP-N-acetylglucosamine O-acyltransferase		[42667,43446]/+	20.0	tttAgag	ctactttccagtaaatattactcttattcaagacatctttaaaagCttgaataaaaaagcagagtcaattTttgtatttt	COG1043	M	Cell wall/membrane/envelope biogenesis	CELLULAR PROCESSES AND SIGNALING
tss_232	42842	+	9.78294034091	internal	LMANv2_20006	lpxA	Acyl-[acyl-carrier-protein]--UDP-N-acetylglucosamine O-acyltransferase		[42667,43446]/+	-175.0	accAagg	gattcaagaaggtactataatcgaaggacatgtaaaaatttgtgcTggttccgaaattggaaaattcaatCgttttcacc	COG1043	M	Cell wall/membrane/envelope biogenesis	CELLULAR PROCESSES AND SIGNALING
tss_234	43005	+	29.3488210227	internal	LMANv2_20006	lpxA	Acyl-[acyl-carrier-protein]--UDP-N-acetylglucosamine O-acyltransferase		[42667,43446]/+	-338.0	tatGgga	atttttcgagaatattctaacattcataagggaacaaaagaagatTctccgactgtgatcggaaataaaaActactttat	COG1043	M	Cell wall/membrane/envelope biogenesis	CELLULAR PROCESSES AND SIGNALING
tss_239	43539	+	24.4573508523	internal	LMANv2_20007	galE	UDP-glucose 4-epimerase		[43443,44414]/+	-96.0	aatCtag	ccggaggcgccggttatataggaagtcacgtagttgcccttcttcTtgaaaaaaaacacgaacttgtaatCgtggataat	COG1087	M	Cell wall/membrane/envelope biogenesis	CELLULAR PROCESSES AND SIGNALING
tss_244	43811	+	1.63049005682	internal	LMANv2_20007	galE	UDP-glucose 4-epimerase		[43443,44414]/+	-368.0	tccGgaa	ctcaaacttcttacttttatggaaaaggccggaacgaatcagtttAtcttttcttcctcggcggctgtttAtggttctcc	COG1087	M	Cell wall/membrane/envelope biogenesis	CELLULAR PROCESSES AND SIGNALING
tss_245	43820	+	3.26098011364	internal	LMANv2_20007	galE	UDP-glucose 4-epimerase		[43443,44414]/+	-377.0	tctTcct	cttacttttatggaaaaggccggaacgaatcagtttatcttttctTcctcggcggctgtttatggttctcCggaatatct	COG1087	M	Cell wall/membrane/envelope biogenesis	CELLULAR PROCESSES AND SIGNALING
tss_246	43854	+	6.52196022727	internal	LMANv2_20007	galE	UDP-glucose 4-epimerase		[43443,44414]/+	-411.0	gaaAatt	ttatcttttcttcctcggcggctgtttatggttctccggaatatcTtcctattgatgagaaacaccccgtTcgtccggaa	COG1087	M	Cell wall/membrane/envelope biogenesis	CELLULAR PROCESSES AND SIGNALING
tss_247	43871	+	11.4134303977	internal	LMANv2_20007	galE	UDP-glucose 4-epimerase		[43443,44414]/+	-428.0	tacAaaa	gcggctgtttatggttctccggaatatcttcctattgatgagaaaCaccccgttcgtccggaaaattattAcggttatac	COG1087	M	Cell wall/membrane/envelope biogenesis	CELLULAR PROCESSES AND SIGNALING
tss_251	44174	+	4.89147017045	internal	LMANv2_20007	galE	UDP-glucose 4-epimerase		[43443,44414]/+	-731.0	gaaAtct	tgtgtacgcgattatattcatgtgaccgacttggcaaaggcgcacGttttgagtttggattatctagattCtgaaaagaa	COG1087	M	Cell wall/membrane/envelope biogenesis	CELLULAR PROCESSES AND SIGNALING
tss_252	44263	+	3.26098011364	internal	LMANv2_20007	galE	UDP-glucose 4-epimerase		[43443,44414]/+	-820.0	ttcCtca	ggtcaatttaggttctgaaaagggatattccgttttagaaatggtTcgtcttgcggaggaggtggtcggaAgatcgattc	COG1087	M	Cell wall/membrane/envelope biogenesis	CELLULAR PROCESSES AND SIGNALING
tss_257	45059	+	13.0439204545	antisense	LMANv2_20008		Serine-type D-Ala-D-Ala carboxypeptidase		[44421,45155]/-		cttGttt	aagtttctctaaaacttcttttctaagataatgaattctagtttcTcccggattggaataggaaattaatAtcgattctt	COG1876	M	Cell wall/membrane/envelope biogenesis	CELLULAR PROCESSES AND SIGNALING
tss_257	45059	+	13.0439204545	secondary	LMANv2_20009		putative lipoprotein		[45356,45703]/+	297.0	cttGttt	aagtttctctaaaacttcttttctaagataatgaattctagtttcTcccggattggaataggaaattaatAtcgattctt
tss_258	45249	+	9.78294034091	secondary	LMANv2_20009		putative lipoprotein		[45356,45703]/+	107.0	tctGttg	atgtaaaattgaaagtctcttgcaatgggtttttgaaggaaatcaTtttcaaaatttggggattcaatttAtaggattct
tss_259	45305	+	172.831946023	primary	LMANv2_20009		putative lipoprotein		[45356,45703]/+	51.0	tgaAtcc	tggggattcaatttataggattctgttgaaattcgtccatataagGgttgaaatattctcgaatacggtaTgtttggtga
tss_262	45730	+	4.89147017045	orphan							aacAtaa	ggttttacctgtaatttggaaccgagagaatatatttttaagtatGtttattgacggttatattttgtagAttaaacaac
tss_264	45829	+	1.63049005682	orphan							agcAtta	ctgggtagattcttatgttgtttgataaggtgaataattttgagaTatgcttgtaagttcaattaatttaTtgaatcagc
tss_265	46114	+	4.89147017045	orphan							agaAtag	aattaaaacaaatttgaaatttctaatatcgtttcaagattaatgTtgatttggtataaataaattttatGaaatttaga
tss_266	46193	+	3.26098011364	orphan							atgGaga	aatagagttgttgaaaaatcccctagttccgattaacaaaactgcTttaattgcccgtttccataaaataGaaacagatg
tss_267	46200	+	4.89147017045	orphan							attAatt	ttgttgaaaaatcccctagttccgattaacaaaactgctttaattGcccgtttccataaaatagaaacagAtggagaatt
tss_268	46245	+	4.89147017045	orphan							tatAagg	gcccgtttccataaaatagaaacagatggagaattaatttttcaaCaattctagtataggaatttcctcaAaaaagctat
tss_270	46694	+	4.89147017045	orphan							taaTttt	tcacgtaggctattgtagttcccacggattagattgcatttgtttTttgtggacttttcagtaggttatcTtactagtaa
tss_271	46776	+	1.63049005682	orphan							aatGcag	tttttaaaaaattatcagagattgtccaaaaaccttaaagaagttTtacgtgatcattctttagatatttTtaataaaat
tss_272	48547	+	21.1963707386	antisense	LMANv2_20010	recG	ATP-dependent DNA helicase RecG		[47178,49358]/-		attAgaa	ctttgtttgcggtttctgattccggtaaaggccaaagtactcgttTgattttttcccgttctttctttttAtgttcaatt	['COG1200' 'COG1200']	['K' 'L']	['Transcription' 'Replication, recombination and repair']	['INFORMATION STORAGE AND PROCESSING' 'INFORMATION STORAGE AND PROCESSING']
tss_274	48897	+	13.0439204545	antisense	LMANv2_20010	recG	ATP-dependent DNA helicase RecG		[47178,49358]/-		tatAgga	tggatcatttcaggaagttctgacaattcttcttccggttcttgcTcctgttttttctttttagaaccagTcgaacttat	['COG1200' 'COG1200']	['K' 'L']	['Transcription' 'Replication, recombination and repair']	['INFORMATION STORAGE AND PROCESSING' 'INFORMATION STORAGE AND PROCESSING']
tss_276	51317	+	1.63049005682	antisense	LMANv2_20013		conserved protein of unknown function		[50435,51436]/-		actAaag	ttgatctcttctttttggtcttgagagatacgatacatttcttctTggattgtacagaattctataatacGatctgtact	COG2129	R	General function prediction only	POORLY CHARACTERIZED
tss_279	51674	+	21.1963707386	antisense	LMANv2_20014		conserved protein of unknown function		[51548,52234]/-		tacGttt	ggttcgattcggatgtattccggaccaaaaaaatctaaaagaggtTttaaaatggttcctgatcttacaaAtaagaatac
tss_280	51728	+	44.0232315341	antisense	LMANv2_20014		conserved protein of unknown function		[51548,52234]/-		cggAatt	gttcctgatcttacaaataagaatacgtttcctttttccggaattActttttgaatagtgattttaccggCgagatccgg
tss_281	51844	+	11.4134303977	antisense	LMANv2_20014		conserved protein of unknown function		[51548,52234]/-		attGaaa	aacatttcgaatccctgttagacgaagaatttctggaatttcctcGacgatagtttctaaaatcaatcttCtatgaaatt
tss_282	51951	+	1.63049005682	antisense	LMANv2_20014		conserved protein of unknown function		[51548,52234]/-		actGgaa	ggtccaactttattggagtatgactgaacaaacgaaaggaatgaaTttgaaaacgaacctgattttgaatCactttaact
tss_283	51970	+	8.15245028409	antisense	LMANv2_20014		conserved protein of unknown function		[51548,52234]/-		tgtAatc	atgactgaacaaacgaaaggaatgaatttgaaaacgaacctgattTtgaatcactttaactggaattagtCtaacgttgt
tss_284	52142	+	14.6744105114	antisense	LMANv2_20014		conserved protein of unknown function		[51548,52234]/-		cgtGatc	aactcgagagattctaaaggatcgtccgattcagaaatttttttcTtcaaaattttatttaaagaatgaaGtttaaccgt
tss_284	52142	+	14.6744105114	secondary	LMANv2_20015	gpsA	Glycerol-3-phosphate dehydrogenase [NAD(P)+]		[52363,53370]/+	221.0	cgtGatc	aactcgagagattctaaaggatcgtccgattcagaaatttttttcTtcaaaattttatttaaagaatgaaGtttaaccgt	COG0240	C	Energy production and conversion	METABOLISM
tss_285	52287	+	182.614886364	primary	LMANv2_20015	gpsA	Glycerol-3-phosphate dehydrogenase [NAD(P)+]		[52363,53370]/+	76.0	attCcaa	tgaagatgagtttcctcaaatcgagcatgggagatcaaaaatagtTtgcgggtaaagaagagtaaactaaAttattaatt	COG0240	C	Energy production and conversion	METABOLISM
tss_286	52406	+	6.52196022727	internal	LMANv2_20015	gpsA	Glycerol-3-phosphate dehydrogenase [NAD(P)+]		[52363,53370]/+	-43.0	cgtTggg	aaattttttcgattttaacctcacatgaggagtttacatgaaaatTggagtgatcggatcgggaagttttGgaaccgcgt	COG0240	C	Energy production and conversion	METABOLISM
tss_289	52658	+	4.89147017045	internal	LMANv2_20015	gpsA	Glycerol-3-phosphate dehydrogenase [NAD(P)+]		[52363,53370]/+	-295.0	tccCtat	tatgatcgtatcttctccaccttctcatgcgctaagcgaagttttAagagaaatcaaagaatatttgccaGaaaaagtcc	COG0240	C	Energy production and conversion	METABOLISM
tss_290	52677	+	9.78294034091	internal	LMANv2_20015	gpsA	Glycerol-3-phosphate dehydrogenase [NAD(P)+]		[52363,53370]/+	-314.0	taaGgga	ccttctcatgcgctaagcgaagttttaagagaaatcaaagaatatTtgccagaaaaagtccctatcgtttCcgcgagtaa	COG0240	C	Energy production and conversion	METABOLISM
tss_292	53137	+	65.2196022727	internal	LMANv2_20015	gpsA	Glycerol-3-phosphate dehydrogenase [NAD(P)+]		[52363,53370]/+	-774.0	accGtag	atccgatgactttcctaggaccttctggaatgggagatttgatttTgacttgttgtggagaacaatctagAaatcgtacc	COG0240	C	Energy production and conversion	METABOLISM
tss_292	53137	+	65.2196022727	secondary	LMANv2_20016		conserved exported protein of unknown function	not expressed in RNAseq	[53376,55961]/+	239.0	accGtag	atccgatgactttcctaggaccttctggaatgggagatttgatttTgacttgttgtggagaacaatctagAaatcgtacc	COG0457	R	General function prediction only	POORLY CHARACTERIZED
tss_294	53215	+	3.26098011364	internal	LMANv2_20015	gpsA	Glycerol-3-phosphate dehydrogenase [NAD(P)+]		[52363,53370]/+	-852.0	aagActa	ccgtagggtttcgattaggtaagggagaaaccttagaacaaattcTttctagcatgaacgaagttgccgaAggggtaaag	COG0240	C	Energy production and conversion	METABOLISM
tss_294	53215	+	3.26098011364	secondary	LMANv2_20016		conserved exported protein of unknown function	not expressed in RNAseq	[53376,55961]/+	161.0	aagActa	ccgtagggtttcgattaggtaagggagaaaccttagaacaaattcTttctagcatgaacgaagttgccgaAggggtaaag	COG0457	R	General function prediction only	POORLY CHARACTERIZED
tss_296	53326	+	76.6330326705	internal	LMANv2_20015	gpsA	Glycerol-3-phosphate dehydrogenase [NAD(P)+]		[52363,53370]/+	-963.0	aaaGacc	agttgggaatagaaatggcgattacaaacgaggtttataaaatgcTttacgaaggtaagaatccaagagaAgttgtgaaa	COG0240	C	Energy production and conversion	METABOLISM
tss_296	53326	+	76.6330326705	primary	LMANv2_20016		conserved exported protein of unknown function	not expressed in RNAseq	[53376,55961]/+	50.0	aaaGacc	agttgggaatagaaatggcgattacaaacgaggtttataaaatgcTttacgaaggtaagaatccaagagaAgttgtgaaa	COG0457	R	General function prediction only	POORLY CHARACTERIZED
tss_297	53420	+	4.89147017045	internal	LMANv2_20016		conserved exported protein of unknown function	not expressed in RNAseq	[53376,55961]/+	-44.0	gagTctt	cgatcttaaaagagagggcgtttcagtctgatcactttgaaacctCtttcctttaaatttcatctttgttTggttttgag	COG0457	R	General function prediction only	POORLY CHARACTERIZED
tss_299	53616	+	1.63049005682	internal	LMANv2_20016		conserved exported protein of unknown function	not expressed in RNAseq	[53376,55961]/+	-240.0	ctcAaca	aaattagatcttttcccgaaaatctcacacttttagaaaaagcggAttatctattttttgcgggggaataTtttattctc	COG0457	R	General function prediction only	POORLY CHARACTERIZED
tss_302	54045	+	11.4134303977	internal	LMANv2_20016		conserved exported protein of unknown function	not expressed in RNAseq	[53376,55961]/+	-669.0	gccGatc	acagaactctcgcaccgtttttagaagatccggaactgaaatacaTtccttttttaagtaatatgatttaTaatatcgcc	COG0457	R	General function prediction only	POORLY CHARACTERIZED
tss_303	54223	+	3.26098011364	internal	LMANv2_20016		conserved exported protein of unknown function	not expressed in RNAseq	[53376,55961]/+	-847.0	agtAtca	ttatgaaaaactcgcttattattatttaatcggaggagatctagtTtctgctgaaaaagtattggattatAttcttaagt	COG0457	R	General function prediction only	POORLY CHARACTERIZED
tss_304	54240	+	4.89147017045	internal	LMANv2_20016		conserved exported protein of unknown function	not expressed in RNAseq	[53376,55961]/+	-864.0	aggActt	attattatttaatcggaggagatctagtttctgctgaaaaagtatTggattatattcttaagtatcatccAgatataagg	COG0457	R	General function prediction only	POORLY CHARACTERIZED
tss_305	54402	+	4.89147017045	internal	LMANv2_20016		conserved exported protein of unknown function	not expressed in RNAseq	[53376,55961]/+	-1026.0	gctAggg	atttaaacttagattttttagaatggtcatctacgattttaaatcCgtttttaggagaaccaatttcgatCaacagtgct	COG0457	R	General function prediction only	POORLY CHARACTERIZED
tss_307	54511	+	3.26098011364	internal	LMANv2_20016		conserved exported protein of unknown function	not expressed in RNAseq	[53376,55961]/+	-1135.0	ttaCacg	atctaaaagttcctttaaggctgtagatgcactcaagtccgtttcTactcctaaaaatctgaccgaagacGatttattta	COG0457	R	General function prediction only	POORLY CHARACTERIZED
tss_308	54527	+	4.89147017045	internal	LMANv2_20016		conserved exported protein of unknown function	not expressed in RNAseq	[53376,55961]/+	-1151.0	tgtAcaa	aaggctgtagatgcactcaagtccgtttctactcctaaaaatctgAccgaagacgatttatttacacgtcTtcgaattgt	COG0457	R	General function prediction only	POORLY CHARACTERIZED
tss_312	54781	+	3.26098011364	internal	LMANv2_20016		conserved exported protein of unknown function	not expressed in RNAseq	[53376,55961]/+	-1405.0	aggAatc	gtatggaattttaagaactacggacccaatttatacagaagaatgGattcgacttacaggtttgttttatTctcataagg	COG0457	R	General function prediction only	POORLY CHARACTERIZED
tss_314	54911	+	4.89147017045	internal	LMANv2_20016		conserved exported protein of unknown function	not expressed in RNAseq	[53376,55961]/+	-1535.0	attTacg	attatgattcttagaagaccggatgatatgcttcttcaattgaaaAattatcttcctgttgtctacggagTtcgggaatt	COG0457	R	General function prediction only	POORLY CHARACTERIZED
tss_317	55481	+	9.78294034091	internal	LMANv2_20016		conserved exported protein of unknown function	not expressed in RNAseq	[53376,55961]/+	-2105.0	atcGgaa	gattatcttaagaaagaatttccagaaatcgattttagattttttActagatttagtaagaagaacgataAttttaaatc	COG0457	R	General function prediction only	POORLY CHARACTERIZED
tss_319	55535	+	47.2842116477	internal	LMANv2_20016		conserved exported protein of unknown function	not expressed in RNAseq	[53376,55961]/+	-2159.0	caaTttt	agtaagaagaacgataattttaaatcggaacgtatttacgtttgtGattgtaatcatacagatgatcttcCaaataccaa	COG0457	R	General function prediction only	POORLY CHARACTERIZED
tss_320	55617	+	4.89147017045	internal	LMANv2_20016		conserved exported protein of unknown function	not expressed in RNAseq	[53376,55961]/+	-2241.0	aaaGttg	ttgaaaaagttgccttcacatattttgaaggaaataaattgttaaCtggaaatcgttctatgatgatttgGaatttaaaa	COG0457	R	General function prediction only	POORLY CHARACTERIZED
tss_322	55653	+	24.4573508523	internal	LMANv2_20016		conserved exported protein of unknown function	not expressed in RNAseq	[53376,55961]/+	-2277.0	tatTctt	aattgttaactggaaatcgttctatgatgatttggaatttaaaagTtgcggataattcagtttcaaatttAaacgaatat	COG0457	R	General function prediction only	POORLY CHARACTERIZED
tss_323	56055	+	42.3927414773	primary	LMANv2_20017		conserved membrane protein of unknown function		[56181,57515]/+	126.0	tccAgta	aaacgttagttctataaaatctaatgtttttttcttttaaacgatCgacattttttgccaattcaaagacTctatcttcc	COG1253	R	General function prediction only	POORLY CHARACTERIZED
tss_324	56196	+	3.26098011364	internal	LMANv2_20017		conserved membrane protein of unknown function		[56181,57515]/+	-15.0	ggcTttt	tttctaaactcaaaggttgtcctaaacccacatattcttagatccAatttgatctttctcctacaatggaAttaatcggc	COG1253	R	General function prediction only	POORLY CHARACTERIZED
tss_325	56282	+	8.15245028409	internal	LMANv2_20017		conserved membrane protein of unknown function		[56181,57515]/+	-101.0	tttAgag	ataatcgttttacttatatttgcgaacggatttttcgtttccgcaGagtttgctttggtttcgattcgtcCttctcgttt	COG1253	R	General function prediction only	POORLY CHARACTERIZED
tss_330	56989	+	9.78294034091	internal	LMANv2_20017		conserved membrane protein of unknown function		[56181,57515]/+	-808.0	cgtAtct	tgcagaacaccatttttctagatatcctatttatgaaggtagtacAgataaaattattggaatcattcatGttcagacgt	COG1253	R	General function prediction only	POORLY CHARACTERIZED
tss_332	57118	+	3.26098011364	internal	LMANv2_20017		conserved membrane protein of unknown function		[56181,57515]/+	-937.0	aacAaca	cgcaattatgcaacctccgatctttgttcccgaaggtctttcgatAgaaaaggtgatgcaaaaactccgaGaaaacaaac	COG1253	R	General function prediction only	POORLY CHARACTERIZED
tss_333	57128	+	4.89147017045	internal	LMANv2_20017		conserved membrane protein of unknown function		[56181,57515]/+	-947.0	ggcGatc	caacctccgatctttgttcccgaaggtctttcgatagaaaaggtgAtgcaaaaactccgagaaaacaaacAacacatggc	COG1253	R	General function prediction only	POORLY CHARACTERIZED
tss_340	57384	+	4.89147017045	internal	LMANv2_20017		conserved membrane protein of unknown function		[56181,57515]/+	-1203.0	gatAtgc	aaattctcgtaggagttcaagaagaagagatcaaagatattcgtaCgattgcaggttttatcttaggtcgTttagaagat	COG1253	R	General function prediction only	POORLY CHARACTERIZED
tss_340	57384	+	4.89147017045	primary	LMANv2_20018	dfp	fragment of bifunctional protein [Includes: 4'-phosphopantothenoylcysteine decarboxylase; phosphopantothenoylcysteine synthetase, FMN-binding] (part 1)		[57531,58073]/+	147.0	gatAtgc	aaattctcgtaggagttcaagaagaagagatcaaagatattcgtaCgattgcaggttttatcttaggtcgTttagaagat	COG0452	H	Coenzyme transport and metabolism	METABOLISM
tss_341	57412	+	3.26098011364	internal	LMANv2_20017		conserved membrane protein of unknown function		[56181,57515]/+	-1231.0	ctcTtca	gatcaaagatattcgtacgattgcaggttttatcttaggtcgtttAgaagatatgccggaagaaggttctAcgatttctc	COG1253	R	General function prediction only	POORLY CHARACTERIZED
tss_341	57412	+	3.26098011364	secondary	LMANv2_20018	dfp	fragment of bifunctional protein [Includes: 4'-phosphopantothenoylcysteine decarboxylase; phosphopantothenoylcysteine synthetase, FMN-binding] (part 1)		[57531,58073]/+	119.0	ctcTtca	gatcaaagatattcgtacgattgcaggttttatcttaggtcgtttAgaagatatgccggaagaaggttctAcgatttctc	COG0452	H	Coenzyme transport and metabolism	METABOLISM
tss_343	57577	+	4.89147017045	internal	LMANv2_20018	dfp	fragment of bifunctional protein [Includes: 4'-phosphopantothenoylcysteine decarboxylase; phosphopantothenoylcysteine synthetase, FMN-binding] (part 1)		[57531,58073]/+	-46.0	gtaTtgc	agctcagcctaaaaaatgagaatcggaaacgtttatgcctaatctTaaaaaagaaatactcgttgctgttTcgggaagta	COG0452	H	Coenzyme transport and metabolism	METABOLISM
tss_344	57677	+	4.89147017045	internal	LMANv2_20018	dfp	fragment of bifunctional protein [Includes: 4'-phosphopantothenoylcysteine decarboxylase; phosphopantothenoylcysteine synthetase, FMN-binding] (part 1)		[57531,58073]/+	-146.0	cccGatt	gaacttgtaagaaatcttactaaggaaggttatccagtaagcgtaAttatgacggcgaacgcgactaagtTtgtgggccc	COG0452	H	Coenzyme transport and metabolism	METABOLISM
tss_346	57872	+	26.0878409091	internal	LMANv2_20018	dfp	fragment of bifunctional protein [Includes: 4'-phosphopantothenoylcysteine decarboxylase; phosphopantothenoylcysteine synthetase, FMN-binding] (part 1)		[57531,58073]/+	-341.0	tgtGgtt	gcaaacattattggtaaaatggcgaacgggattgcggatgatcttGtaacctctacttatcttgcggcgaAttgtcctgt	COG0452	H	Coenzyme transport and metabolism	METABOLISM
tss_346	57872	+	26.0878409091	primary	LMANv2_20019	dfp	fragment of bifunctional protein [Includes: 4'-phosphopantothenoylcysteine decarboxylase; phosphopantothenoylcysteine synthetase, FMN-binding] (part 2)		[58090,58785]/+	218.0	tgtGgtt	gcaaacattattggtaaaatggcgaacgggattgcggatgatcttGtaacctctacttatcttgcggcgaAttgtcctgt	COG0452	H	Coenzyme transport and metabolism	METABOLISM
tss_349	58220	+	1.63049005682	internal	LMANv2_20019	dfp	fragment of bifunctional protein [Includes: 4'-phosphopantothenoylcysteine decarboxylase; phosphopantothenoylcysteine synthetase, FMN-binding] (part 2)		[58090,58785]/+	-130.0	tttCtga	cgatccggtgcggtatatttcgaacgcttcttcgggtaagatgggTttccatatcgccgaatctgtttctAaatggattt	COG0452	H	Coenzyme transport and metabolism	METABOLISM
tss_354	58630	+	34.2402911932	internal	LMANv2_20019	dfp	fragment of bifunctional protein [Includes: 4'-phosphopantothenoylcysteine decarboxylase; phosphopantothenoylcysteine synthetase, FMN-binding] (part 2)		[58090,58785]/+	-540.0	aaaGgtt	tagaagaatacgctcaaaacaaactaaaaaataaaaatttaaattAtatcattggtaactacgtgggcaaGaatgaaaaa	COG0452	H	Coenzyme transport and metabolism	METABOLISM
tss_355	58695	+	19.5658806818	internal	LMANv2_20019	dfp	fragment of bifunctional protein [Includes: 4'-phosphopantothenoylcysteine decarboxylase; phosphopantothenoylcysteine synthetase, FMN-binding] (part 2)		[58090,58785]/+	-605.0	tggTcct	ggcaagaatgaaaaaggttttggcgaagtcgatactacggtttttAtttattccgcttttgggaaagtctCtcaaattgg	COG0452	H	Coenzyme transport and metabolism	METABOLISM
tss_358	60194	+	6.52196022727	primary	LMANv2_20022	murB	UDP-N-acetylenolpyruvoylglucosamine reductase	not expressed in RNAseq	[60194,61150]/+	0.0	catAtgt	ttaagatcgatccgatttcagattttccttgagttcttttttttgTggtagagaattggggaagttcattTtttattcat	COG0812	M	Cell wall/membrane/envelope biogenesis	CELLULAR PROCESSES AND SIGNALING
tss_360	60380	+	4.89147017045	internal	LMANv2_20022	murB	UDP-N-acetylenolpyruvoylglucosamine reductase	not expressed in RNAseq	[60194,61150]/+	-186.0	tctAaat	tcaaaattggtggtgtttgtcctgtaattgtcgaacccgaaatttCttctcaagtttcggaaatcttgcaCatattttct	COG0812	M	Cell wall/membrane/envelope biogenesis	CELLULAR PROCESSES AND SIGNALING
tss_363	60817	+	14.6744105114	internal	LMANv2_20022	murB	UDP-N-acetylenolpyruvoylglucosamine reductase	not expressed in RNAseq	[60194,61150]/+	-623.0	agaGatt	cgatttaccgaattcttaaatcaaaaagattctatcattttaggtAttgaaattcttcttaaagaaggaaAtttagaaga	COG0812	M	Cell wall/membrane/envelope biogenesis	CELLULAR PROCESSES AND SIGNALING
tss_364	60881	+	22.8268607955	internal	LMANv2_20022	murB	UDP-N-acetylenolpyruvoylglucosamine reductase	not expressed in RNAseq	[60194,61150]/+	-687.0	aaaAgcg	aaggaaatttagaagagattgaattttctttaaaagataaaagagAcagaagaaattcttctcagcccgaAaataaaaaa	COG0812	M	Cell wall/membrane/envelope biogenesis	CELLULAR PROCESSES AND SIGNALING
tss_366	60951	+	8.15245028409	internal	LMANv2_20022	murB	UDP-N-acetylenolpyruvoylglucosamine reductase	not expressed in RNAseq	[60194,61150]/+	-757.0	aatTgct	aaataaaaaaagcgcgggttctgtttttaaaaatccgaaagttttTcgtgaagatggaaaagaaatcaaaGcttgggaat	COG0812	M	Cell wall/membrane/envelope biogenesis	CELLULAR PROCESSES AND SIGNALING
tss_367	60989	+	30.9793110795	internal	LMANv2_20022	murB	UDP-N-acetylenolpyruvoylglucosamine reductase	not expressed in RNAseq	[60194,61150]/+	-795.0	ggtGgtg	aagtttttcgtgaagatggaaaagaaatcaaagcttgggaattgcTtgatcaagctggtttgagaggtcaGatcaaaggt	COG0812	M	Cell wall/membrane/envelope biogenesis	CELLULAR PROCESSES AND SIGNALING
tss_368	61057	+	11.4134303977	internal	LMANv2_20022	murB	UDP-N-acetylenolpyruvoylglucosamine reductase	not expressed in RNAseq	[60194,61150]/+	-863.0	tgtAcat	cagatcaaaggtggtgctcagatttctcctgaacattgtaattttAtagtcaatttaggaacggctaccgCttccgatgt	COG0812	M	Cell wall/membrane/envelope biogenesis	CELLULAR PROCESSES AND SIGNALING
tss_369	61062	+	22.8268607955	internal	LMANv2_20022	murB	UDP-N-acetylenolpyruvoylglucosamine reductase	not expressed in RNAseq	[60194,61150]/+	-868.0	attAtct	caaaggtggtgctcagatttctcctgaacattgtaattttatagtCaatttaggaacggctaccgcttccGatgtacatt	COG0812	M	Cell wall/membrane/envelope biogenesis	CELLULAR PROCESSES AND SIGNALING
tss_371	61467	+	1.63049005682	antisense	LMANv2_20023		Diguanylate cyclase (GGDEF) domain protein		[61369,62352]/-		aagGagg	catagataaatccgcctcgtgtatcaactcatctagtttttgaatAgagccgatcgacattccccaagtaAaattaaaag	COG2203,COG2199	T	Signal transduction mechanisms	CELLULAR PROCESSES AND SIGNALING
tss_373	62465	+	6.52196022727	orphan							actAtaa	agtttgaagcgttatttatcaagatatttccaggaaaattataatTttattctagtgttgatccctataaAtggtacact
tss_374	62698	+	6.52196022727	internal	LMANv2_20024		protein of unknown function	not expressed in RNAseq	[62564,62731]/+	-134.0	tacTgat	ttagattgtattgagttcgaacatttacaatttataaaaatcattAttgcaataatattggtgagaagaaAgttaaatac
tss_375	64359	+	4.89147017045	antisense	LMANv2_20025	caiA	Acyl-CoA dehydrogenase		[63211,64971]/-		cttGagt	ggaaggtgcattaatataaccgcaagcgtgtgtaataaaacgtttGgctccgttaattctccagattccaTtagcatctt	COG1960	I	Lipid transport and metabolism	METABOLISM
tss_376	64720	+	3.26098011364	antisense	LMANv2_20025	caiA	Acyl-CoA dehydrogenase		[63211,64971]/-		atcCatt	tctcgaagagtgttataacattcttcttgtgcctttggaaaaatcActtttccgttttcatatttaagtcCgatttgatc	COG1960	I	Lipid transport and metabolism	METABOLISM
tss_378	66191	+	9.78294034091	antisense	LMANv2_20026	tolC	Outer membrane protein	not expressed in RNAseq	[65041,67044]/-		gatAaag	ggggatttggttctgtataaaaaggattaaaatgggaatttggccCtggaattctataaaatttattataCactaaagat	['COG1538' 'COG1538']	['M' 'U']	['Cell wall/membrane/envelope biogenesis'
tss_379	66385	+	1.63049005682	antisense	LMANv2_20026	tolC	Outer membrane protein	not expressed in RNAseq	[65041,67044]/-		ttcAaca	tctatagtcagttcttgttcaggtaaaatacttttgattttttcgGtagttatcccggttacttcttccaGtctgggttc	['COG1538' 'COG1538']	['M' 'U']	['Cell wall/membrane/envelope biogenesis'
tss_380	69130	+	3.26098011364	antisense	LMANv2_20027		RND transporter, HAE1 family	not expressed in RNAseq	[67700,70867]/-		cttGagg	ttttttcatggcttcgtcggttctttgtaaagaagaacctaaaggAagtctagctcgaacgataaaacgtCccatatctt	COG0841	V	Defense mechanisms	CELLULAR PROCESSES AND SIGNALING
tss_381	70433	+	14.6744105114	antisense	LMANv2_20027		RND transporter, HAE1 family	not expressed in RNAseq	[67700,70867]/-		atcGact	tcacccacacctggaattttctggaatttatctttaagaaaatccTttacgaagagcattttttctttttCagatttatc	COG0841	V	Defense mechanisms	CELLULAR PROCESSES AND SIGNALING
tss_382	70962	+	4.89147017045	orphan							tttAatt	caggtccaattaaaacgaaaattgaaatgaaccttaaataataatTcgacctaatttttattttctgggtCcaatttttt
tss_384	71000	+	11.4134303977	orphan							aaaTtta	taataattcgacctaatttttattttctgggtccaattttttaatTggaagttcgttaattatgaaatcaTttattgaaa
tss_385	71019	+	29.3488210227	orphan							gaaGggg	ttattttctgggtccaattttttaattggaagttcgttaattatgAaatcatttattgaaatttaagataAaattgagaa
tss_386	71118	+	11.4134303977	orphan							ataGtcg	ataaaattcagagaatgaaagtcaagtttacctattcttttaatgGttgagaaaagccatttcaaaaataTcttagaata
tss_387	71316	+	4.89147017045	orphan							atcAgtt	tcataagttttgaatgtaattaccatttcaggtgaaattttaaatGctctgttgtatcgttctgaataagAataaatatc
tss_389	71397	+	4.89147017045	orphan							tttGtga	gttctaagtttcacttacctttgagcatatacaaaacttgtaaacTtcccaaaaactgattttgaactttCtgaatattt
tss_390	71439	+	4.89147017045	orphan							gttTttt	aacttcccaaaaactgattttgaactttctgaatatttgtgagggTgttgttacttttagaaagttgtcaAttttgcgtt
tss_392	71468	+	3.26098011364	orphan							aatGtgt	tgaatatttgtgagggtgttgttacttttagaaagttgtcaatttTgcgttttttaagagattgtcttaaAacttaaaat
tss_393	71482	+	4.89147017045	orphan							tacAatt	ggtgttgttacttttagaaagttgtcaattttgcgttttttaagaGattgtcttaaaacttaaaatgtgtAaactcttac
tss_395	71908	+	3.26098011364	internal	LMANv2_20028		3-beta hydroxysteroid dehydrogenase/isomerase family protein		[71831,72796]/+	-77.0	tatTtta	gaaatgaaaatttttataacaggagcgtccggttttgtaggagaaGcaacaacccgaaccttatcaaaaaAacatactat	['COG0451' 'COG0451']	['G' 'M']	['Carbohydrate transport and metabolism'
tss_396	72180	+	4.89147017045	internal	LMANv2_20028		3-beta hydroxysteroid dehydrogenase/isomerase family protein		[71831,72796]/+	-349.0	gacAacc	tcagcttttagaggcgtctcgcaaagcgagtgttaaacgatttatTtttatcggaaccgaagcggcacttTtttacggac	['COG0451' 'COG0451']	['G' 'M']	['Carbohydrate transport and metabolism'
tss_397	72248	+	3.26098011364	internal	LMANv2_20028		3-beta hydroxysteroid dehydrogenase/isomerase family protein		[71831,72796]/+	-417.0	accAaag	ttttttacggacaaccgatgatcgatatagatgaatcttatccttAtccggaaaattctccttttccttaTtctaaaacc	['COG0451' 'COG0451']	['G' 'M']	['Carbohydrate transport and metabolism'
tss_399	72411	+	4.89147017045	internal	LMANv2_20028		3-beta hydroxysteroid dehydrogenase/isomerase family protein		[71831,72796]/+	-580.0	aagCtct	gccgggagataaaacggttcttccaattcttttgaagatgattgcTgaaggaaaattttcttggattgacAgcggaaaag	['COG0451' 'COG0451']	['G' 'M']	['Carbohydrate transport and metabolism'
tss_400	72676	+	4.89147017045	internal	LMANv2_20028		3-beta hydroxysteroid dehydrogenase/isomerase family protein		[71831,72796]/+	-845.0	tagCgca	gctcgttttttagcaagagttgtcgaagcggtttggaaattatttGgtattaaaaatgaacctcctttgaCccgttttag	['COG0451' 'COG0451']	['G' 'M']	['Carbohydrate transport and metabolism'
tss_402	73238	+	35.87078125	primary	LMANv2_20029		conserved exported protein of unknown function	not expressed in RNAseq	[73267,74001]/+	29.0	tccAaaa	aaagaaattcctaaatcaatcatttcgaaaaaatctatagaatttTgttgtgtaatagaaattttcccttTatactctcc
tss_405	73738	+	4.89147017045	internal	LMANv2_20029		conserved exported protein of unknown function	not expressed in RNAseq	[73267,74001]/+	-471.0	actTttg	tatattttgcattaaaatctaatgaagaatgggaagcgaaacattCtggaagttttcacaaacaattagcAtattctact
tss_405	73738	+	4.89147017045	primary	LMANv2_20030		YceI-like domain protein	not expressed in RNAseq	[74017,74562]/+	279.0	actTttg	tatattttgcattaaaatctaatgaagaatgggaagcgaaacattCtggaagttttcacaaacaattagcAtattctact	COG2353	S	Function unknown	POORLY CHARACTERIZED
tss_408	73894	+	3.26098011364	secondary	LMANv2_20030		YceI-like domain protein	not expressed in RNAseq	[74017,74562]/+	123.0	ttgGgac	taaatatttatagccccatctttgcccataaggctttgattccttTacatttagcggcaatgttgattttAccttctttg	COG2353	S	Function unknown	POORLY CHARACTERIZED
tss_409	74136	+	1.63049005682	internal	LMANv2_20030		YceI-like domain protein	not expressed in RNAseq	[74017,74562]/+	-119.0	agtTcac	ttttttacgtctcaaagttacgcttcagagatccttaaaaaagaaAtcacttttttagcaattcatcctaTgaaagaagt	COG2353	S	Function unknown	POORLY CHARACTERIZED
tss_410	74214	+	1.63049005682	internal	LMANv2_20030		YceI-like domain protein	not expressed in RNAseq	[74017,74562]/+	-197.0	tccTttt	gttcacggagtttgtaaggagatacaagtagattctcctcaaattCaaacgagcggaaccgtttataaatTgaattctcc	COG2353	S	Function unknown	POORLY CHARACTERIZED
tss_411	74225	+	3.26098011364	internal	LMANv2_20030		YceI-like domain protein	not expressed in RNAseq	[74017,74562]/+	-208.0	ttaAaat	ttgtaaggagatacaagtagattctcctcaaattcaaacgagcggAaccgtttataaattgaattctcctTttacaatta	COG2353	S	Function unknown	POORLY CHARACTERIZED
tss_414	74385	+	4.89147017045	internal	LMANv2_20030		YceI-like domain protein	not expressed in RNAseq	[74017,74562]/+	-368.0	cggAttt	ccggaaattatagttgtcgtagaatccgccgaagccgttggagaaAcgtatttaattcgtggtaaactttCgattcacgg	COG2353	S	Function unknown	POORLY CHARACTERIZED
tss_415	74878	+	4.89147017045	antisense	LMANv2_20031	glnD	Bifunctional uridylyltransferase/uridylyl-removing enzyme		[74606,77236]/-		tatAaaa	ttgaagaattctataaaccaaacctacaacatctggcattctaacTtccataattgttacgtctggaagaTcctcgttat	COG2844	O	Posttranslational modification, protein turnover, chaperones	CELLULAR PROCESSES AND SIGNALING
tss_417	75440	+	3.26098011364	antisense	LMANv2_20031	glnD	Bifunctional uridylyltransferase/uridylyl-removing enzyme		[74606,77236]/-		attAtct	tttaagtcttctttgtcgattaggtaattttttagattttctaatTgaatttctcgagtaggtcctgtttCttcgaaatt	COG2844	O	Posttranslational modification, protein turnover, chaperones	CELLULAR PROCESSES AND SIGNALING
tss_420	77143	+	22.8268607955	antisense	LMANv2_20031	glnD	Bifunctional uridylyltransferase/uridylyl-removing enzyme		[74606,77236]/-		tatGcgt	tacgatgcagagttcgtctccggactttaatccgatttttgaactTtcaaatttggaaagtataaaagaaTctacgatat	COG2844	O	Posttranslational modification, protein turnover, chaperones	CELLULAR PROCESSES AND SIGNALING
tss_421	77418	+	4.89147017045	orphan							tgtAaat	attttttgataatcttattttgaatttgttccagaactaaagtttActgggttgaaatttagactgcaagAatctgttgt
tss_422	77436	+	24.4573508523	orphan							ccgAaag	tttgaatttgttccagaactaaagtttactgggttgaaatttagaCtgcaagaatctgttgtaaatttttAtataatccg
tss_423	77673	+	9.78294034091	orphan							ttcAgta	ctgtcgagcgctcatagaagcgatgccttgagtttaaagaggtgtTgctgagtttgaacgcgacctaagaAttggcattc
tss_426	77899	+	30.9793110795	orphan							tacAtca	tgtaagaaaaaattttctaaaagtgagttcctacaattttagaatTtgtccgtaaaatcgtggtttgtaaTagttcctac
tss_427	77996	+	8.15245028409	orphan							agtTccc	tctaagttttgtagtagttcccacactggaatacgacagattgaaTtgttataaacttttattttataaaTtgtggtagt
tss_428	79075	+	1.63049005682	antisense	LMANv2_20032	metG	Methionine--tRNA ligase		[78202,80349]/-		agtAgta	tgatataagatttcttctattagagcaagaccttctttggaaacgActcctaatgttctgtctaatgcgtCtaaaatagt	['COG0143' 'COG0073']	['J' 'R']	['Translation, ribosomal structure and biogenesis'
tss_429	80068	+	17.935390625	antisense	LMANv2_20032	metG	Methionine--tRNA ligase		[78202,80349]/-		atcAtat	tgacctttggattttagtttcagataaatatctttggaaatttctTgattcgctttagaatgtgtggaatCataatgatc	['COG0143' 'COG0073']	['J' 'R']	['Translation, ribosomal structure and biogenesis'
tss_430	80151	+	3.26098011364	antisense	LMANv2_20032	metG	Methionine--tRNA ligase		[78202,80349]/-		cctTacg	ttcaattccgaaagaagttagatctctataatgttcttgtcctacTctttcgataagttgttcgggagtaAtcccttcct	['COG0143' 'COG0073']	['J' 'R']	['Translation, ribosomal structure and biogenesis'
tss_431	80188	+	4.89147017045	antisense	LMANv2_20032	metG	Methionine--tRNA ligase		[78202,80349]/-		gtcGtct	tgtcctactctttcgataagttgttcgggagtaatcccttccttaCgcgccgctaacattacgggggttcCatgcgtgtc	['COG0143' 'COG0073']	['J' 'R']	['Translation, ribosomal structure and biogenesis'
tss_431	80188	+	4.89147017045	secondary	LMANv2_20033		conserved protein of unknown function		[80460,80969]/+	272.0	gtcGtct	tgtcctactctttcgataagttgttcgggagtaatcccttccttaCgcgccgctaacattacgggggttcCatgcgtgtc
tss_432	80285	+	8.15245028409	antisense	LMANv2_20032	metG	Methionine--tRNA ligase		[78202,80349]/-		attGgac	aacattcgtttccaattgccttttgaaatcgaacccaaatgtctgTttgaattccttctaatacgtgaccTaaatgaatt	['COG0143' 'COG0073']	['J' 'R']	['Translation, ribosomal structure and biogenesis'
tss_432	80285	+	8.15245028409	secondary	LMANv2_20033		conserved protein of unknown function		[80460,80969]/+	175.0	attGgac	aacattcgtttccaattgccttttgaaatcgaacccaaatgtctgTttgaattccttctaatacgtgaccTaaatgaatt
tss_434	80362	+	3.26098011364	secondary	LMANv2_20033		conserved protein of unknown function		[80460,80969]/+	98.0	gttCtta	attggaccgtttgcataaggaagagccgaagtaactagtatatttCtatgagatgaagaagagttcacaaAagtcaggtt
tss_435	80369	+	4.89147017045	secondary	LMANv2_20033		conserved protein of unknown function		[80460,80969]/+	91.0	aaaTtta	cgtttgcataaggaagagccgaagtaactagtatatttctatgagAtgaagaagagttcacaaaagtcagGttcttaaaa
tss_436	80379	+	4.89147017045	secondary	LMANv2_20033		conserved protein of unknown function		[80460,80969]/+	81.0	caaAatc	aggaagagccgaagtaactagtatatttctatgagatgaagaagaGttcacaaaagtcaggttcttaaaaTttaggtcaa
tss_437	80386	+	9.78294034091	secondary	LMANv2_20033		conserved protein of unknown function		[80460,80969]/+	74.0	aacGtct	gccgaagtaactagtatatttctatgagatgaagaagagttcacaAaagtcaggttcttaaaatttaggtCaaaatcaac
tss_438	80440	+	17.935390625	primary	LMANv2_20033		conserved protein of unknown function		[80460,80969]/+	20.0	ctgAaaa	ttcttaaaatttaggtcaaaatcaacgtctttcttttcggattttCattgcaaaatcaatggttcggataGaattttctg
tss_442	80614	+	45.6537215909	internal	LMANv2_20033		conserved protein of unknown function		[80460,80969]/+	-154.0	cctGtat	agaaatgaacccggagcaggagatattccatttaaagatgaactaTgcaaaggttctagtcagcatctggTcttattcct
tss_448	80887	+	4.89147017045	internal	LMANv2_20033		conserved protein of unknown function		[80460,80969]/+	-427.0	tttTaga	tatggcagctggtttttatgaagacgcgtgtgtaatcgtttcgatGgatggtgctctcaccaaaaaggaaAaagaatttt
tss_448	80887	+	4.89147017045	primary	LMANv2_20034		conserved protein of unknown function	not expressed in RNAseq	[81044,82069]/+	157.0	tttTaga	tatggcagctggtttttatgaagacgcgtgtgtaatcgtttcgatGgatggtgctctcaccaaaaaggaaAaagaatttt
tss_449	80955	+	3.26098011364	internal	LMANv2_20033		conserved protein of unknown function		[80460,80969]/+	-495.0	cttGaga	aaaaagaatttttagacgaccttgcaaaggaactcgagatttcttCtatggataagaagaatatcgaaaaTagaattctt
tss_449	80955	+	3.26098011364	secondary	LMANv2_20034		conserved protein of unknown function	not expressed in RNAseq	[81044,82069]/+	89.0	cttGaga	aaaaagaatttttagacgaccttgcaaaggaactcgagatttcttCtatggataagaagaatatcgaaaaTagaattctt
tss_451	81013	+	1.63049005682	secondary	LMANv2_20034		conserved protein of unknown function	not expressed in RNAseq	[81044,82069]/+	31.0	cctTtaa	gaatatcgaaaatagaattcttgagaaaaagaagtaaacgcctcgAttgaaaaacgattcttttttctttTcggtttcct
tss_453	81273	+	1.63049005682	internal	LMANv2_20034		conserved protein of unknown function	not expressed in RNAseq	[81044,82069]/+	-229.0	actGtac	tttttcctttcgacattttaaatttaaatggatctctttcggaatActtttgcctatcttttacgtgattTctaaaaact
tss_455	81394	+	6.52196022727	internal	LMANv2_20034		conserved protein of unknown function	not expressed in RNAseq	[81044,82069]/+	-350.0	tatAttc	tatgcgagggtttcttttttaaatctaaagatcgactttttttcgCttttcaaaggtaaattgaggattcCtttttctat
tss_456	81533	+	3.26098011364	internal	LMANv2_20034		conserved protein of unknown function	not expressed in RNAseq	[81044,82069]/+	-489.0	ttaAccc	tcatgcctaagcggggaaaaatcgtattccaaaatatgaaaatagAaaacggatcgatttccattgtggaTaaaacctta
tss_460	81809	+	3.26098011364	internal	LMANv2_20034		conserved protein of unknown function	not expressed in RNAseq	[81044,82069]/+	-765.0	cagGatg	ttgccggattgcaggtaattcctcttccgtttcttaaaaatagagTtcggatttatgtggaatttaaacaTattaatcag
tss_461	82107	+	1.63049005682	orphan							gatAtaa	gattataggaagaaatcgttctcatccacaagatttaaattgaagTtgtatctaaagatttaaaaacacaTtgtaaagat
tss_464	84326	+	4.89147017045	antisense	LMANv2_20037		Transcriptional regulator (AraC family)	not expressed in RNAseq	[83578,84732]/-		attCcca	ttaataaggtatccttgtttttagaagaatataaaagaattaaggTttggaataaaagatagacgaaaaaTagtagaatt	COG2207	K	Transcription	INFORMATION STORAGE AND PROCESSING
tss_465	85215	+	4.89147017045	orphan							gatAgat	agtctctaagggctaatttttgaaaccaaagaaacatatttttgaAtattttttaacgtattttagaaacCtggtaagat
tss_466	85542	+	9.78294034091	orphan							agtAaag	gagcttgttccaaaacctttgaagaatccccaaaaatatagtagtTcccacaaaaatcgttatattgaatGatttatagt
tss_467	85690	+	1.63049005682	orphan							aaaAtcg	aagagatggagaatttgtttttcaataactctattataatttttgTatgagttcctataattttagaataTgtttgtaaa
tss_468	85876	+	1.63049005682	orphan							tatAagg	ttagcactctatgtaatagagtttctaaattttgtttctaaaactGaatttctttcaaaattcatggtacTctaatatat
tss_471	86298	+	4.89147017045	internal	LMANv2_20038		conserved protein of unknown function		[86140,86706]/+	-158.0	actTgaa	actgaatgtaattccggacctaaaggggttgtcaataaaaacctgTcctttatttccctatctcaagtatTaaatgaact
tss_472	86527	+	1.63049005682	internal	LMANv2_20038		conserved protein of unknown function		[86140,86706]/+	-387.0	cgaAccg	tcgttttcttaaaattcgcattttctcaaaaaatgtctcacgattTagaagcaccaattcctggagctacGgaaattcga
tss_473	86620	+	3.26098011364	internal	LMANv2_20038		conserved protein of unknown function		[86140,86706]/+	-480.0	gcaTatg	ggaaagaaagtatttcaattttacgggaaacgattcttaagtttcAgtcttacgaaggagaattaaaaccTcattttgca
tss_474	86638	+	3.26098011364	internal	LMANv2_20038		conserved protein of unknown function		[86140,86706]/+	-498.0	aaaGagg	ttttacgggaaacgattcttaagtttcagtcttacgaaggagaatTaaaacctcattttgcatatgggacTttgaccaaa
tss_476	86925	+	60.3281321023	orphan							gtaGggg	agaattcattaaaattaagaatagaagcgaatcttctttacgaatTagaaggaaaacaaattctgggaaaCgaacctgta
tss_477	87941	+	29.3488210227	antisense	LMANv2_20039		conserved exported protein of unknown function		[87350,88225]/-		tgcAagt	tccttctcttggatggtgggttccaattttttatattcttctataGttggtttaatcgcatccacgtggtCgattactgc	COG1413	C	Energy production and conversion	METABOLISM
tss_478	88144	+	21.1963707386	antisense	LMANv2_20039		conserved exported protein of unknown function		[87350,88225]/-		cgtAttc	gtaatctgctgcgtctactttttcttcgtaagaaccggattcaagTttacggatttgttcgaaataggccCtatcagcgt	COG1413	C	Energy production and conversion	METABOLISM
tss_480	88881	+	21.1963707386	primary	LMANv2_20041		conserved protein of unknown function	not expressed in RNAseq	[88913,89785]/+	32.0	ttcGcta	gagtcttcgattcgcgtatcgttttagaagtttcattttaattggTtgcgtcttttgcgcatcgcacaatTctagaattc	COG5022	Z	Cytoskeleton	CELLULAR PROCESSES AND SIGNALING
tss_481	89044	+	8.15245028409	internal	LMANv2_20041		conserved protein of unknown function	not expressed in RNAseq	[88913,89785]/+	-131.0	agaGtct	gaagagaaacttttattttcacttttagattggaaagaattttcaGtgcaagaatggacgagtggagaaaGatttccaga	COG5022	Z	Cytoskeleton	CELLULAR PROCESSES AND SIGNALING
tss_482	89238	+	4.89147017045	internal	LMANv2_20041		conserved protein of unknown function	not expressed in RNAseq	[88913,89785]/+	-325.0	attTgac	aagaaaactatttcagcaaggtctaaattactttttagatcttcaAacttctcaaatcgtcgatatacctTtagaaaatt	COG5022	Z	Cytoskeleton	CELLULAR PROCESSES AND SIGNALING
tss_485	89772	+	1.63049005682	internal	LMANv2_20041		conserved protein of unknown function	not expressed in RNAseq	[88913,89785]/+	-859.0	tgaAtga	aatcgaaaaaaacgagtcaattcgatttttaggatcagatttagaAaagattaaattgaaaaaaactctcGattggatga	COG5022	Z	Cytoskeleton	CELLULAR PROCESSES AND SIGNALING
tss_490	89980	+	17.935390625	orphan							ggaActa	cgtgagttcggcgtaatgaattcatttttctgaaaaaagttagggTttgaactttacaaatcggttcttaAaatgtggga
tss_491	90156	+	21.1963707386	orphan							tttAttt	cggtaaaattttcaaaatgtagggactcatacttttagaaaattcTttctcgttttcttagaccgaattcAtgttaattt
tss_492	90215	+	57.0671519886	orphan							aatGaga	agaccgaattcatgttaatttatttgtaataaactcatatttaatTttacgaactttcggaatctctaaaAtactggaat
tss_494	91740	+	4.89147017045	antisense	LMANv2_20042		Cyclic diguanylate phosphodiesterase (EAL) domain protein	not expressed in RNAseq	[90381,92048]/-		gaaAtca	tcccaatgaccggtttcgtattctattttgggttgagcatttggtTgaggtttaaatcgaatcatataagAatcttcgaa	COG5001,COG2200	T	Signal transduction mechanisms	CELLULAR PROCESSES AND SIGNALING
tss_495	92565	+	13.0439204545	internal	LMANv2_20043		conserved protein of unknown function	not expressed in RNAseq	[92551,92952]/+	-14.0	gttCtat	gatttatcttccagtttatttctgacgagttgtagaaaaagatttTataaattaggaacaaaaattttgaAtatagagtt
tss_498	93071	+	3.26098011364	orphan							aacAata	aaaatcaatatttggtgaccacatcgtaaaaattaaaaatttctaTcaacatagtgattctaaaagttaaActtctgaac
tss_499	94063	+	11.4134303977	orphan							aggTttt	gggaattaatttttcaacaattctaatagaaacagatggaaaattAattttcaacgactttattttatgtAaaaatcagg
tss_501	95983	+	13.0439204545	secondary	LMANv2_20047		conserved protein of unknown function		[96120,97319]/+	137.0	tctGttg	atatctatgaaatactttttaaacccagaaatgtttaagtttcgtTttcaatttttaagttacggtggaaAattgggtct	COG0399	M	Cell wall/membrane/envelope biogenesis	CELLULAR PROCESSES AND SIGNALING
tss_502	96099	+	19.5658806818	primary	LMANv2_20047		conserved protein of unknown function		[96120,97319]/+	21.0	agaAcac	attatagtagttcccacatttttagttttacgaatgaatttccaaCttaggaaaaatgtaaatctgccgaAatataaaga	COG0399	M	Cell wall/membrane/envelope biogenesis	CELLULAR PROCESSES AND SIGNALING
tss_504	96240	+	3.26098011364	internal	LMANv2_20047		conserved protein of unknown function		[96120,97319]/+	-120.0	aaaGaat	cttgtatttccgaaagagccatcgaagaagtatcttccgtactacGttccggatggatcacttcggggccTaaagtaaaa	COG0399	M	Cell wall/membrane/envelope biogenesis	CELLULAR PROCESSES AND SIGNALING
tss_505	96245	+	4.89147017045	internal	LMANv2_20047		conserved protein of unknown function		[96120,97319]/+	-125.0	attTgaa	atttccgaaagagccatcgaagaagtatcttccgtactacgttccGgatggatcacttcggggcctaaagTaaaagaatt	COG0399	M	Cell wall/membrane/envelope biogenesis	CELLULAR PROCESSES AND SIGNALING
tss_506	96322	+	4.89147017045	internal	LMANv2_20047		conserved protein of unknown function		[96120,97319]/+	-202.0	tggCgct	atttgaagaggaatttgctcgttataccggggctgattatgcactTgctctcaactcagctacggccggaCttcacttgg	COG0399	M	Cell wall/membrane/envelope biogenesis	CELLULAR PROCESSES AND SIGNALING
tss_513	96902	+	4.89147017045	internal	LMANv2_20047		conserved protein of unknown function		[96120,97319]/+	-782.0	ggcTctt	gagacctacgatcgaccaggttggtattacgaagtggtatcacccGgttttaaatacaacatgacggacgTggctgcggc	COG0399	M	Cell wall/membrane/envelope biogenesis	CELLULAR PROCESSES AND SIGNALING
tss_514	97150	+	3.26098011364	internal	LMANv2_20047		conserved protein of unknown function		[96120,97319]/+	-1030.0	cacTtta	ttcttgcaaaatggatagagatatttttgcatccgaattaaaaaaAcgtaatataggttcaagtcttcatTttataccac	COG0399	M	Cell wall/membrane/envelope biogenesis	CELLULAR PROCESSES AND SIGNALING
tss_515	97366	+	4.89147017045	orphan							tatAgag	cagagcggttaaagaaatttttagcgcgctttaaatttgcagtagTgttcgcatttaaagaaaacggtatTcaattttat
tss_516	97759	+	22.8268607955	antisense	LMANv2_20048		protein of unknown function	not expressed in RNAseq	[97614,97784]/-		tttGtgg	agtttttatttaaattgtttagcaaattcttatttctgttaaaaaGttgaattctaaattttatggtagaAcctaaattt
tss_517	98055	+	19.5658806818	orphan							ggcGgga	cacggattcatcaccaaccccacaagnncaaaaagtatgtttttcTgataaagaaaacctccccacccaaAaataggggc
tss_519	99874	+	9.78294034091	primary	LMANv2_20050		conserved protein of unknown function		[100021,100224]/+	147.0	aatAaat	aaaatgtggaaacgccttcaaaactttaggagttgaatttagagaCaaaatttctgatattctattacatAgttctgaat
tss_521	100194	+	3.26098011364	internal	LMANv2_20050		conserved protein of unknown function		[100021,100224]/+	-173.0	tccGgaa	cctaaaaaatccttatataaggaatctaaatctatcaaaaaaccaTttatcaaagagacgtttgatttggTatgttttcc
tss_521	100194	+	3.26098011364	internal	LMANv2_20051		Histidine kinase sensor protein		[100185,102584]/+	-9.0	tccGgaa	cctaaaaaatccttatataaggaatctaaatctatcaaaaaaccaTttatcaaagagacgtttgatttggTatgttttcc	COG5002,COG0642	T	Signal transduction mechanisms	CELLULAR PROCESSES AND SIGNALING
tss_522	100240	+	16.3049005682	internal	LMANv2_20051		Histidine kinase sensor protein		[100185,102584]/+	-55.0	ttcAggt	ttatcaaagagacgtttgatttggtatgttttccggaattagttcTtgcaaagaatcgaaagtaagtcgaGactcacttc	COG5002,COG0642	T	Signal transduction mechanisms	CELLULAR PROCESSES AND SIGNALING
tss_526	100976	+	4.89147017045	internal	LMANv2_20051		Histidine kinase sensor protein		[100185,102584]/+	-791.0	aagTctt	aactttgtcatacacgaattcggtaatggaaagtatccggaatggGaatctatttttacggatcataaatTccgaagaag	COG5002,COG0642	T	Signal transduction mechanisms	CELLULAR PROCESSES AND SIGNALING
tss_527	101077	+	3.26098011364	internal	LMANv2_20051		Histidine kinase sensor protein		[100185,102584]/+	-892.0	atgAgga	aaaagaaaatcttttaggaggagttgaaattctatctttagaggaAatggcttttgattccggtgaaaatTttctatatg	COG5002,COG0642	T	Signal transduction mechanisms	CELLULAR PROCESSES AND SIGNALING
tss_532	101496	+	9.78294034091	internal	LMANv2_20051		Histidine kinase sensor protein		[100185,102584]/+	-1311.0	gaaTtga	gaattagggatgaatatggaaatcctattggaactattttgttacTtctagatattacggaacaaaagaaGaatgaggaa	COG5002,COG0642	T	Signal transduction mechanisms	CELLULAR PROCESSES AND SIGNALING
tss_535	101777	+	4.89147017045	internal	LMANv2_20051		Histidine kinase sensor protein		[100185,102584]/+	-1592.0	cttTtcg	gtcaaaaactgtctcgattccagaagagctgtatttttagaccttTtaattccgtttatcagggagcaggAaaatttctt	COG5002,COG0642	T	Signal transduction mechanisms	CELLULAR PROCESSES AND SIGNALING
tss_536	101809	+	8.15245028409	internal	LMANv2_20051		Histidine kinase sensor protein		[100185,102584]/+	-1624.0	ataGgga	atttttagaccttttaattccgtttatcagggagcaggaaaatttCttttcgattaaaattcttccgttaAaaaaatata	COG5002,COG0642	T	Signal transduction mechanisms	CELLULAR PROCESSES AND SIGNALING
tss_537	101843	+	21.1963707386	internal	LMANv2_20051		Histidine kinase sensor protein		[100185,102584]/+	-1658.0	cttCtcg	caggaaaatttcttttcgattaaaattcttccgttaaaaaaatatAgggaaaacggaggtgaggcagttaTgttgatctt	COG5002,COG0642	T	Signal transduction mechanisms	CELLULAR PROCESSES AND SIGNALING
tss_541	102393	+	19.5658806818	internal	LMANv2_20051		Histidine kinase sensor protein		[100185,102584]/+	-2208.0	gatAacg	cttctttacctaatatttcgatcacggttcagaaagaatttcattTgaatcgagactcgattctttttacAatttcggat	COG5002,COG0642	T	Signal transduction mechanisms	CELLULAR PROCESSES AND SIGNALING
tss_541	102393	+	19.5658806818	primary	LMANv2_20052		Histidine kinase response regulator hybrid protein		[102625,104136]/+	232.0	gatAacg	cttctttacctaatatttcgatcacggttcagaaagaatttcattTgaatcgagactcgattctttttacAatttcggat	COG2204,COG0642	T	Signal transduction mechanisms	CELLULAR PROCESSES AND SIGNALING
tss_542	102477	+	3.26098011364	internal	LMANv2_20051		Histidine kinase sensor protein		[100185,102584]/+	-2292.0	ggtTtgg	gcccaggaatgactaaagaagttttagaaaaagcgtttcttcctcTttatactactcggagaggaaaacaAggaaccggt	COG5002,COG0642	T	Signal transduction mechanisms	CELLULAR PROCESSES AND SIGNALING
tss_542	102477	+	3.26098011364	secondary	LMANv2_20052		Histidine kinase response regulator hybrid protein		[102625,104136]/+	148.0	ggtTtgg	gcccaggaatgactaaagaagttttagaaaaagcgtttcttcctcTttatactactcggagaggaaaacaAggaaccggt	COG2204,COG0642	T	Signal transduction mechanisms	CELLULAR PROCESSES AND SIGNALING
tss_545	102605	+	6.52196022727	secondary	LMANv2_20052		Histidine kinase response regulator hybrid protein		[102625,104136]/+	20.0	aatAgag	atctctttggagtcttccattggaaatggaactagggttttgattCgccttcctatataaggacgtttttTtggtaaaat	COG2204,COG0642	T	Signal transduction mechanisms	CELLULAR PROCESSES AND SIGNALING
tss_546	102724	+	3.26098011364	internal	LMANv2_20052		Histidine kinase response regulator hybrid protein		[102625,104136]/+	-99.0	ttaTccg	cggtactcgtaatcgacgatgaattcgaaattcgtatcgttttggAaagagttatttccaaagaaggttaTcaagtatta	COG2204,COG0642	T	Signal transduction mechanisms	CELLULAR PROCESSES AND SIGNALING
tss_550	103020	+	3.26098011364	internal	LMANv2_20052		Histidine kinase response regulator hybrid protein		[102625,104136]/+	-395.0	agaAaat	aaaccgatccgtcgtagaaacattttggagatattagaaagagctAaaatagaaaaagaaaccagggataAacgtgcaga	COG2204,COG0642	T	Signal transduction mechanisms	CELLULAR PROCESSES AND SIGNALING
tss_551	103072	+	4.89147017045	internal	LMANv2_20052		Histidine kinase response regulator hybrid protein		[102625,104136]/+	-447.0	aagGact	aaaaagaaaccagggataaacgtgcagaaaatctgattaaatcggAaacggaaaatactaaactcgcacaAagagctaag	COG2204,COG0642	T	Signal transduction mechanisms	CELLULAR PROCESSES AND SIGNALING
tss_552	103166	+	4.89147017045	internal	LMANv2_20052		Histidine kinase response regulator hybrid protein		[102625,104136]/+	-541.0	gagCcgc	aaattataatattcttaacgcaactagtgattgtgtaattactttGgatcgagaattgaaattttcgggtTtaaaccgag	COG2204,COG0642	T	Signal transduction mechanisms	CELLULAR PROCESSES AND SIGNALING
tss_554	103333	+	19.5658806818	internal	LMANv2_20052		Histidine kinase response regulator hybrid protein		[102625,104136]/+	-708.0	agtAaaa	atatggaacggctaaatcggctcttaaaaagaaaaaataaaaagcAaatttcaagaatcagccgagccgaTctaaaaagt	COG2204,COG0642	T	Signal transduction mechanisms	CELLULAR PROCESSES AND SIGNALING
tss_557	103762	+	4.89147017045	internal	LMANv2_20052		Histidine kinase response regulator hybrid protein		[102625,104136]/+	-1137.0	aacTgta	gggcttcggagccgattgatctaaacgaatgtgtggaaagtgtaaTcgacgtttttcagaaaacttccagActtaaaaac	COG2204,COG0642	T	Signal transduction mechanisms	CELLULAR PROCESSES AND SIGNALING
tss_561	104293	+	9.78294034091	internal	LMANv2_20053		Phosphotransferase enzyme family protein	not expressed in RNAseq	[104141,105136]/+	-152.0	caaAgac	attactccaatcgtttccgaagcctctgatcgaaaatattttcgtGtcgtttatccggacagaaccctaaTtctttgcaa	COG3178	R	General function prediction only	POORLY CHARACTERIZED
tss_562	104345	+	6.52196022727	internal	LMANv2_20053		Phosphotransferase enzyme family protein	not expressed in RNAseq	[104141,105136]/+	-204.0	cacGaac	atccggacagaaccctaattctttgcaaagaccttcgttttcaacAcgactttgtagagattgctgatttTttaagtcac	COG3178	R	General function prediction only	POORLY CHARACTERIZED
tss_563	104364	+	13.0439204545	internal	LMANv2_20053		Phosphotransferase enzyme family protein	not expressed in RNAseq	[104141,105136]/+	-223.0	ctgAaat	tctttgcaaagaccttcgttttcaacacgactttgtagagattgcTgattttttaagtcacgaacaatttTtagttcctg	COG3178	R	General function prediction only	POORLY CHARACTERIZED
tss_564	104570	+	3.26098011364	internal	LMANv2_20053		Phosphotransferase enzyme family protein	not expressed in RNAseq	[104141,105136]/+	-429.0	aatTtta	tcaaattacaaaagacaaatccgattcctccggttagttcaagagAttttgatttagaaaaactcgatttTgaaagtaat	COG3178	R	General function prediction only	POORLY CHARACTERIZED
tss_565	104766	+	3.26098011364	internal	LMANv2_20053		Phosphotransferase enzyme family protein	not expressed in RNAseq	[104141,105136]/+	-625.0	ttcAaga	gaaagttttttgtcacagagattttcatggaaggaacttactgatTaattcccaaaatcaaatttgtatgAtagattttc	COG3178	R	General function prediction only	POORLY CHARACTERIZED
tss_566	104916	+	3.26098011364	internal	LMANv2_20053		Phosphotransferase enzyme family protein	not expressed in RNAseq	[104141,105136]/+	-775.0	attAtat	gtttggaatgagacagggactatatcagatttttctaaatcttagTgaacaaaactttcctaagtctaaaGaatgttatt	COG3178	R	General function prediction only	POORLY CHARACTERIZED
tss_566	104916	+	3.26098011364	secondary	LMANv2_20054		MobA-like NTP transferase domain protein	not expressed in RNAseq	[105133,105861]/+	217.0	attAtat	gtttggaatgagacagggactatatcagatttttctaaatcttagTgaacaaaactttcctaagtctaaaGaatgttatt	['COG1208' 'COG1208']	['J' 'M']	['Translation, ribosomal structure and biogenesis'
tss_569	105052	+	8.15245028409	internal	LMANv2_20053		Phosphotransferase enzyme family protein	not expressed in RNAseq	[104141,105136]/+	-911.0	tttGttt	gctgacaaaaagatggataagtataagcaaagtgttttgaatgcgCttgataatcttttggaaattgttcAagttggttt	COG3178	R	General function prediction only	POORLY CHARACTERIZED
tss_569	105052	+	8.15245028409	primary	LMANv2_20054		MobA-like NTP transferase domain protein	not expressed in RNAseq	[105133,105861]/+	81.0	tttGttt	gctgacaaaaagatggataagtataagcaaagtgttttgaatgcgCttgataatcttttggaaattgttcAagttggttt	['COG1208' 'COG1208']	['J' 'M']	['Translation, ribosomal structure and biogenesis'
tss_571	105278	+	4.89147017045	internal	LMANv2_20054		MobA-like NTP transferase domain protein	not expressed in RNAseq	[105133,105861]/+	-145.0	ttgCcat	taaaccactacttactgtaaatggaattcctattatctattattcTttatttcaagcttggaaacagaatGcagaagttg	['COG1208' 'COG1208']	['J' 'M']	['Translation, ribosomal structure and biogenesis'
tss_573	105382	+	22.8268607955	internal	LMANv2_20054		MobA-like NTP transferase domain protein	not expressed in RNAseq	[105133,105861]/+	-249.0	ggaAcag	gagaaaagattcgtaaagagctggaaacattttcactttttccgcTggttttctctgaggaaaaaaaagaAattttggga	['COG1208' 'COG1208']	['J' 'M']	['Translation, ribosomal structure and biogenesis'
tss_577	105622	+	6.52196022727	internal	LMANv2_20054		MobA-like NTP transferase domain protein	not expressed in RNAseq	[105133,105861]/+	-489.0	attTccg	agacagcaagttatacaggacttgaattgaaaaatgggaaaattcTtttcggaaaaggaaatatgttctaCgtaggaatt	['COG1208' 'COG1208']	['J' 'M']	['Translation, ribosomal structure and biogenesis'
tss_578	105780	+	6.52196022727	internal	LMANv2_20054		MobA-like NTP transferase domain protein	not expressed in RNAseq	[105133,105861]/+	-647.0	tctAaag	tccattaagcaaaggttaggtggaaaaatttttccaggaaatgtgTtcgatttaggtgaaaaagaatattAtatttctct	['COG1208' 'COG1208']	['J' 'M']	['Translation, ribosomal structure and biogenesis'
tss_579	106236	+	22.8268607955	antisense	LMANv2_20055		conserved protein of unknown function	not expressed in RNAseq	[106277,107155]/-	41.0	aatGtaa	ttacgataaaacattgaaatgtgggaaatcagctgtttttaacctTtaaaaattaggattactcatttctAtaaatgaat
tss_581	106946	+	16.3049005682	antisense	LMANv2_20055		conserved protein of unknown function	not expressed in RNAseq	[106277,107155]/-		attAgag	aattgctcttcactagaatcgaaagaattttgatcgaaaaaatcgAttccgttttcctggcaaaaatattCtctcagatt
tss_582	107377	+	11.4134303977	orphan							ttaAgaa	ttcggaatttccaaactcaatgctgcgatcgcagcataataatcgCtttcgcatttgttataccgaattcAcgttaatta
tss_583	107544	+	9.78294034091	orphan							ttgAggt	tgccaaacgccacctataatctgcaggaattactgcataatattaAaaatttctaaagaattatagggtaAaattctttg
tss_585	107649	+	3.26098011364	orphan							tctAaaa	ggaaaaagagggaatatgagaattttaacaatcgctgatatttagCgtgaatttgtagagaaaatgagaaAgaattttct
tss_586	107801	+	9.78294034091	orphan							gaaActa	aatcatctgtaaagttcagattccaactttttcagaaaaatgaatGtttaaaaatttgtaatgtgacttaAtctgtggaa
tss_587	108000	+	14.6744105114	orphan							gatCcgt	ttgaacttggtaaaaaatatgccaatcccaaccctaagagtggaaTacccaaagaatagggattggcaaaActtggagat
tss_588	108016	+	24.4573508523	orphan							acaGtaa	atatgccaatcccaaccctaagagtggaatacccaaagaatagggAttggcaaaacttggagatccgtaaGctgcaaaca
tss_591	108254	+	4.89147017045	orphan							cttGaat	ggtaaattcagcagattaagagtttggatgttacagaaatggaatTggaacctatcctgaagggaagtaaCtttgctctt
tss_593	108375	+	1.63049005682	orphan							tggGgat	tgaataggaactcgaattccttttctagctgaaccggttctttgtAttcggattcaaccccatctatggtTtgtttatgg
tss_594	110189	+	3.26098011364	orphan							ccaAaaa	tgtattgtataaatttttggaaaaaaattaattttgagaataagtTatagaaattttagatcaaataaacGaaaaatcca
tss_595	110232	+	11.4134303977	orphan							agtAtcc	gttatagaaattttagatcaaataaacgaaaaatccaaaaagattGtattcacttattactcagaactatAcaataaagt
tss_596	111339	+	1.63049005682	primary	LMANv2_20058	galK	Galactokinase	not expressed in RNAseq	[111372,112523]/+	33.0	ttcAaga	tccgtgtatcaaaccataaaaattgaataacgaacgaccagagaaAgattgactagaatcaaaggttctaAcaatgtttc	COG0153	G	Carbohydrate transport and metabolism	METABOLISM
tss_597	111963	+	3.26098011364	internal	LMANv2_20058	galK	Galactokinase	not expressed in RNAseq	[111372,112523]/+	-591.0	aagAtgg	atcaatttattatttctaccgcgagagaaggatactgtatctctcTtgatacggaaagtttagaatacgaTtttcataag	COG0153	G	Carbohydrate transport and metabolism	METABOLISM
tss_598	112061	+	9.78294034091	internal	LMANv2_20058	galK	Galactokinase	not expressed in RNAseq	[111372,112523]/+	-689.0	atcTgcg	gaattttatctgatcgattcaaaaataaaacattctctaaaagatAgcgcttataacgaacgcagaaaggAagtagaatc	COG0153	G	Carbohydrate transport and metabolism	METABOLISM
tss_600	112186	+	4.89147017045	internal	LMANv2_20058	galK	Galactokinase	not expressed in RNAseq	[111372,112523]/+	-814.0	taaTcgg	ttatcaggtggaattggaggatttagacaatgtttcttttggtttGagtgaaatcgaaaaaaaacgagcaAaacacgtaa	COG0153	G	Carbohydrate transport and metabolism	METABOLISM
tss_601	112206	+	8.15245028409	internal	LMANv2_20058	galK	Galactokinase	not expressed in RNAseq	[111372,112523]/+	-834.0	actTcta	atttagacaatgtttcttttggtttgagtgaaatcgaaaaaaaacGagcaaaacacgtaatcggagaaagAttgagaact	COG0153	G	Carbohydrate transport and metabolism	METABOLISM
tss_604	112435	+	19.5658806818	internal	LMANv2_20058	galK	Galactokinase	not expressed in RNAseq	[111372,112523]/+	-1063.0	ttgAaaa	aggagcaagaatgatcggaggtggttttggaggttgtgttttggtActggacaaagtaggtagaaaaaatAtattgtttg	COG0153	G	Carbohydrate transport and metabolism	METABOLISM
tss_604	112435	+	19.5658806818	primary	LMANv2_20059		Anti-sigma factor antagonist		[112520,112963]/+	85.0	ttgAaaa	aggagcaagaatgatcggaggtggttttggaggttgtgttttggtActggacaaagtaggtagaaaaaatAtattgtttg	COG1366	T	Signal transduction mechanisms	CELLULAR PROCESSES AND SIGNALING
tss_605	112592	+	6.52196022727	internal	LMANv2_20059		Anti-sigma factor antagonist		[112520,112963]/+	-72.0	tcaAtca	agagaaatttgaaaactgggggaaatggtatgggatcagaagattCacttaacctcgacgccaaagaagtGgatttttca	COG1366	T	Signal transduction mechanisms	CELLULAR PROCESSES AND SIGNALING
tss_607	112842	+	4.89147017045	internal	LMANv2_20059		Anti-sigma factor antagonist		[112520,112963]/+	-322.0	aagGtgg	ggaaaaaactagatatattgattcttccggactagccgtttttgtAaatacgcatacaaagtttgtggaaAaaggaaaag	COG1366	T	Signal transduction mechanisms	CELLULAR PROCESSES AND SIGNALING
tss_607	112842	+	4.89147017045	secondary	LMANv2_20060		Uracil-DNA glycosylase		[112977,113594]/+	135.0	aagGtgg	ggaaaaaactagatatattgattcttccggactagccgtttttgtAaatacgcatacaaagtttgtggaaAaaggaaaag	COG1573	L	Replication, recombination and repair	INFORMATION STORAGE AND PROCESSING
tss_609	112937	+	9.78294034091	internal	LMANv2_20059		Anti-sigma factor antagonist		[112520,112963]/+	-417.0	gcgGagt	tttctccttcttctcacgtaaaaaaaattttagagcttacaaaatTaaaatccactattcgggttgttgaTtctttggcg	COG1366	T	Signal transduction mechanisms	CELLULAR PROCESSES AND SIGNALING
tss_609	112937	+	9.78294034091	primary	LMANv2_20060		Uracil-DNA glycosylase		[112977,113594]/+	40.0	gcgGagt	tttctccttcttctcacgtaaaaaaaattttagagcttacaaaatTaaaatccactattcgggttgttgaTtctttggcg	COG1573	L	Replication, recombination and repair	INFORMATION STORAGE AND PROCESSING
tss_613	113228	+	84.7854829545	internal	LMANv2_20060		Uracil-DNA glycosylase		[112977,113594]/+	-251.0	tatGtct	tatactgctggaaagaccctttttggttggttcaaaaaaatcggaAttgaagaggaaaactttcgaagtaAagtaaatat	COG1573	L	Replication, recombination and repair	INFORMATION STORAGE AND PROCESSING
tss_614	113340	+	8.15245028409	internal	LMANv2_20060		Uracil-DNA glycosylase		[112977,113594]/+	-363.0	catAaac	caaaaagtggagatcgtaaaccggattcgatagaagtaaaaaactGttctcaatttctagaatttgaagtTcgttttcat	COG1573	L	Replication, recombination and repair	INFORMATION STORAGE AND PROCESSING
tss_615	113412	+	3.26098011364	internal	LMANv2_20060		Uracil-DNA glycosylase		[112977,113594]/+	-435.0	cttGaag	gttttcataaaccagaacttttgattccgattggtaagcttgcaaTtgatcaagtgtttgaacttggaaaAtacaaactt	COG1573	L	Replication, recombination and repair	INFORMATION STORAGE AND PROCESSING
tss_617	113501	+	24.4573508523	internal	LMANv2_20060		Uracil-DNA glycosylase		[112977,113594]/+	-524.0	cgtAtgg	atcggtaaaagtttttcccgtgaattttatggagttcaattagacTggattccattgccgcatccttccgGattgaacgt	COG1573	L	Replication, recombination and repair	INFORMATION STORAGE AND PROCESSING
tss_618	113936	+	8.15245028409	orphan							ttgAaaa	taaagtccttgcttgaatgcaaaatattgaaagctttattatgtcGttgaaagttaatcgaattcacattAgaattgttg
tss_619	113968	+	9.78294034091	orphan							tatGgaa	gctttattatgtcgttgaaagttaatcgaattcacattagaattgTtgaaaaattaattctccatctgttTctattttat
tss_620	114303	+	21.1963707386	orphan							gtcTttg	aaacattcattttttgtggttagagcccgggagttccacatttatTtttacgaaaaaatcgggtttttatAaaatgagtc
tss_621	115035	+	3.26098011364	secondary	LMANv2_20061		Ig-like protein		[115157,118951]/+	122.0	tttGgat	cttattatcatttttttataataaagtgttcacattagtgagtttGacagaatcattagtcccaaatgagTagatacttt
tss_623	115107	+	39.1317613636	primary	LMANv2_20061		Ig-like protein		[115157,118951]/+	50.0	gatAtac	gatactttggattccaaagtttatcgttcatgttataactcaaagAgataaatacgaatcatctatgataTtctattgat
tss_624	115913	+	8.15245028409	internal	LMANv2_20061		Ig-like protein		[115157,118951]/+	-756.0	gggGctg	gcgttgaagtttctgcttctatgaaggatttagctaataatccgcTtgcaggcgctttgaactggactttTactacaggg
tss_626	116100	+	13.0439204545	internal	LMANv2_20061		Ig-like protein		[115157,118951]/+	-943.0	actGttc	tcattgtggttcggttcctggaaatttctttctagaagaaacgctTgttccggggaataatgtaggtgtaActctaaact
tss_627	116416	+	3.26098011364	internal	LMANv2_20061		Ig-like protein		[115157,118951]/+	-1259.0	agtTgga	tttagtgagccgatggcgtgtggtactgtaaatgccgcttcttttAgattaaaacgacaagcaacaggagTgtatttagt
tss_629	116496	+	4.89147017045	internal	LMANv2_20061		Ig-like protein		[115157,118951]/+	-1339.0	acaCggt	tggaagcgttgcttgttttggaacttccgcaacttggacgcccgaTccagtcaaccctttagcatttaatAcaatgtaca
tss_630	116583	+	3.26098011364	internal	LMANv2_20061		Ig-like protein		[115157,118951]/+	-1426.0	cagAtca	aattaatgcgggagctcgcgatagtgccaatctcccagctgttccAttttcttggaattttacaaccggtCctggtccag
tss_631	116702	+	4.89147017045	internal	LMANv2_20061		Ig-like protein		[115157,118951]/+	-1545.0	ggaAgta	atggatctacaggattgcctaccaatgctggtggaagtattgcttTtgacgagacgatgaattgtggaacGgttttggga
tss_635	117280	+	13.0439204545	internal	LMANv2_20061		Ig-like protein		[115157,118951]/+	-2123.0	gtcTggg	tttacaactgggttagccccggatgttacacctcctgttatagcaAttcaaaacttaagaaccaatagtaTggtagagtc
tss_636	117374	+	3.26098011364	internal	LMANv2_20061		Ig-like protein		[115157,118951]/+	-2217.0	attGgaa	gaactgcggctgatgcacgtgggattgcaagtattgaaatttcaaTcgatggtggaggttttacaggtgcAggtgtaatt
tss_637	117436	+	3.26098011364	internal	LMANv2_20061		Ig-like protein		[115157,118951]/+	-2279.0	tctAcat	acaggtgcaggtgtaattggaactacttcctggaaatatcctcttCcaacgggagctgcaacttggagatCtaactctct
tss_638	117560	+	3.26098011364	internal	LMANv2_20061		Ig-like protein		[115157,118951]/+	-2403.0	cctGaat	ctacagcagctatggttactgtgagaaaaggaaccaatagagataTtaacggggacggttattcggacttAgtagttcct
tss_639	117566	+	3.26098011364	internal	LMANv2_20061		Ig-like protein		[115157,118951]/+	-2409.0	tatGgtc	cagctatggttactgtgagaaaaggaaccaatagagatattaacgGggacggttattcggacttagtagtTcctgaatat
tss_640	117589	+	9.78294034091	internal	LMANv2_20061		Ig-like protein		[115157,118951]/+	-2432.0	cttCcat	ggaaccaatagagatattaacggggacggttattcggacttagtaGttcctgaatatggtcaaggattagTctatatctt
tss_641	117659	+	6.52196022727	internal	LMANv2_20061		Ig-like protein		[115157,118951]/+	-2502.0	agtGctg	tctatatcttccattcgtctggaactgcagggattacaactacaaGtgcacaatttgcgaacagaattatTataggaagt
tss_642	117691	+	19.5658806818	internal	LMANv2_20061		Ig-like protein		[115157,118951]/+	-2534.0	tatGggc	attacaactacaagtgcacaatttgcgaacagaattattataggaAgtgctgcagatcagtttggaaaaaCagttactat
tss_643	117707	+	35.87078125	internal	LMANv2_20061		Ig-like protein		[115157,118951]/+	-2550.0	ggaGacg	cacaatttgcgaacagaattattataggaagtgctgcagatcagtTtggaaaaacagttactatgggcgaTattaacgga
tss_644	117767	+	79.8940127841	internal	LMANv2_20061		Ig-like protein		[115157,118951]/+	-2610.0	agaGtct	ctatgggcgatattaacggagacggatttgcagatgtgattgttgGtgctcctggttatggtgctcctgaTaatggtaga
tss_645	117950	+	35.87078125	internal	LMANv2_20061		Ig-like protein		[115157,118951]/+	-2793.0	tctAgag	gagattctatagctgcgggagatattaacggagatggatttgcagAtgtggttgttggtgctccgagttaTaatgggtct
tss_646	118001	+	86.4159730114	internal	LMANv2_20061		Ig-like protein		[115157,118951]/+	-2844.0	actGcag	ttgttggtgctccgagttataatgggtctagagggagaatttataTtttccattccgctggagcagcaggAattgctact
tss_647	118109	+	76.6330326705	internal	LMANv2_20061		Ig-like protein		[115157,118951]/+	-2952.0	gttGcag	ctaactcttttagaactggtggtttaccgagtgagaaatttggatTttctttagctgtaggaaacatcaaTggtggagtt
tss_649	118451	+	78.2635227273	internal	LMANv2_20061		Ig-like protein		[115157,118951]/+	-3294.0	aatGtaa	tacaagttggtaatccaaatgttaataggcagggtaggataattgCtttattttcagctggcgctggcggTatgggaaat
tss_653	118989	+	3.26098011364	orphan							tccGatg	ggctgctttgaattcaaacgaattcggaactgctatatattgaaaTtgaaatgagaattcacatcggtagAttttcttcc
tss_654	119027	+	6.52196022727	orphan							tttAtca	attgaaattgaaatgagaattcacatcggtagattttcttccgatGtgaacgatttaaattcttttgcccTactgaattt
tss_655	119043	+	30.9793110795	orphan							aaaAtgt	gaattcacatcggtagattttcttccgatgtgaacgatttaaattCttttgccctactgaatttatcataAaatactaaa
tss_656	119125	+	19.5658806818	orphan							cagTttt	gtgaaaaaattcgaactgcctaattaaacacaattcttgttaaacTgtggtaaattctgagaagcgaggtAtcctagcag
tss_663	121570	+	4.89147017045	orphan							ttgAact	ttatccaaaagataaatttttatatgggtttgaataaaattcagtCtttcctaaataaaattttgagaagAcaaagcttg
tss_664	121593	+	17.935390625	orphan							aatAtga	atgggtttgaataaaattcagtctttcctaaataaaattttgagaAgacaaagcttgaactcggtttaaaCaataagaat
tss_667	123602	+	13.0439204545	orphan							attTcaa	agatcatcattcaataaaaaattagaattgttaaaaaattctgtaGttcaaaattaacaaaactgattcaTcgttatatt
tss_668	123791	+	1.63049005682	antisense	LMANv2_20066	surE	5'-nucleotidase SurE		[123772,124524]/-		cttAagg	agaactaaaagaccattttacaaattaccatttatgtatttctatTtcggtttttgaaaacttaagaaatGtttttactt	COG0496	R	General function prediction only	POORLY CHARACTERIZED
tss_669	123823	+	8.15245028409	antisense	LMANv2_20066	surE	5'-nucleotidase SurE		[123772,124524]/-		aaaAtcg	tatgtatttctatttcggtttttgaaaacttaagaaatgtttttaCttaaggaatccgaaagttgcgttaAgatagaaaa	COG0496	R	General function prediction only	POORLY CHARACTERIZED
tss_670	124650	+	1.63049005682	antisense	LMANv2_20067		conserved membrane protein of unknown function		[124521,125120]/-		ttgGatt	aaaggaaatgcgccagaaaaaaacaccgccgttaaggaaaaacgaActgcatctgtagtttttaaatcgtAaataaattg	['COG0477' 'COG0477' 'COG0477' 'COG0477']	['E' 'G' 'P' 'R']	['Amino acid transport and metabolism'
tss_671	124683	+	3.26098011364	antisense	LMANv2_20067		conserved membrane protein of unknown function		[124521,125120]/-		tccGatt	aaggaaaaacgaactgcatctgtagtttttaaatcgtaaataaatTggattccttttgaaaggattgttaCatagtatcc	['COG0477' 'COG0477' 'COG0477' 'COG0477']	['E' 'G' 'P' 'R']	['Amino acid transport and metabolism'
tss_673	124702	+	3.26098011364	antisense	LMANv2_20067		conserved membrane protein of unknown function		[124521,125120]/-		attGtaa	ctgtagtttttaaatcgtaaataaattggattccttttgaaaggaTtgttacatagtatccgattagaaaAagtagaatt	['COG0477' 'COG0477' 'COG0477' 'COG0477']	['E' 'G' 'P' 'R']	['Amino acid transport and metabolism'
tss_674	124876	+	3.26098011364	antisense	LMANv2_20067		conserved membrane protein of unknown function		[124521,125120]/-		gggAgaa	gattgtacgaaaaatgcacgttacccgttctttgttttttttgtgCgtgaaaatcgatcactgctcctaaAatcatgggg	['COG0477' 'COG0477' 'COG0477' 'COG0477']	['E' 'G' 'P' 'R']	['Amino acid transport and metabolism'
tss_675	126040	+	9.78294034091	antisense	LMANv2_20068	sppA	Signal peptide peptidase SppA, 36K type		[125127,126080]/-		gtcAata	ctcccgtggttcgagagtatttcgaagttgtagttgccaaagagaTattcacgagtccgatcaatatggaCaaagtggtc	['COG0616' 'COG0616']	['O' 'U']	['Posttranslational modification, protein turnover, chaperones'
tss_677	126260	+	9.78294034091	orphan							attTctc	ttgaagtttgtgggaatcagaagccgaaaattttatctttttgttAttactcagaattatataacagggaAgttggtatt
tss_679	126918	+	6.52196022727	internal	LMANv2_20069		Export membrane protein	not expressed in RNAseq	[126678,129830]/+	-240.0	cctAtag	tggacttaaagcaaatggtgatctctacaaaatttcctggggcttCtcccgccgatgtagaacttagagtCacttatcct	COG0841	V	Defense mechanisms	CELLULAR PROCESSES AND SIGNALING
tss_686	127878	+	4.89147017045	internal	LMANv2_20069		Export membrane protein	not expressed in RNAseq	[126678,129830]/+	-1200.0	tctAtga	cttctctttcattaccgttctccatgttgatgactttttcggttcTtccatttttcgacgtatcgtttaaCatgatttct	COG0841	V	Defense mechanisms	CELLULAR PROCESSES AND SIGNALING
tss_689	127977	+	4.89147017045	internal	LMANv2_20069		Export membrane protein	not expressed in RNAseq	[126678,129830]/+	-1299.0	gtcActg	ctcttggaatgttggtggataactcgattgtaatttcggaaaataTatatacatatcttgctgaaaaaaaTgattctgtc	COG0841	V	Defense mechanisms	CELLULAR PROCESSES AND SIGNALING
tss_692	128492	+	1.63049005682	internal	LMANv2_20069		Export membrane protein	not expressed in RNAseq	[126678,129830]/+	-1814.0	taaAgaa	gaatttccacctacttccagaatttttcaaaccagagaaaaaatgAaatatatggaaagtattgtgcagaAaattcctaa	COG0841	V	Defense mechanisms	CELLULAR PROCESSES AND SIGNALING
tss_693	128787	+	3.26098011364	internal	LMANv2_20069		Export membrane protein	not expressed in RNAseq	[126678,129830]/+	-2109.0	gagTtac	atgctcctccaattggtgctccgattactatttctattcaaggcaAagattatgaaactctaaagaacatTtcgaatgag	COG0841	V	Defense mechanisms	CELLULAR PROCESSES AND SIGNALING
tss_695	128842	+	8.15245028409	internal	LMANv2_20069		Export membrane protein	not expressed in RNAseq	[126678,129830]/+	-2164.0	atcGata	aactctaaagaacatttcgaatgagttacaatcgtttttaaagtcGattcccggagttttttctgttcgaGatgactatc	COG0841	V	Defense mechanisms	CELLULAR PROCESSES AND SIGNALING
tss_697	129039	+	11.4134303977	internal	LMANv2_20069		Export membrane protein	not expressed in RNAseq	[126678,129830]/+	-2361.0	attAaga	gaaccgttcgaaaaggaagaacaaaaatatacttaagagttctttAcgatagagactttcggaaaaatccTaatgaaatt	COG0841	V	Defense mechanisms	CELLULAR PROCESSES AND SIGNALING
tss_700	129473	+	9.78294034091	internal	LMANv2_20069		Export membrane protein	not expressed in RNAseq	[126678,129830]/+	-2795.0	tttAgca	ttgatactcagcactattcctttgggaattataggtattgtgattGgttttcctctttctggaaagtctaTtagcttttt	COG0841	V	Defense mechanisms	CELLULAR PROCESSES AND SIGNALING
tss_703	132375	+	13.0439204545	orphan							agtGagt	gcaaaattctaaattcgagatggatctataaaacataaaaacgttTttaaagatcaatggttttgcttttAaaataaagt
tss_704	132431	+	6.52196022727	antisense	LMANv2_20071		protein of unknown function	not expressed in RNAseq	[132477,132674]/-	46.0	aatGtgg	atggttttgcttttaaaataaagtgagttcggcgtaaggattcgtTttataaaaaactgattttttccatAaaaataaat
tss_705	132467	+	44.0232315341	antisense	LMANv2_20071		protein of unknown function	not expressed in RNAseq	[132477,132674]/-	10.0	aatGttt	aggattcgttttataaaaaactgattttttccataaaaataaatgTgggaatttcccaactcgaatcataAaaaatgaat
tss_706	137467	+	4.89147017045	antisense	LMANv2_30004	glmS	Glutamine--fructose-6-phosphate aminotransferase [isomerizing]		[136032,137864]/-		tctAaaa	tagcccatttaccgtgaatttttccaaacagttctaaaaatgaatCtttattagactttccgttttttttActttcttct	COG0449	M	Cell wall/membrane/envelope biogenesis	CELLULAR PROCESSES AND SIGNALING
tss_707	137474	+	9.78294034091	antisense	LMANv2_30004	glmS	Glutamine--fructose-6-phosphate aminotransferase [isomerizing]		[136032,137864]/-		gatGagg	tttaccgtgaatttttccaaacagttctaaaaatgaatctttattAgactttccgttttttttactttctTctaaaagat	COG0449	M	Cell wall/membrane/envelope biogenesis	CELLULAR PROCESSES AND SIGNALING
tss_708	138182	+	6.52196022727	antisense	LMANv2_30005	glmM	Phosphoglucosamine mutase		[137867,139249]/-		gatAtgt	gttttttgcatataaattacaggaagttcttctacgatagaatcgAtcttttttccggtcgcagccataaTgtttaagat	COG1109	G	Carbohydrate transport and metabolism	METABOLISM
tss_709	138333	+	11.4134303977	antisense	LMANv2_30005	glmM	Phosphoglucosamine mutase		[137867,139249]/-		actCcgt	ctcctccgaaaatcgatttttgacgaagcatttcggaaactacatTtgcttctcctactttagatcggaaAacaggaact	COG1109	G	Carbohydrate transport and metabolism	METABOLISM
tss_710	138392	+	1.63049005682	antisense	LMANv2_30005	glmM	Phosphoglucosamine mutase		[137867,139249]/-		gttTgcc	ttagatcggaaaacaggaactccgttttgtccggctacaaattcgTtgataaaacttgtagaaagatttaTggctatgtt	COG1109	G	Carbohydrate transport and metabolism	METABOLISM
tss_711	138405	+	4.89147017045	antisense	LMANv2_30005	glmM	Phosphoglucosamine mutase		[137867,139249]/-		ggaAttt	caggaactccgttttgtccggctacaaattcgttgataaaacttgTagaaagatttatggctatgtttgcCtttttagga	COG1109	G	Carbohydrate transport and metabolism	METABOLISM
tss_712	138865	+	24.4573508523	antisense	LMANv2_30005	glmM	Phosphoglucosamine mutase		[137867,139249]/-		ggtCgga	gaaaacgattttagaagaaggtttgtattgtattggtttataggaTtgattttgaaccgtttctagtattTgttctaggt	COG1109	G	Carbohydrate transport and metabolism	METABOLISM
tss_715	139933	+	19.5658806818	orphan							agtAtca	aatgtaaaagttcttacagatcgttatcttatatctttttttgaaGtagatcctatttctaacttttgaaAactcatagt
tss_718	140050	+	4.89147017045	orphan							ggaGcta	aatcctaaacacagatccatagaggtgagacgctgagtttttcaaAcgaccgtgaaattgagttttacaaAaatgtggga
tss_719	140066	+	8.15245028409	orphan							tttAacg	ccatagaggtgagacgctgagtttttcaaacgaccgtgaaattgaGttttacaaaaatgtgggagctactAcgaaaattt
tss_721	140607	+	75.0025426136	internal	LMANv2_30007		conserved protein of unknown function		[140363,140773]/+	-244.0	tccGttc	aagagaaaaagtttctacctcgttcgtcattcaaaaaagttcttaTttacagatttttaattattgtttcCatagtttcc
tss_721	140607	+	75.0025426136	primary	LMANv2_30008		conserved protein of unknown function		[140773,141843]/+	166.0	tccGttc	aagagaaaaagtttctacctcgttcgtcattcaaaaaagttcttaTttacagatttttaattattgtttcCatagtttcc	COG1196	D	Cell cycle control, cell division, chromosome partitioning	CELLULAR PROCESSES AND SIGNALING
tss_722	140711	+	17.935390625	internal	LMANv2_30007		conserved protein of unknown function		[140363,140773]/+	-348.0	gacGtat	atattttgcataacgtgtatttggatttttacttaggtattggatTaaagtcatttcccattttgttcgaCaaacacgac
tss_722	140711	+	17.935390625	secondary	LMANv2_30008		conserved protein of unknown function		[140773,141843]/+	62.0	gacGtat	atattttgcataacgtgtatttggatttttacttaggtattggatTaaagtcatttcccattttgttcgaCaaacacgac	COG1196	D	Cell cycle control, cell division, chromosome partitioning	CELLULAR PROCESSES AND SIGNALING
tss_727	141152	+	3.26098011364	internal	LMANv2_30008		conserved protein of unknown function		[140773,141843]/+	-379.0	aaaGgga	gcagtcttctgcaaaaattccaaaaccgagttcttttcaaactacTaacgaaggagcgattccaaaaccgAtttttcaaa	COG1196	D	Cell cycle control, cell division, chromosome partitioning	CELLULAR PROCESSES AND SIGNALING
tss_728	141296	+	3.26098011364	internal	LMANv2_30008		conserved protein of unknown function		[140773,141843]/+	-523.0	cttCttt	tattatggatggccccgctctttccaccaaacacgactcaggtgaTtctttgttaaaaatggaatacggtTcttctgctt	COG1196	D	Cell cycle control, cell division, chromosome partitioning	CELLULAR PROCESSES AND SIGNALING
tss_731	141386	+	9.78294034091	internal	LMANv2_30008		conserved protein of unknown function		[140773,141843]/+	-613.0	aaaAttc	cggaaacgttatcgagaaaaaaatctctgaacttactaaacttaaAgaaagaattcattcggttttgaatAatcttcaaa	COG1196	D	Cell cycle control, cell division, chromosome partitioning	CELLULAR PROCESSES AND SIGNALING
tss_732	141433	+	22.8268607955	internal	LMANv2_30008		conserved protein of unknown function		[140773,141843]/+	-660.0	aacAtca	aaagaattcattcggttttgaataatcttcaaaattcgaaaatttTcgaaatcactggcgatccttccgaAaataaaaac	COG1196	D	Cell cycle control, cell division, chromosome partitioning	CELLULAR PROCESSES AND SIGNALING
tss_733	141486	+	4.89147017045	internal	LMANv2_30008		conserved protein of unknown function		[140773,141843]/+	-713.0	ggaTcgg	actggcgatccttccgaaaataaaaacatcataggaaacttaaatCgggagtttgacatcgaattttttcAaaagctgga	COG1196	D	Cell cycle control, cell division, chromosome partitioning	CELLULAR PROCESSES AND SIGNALING
tss_734	141519	+	9.78294034091	internal	LMANv2_30008		conserved protein of unknown function		[140773,141843]/+	-746.0	cacTtat	ggaaacttaaatcgggagtttgacatcgaattttttcaaaagctgGatcggttagtaaattaccataaagAactgaccac	COG1196	D	Cell cycle control, cell division, chromosome partitioning	CELLULAR PROCESSES AND SIGNALING
tss_738	141844	+	9.78294034091	primary	LMANv2_30009		conserved protein of unknown function		[141856,142647]/+	12.0	tagGaga	ctagaactgcgcttctttattgttcggaagatatttcttctttacTtatctctttggaaagttgggtcgaTactgaatag
tss_739	141969	+	1.63049005682	internal	LMANv2_30009		conserved protein of unknown function		[141856,142647]/+	-113.0	atcTagg	gttcttgataaactgaggacggaatattctgaaaattcaaaaaagAatccaaaagctttcgatctgaaagCatttgaatc
tss_740	141981	+	3.26098011364	internal	LMANv2_30009		conserved protein of unknown function		[141856,142647]/+	-125.0	catGatt	ctgaggacggaatattctgaaaattcaaaaaagaatccaaaagctTtcgatctgaaagcatttgaatctaGgcttaccat
tss_741	142047	+	1.63049005682	internal	LMANv2_30009		conserved protein of unknown function		[141856,142647]/+	-191.0	cttAaaa	tctaggcttaccatgattcttcaacaaaaaggaaatctttctctaTttcttaaggatgagattcaattttTagaaacctt
tss_742	142056	+	3.26098011364	internal	LMANv2_30009		conserved protein of unknown function		[141856,142647]/+	-200.0	caaAcaa	accatgattcttcaacaaaaaggaaatctttctctatttcttaagGatgagattcaatttttagaaacctTaaaagccaa
tss_745	142324	+	84.7854829545	internal	LMANv2_30009		conserved protein of unknown function		[141856,142647]/+	-468.0	aggGgtt	atatctttaaagggactcctgagttttctatcttcaaagatatgaTtgcaatcgttgaaagaatgggaatCagtagaagg
tss_748	142463	+	1.63049005682	internal	LMANv2_30009		conserved protein of unknown function		[141856,142647]/+	-607.0	ctcGtga	tcaaagtgcgatggaaaaagacggccaaaatcttttgaaagaagtTtgtattgctctgaaaggaattataActtctgctc
tss_748	142463	+	1.63049005682	secondary	LMANv2_30010		Glycosyltransferase, group 2 family protein		[142650,143345]/+	187.0	ctcGtga	tcaaagtgcgatggaaaaagacggccaaaatcttttgaaagaagtTtgtattgctctgaaaggaattataActtctgctc	COG0463	M	Cell wall/membrane/envelope biogenesis	CELLULAR PROCESSES AND SIGNALING
tss_749	142592	+	9.78294034091	internal	LMANv2_30009		conserved protein of unknown function		[141856,142647]/+	-736.0	cacGagc	agatgagaaagaattcccgaaagccgctgaatcctatcagaatttGgttttcggaatcgctttagaaaaaAtaatagcac
tss_749	142592	+	9.78294034091	primary	LMANv2_30010		Glycosyltransferase, group 2 family protein		[142650,143345]/+	58.0	cacGagc	agatgagaaagaattcccgaaagccgctgaatcctatcagaatttGgttttcggaatcgctttagaaaaaAtaatagcac	COG0463	M	Cell wall/membrane/envelope biogenesis	CELLULAR PROCESSES AND SIGNALING
tss_750	142675	+	1.63049005682	internal	LMANv2_30010		Glycosyltransferase, group 2 family protein		[142650,143345]/+	-25.0	cttGtta	ccgatgcgatcattcgagattttcgaatggctgaaattactggttTggggtaagtatgaaagtttccattGtcattcctt	COG0463	M	Cell wall/membrane/envelope biogenesis	CELLULAR PROCESSES AND SIGNALING
tss_751	142908	+	26.0878409091	internal	LMANv2_30010		Glycosyltransferase, group 2 family protein		[142650,143345]/+	-258.0	atcGttc	ttatctttcacgaaatcaatcagggaaaaggggctgcattaagaaCtggatttaaagcggcaacgggggaTattgttatc	COG0463	M	Cell wall/membrane/envelope biogenesis	CELLULAR PROCESSES AND SIGNALING
tss_753	143620	+	4.89147017045	orphan							agtAaaa	aaaaagacctaactttttttacggaaaaagtttatggcaactgctTgcacgcttcgcatccttatcgcaaAgtttttagt
tss_754	143890	+	3.26098011364	orphan							tttAaat	gacaaattctgaaattgtaggaactcatacttttagaaaagtcttTctcagccgaacaactcagtgctaaAatgggattt
tss_755	146294	+	14.6744105114	orphan							actCctt	ggttttcggcgatccgaacttccagttttcgttctgttttgatctTgttattcacgaaaccagttcccatAatagtaact
tss_759	147620	+	1.63049005682	antisense	LMANv2_30015		conserved protein of unknown function	not expressed in RNAseq	[147362,147682]/-		tgtGtaa	ataaaatcgccttctttgtctagtttatttagcaaagactttttaTtgattaaaaaatcaagagatgaacGttcggttgt
tss_761	147866	+	9.78294034091	antisense	LMANv2_30016		conserved protein of unknown function	not expressed in RNAseq	[147763,148557]/-		aatAgaa	tgatcgtatctaagattttggctactttcttgtcgaattttttatTgaatacaaaggagtttaaggtcttTtctaaaaat
tss_762	147950	+	4.89147017045	antisense	LMANv2_30016		conserved protein of unknown function	not expressed in RNAseq	[147763,148557]/-		cgaAtgg	tcatttcgacggccttccattttagaatgtctttatgattttggaTtttaccagaatgaagatcggtggaAattccgcga
tss_763	148070	+	14.6744105114	antisense	LMANv2_30016		conserved protein of unknown function	not expressed in RNAseq	[147763,148557]/-		actGagc	gggcctgcgattcgggagttaaaaatctaaattttttagaaaagaGtactgcatcgtgaaagtattcaggTcgaattact
tss_764	148897	+	3.26098011364	antisense	LMANv2_30018		Alpha/beta hydrolase family protein		[148919,149770]/-	22.0	tttAaaa	aatgtcgtaaatttttaaataaattccagtttaaaacaaaattttGtgcattgttatatagttctgaatgAtaatatttt	COG0596	R	General function prediction only	POORLY CHARACTERIZED
tss_765	151053	+	6.52196022727	orphan							attGggt	gaaagcgcggtccggcaatgtcggattcgtccagattttcttttgTtaattcatatgattgaagtgtaaaCtattggatt
tss_766	151071	+	17.935390625	orphan							tagTttt	tgtcggattcgtccagattttcttttgttaattcatatgattgaaGtgtaaactattggattgggtacttTattatgtag
tss_768	151139	+	50.5451917614	orphan							ttcAgga	tttattatgtagttttaagtagaatcagttctgttgaattttgatGgatggaacattttagaacgaaacaTtgggttttc
tss_769	151263	+	11.4134303977	primary	LMANv2_30021	add	Adenosine deaminase		[151264,152592]/+	1.0	cttAgtg	gtcatttggttcttaggtcattcaaactttgatacttgaatcagaAttgaaatcttttcctggaaaatatAtattgcctt	COG1816	F	Nucleotide transport and metabolism	METABOLISM
tss_770	151409	+	1.63049005682	internal	LMANv2_30021	add	Adenosine deaminase		[151264,152592]/+	-145.0	acgAact	gaaccgcttgaagtctagacttcctgcggaccgaccttattcttcTtccttacaaatttcttttgataaaCaaatcaacg	COG1816	F	Nucleotide transport and metabolism	METABOLISM
tss_772	151707	+	4.89147017045	internal	LMANv2_30021	add	Adenosine deaminase		[151264,152592]/+	-443.0	taaAttc	gcgtgtgttaataaggacacgatgaaaagattgatggctaaaaatGgaattaatgtaacggatgaagagtTtgaagctaa	COG1816	F	Nucleotide transport and metabolism	METABOLISM
tss_773	151741	+	6.52196022727	internal	LMANv2_30021	add	Adenosine deaminase		[151264,152592]/+	-477.0	cagGtat	tggctaaaaatggaattaatgtaacggatgaagagtttgaagctaAattcaattttaaggatttaaacagTttcattcag	COG1816	F	Nucleotide transport and metabolism	METABOLISM
tss_774	151840	+	19.5658806818	internal	LMANv2_30021	add	Adenosine deaminase		[151264,152592]/+	-576.0	tatAcgg	cgcttgttaaagaaccttctgacttctcattttttatagaaagtcTcgcggaatacatgagagcgaataaCatcctttat	COG1816	F	Nucleotide transport and metabolism	METABOLISM
tss_775	152036	+	234.790568182	internal	LMANv2_30021	add	Adenosine deaminase		[151264,152592]/+	-772.0	gacAtcc	acgtctattagttgatgtttccagatcctttgggccagaaaatgcGatgaaaaatctagatcgggttctaAaactgagac	COG1816	F	Nucleotide transport and metabolism	METABOLISM
tss_780	153261	+	4.89147017045	antisense	LMANv2_30023		conserved protein of unknown function	not expressed in RNAseq	[153090,153278]/-		attAgtc	ccaagatttgtgccaatagggttttgtaataaaaatttacagtctTcaatttgataaagatcagtagataTtcctttatt	COG0441	J	Translation, ribosomal structure and biogenesis	INFORMATION STORAGE AND PROCESSING
tss_780	153261	+	4.89147017045	secondary	LMANv2_30024		Glyoxalase-like domain protein		[153361,153765]/+	100.0	attAgtc	ccaagatttgtgccaatagggttttgtaataaaaatttacagtctTcaatttgataaagatcagtagataTtcctttatt	COG0346	E	Amino acid transport and metabolism	METABOLISM
tss_781	153286	+	8.15245028409	secondary	LMANv2_30024		Glyoxalase-like domain protein		[153361,153765]/+	75.0	tttAtga	gtaataaaaatttacagtcttcaatttgataaagatcagtagataTtcctttattagtcatcagtgaaacCatagaattt	COG0346	E	Amino acid transport and metabolism	METABOLISM
tss_783	153331	+	9.78294034091	secondary	LMANv2_30024		Glyoxalase-like domain protein		[153361,153765]/+	30.0	ttcGatc	ttcctttattagtcatcagtgaaaccatagaatttatgaaacggtAgaattcttttcaaataaattgaatTttacttttc	COG0346	E	Amino acid transport and metabolism	METABOLISM
tss_784	153361	+	150.005085227	primary	LMANv2_30024		Glyoxalase-like domain protein		[153361,153765]/+	0.0	cccAtgc	aatttatgaaacggtagaattcttttcaaataaattgaattttacTtttcgatcctttcgatttctgaaaTctgagtccc	COG0346	E	Amino acid transport and metabolism	METABOLISM
tss_789	153772	+	4.89147017045	antisense	LMANv2_30025		conserved protein of unknown function		[153747,154085]/-		actTgat	gttacttccaagatccggaaggattttattgggaggtcgcttggaAtcccggcttttatccgggaccttcTtgatttact
tss_790	153805	+	4.89147017045	antisense	LMANv2_30025		conserved protein of unknown function		[153747,154085]/-		tgtAcgg	aggtcgcttggaatcccggcttttatccgggaccttcttgatttaCttgattggtagtttcttttttgcaGaatatttgt
tss_791	153829	+	3.26098011364	antisense	LMANv2_30025		conserved protein of unknown function		[153747,154085]/-		ccgCcga	atccgggaccttcttgatttacttgattggtagtttcttttttgcAgaatatttgtacggttctttgagtAtatattccg
tss_792	154233	+	4.89147017045	antisense	LMANv2_30026		conserved exported protein of unknown function		[154095,154475]/-		gtgGtgt	tcataaatagaatctaaaaacgtggaatattgacgtatttctttgAtcccgtttgtacaatagtcacttaCattgacgtg
tss_793	154545	+	3.26098011364	antisense	LMANv2_30027		conserved protein of unknown function	not expressed in RNAseq	[154450,154929]/-		tatAaac	tgctttgacatttatataacccttcccgaatattcctataaaaagAttgaaatctgattttttcgtattcGtgtttttat
tss_794	156348	+	9.78294034091	antisense	LMANv2_30028		Bacterial Ig-like domain, group 2	not expressed in RNAseq	[154931,159895]/-		gttGctt	ggttagtgctcttttctatatttttggtaaaagagaaaaaaatagAttctggaaaagttccgtcataatgGaatcgagtt
tss_795	156422	+	8.15245028409	antisense	LMANv2_30028		Bacterial Ig-like domain, group 2	not expressed in RNAseq	[154931,159895]/-		gccGtct	cgagttgcttggtttccttttacgttcggtcctagatagatttgaTtgttgtaatttacaagagagccaaAgtcggagcc
tss_796	156881	+	24.4573508523	antisense	LMANv2_30028		Bacterial Ig-like domain, group 2	not expressed in RNAseq	[154931,159895]/-		ttcTttt	cccgaatataaaggtttggaaaaagaaacgatcacttggtttaagGaattacaaactgcacttgtaagttTgagttgttc
tss_797	157015	+	3.26098011364	antisense	LMANv2_30028		Bacterial Ig-like domain, group 2	not expressed in RNAseq	[154931,159895]/-		taaAagt	aaggtcatgaattccttgtttgttgactacgagtgtgtatgatttGtttaaaatttgtgaatgtgaaagtGtgatcgtaa
tss_798	157164	+	8.15245028409	antisense	LMANv2_30028		Bacterial Ig-like domain, group 2	not expressed in RNAseq	[154931,159895]/-		tttAtgg	tattatctgaacaatgtcctataaaattggaactattaattatctTgtaattggataaatcaagagcttcCttattgttt
tss_800	157544	+	9.78294034091	antisense	LMANv2_30028		Bacterial Ig-like domain, group 2	not expressed in RNAseq	[154931,159895]/-		cgaGatg	gcgtttatatttgtattgataggagatattgaaatcgaagaaaggGttgctgcgctgaccgttatgtctaTgttttccga
tss_802	159017	+	4.89147017045	antisense	LMANv2_30028		Bacterial Ig-like domain, group 2	not expressed in RNAseq	[154931,159895]/-		aacGgag	gctgctccgtaagcgtttccttgattttttttggcgtttgaaattGttgcgattgaggaatcggatgagaAccaagtaac
tss_804	162699	+	9.78294034091	antisense	LMANv2_40004		Ig domain protein		[162713,163282]/-	14.0	accGaac	caagatatatcatatagctgcacttcgtactaaagttttttaatgTctggatttctggacatcgatatttAactttaacc	COG1301	C	Energy production and conversion	METABOLISM
tss_805	163376	+	1.63049005682	antisense	LMANv2_40005		conserved protein of unknown function		[163438,164301]/-	62.0	ccaAtcc	tttagagttctttttaatttttaataatattctaatctttttatcTttattttaaagtccccgtttgcaaTagttcccca
tss_806	167444	+	3.26098011364	antisense	LMANv2_40007		Intein C-terminal splicing domain protein		[165074,174910]/-		atcAtac	gtgatcttgctcgtatattcattcaatttcttttgtgtttcaggcTtgatcttatctcccatcgccttcaActtttcatc	['COG1196' 'COG0419']	['D' 'L']	['Cell cycle control, cell division, chromosome partitioning'
tss_807	175012	+	30.9793110795	orphan							atgGttc	atttttcaatgatttcacttttttagtgccttaaccaaattcttgTtttcaaagtttcaccttgttttttTctatgtatg
tss_808	176459	+	19.5658806818	internal	LMANv2_40008		conserved protein of unknown function	not expressed in RNAseq	[175928,176854]/+	-531.0	gttActc	tccccaattttaaaatagacttgttcgatctaaaagaaatagaatTgaaagataaattagaaagtattacGtttcaagtt
tss_809	176590	+	14.6744105114	internal	LMANv2_40008		conserved protein of unknown function	not expressed in RNAseq	[175928,176854]/+	-662.0	attGtat	catttacctggacttttttctttgttacaagcaatcgaagaagagTcgaaaaaggttgcaatcttaagaaAactgttatt
tss_810	176601	+	407.622514205	internal	LMANv2_40008		conserved protein of unknown function	not expressed in RNAseq	[175928,176854]/+	-673.0	attGggc	acttttttctttgttacaagcaatcgaagaagagtcgaaaaaggtTgcaatcttaagaaaactgttattgTatatctatt
tss_812	176807	+	9.78294034091	internal	LMANv2_40008		conserved protein of unknown function	not expressed in RNAseq	[175928,176854]/+	-879.0	gaaAtta	agcaaggtatcgaaaagggaaagttagaagacgccagtaaaatgcTttcaaagaggatcgacctaaaaacAgttttagaa
tss_813	176920	+	1.63049005682	orphan							ttcTgga	catggaatcctataaatcgattctaaaaaaatagaaggattttgcGcgaaacagtcttactgatatctgtAcaatgattc
tss_815	177072	+	1.63049005682	antisense	LMANv2_40009		conserved protein of unknown function	not expressed in RNAseq	[177070,179982]/-		atcAaaa	tttgaatattcaactttactgaaactttttccacaaaaaaagcctAgaaaattttaccaattattaccttCtaaataatc	COG1629	P	Inorganic ion transport and metabolism	METABOLISM
tss_816	177085	+	3.26098011364	antisense	LMANv2_40009		conserved protein of unknown function	not expressed in RNAseq	[177070,179982]/-		ctgCatt	ctttactgaaactttttccacaaaaaaagcctagaaaattttaccAattattaccttctaaataatcaaaAccgaatctg	COG1629	P	Inorganic ion transport and metabolism	METABOLISM
tss_817	180709	+	21.1963707386	primary	LMANv2_40010		conserved protein of unknown function	not expressed in RNAseq	[180721,180867]/+	12.0	catGgaa	tattgatttggccgttcatattgtgactgatcaatattagaattgTtgaaaaattaattttccattgattTctatttcat
tss_818	182122	+	17.935390625	internal	LMANv2_40012		conserved protein of unknown function	not expressed in RNAseq	[181872,182135]/+	-250.0	atcAttt	cagttttaaaaaatgtaaaagcttcaaaaggttttttaatttgtgTttacaaaacttatgtaagagaaaaGacaattatc
tss_818	182122	+	17.935390625	primary	LMANv2_40013		conserved protein of unknown function	not expressed in RNAseq	[182301,182429]/+	179.0	atcAttt	cagttttaaaaaatgtaaaagcttcaaaaggttttttaatttgtgTttacaaaacttatgtaagagaaaaGacaattatc
tss_820	182378	+	4.89147017045	internal	LMANv2_40013		conserved protein of unknown function	not expressed in RNAseq	[182301,182429]/+	-77.0	tcgAaat	acaatgaatttacacatcaattacaagagaaataagaaaataaatCttgcacattttaatccttctgtttTtttcattcg
tss_820	182378	+	4.89147017045	primary	LMANv2_40014		Leucine rich repeat protein		[182595,187445]/+	217.0	tcgAaat	acaatgaatttacacatcaattacaagagaaataagaaaataaatCttgcacattttaatccttctgtttTtttcattcg	COG3831,COG4886	S	Function unknown	POORLY CHARACTERIZED
tss_821	182562	+	4.89147017045	secondary	LMANv2_40014		Leucine rich repeat protein		[182595,187445]/+	33.0	atcAata	aatgaacgatctaaatacatttcgttgaactttaatcataaaagtAgaaaaaaacattctttataatacaAaatgaaatc	COG3831,COG4886	S	Function unknown	POORLY CHARACTERIZED
tss_822	182574	+	3.26098011364	secondary	LMANv2_40014		Leucine rich repeat protein		[182595,187445]/+	21.0	atcAatc	aaatacatttcgttgaactttaatcataaaagtagaaaaaaacatTctttataatacaaaatgaaatcaaTatctttatc	COG3831,COG4886	S	Function unknown	POORLY CHARACTERIZED
tss_826	183270	+	1.63049005682	internal	LMANv2_40014		Leucine rich repeat protein		[182595,187445]/+	-675.0	gggTatg	aaaacattcctttgtttatgagtaaaccagaagcccatttctggtTtttagccctgacttgtatggaagtTatagatggg	COG3831,COG4886	S	Function unknown	POORLY CHARACTERIZED
tss_827	183444	+	4.89147017045	internal	LMANv2_40014		Leucine rich repeat protein		[182595,187445]/+	-849.0	tatCatt	tcaatcttttagaacgagaagaagatacttggaaagaaaaaagaaTcactcctccttcttatatcgtactTcctttttat	COG3831,COG4886	S	Function unknown	POORLY CHARACTERIZED
tss_829	183514	+	1.63049005682	internal	LMANv2_40014		Leucine rich repeat protein		[182595,187445]/+	-919.0	aacAgga	tcctttttatcatttgttcggattggaaaaagtaattcatttcttGgcgacatacaatcaccctcaagcaAtgaaacaac	COG3831,COG4886	S	Function unknown	POORLY CHARACTERIZED
tss_830	183522	+	4.89147017045	internal	LMANv2_40014		Leucine rich repeat protein		[182595,187445]/+	-927.0	tctAcca	atcatttgttcggattggaaaaagtaattcatttcttggcgacatAcaatcaccctcaagcaatgaaacaAcaggattct	COG3831,COG4886	S	Function unknown	POORLY CHARACTERIZED
tss_834	183808	+	3.26098011364	internal	LMANv2_40014		Leucine rich repeat protein		[182595,187445]/+	-1213.0	ggcAgat	atcttcaataagatatagctattccgaatatagaaaaaatattatAttcttatttcaagatcctgaaacaGtaaaacggc	COG3831,COG4886	S	Function unknown	POORLY CHARACTERIZED
tss_835	184336	+	1.63049005682	internal	LMANv2_40014		Leucine rich repeat protein		[182595,187445]/+	-1741.0	tctCttg	tgcggaaccttttgacgactccaccactcctacatggctttcggaTgcgatcaaaaccgtatccaaaggaAaagcaatct	COG3831,COG4886	S	Function unknown	POORLY CHARACTERIZED
tss_837	184426	+	1.63049005682	internal	LMANv2_40014		Leucine rich repeat protein		[182595,187445]/+	-1831.0	taaAaga	tcccgaagaacttcctccgattctaattcaaaagaaaaaattatcTccttctcaagtagccgcagtactaAccgagttaa	COG3831,COG4886	S	Function unknown	POORLY CHARACTERIZED
tss_839	184473	+	6.52196022727	internal	LMANv2_40014		Leucine rich repeat protein		[182595,187445]/+	-1878.0	aaaGaac	cttctcaagtagccgcagtactaaccgagttaaaagaaaaaggacTcgaagaaagttctattctattaaaAagtttaaaa	COG3831,COG4886	S	Function unknown	POORLY CHARACTERIZED
tss_840	184800	+	3.26098011364	internal	LMANv2_40014		Leucine rich repeat protein		[182595,187445]/+	-2205.0	aagGggc	acggaatcgctcaaaaagtgaaattcaaaggcctgaaagatatggCcaacacgtttatggaatctatcgcCaagaaaaag	COG3831,COG4886	S	Function unknown	POORLY CHARACTERIZED
tss_841	184827	+	3.26098011364	internal	LMANv2_40014		Leucine rich repeat protein		[182595,187445]/+	-2232.0	gatCgtg	aaggcctgaaagatatggccaacacgtttatggaatctatcgccaAgaaaaaggggcttagaaaatccgaAttagaagat	COG3831,COG4886	S	Function unknown	POORLY CHARACTERIZED
tss_843	185042	+	3.26098011364	internal	LMANv2_40014		Leucine rich repeat protein		[182595,187445]/+	-2447.0	aatCcga	cttcccaaaccaaattcaaaagacgattcagacctggcaaacactTccgtagaagaatggaagttaatgaAaaaacaaat	COG3831,COG4886	S	Function unknown	POORLY CHARACTERIZED
tss_846	185349	+	1.63049005682	internal	LMANv2_40014		Leucine rich repeat protein		[182595,187445]/+	-2754.0	ttgTtca	accttcaaggaggagcttatatcggaatcgttcatccattgctgcTttcccaagaggaaaaaaaatcctgGggacaattg	COG3831,COG4886	S	Function unknown	POORLY CHARACTERIZED
tss_848	185482	+	11.4134303977	internal	LMANv2_40014		Leucine rich repeat protein		[182595,187445]/+	-2887.0	tatTtgg	cgtcctttctggggaagataaaaacaaacaagaaatacccggattTacaaaccaaaaagtaaaagcggaaCagctagtat	COG3831,COG4886	S	Function unknown	POORLY CHARACTERIZED
tss_850	185842	+	4.89147017045	internal	LMANv2_40014		Leucine rich repeat protein		[182595,187445]/+	-3247.0	tacAaac	acaagtttccggattttcttatccagcatctaacgaaaatagtttGaaagaagccagagaaaccttacttAaaaatctac	COG3831,COG4886	S	Function unknown	POORLY CHARACTERIZED
tss_852	186224	+	4.89147017045	internal	LMANv2_40014		Leucine rich repeat protein		[182595,187445]/+	-3629.0	tgaTttt	ctaaaagatctaaacgttctaaactcctgcacaaacttagaaaaaGtagaacttgtggatattcaaggttTtgaaactga	COG3831,COG4886	S	Function unknown	POORLY CHARACTERIZED
tss_853	186420	+	1.63049005682	internal	LMANv2_40014		Leucine rich repeat protein		[182595,187445]/+	-3825.0	gatAaaa	tttctatgagtaactgtaatctcgtggaaataccagagagcatagGcaatctaaaacgactcatcaatttGtatttagat	COG3831,COG4886	S	Function unknown	POORLY CHARACTERIZED
tss_854	186446	+	8.15245028409	internal	LMANv2_40014		Leucine rich repeat protein		[182595,187445]/+	-3851.0	tgcAagt	gaaataccagagagcataggcaatctaaaacgactcatcaatttgTatttagataaaaatcaactgaccaCattgcctgc	COG3831,COG4886	S	Function unknown	POORLY CHARACTERIZED
tss_857	186673	+	1.63049005682	internal	LMANv2_40014		Leucine rich repeat protein		[182595,187445]/+	-4078.0	gttCttt	aaatcttacctctctggaagatctaaatttacatgacaaccaactTtccagtcttccaacaacgattcaaAatctaagtt	COG3831,COG4886	S	Function unknown	POORLY CHARACTERIZED
tss_858	186755	+	4.89147017045	internal	LMANv2_40014		Leucine rich repeat protein		[182595,187445]/+	-4160.0	tctAgac	ttaactaagatcggtttatcaaaaaataagttttcagaatttccgGagccaattctatatttaaaaaattTaaaacatct	COG3831,COG4886	S	Function unknown	POORLY CHARACTERIZED
tss_859	187196	+	3.26098011364	internal	LMANv2_40014		Leucine rich repeat protein		[182595,187445]/+	-4601.0	attAgcc	aaccaatgggaagtaaaactaaaaatctccgaaagttactaccgtAaggccgaagcctttgcaaccgtcgTatatgcatt	COG3831,COG4886	S	Function unknown	POORLY CHARACTERIZED
tss_860	187734	+	4.89147017045	primary	LMANv2_40015	yehL	putative ABC superfamily protein		[187852,188964]/+	118.0	gttAtat	ataattttagaatatactaaaattattatttatttgtttacaaaaGagtttttgaaaaattaattccgtcTgttttcgtt	COG0714	R	General function prediction only	POORLY CHARACTERIZED
tss_862	187915	+	1.63049005682	internal	LMANv2_40015	yehL	putative ABC superfamily protein		[187852,188964]/+	-63.0	tccGaag	gtttgagaatataaaaaatgagagaaaaacaaaatacacttttagAcatacaaaaaccacccgcagaaaaActgtactcc	COG0714	R	General function prediction only	POORLY CHARACTERIZED
tss_864	188235	+	3.26098011364	internal	LMANv2_40015	yehL	putative ABC superfamily protein		[187852,188964]/+	-383.0	gaaTtac	gctgcaatttctggagattctgcacttacaattcaaggaagcgctGgaacgacagaagatcaaattcgttAttcttggaa	COG0714	R	General function prediction only	POORLY CHARACTERIZED
tss_866	188310	+	3.26098011364	internal	LMANv2_40015	yehL	putative ABC superfamily protein		[187852,188964]/+	-458.0	gttAgga	tggaattacgcattgatgctttcagaaggaccatccgaaaaatctCtggttcccgccccgatttatgaagGtatgaagtt	COG0714	R	General function prediction only	POORLY CHARACTERIZED
tss_867	188343	+	4.89147017045	internal	LMANv2_40015	yehL	putative ABC superfamily protein		[187852,188964]/+	-491.0	ccgTtgt	tccgaaaaatctctggttcccgccccgatttatgaaggtatgaagTtaggaaaaatagttcgttttgaagAactttcccg	COG0714	R	General function prediction only	POORLY CHARACTERIZED
tss_869	188780	+	4.89147017045	internal	LMANv2_40015	yehL	putative ABC superfamily protein		[187852,188964]/+	-928.0	attActa	ggcattggaaccacttagttccacgttaagcactgcagaagcggtCagtgtaggattttcggctgttttaCacgcgtatt	COG0714	R	General function prediction only	POORLY CHARACTERIZED
tss_870	188820	+	3.26098011364	internal	LMANv2_40015	yehL	putative ABC superfamily protein		[187852,188964]/+	-968.0	ttcTaac	gcggtcagtgtaggattttcggctgttttacacgcgtattactacGacgaaggaaaagtaaacgcaggacAtatcgtttc	COG0714	R	General function prediction only	POORLY CHARACTERIZED
tss_871	188845	+	3.26098011364	internal	LMANv2_40015	yehL	putative ABC superfamily protein		[187852,188964]/+	-993.0	aaaGatt	ttttacacgcgtattactacgacgaaggaaaagtaaacgcaggacAtatcgtttctaacatgttaggttcAggtgtaaaa	COG0714	R	General function prediction only	POORLY CHARACTERIZED
tss_873	189952	+	3.26098011364	internal	LMANv2_40016		conserved protein of unknown function	not expressed in RNAseq	[189162,191459]/+	-790.0	gttAtac	caatcaagaagaaaaattttatgaccgagaaatttccctaactccTtattccaactctagattaaacgcgActaatggtt
tss_874	190089	+	13.0439204545	internal	LMANv2_40016		conserved protein of unknown function	not expressed in RNAseq	[189162,191459]/+	-927.0	tccGcag	aacaagaatcgtttaatcatcgcccactggttcaaaaaatcctaaGtgtatttcgtaaaaaaggatatagAattgcttcc
tss_875	190203	+	3.26098011364	internal	LMANv2_40016		conserved protein of unknown function	not expressed in RNAseq	[189162,191459]/+	-1041.0	gatGaga	ccctggccgatttacgaggtcacaaaaatatttggaaaaaagatcTgatcgacggctttcgtgcgactatCatcaaagat
tss_879	191370	+	3.26098011364	internal	LMANv2_40016		conserved protein of unknown function	not expressed in RNAseq	[189162,191459]/+	-2208.0	gaaActa	aaaagtataaaatcggccaaaatttatttgaaatcatacaacctcCcctaggtaaactatccgattacgaGaatcaagaa
tss_880	191596	+	4.89147017045	internal	LMANv2_40017		conserved protein of unknown function	not expressed in RNAseq	[191490,191615]/+	-106.0	tatTtaa	tcaagacacattttttatgcttcgttttatggatataactcaaatTaaaaaactttttaattataaaaatActataatat
tss_880	191596	+	4.89147017045	primary	LMANv2_40018	yehP	conserved hypothetical protein	not expressed in RNAseq	[191612,192736]/+	16.0	tatTtaa	tcaagacacattttttatgcttcgttttatggatataactcaaatTaaaaaactttttaattataaaaatActataatat
tss_881	191754	+	1.63049005682	internal	LMANv2_40018	yehP	conserved hypothetical protein	not expressed in RNAseq	[191612,192736]/+	-142.0	acgGaga	atcttttggaaacgagacgttttccgaagaacaacaaagaatgaaCatcgcgatggaatatctatacgatAgagaatacg
tss_883	191870	+	1.63049005682	internal	LMANv2_40018	yehP	conserved hypothetical protein	not expressed in RNAseq	[191612,192736]/+	-258.0	aaaGatg	aatctaatctgaccgtacctttatggatcaacgaaatacatgaacTgtttcctaaaaaaacgatagaacgAatcgaaaaa
tss_885	192241	+	3.26098011364	internal	LMANv2_40018	yehP	conserved hypothetical protein	not expressed in RNAseq	[191612,192736]/+	-629.0	agaAcgt	aaacactacgatcttaaatctcaaaagttggttcttcaaaagccaTtgtttcattccagaactcatcgttCtatggcaga
tss_886	192300	+	6.52196022727	internal	LMANv2_40018	yehP	conserved hypothetical protein	not expressed in RNAseq	[191612,192736]/+	-688.0	tccAttc	aactcatcgttctatggcagaacgttggcatttgatcattttagtGgatcaatccggaagtatgttagacAgtgtcatcc
tss_887	192377	+	3.26098011364	internal	LMANv2_40018	yehP	conserved hypothetical protein	not expressed in RNAseq	[191612,192736]/+	-765.0	atcGtgg	tccattctgcggttacagcttctatcttttggggaattaaatcgaTtaaaaccagtttgattttatttgaTaccgaaatc
tss_889	192401	+	68.4805823864	internal	LMANv2_40018	yehP	conserved hypothetical protein	not expressed in RNAseq	[191612,192736]/+	-789.0	tctGatc	tcttttggggaattaaatcgattaaaaccagtttgattttatttgAtaccgaaatcgtggacgttaccgaCcattgttct
tss_890	192588	+	1.63049005682	internal	LMANv2_40018	yehP	conserved hypothetical protein	not expressed in RNAseq	[191612,192736]/+	-976.0	gagTaaa	tatattgattagcgatttttgcgaaggggctcctcccttcaaactCatttccaatactcatcacttggtaGaaagcggag
tss_890	192588	+	1.63049005682	primary	LMANv2_40019		conserved protein of unknown function	not expressed in RNAseq	[192744,194678]/+	156.0	gagTaaa	tatattgattagcgatttttgcgaaggggctcctcccttcaaactCatttccaatactcatcacttggtaGaaagcggag
tss_894	193343	+	9.78294034091	internal	LMANv2_40019		conserved protein of unknown function	not expressed in RNAseq	[192744,194678]/+	-599.0	ttcGtca	gctatcgcagtatggtcatttcgtctaacgcatttaaaaaaagaaTttgtttccaccaatattcgagaaaTaaaagtttc
tss_895	193355	+	21.1963707386	internal	LMANv2_40019		conserved protein of unknown function	not expressed in RNAseq	[192744,194678]/+	-611.0	aacGgat	tggtcatttcgtctaacgcatttaaaaaaagaatttgtttccaccAatattcgagaaataaaagtttcgtCacatataac
tss_896	193463	+	4.89147017045	internal	LMANv2_40019		conserved protein of unknown function	not expressed in RNAseq	[192744,194678]/+	-719.0	agaAgga	attatacaatacggatttcaaggagtttccgaatatttaaaagatAgattgtttcaattgaaacgttcctGtttagaaga
tss_897	193530	+	4.89147017045	internal	LMANv2_40019		conserved protein of unknown function	not expressed in RNAseq	[192744,194678]/+	-786.0	catGatt	cctgtttagaagaaggactcttatggccctcggaaattttatctgAattacaagaagaatattcaaaataTcttttacat
tss_898	194116	+	6.52196022727	internal	LMANv2_40019		conserved protein of unknown function	not expressed in RNAseq	[192744,194678]/+	-1372.0	acaTttt	tcctttaggccctcgttgggcggctggtaattttttagtatttaaAgtagaacgttttactcaacctcatTttgataaca
tss_899	194396	+	1.63049005682	internal	LMANv2_40019		conserved protein of unknown function	not expressed in RNAseq	[192744,194678]/+	-1652.0	aaaTcaa	caaggaggtaatcgtacaatgttacaaccttacttagatccaaaaTcccattccgacaaatctaattttcAaacgcaaaa
tss_900	194693	+	3.26098011364	orphan							tgtAtaa	cctattttgactttgaccgctctactttgtctttctaaagaaatgGaacttttatctcaaaagtaagttcTattatttgt
tss_902	195585	+	6.52196022727	orphan							aatGtgg	atttaacgtaaattcgacataaaaaacccatgatgctgaaaaaagTtggaattagaacttcatagattgaTtttttaaat
tss_903	198091	+	19.5658806818	primary	LMANv2_40021	lysC	Aspartokinase		[198099,199316]/+	8.0	gccAtaa	acgaaaccttctttccaaaatatgatgaatcaaaatcgaattctcTtgatcctctactagttatgaaaatCatgactgcc	COG0527	E	Amino acid transport and metabolism	METABOLISM
tss_905	198190	+	1.63049005682	internal	LMANv2_40021	lysC	Aspartokinase		[198099,199316]/+	-91.0	atcAtga	aatcgttcaaaaatacggcggaacttccgtgggtactccggaaagAatccagaacgttgcaaaaagaatcAaatcctatc	COG0527	E	Amino acid transport and metabolism	METABOLISM
tss_908	198321	+	3.26098011364	internal	LMANv2_40021	lysC	Aspartokinase		[198099,199316]/+	-222.0	ggcGaac	cagacgaactcgttgacctcgcagcgaaaatttcttctaatccgcCtaaacgtgaaatggacatgttactTtctacgggc	COG0527	E	Amino acid transport and metabolism	METABOLISM
tss_909	198375	+	4.89147017045	internal	LMANv2_40021	lysC	Aspartokinase		[198099,199316]/+	-276.0	ccaGcca	aaatggacatgttactttctacgggcgaacagatttccactgcacTcctcgctatggctctttgggaaatCggagttcca	COG0527	E	Amino acid transport and metabolism	METABOLISM
tss_910	198383	+	8.15245028409	internal	LMANv2_40021	lysC	Aspartokinase		[198099,199316]/+	-284.0	ttcTttt	atgttactttctacgggcgaacagatttccactgcactcctcgctAtggctctttgggaaatcggagttcCagccacttc	COG0527	E	Amino acid transport and metabolism	METABOLISM
tss_917	198813	+	3.26098011364	internal	LMANv2_40021	lysC	Aspartokinase		[198099,199316]/+	-714.0	ggaAcgc	tccattccagaagtgtggaacttgggatgaattacgacgtggtcaTtcatgttcgttctagtttcaacgaTaatatagga	COG0527	E	Amino acid transport and metabolism	METABOLISM
tss_919	198883	+	4.89147017045	internal	LMANv2_40021	lysC	Aspartokinase		[198099,199316]/+	-784.0	atcAagc	taatataggaacgcttgtagtgagcgaggataagattatggaaaaAttaaaagtgagcggcgttacggctAaaaacgatc	COG0527	E	Amino acid transport and metabolism	METABOLISM
tss_920	198939	+	4.89147017045	internal	LMANv2_40021	lysC	Aspartokinase		[198099,199316]/+	-840.0	cttTttg	gcggcgttacggctaaaaacgatcaagcaagaattacaatcgcagGagttccagataaacctggtttagcCgcgggactt	COG0527	E	Amino acid transport and metabolism	METABOLISM
tss_922	199044	+	4.89147017045	internal	LMANv2_40021	lysC	Aspartokinase		[198099,199316]/+	-945.0	gttCacg	ttcttgtagatatgatcgtccaatcttctccgcataacggcattaAtacgatttcctttacaattcctaaAaaagatgtt	COG0527	E	Amino acid transport and metabolism	METABOLISM
tss_924	200245	+	3.26098011364	orphan							aacGctt	gatagtcataaaattcctaatttactcttttcttaatctatattaTggacttgaaaaggccgattatttaTgatgaaaac
tss_925	200740	+	4.89147017045	orphan							aggCaat	ttaatctataaaattcagatttcaacttttatcagaaagtgagtcGaccaaattcacattcatataaaatCtaaaagagg
tss_926	200880	+	4.89147017045	orphan							tttGcac	gcgaccattaataaaaattaaatgtaggattttccttaaaaacatAgactacgaaatagacataatttatAaaagttttt
tss_928	203177	+	3.26098011364	internal	LMANv2_40023	cas3	CRISPR-associated helicase Cas3	not expressed in RNAseq	[201742,203970]/+	-1435.0	aaaGtga	agagagaaagttaagttttatagaaattgcgacaaaaatttcaaaTtacgatcaggttttaaccatcgtaAatcgtaaaa	COG1203	R	General function prediction only	POORLY CHARACTERIZED
tss_929	204337	+	1.63049005682	internal	LMANv2_40024	cas	CRISPR-associated protein Cas5	not expressed in RNAseq	[203970,204674]/+	-367.0	tacAcgc	tggtaatttagctctttatatcgaagaagaaagacaacaaagagcGggactgtttcttaaagacgtatctTatatcttac
tss_931	206312	+	3.26098011364	internal	LMANv2_40025	cas8c	CRISPR-associated protein Cas8c/Csd1, subtype I-C/DVULG	not expressed in RNAseq	[204671,206386]/+	-1641.0	gggTtat	ggttcgaaaaattaaaaggcgaaattttagctcctttatcgggaaGaatccccaacacattcagtctcgaAgaacaaggg
tss_931	206312	+	3.26098011364	primary	LMANv2_40026		conserved protein of unknown function		[206389,207309]/+	77.0	gggTtat	ggttcgaaaaattaaaaggcgaaattttagctcctttatcgggaaGaatccccaacacattcagtctcgaAgaacaaggg	COG3649	L	Replication, recombination and repair	INFORMATION STORAGE AND PROCESSING
tss_933	206374	+	3.26098011364	internal	LMANv2_40025	cas8c	CRISPR-associated protein Cas8c/Csd1, subtype I-C/DVULG	not expressed in RNAseq	[204671,206386]/+	-1703.0	atcAcaa	agtctcgaagaacaagggttatttgcagtcggctattatcaccaaAgaaacgaattatttaagaaaaaagAagaactatc
tss_933	206374	+	3.26098011364	secondary	LMANv2_40026		conserved protein of unknown function		[206389,207309]/+	15.0	atcAcaa	agtctcgaagaacaagggttatttgcagtcggctattatcaccaaAgaaacgaattatttaagaaaaaagAagaactatc	COG3649	L	Replication, recombination and repair	INFORMATION STORAGE AND PROCESSING
tss_934	206599	+	3.26098011364	internal	LMANv2_40026		conserved protein of unknown function		[206389,207309]/+	-210.0	attAagg	cagacgtttctttaaaacgaaaaataagaaactacgtgactatcaTaaaaagtgcaactccacctaacgaCatttatatt	COG3649	L	Replication, recombination and repair	INFORMATION STORAGE AND PROCESSING
tss_935	206807	+	4.89147017045	internal	LMANv2_40026		conserved protein of unknown function		[206389,207309]/+	-418.0	aagGacc	atggatgtgtaaaaacttttacgacgtgcgtacttttggagctgtAatggcgctgaaagtaaatgccggcGtagtcaaag	COG3649	L	Replication, recombination and repair	INFORMATION STORAGE AND PROCESSING
tss_937	206928	+	3.26098011364	internal	LMANv2_40026		conserved protein of unknown function		[206389,207309]/+	-539.0	aacGatg	atcaatttagaacatagtatcactagaatggcggttgcaaccaaaAaagaagctgaagaccaagacggagAtaacagaac	COG3649	L	Replication, recombination and repair	INFORMATION STORAGE AND PROCESSING
tss_938	206940	+	3.26098011364	internal	LMANv2_40026		conserved protein of unknown function		[206389,207309]/+	-551.0	taaAcat	catagtatcactagaatggcggttgcaaccaaaaaagaagctgaaGaccaagacggagataacagaacgaTgggccgtaa	COG3649	L	Replication, recombination and repair	INFORMATION STORAGE AND PROCESSING
tss_939	207877	+	1.63049005682	orphan							gatAtta	gtttgatacatgtatgcccagctcatattcagatttaaattttaaAgaatacttatttaggataaaagacTctggcggat
tss_940	207905	+	4.89147017045	orphan							ctcAaga	tcagatttaaattttaaagaatacttatttaggataaaagactctGgcggatattaaacaaaacattctaTatatcactc
tss_941	208017	+	1.63049005682	orphan							catCtgc	gttcttaaagtcaaaaagggagatgatactattttcaaaattcctTttcatcatcttgaaggaattactaTatttggcat
tss_942	208094	+	1.63049005682	orphan							gaaAatt	catctgcggaattagtccttctctattacaaaagtgtttagaaaaAggaatttttatttcttatctgaccGcacgtggaa
tss_943	208104	+	4.89147017045	orphan							aggAcga	attagtccttctctattacaaaagtgtttagaaaaaggaatttttAtttcttatctgaccgcacgtggaaAatttcaagg
tss_945	211123	+	4.89147017045	orphan							aatAtag	ctttattagatttaagtatgaaccaaatctaaaaaagaaaataccTtttcaaagtaattacgaaagaataTataaagaat
tss_946	211351	+	104.351363636	primary	LMANv2_40032		Methyl-accepting chemotaxis protein signaling domain protein (fragment)		[211401,212414]/+	50.0	tctAtta	tttttaatttttgtcatagaaatttgatattttttttataaattaGgaatattttgctcgagcaattcgtCctaccctct	['COG0840' 'COG0840']	['N' 'T']	['Cell motility' 'Signal transduction mechanisms']	['CELLULAR PROCESSES AND SIGNALING' 'CELLULAR PROCESSES AND SIGNALING']
tss_953	212131	+	3.26098011364	internal	LMANv2_40032		Methyl-accepting chemotaxis protein signaling domain protein (fragment)		[211401,212414]/+	-730.0	atcGagt	aaaaccatttcaagatcttggttatctaactctgatttctcctaaAggaatttatgcagtaaatggttttGattcaaatc	['COG0840' 'COG0840']	['N' 'T']	['Cell motility' 'Signal transduction mechanisms']	['CELLULAR PROCESSES AND SIGNALING' 'CELLULAR PROCESSES AND SIGNALING']
tss_955	212209	+	3.26098011364	internal	LMANv2_40032		Methyl-accepting chemotaxis protein signaling domain protein (fragment)		[211401,212414]/+	-808.0	ctaCtga	tcgagtcggtgaaaaaatttcagatgcaaaagaactagaatactaCcttagcaaaagtcaggaaggcgaaAaattcacta	['COG0840' 'COG0840']	['N' 'T']	['Cell motility' 'Signal transduction mechanisms']	['CELLULAR PROCESSES AND SIGNALING' 'CELLULAR PROCESSES AND SIGNALING']
tss_957	212246	+	3.26098011364	orphan							gttTcat	gaatactaccttagcaaaagtcaggaaggcgaaaaattcactactGattccgacggatacactcattattActttccgtt
tss_958	212274	+	4.89147017045	orphan							tggGtaa	gcgaaaaattcactactgattccgacggatacactcattattactTtccgtttcatattggtaaagacaaAcgttattgg
tss_959	213415	+	13.0439204545	orphan							catAaca	atattactcagatcaaaattaaaaaataaaaataagatttttactCgatcactcaagaaattgaatataaCttcaatcat
tss_960	213565	+	505.451917614	primary	LMANv2_50002		OmpL1		[213646,214608]/+	81.0	cctGtat	tttgtagaattttaggaacttttcaacctttttacgaaaacctgtTtgacactaatctatgaacttctaaAgttccccct
tss_961	213705	+	119.025774148	internal	LMANv2_50002		OmpL1		[213646,214608]/+	-59.0	tgcAagc	atcgtgagtaaggagttatcaatgatccgtaacataagtaaggcaTtgctcattttagccgtagcattatCttcggctgc
tss_963	213943	+	84.7854829545	internal	LMANv2_50002		OmpL1		[213646,214608]/+	-297.0	gaaAaca	cttgttttcaaaacccagcaaaacctacaggtgaaggaaattataTaggagttgctcctagaaaagcgatTcctgctgaa
tss_966	214584	+	3.26098011364	orphan							cagAttc	aaaactcaatctgttggaggagctacgaacctttctccttttccaGcatatccaatcgttgtcggtgggcAaatctacag
tss_967	215849	+	1.63049005682	orphan							atgTtta	gggatttgttttataaaaacctgatttttccacaaaaataaatgtGaaaactcccggactcgaatcacaaAaaatgaatg
tss_969	216644	+	22.8268607955	orphan							tttAtac	ccaattctgagttagatgcaacttccgaaaacgttctatttctttAcaaaatcgaacattaacttttggaTattattttt
tss_973	220908	+	11.4134303977	internal	LMANv2_50008		putative lipoprotein	not expressed in RNAseq	[220165,221253]/+	-743.0	ggcTgca	ttagacggagatttagcttcagctcgttttaaatctccattaggaAttgcttataatcgtaaaatgaataGtttattggc	COG3391	S	Function unknown	POORLY CHARACTERIZED
tss_974	221025	+	3.26098011364	internal	LMANv2_50008		putative lipoprotein	not expressed in RNAseq	[220165,221253]/+	-860.0	aacAaac	ctcaaaaattctaccgtatccactcttttgggaaacggaattggaGcagacgtagatggaaatggaaatgGaaatggaac	COG3391	S	Function unknown	POORLY CHARACTERIZED
tss_976	222211	+	9.78294034091	primary	LMANv2_50010		Alpha/beta hydrolase family protein	not expressed in RNAseq	[222233,223066]/+	22.0	aagAtca	atacaactaaaacttgaatttgcatgttatgattccggttttgacTttacgaaaaccagtccacctagggAtttggaaag	COG0596	R	General function prediction only	POORLY CHARACTERIZED
tss_978	222284	+	16.3049005682	internal	LMANv2_50010		Alpha/beta hydrolase family protein	not expressed in RNAseq	[222233,223066]/+	-51.0	gatAcca	tggaaagatcaaggtcaattttttttattatgcttagaaaaacatTtaactttcaagggctcaatctttcCtatatagat	COG0596	R	General function prediction only	POORLY CHARACTERIZED
tss_980	222395	+	4.89147017045	internal	LMANv2_50010		Alpha/beta hydrolase family protein	not expressed in RNAseq	[222233,223066]/+	-162.0	gctCtgg	tttgtcatgcgaatggatacagtgcgtttacttataaattttataTtgaatcgttacaaaattcacatagGgtgattgct	COG0596	R	General function prediction only	POORLY CHARACTERIZED
tss_982	222519	+	4.89147017045	internal	LMANv2_50010		Alpha/beta hydrolase family protein	not expressed in RNAseq	[222233,223066]/+	-286.0	gacAttc	cagagattggtatttcttcagagaccaagttctttctctaattgaAagtgaaaatcttaataacgtaattGgaattggac	COG0596	R	General function prediction only	POORLY CHARACTERIZED
tss_983	222627	+	3.26098011364	internal	LMANv2_50010		Alpha/beta hydrolase family protein	not expressed in RNAseq	[222233,223066]/+	-394.0	cgtAttc	agcgtcgtatcattctcctgataaatttaaaaaggtaatcgctcaCgatccggttacattaaattttctgCaaattacgt	COG0596	R	General function prediction only	POORLY CHARACTERIZED
tss_986	223094	+	6.52196022727	orphan							atgAttc	cctttgaggaaaaacataaaactttggatagaattttacgtgttcTtgactaacatcgggagttcgtataGaaatctatg
tss_987	223148	+	6.52196022727	orphan							aatGtgg	atcgggagttcgtatagaaatctatgattcactttttttaaaaaaGttgaaatctgaactttgtaagtcaTtctctaaat
tss_988	223536	+	13.0439204545	primary	LMANv2_50011		conserved protein of unknown function		[223543,223875]/+	7.0	atcAtat	tcaagtagcaggcactacatttcaatctatgatttgattttctacTtgatcttattaatattgatttatcAttagcaatc
tss_993	225262	+	9.78294034091	internal	LMANv2_50012		TonB-dependent receptor	not expressed in RNAseq	[223921,226254]/+	-1341.0	tctGgcc	ttctagacaccactacagcggacgctaaatttcaccataaacctaTattcaattttttgaaaggaacaatCggaatatct	COG1629	P	Inorganic ion transport and metabolism	METABOLISM
tss_996	225329	+	4.89147017045	internal	LMANv2_50012		TonB-dependent receptor	not expressed in RNAseq	[223921,226254]/+	-1408.0	acaTtgc	aatcggaatatctggcctggaacaaagaaataaaacaatcggtacAgagccgttgattccttcctacggtAttattaaca	COG1629	P	Inorganic ion transport and metabolism	METABOLISM
tss_998	225486	+	3.26098011364	internal	LMANv2_50012		TonB-dependent receptor	not expressed in RNAseq	[223921,226254]/+	-1565.0	tgtTgta	gtcgacattcgaaataaccaaacccttggtgtctccgaacaaaccAaaaattattatatgacaaccggttCcaccggtgt	COG1629	P	Inorganic ion transport and metabolism	METABOLISM
tss_999	225758	+	4.89147017045	internal	LMANv2_50012		TonB-dependent receptor	not expressed in RNAseq	[223921,226254]/+	-1837.0	attCtgg	tcaaactgagattagcgtttttcaaaatcatattcaaaatttcatAtatgctgcaagtatagcccaaataGacttggatt	COG1629	P	Inorganic ion transport and metabolism	METABOLISM
tss_1002	226673	+	13.0439204545	antisense	LMANv2_50014		conserved protein of unknown function	not expressed in RNAseq	[226681,226842]/-	8.0	actAaat	caccagaagcttatagagcagcgtttactcctgatggtttttgaaTatactataatgtgaatttagattcTtataaaact
tss_1004	227173	+	3.26098011364	antisense	LMANv2_50015		conserved protein of unknown function	not expressed in RNAseq	[227228,227392]/-	55.0	acaGtga	taattcacctacaacgatccagtttggaatctgggaacttctatgAaatgaattttaattttgatgatagTcgccaaaca
tss_1005	227185	+	9.78294034091	antisense	LMANv2_50015		conserved protein of unknown function	not expressed in RNAseq	[227228,227392]/-	43.0	tgtAgaa	aacgatccagtttggaatctgggaacttctatgaaatgaattttaAttttgatgatagtcgccaaacagtGattttatgt
tss_1009	230048	+	4.89147017045	secondary	LMANv2_50019		Flavin-binding monooxygenase-like protein		[230156,231523]/+	108.0	cttAaaa	agaaaaaaaatctaattttaatcgatccaagaatcaacaaattaaGattgaaaaatgaaatccttcccatTtttttactt	COG2072	P	Inorganic ion transport and metabolism	METABOLISM
tss_1010	230090	+	32.6098011364	primary	LMANv2_50019		Flavin-binding monooxygenase-like protein		[230156,231523]/+	66.0	tcgAaaa	taagattgaaaaatgaaatccttcccatttttttacttaaaatttCttgcatctaaattctatataaataGgatctttcg	COG2072	P	Inorganic ion transport and metabolism	METABOLISM
tss_1011	230327	+	4.89147017045	internal	LMANv2_50019		Flavin-binding monooxygenase-like protein		[230156,231523]/+	-171.0	aatAccc	taattttcgaaaaaaacgataaagttggcgggaactgggttttcaAcgctaaaaccggtcattccagcgtCtacgaaaat	COG2072	P	Inorganic ion transport and metabolism	METABOLISM
tss_1012	230340	+	3.26098011364	internal	LMANv2_50019		Flavin-binding monooxygenase-like protein		[230156,231523]/+	-184.0	tcaGttc	aaacgataaagttggcgggaactgggttttcaacgctaaaaccggTcattccagcgtctacgaaaataccCacatcatca	COG2072	P	Inorganic ion transport and metabolism	METABOLISM
tss_1013	230433	+	4.89147017045	internal	LMANv2_50019		Flavin-binding monooxygenase-like protein		[230156,231523]/+	-277.0	aatCtta	gtccgaatatgaagacttcccaatgcccgaagattatcccgagtaCccaaatcacaaacaacttcaagctTattttgaat	COG2072	P	Inorganic ion transport and metabolism	METABOLISM
tss_1014	230470	+	9.78294034091	internal	LMANv2_50019		Flavin-binding monooxygenase-like protein		[230156,231523]/+	-314.0	tcgGttt	cccgagtacccaaatcacaaacaacttcaagcttattttgaatctTatgcaaaacacttcggagtctataAgaaaattcg	COG2072	P	Inorganic ion transport and metabolism	METABOLISM
tss_1015	230743	+	6.52196022727	internal	LMANv2_50019		Flavin-binding monooxygenase-like protein		[230156,231523]/+	-587.0	cgaAtcg	aaaggtgttacaaacgaatggaaaggaaaagatattttagtcatcGgagctgggaattcagcttgtgatgTtgcagtcga	COG2072	P	Inorganic ion transport and metabolism	METABOLISM
tss_1016	230935	+	1.63049005682	internal	LMANv2_50019		Flavin-binding monooxygenase-like protein		[230156,231523]/+	-779.0	cctTcca	tggattccttctatcattaaacaatttgcccttagtaagttaattTatatattacaaggttcttataaaaActatggcct	COG2072	P	Inorganic ion transport and metabolism	METABOLISM
tss_1017	231109	+	4.89147017045	internal	LMANv2_50019		Flavin-binding monooxygenase-like protein		[230156,231523]/+	-953.0	cacCggc	gcgatcaaaaaattacacggtaaagaagtggaatttatagatggaAccaaagaacattttgacatcatctGcgcttgcac	COG2072	P	Inorganic ion transport and metabolism	METABOLISM
tss_1018	233604	+	8.15245028409	antisense	LMANv2_50024		conserved protein of unknown function	not expressed in RNAseq	[233399,233638]/-		aaaGaaa	gagaagactcaaaatcaattcgacccgtaaaaatacgtgaaagaaAtttacagagtttgacagttctctcAaatgtaaaa
tss_1018	233604	+	8.15245028409	primary	LMANv2_50025	ispG	4-hydroxy-3-methylbut-2-en-1-yl diphosphate synthase		[233749,235740]/+	145.0	aaaGaaa	gagaagactcaaaatcaattcgacccgtaaaaatacgtgaaagaaAtttacagagtttgacagttctctcAaatgtaaaa	COG0821	I	Lipid transport and metabolism	METABOLISM
tss_1019	233661	+	4.89147017045	secondary	LMANv2_50025	ispG	4-hydroxy-3-methylbut-2-en-1-yl diphosphate synthase		[233749,235740]/+	88.0	ggaAtcg	tgacagttctctcaaatgtaaaagaaactccatttttatgaagaaCttgtaaaaacatcgtttttttactTagttttgga	COG0821	I	Lipid transport and metabolism	METABOLISM
tss_1020	233702	+	4.89147017045	secondary	LMANv2_50025	ispG	4-hydroxy-3-methylbut-2-en-1-yl diphosphate synthase		[233749,235740]/+	47.0	ataAttc	agaacttgtaaaaacatcgtttttttacttagttttggaatcggtTttactctgataaaaaggagaatgaCgaagttata	COG0821	I	Lipid transport and metabolism	METABOLISM
tss_1021	233722	+	8.15245028409	secondary	LMANv2_50025	ispG	4-hydroxy-3-methylbut-2-en-1-yl diphosphate synthase		[233749,235740]/+	27.0	cttAagt	ttttttacttagttttggaatcggttttactctgataaaaaggagAatgacgaagttataattctctacaAaactgtctt	COG0821	I	Lipid transport and metabolism	METABOLISM
tss_1022	233968	+	4.89147017045	internal	LMANv2_50025	ispG	4-hydroxy-3-methylbut-2-en-1-yl diphosphate synthase		[233749,235740]/+	-219.0	gacGcgg	aaggttccgtaaaacaaattttggaattagaacgcgccggctgtgAaatcgtaagacttactgttccctcTcaagcggac	COG0821	I	Lipid transport and metabolism	METABOLISM
tss_1026	234373	+	3.26098011364	internal	LMANv2_50025	ispG	4-hydroxy-3-methylbut-2-en-1-yl diphosphate synthase		[233749,235740]/+	-624.0	agtAtga	ctcctcagggtatggttgaatccgcactcgaatttattcgtattgCagaaagtttaggatattatgatatTattgtaagt	COG0821	I	Lipid transport and metabolism	METABOLISM
tss_1031	234840	+	3.26098011364	internal	LMANv2_50025	ispG	4-hydroxy-3-methylbut-2-en-1-yl diphosphate synthase		[233749,235740]/+	-1091.0	ttcGata	gagactattttacctttcgaaaattcaaactcatttttagaaaacGttgcaaaactttatcagtatggaaAatctctttc	COG0821	I	Lipid transport and metabolism	METABOLISM
tss_1032	234931	+	1.63049005682	internal	LMANv2_50025	ispG	4-hydroxy-3-methylbut-2-en-1-yl diphosphate synthase		[233749,235740]/+	-1182.0	gtgGgga	aaagcattttagtagattcccccttacccgatcaattgaaagaaaTttctgaagctgctacggctttgtcTattccggtg	COG0821	I	Lipid transport and metabolism	METABOLISM
tss_1033	234996	+	4.89147017045	internal	LMANv2_50025	ispG	4-hydroxy-3-methylbut-2-en-1-yl diphosphate synthase		[233749,235740]/+	-1247.0	tccTaag	ttgtctattccggtggggatccttctttctaaaaacgtttctttaAacgaaaaacttcaaaaagaacttcTtagttttcc	COG0821	I	Lipid transport and metabolism	METABOLISM
tss_1035	235079	+	4.89147017045	internal	LMANv2_50025	ispG	4-hydroxy-3-methylbut-2-en-1-yl diphosphate synthase		[233749,235740]/+	-1330.0	ggcTttt	gattgtatttgatccgtttcttcaatttcaggatggagaaaagatGttatcttttctaaaagaaagacaaAacgctgggc	COG0821	I	Lipid transport and metabolism	METABOLISM
tss_1036	235260	+	4.89147017045	internal	LMANv2_50025	ispG	4-hydroxy-3-methylbut-2-en-1-yl diphosphate synthase		[233749,235740]/+	-1511.0	cggTtct	gattctaaagaaattctatacgactatagaaagttaggaagcattCtaagccgttttgaatttccgattcTtcttcacgg	COG0821	I	Lipid transport and metabolism	METABOLISM
tss_1040	235477	+	19.5658806818	internal	LMANv2_50025	ispG	4-hydroxy-3-methylbut-2-en-1-yl diphosphate synthase		[233749,235740]/+	-1728.0	tttGatc	atgatcttttacaaggcaccagacttcgtttaacaaaaacggaatAtatatcttgcccttcttgtggtagAactcttttt	COG0821	I	Lipid transport and metabolism	METABOLISM
tss_1042	235628	+	1.63049005682	internal	LMANv2_50025	ispG	4-hydroxy-3-methylbut-2-en-1-yl diphosphate synthase		[233749,235740]/+	-1879.0	atcTtta	gggttgtattgtaaacggtcccggcgaaatggcggacgcgaacttTggctatgtgggcgccggtcctggtAaagttcatc	COG0821	I	Lipid transport and metabolism	METABOLISM
tss_1043	235796	+	1.63049005682	orphan							tcaAgac	ttggcaggatccttctaatgattaaaatttcataattttatgttaTttgatctgacggcttctttgttttTgatttatca
tss_1044	239301	+	6.52196022727	primary	LMANv2_50028		Stage II sporulation protein E	not expressed in RNAseq	[239309,241075]/+	8.0	cgcAaat	agactttcctttttattttcgttttctttcaaatccttccaaaccCttgacgatccttctgttcgctctaGtcttgacgc	['COG2208' 'COG2203,COG2208']	['K' 'T']	['Transcription' 'Signal transduction mechanisms']	['INFORMATION STORAGE AND PROCESSING' 'CELLULAR PROCESSES AND SIGNALING']
tss_1046	239881	+	21.1963707386	internal	LMANv2_50028		Stage II sporulation protein E	not expressed in RNAseq	[239309,241075]/+	-572.0	actAatc	gcgatccagaacgcaaagattcacgagaatctcaaaaaaagaattTtagaactttctcttctttatgaatTtgaaaaact	['COG2208' 'COG2203,COG2208']	['K' 'T']	['Transcription' 'Signal transduction mechanisms']	['INFORMATION STORAGE AND PROCESSING' 'CELLULAR PROCESSES AND SIGNALING']
tss_1048	240137	+	3.26098011364	internal	LMANv2_50028		Stage II sporulation protein E	not expressed in RNAseq	[239309,241075]/+	-828.0	tacGata	ttggagaaggtgttgccggttgggtcgccaaagaaaagaaaagtcTtcttatacataatttagaagaagaCaatcgttac	['COG2208' 'COG2203,COG2208']	['K' 'T']	['Transcription' 'Signal transduction mechanisms']	['INFORMATION STORAGE AND PROCESSING' 'CELLULAR PROCESSES AND SIGNALING']
tss_1049	240159	+	4.89147017045	internal	LMANv2_50028		Stage II sporulation protein E	not expressed in RNAseq	[239309,241075]/+	-850.0	agtTcga	ggtcgccaaagaaaagaaaagtcttcttatacataatttagaagaAgacaatcgttacgataagaacgcaAaatataagt	['COG2208' 'COG2203,COG2208']	['K' 'T']	['Transcription' 'Signal transduction mechanisms']	['INFORMATION STORAGE AND PROCESSING' 'CELLULAR PROCESSES AND SIGNALING']
tss_1050	240227	+	6.52196022727	internal	LMANv2_50028		Stage II sporulation protein E	not expressed in RNAseq	[239309,241075]/+	-918.0	gttAata	caaaatataagttcgaaacaaactctctcatctcttctcctttaaTttacagaaatgaacttttaggagtTattagtgtt	['COG2208' 'COG2203,COG2208']	['K' 'T']	['Transcription' 'Signal transduction mechanisms']	['INFORMATION STORAGE AND PROCESSING' 'CELLULAR PROCESSES AND SIGNALING']
tss_1051	240281	+	4.89147017045	internal	LMANv2_50028		Stage II sporulation protein E	not expressed in RNAseq	[239309,241075]/+	-972.0	gacAcgg	atgaacttttaggagttattagtgttaatagtaaaaaatcaggctTtgcgtttcatcaaaacgatttggaAatgttggac	['COG2208' 'COG2203,COG2208']	['K' 'T']	['Transcription' 'Signal transduction mechanisms']	['INFORMATION STORAGE AND PROCESSING' 'CELLULAR PROCESSES AND SIGNALING']
tss_1052	240437	+	1.63049005682	internal	LMANv2_50028		Stage II sporulation protein E	not expressed in RNAseq	[239309,241075]/+	-1128.0	gagTata	tgcaaagagccagagaagtcatgtctaagtttattccaactacaaTcccttatataaaaaatttggaagtTagcgcagag	['COG2208' 'COG2203,COG2208']	['K' 'T']	['Transcription' 'Signal transduction mechanisms']	['INFORMATION STORAGE AND PROCESSING' 'CELLULAR PROCESSES AND SIGNALING']
tss_1053	240692	+	3.26098011364	internal	LMANv2_50028		Stage II sporulation protein E	not expressed in RNAseq	[239309,241075]/+	-1383.0	atcAaca	ctcaattttttaccgaactcaatcacgctctttataataagatggTtggaaattttgtaaccgcgttttaCtgtgtaatc	['COG2208' 'COG2203,COG2208']	['K' 'T']	['Transcription' 'Signal transduction mechanisms']	['INFORMATION STORAGE AND PROCESSING' 'CELLULAR PROCESSES AND SIGNALING']
tss_1055	241538	+	37.5012713068	orphan							tttTcgt	aatgtgaattcgatgcaaaaaaatgagaaagaatttcctaaaagaAtagaattgttgaaaaattaattctCtatgggttt
tss_1056	242440	+	45.6537215909	primary	LMANv2_50029	yvgN	Glyoxal reductase		[242451,243287]/+	11.0	atcAgga	gatagaggtgagtaatagaaattcataatttcattcttaagttgtTgcgttttattccttttacaatcaaAaatcaaatc	COG0656	R	General function prediction only	POORLY CHARACTERIZED
tss_1060	242708	+	4.89147017045	internal	LMANv2_50029	yvgN	Glyoxal reductase		[242451,243287]/+	-257.0	tgcAgat	gaagtagatgtaggtcaagcaattcgagaaagtggaattccaagaAaagaaatttttataactacaaaacTttggaatgc	COG0656	R	General function prediction only	POORLY CHARACTERIZED
tss_1062	243052	+	1.63049005682	internal	LMANv2_50029	yvgN	Glyoxal reductase		[242451,243287]/+	-601.0	aaaTaga	tcaaattcatttattagaatattgtaaaaaacataaaatccaactCgaagcttatagtccacttgcacatGgtcaaaaaa	COG0656	R	General function prediction only	POORLY CHARACTERIZED
tss_1063	244036	+	4.89147017045	primary	LMANv2_50031		ABC transporter, ATP-binding protein	not expressed in RNAseq	[244038,245534]/+	2.0	ttcAgat	cggcagagatccgacttttcaaatcaaatatggatcacatttagaAtgacccttgtatcgtgtctgaaatTttggttttc	COG0488	R	General function prediction only	POORLY CHARACTERIZED
tss_1065	244089	+	9.78294034091	internal	LMANv2_50031		ABC transporter, ATP-binding protein	not expressed in RNAseq	[244038,245534]/+	-51.0	tttGacg	tgtatcgtgtctgaaattttggttttcagatgataaaaatttccgGcctgaacaaggcatttacaaccaaAgttcttttt	COG0488	R	General function prediction only	POORLY CHARACTERIZED
tss_1066	244103	+	13.0439204545	internal	LMANv2_50031		ABC transporter, ATP-binding protein	not expressed in RNAseq	[244038,245534]/+	-65.0	cctGagc	aattttggttttcagatgataaaaatttccggcctgaacaaggcaTttacaaccaaagttctttttgacgActtgaacct	COG0488	R	General function prediction only	POORLY CHARACTERIZED
tss_1068	244196	+	1.63049005682	internal	LMANv2_50031		ABC transporter, ATP-binding protein	not expressed in RNAseq	[244038,245534]/+	-158.0	agcGgat	ggagaaaaagtcggactcgtaggtcgcaacggacacggaaagtctAcgctttttcaggtaatacttggaaAcgtggaagc	COG0488	R	General function prediction only	POORLY CHARACTERIZED
tss_1071	244289	+	3.26098011364	internal	LMANv2_50031		ABC transporter, ATP-binding protein	not expressed in RNAseq	[244038,245534]/+	-251.0	atgTtct	atttcgattcctaagggatataaaatcggacatctacaacaacatCttcattttactaaaccaactgtacTagaggaatg	COG0488	R	General function prediction only	POORLY CHARACTERIZED
tss_1072	244369	+	3.26098011364	internal	LMANv2_50031		ABC transporter, ATP-binding protein	not expressed in RNAseq	[244038,245534]/+	-331.0	aacAgga	ttctcttggacttccagagggagaagaatacgaaacctggaaggtCgaaaaaatcctttccggtttgggcTtttccgaac	COG0488	R	General function prediction only	POORLY CHARACTERIZED
tss_1073	244402	+	3.26098011364	internal	LMANv2_50031		ABC transporter, ATP-binding protein	not expressed in RNAseq	[244038,245534]/+	-364.0	ccgGagg	aacctggaaggtcgaaaaaatcctttccggtttgggcttttccgaAcaggacatggaaaaaaatccaaacGagttttccg	COG0488	R	General function prediction only	POORLY CHARACTERIZED
tss_1075	244497	+	1.63049005682	internal	LMANv2_50031		ABC transporter, ATP-binding protein	not expressed in RNAseq	[244038,245534]/+	-459.0	gttAcga	ggatgaatcttgcaaaacttctagtttcttcgcccgacatgctgaTgttagacgaacccaataactatctAgatatagtt	COG0488	R	General function prediction only	POORLY CHARACTERIZED
tss_1077	244802	+	3.26098011364	internal	LMANv2_50031		ABC transporter, ATP-binding protein	not expressed in RNAseq	[244038,245534]/+	-764.0	aaaAcaa	gaagagatattcatcgcaaaatttaaagcaaaggcgagttttgcgAgccgagcccaatccagagtcaaaaAattagaaaa	COG0488	R	General function prediction only	POORLY CHARACTERIZED
tss_1079	244857	+	3.26098011364	internal	LMANv2_50031		ABC transporter, ATP-binding protein	not expressed in RNAseq	[244038,245534]/+	-819.0	aacAgtg	aatccagagtcaaaaaattagaaaaacaaggagagatgaaagagcTtgagaaaattcaagacttggaattAtatttcaac	COG0488	R	General function prediction only	POORLY CHARACTERIZED
tss_1080	245117	+	4.89147017045	internal	LMANv2_50031		ABC transporter, ATP-binding protein	not expressed in RNAseq	[244038,245534]/+	-1079.0	tctAaac	ttagaaacctctcaaggaacgatcaaaaaacatccagttttaaaaGaaggttattttggccagaccaacaAactcaatct	COG0488	R	General function prediction only	POORLY CHARACTERIZED
tss_1082	245295	+	1.63049005682	internal	LMANv2_50031		ABC transporter, ATP-binding protein	not expressed in RNAseq	[244038,245534]/+	-1257.0	actCctt	aagatcaagctttgaaaaaaatcaaagtactttctggaggtgaaaAaagcagggtgcttctcggaaaaatAttagtgact	COG0488	R	General function prediction only	POORLY CHARACTERIZED
tss_1083	246073	+	11.4134303977	orphan							actAtaa	tcttgatacattgtgtctgttatttcaggaaaaataattaaaagcTtgtcccaaaacctgaacattattaCtctaagact
tss_1084	246242	+	1.63049005682	primary	LMANv2_50032		conserved protein of unknown function	not expressed in RNAseq	[246385,246936]/+	143.0	actAaag	tataaagtatcattgcttatatgctactcgaactcataaaaatggTatccaaaattaaccgtcgattttaCaaaaatact
tss_1086	246510	+	3.26098011364	internal	LMANv2_50032		conserved protein of unknown function	not expressed in RNAseq	[246385,246936]/+	-125.0	tccGata	ccttatatcggagatttaccagaagagttagacacaattgatgtgAtgactggtagaaaaattgaaatttCaaatcttcc
tss_1090	246859	+	1.63049005682	orphan							tctAtgg	caatcattgatcccacaaaaatactaggacttaaactatttcgttTaggagaagaacctagtttaatcatCattgattct
tss_1091	246886	+	3.26098011364	orphan							gccCacc	gacttaaactatttcgtttaggagaagaacctagtttaatcatcaTtgattctatggtaaaagatacactCacgaacgcc
tss_1092	247053	+	16.3049005682	secondary	LMANv2_50033		conserved membrane protein of unknown function		[247279,247665]/+	226.0	ttgAaaa	atatacaatattttgaattttgctagggttttataataaaacttaCgatactcaatttaaaaaatataatAgagttgttg
tss_1093	247085	+	91.3074431818	primary	LMANv2_50033		conserved membrane protein of unknown function		[247279,247665]/+	194.0	tatGtaa	ataataaaacttacgatactcaatttaaaaaatataatagagttgTtgaaaaatgaactctcaatctgttTctattttat
tss_1094	247270	+	3.26098011364	secondary	LMANv2_50033		conserved membrane protein of unknown function		[247279,247665]/+	9.0	attGaat	atggaactttcaacaactctaatgttattagaaccacttaaaagaTtgcttgaaacattcatacgatctaTattaaaatt
tss_1095	247276	+	66.8500923295	secondary	LMANv2_50033		conserved membrane protein of unknown function		[247279,247665]/+	3.0	tttAaga	ctttcaacaactctaatgttattagaaccacttaaaagattgcttGaaacattcatacgatctatattaaAattgaattt
tss_1097	247555	+	6.52196022727	internal	LMANv2_50033		conserved membrane protein of unknown function		[247279,247665]/+	-276.0	ggcGcaa	ctgcaaaaatagctccggatcaaccagtaaaacactctttagctcTtggaattttggggctgatcgttagTattacaggc
tss_1099	249651	+	9.78294034091	orphan							tttGtaa	cttcattgtaatttaggtgaatctcaatctcctggattattatatTtggcagtaaatcgtttcatttcaaAttctatttt
tss_1100	249703	+	4.89147017045	orphan							aaaGcag	taaatcgtttcatttcaaattctattttgtaaaaagctaaggaagAttttcaaaaactctacgcaaactaTaatctaaaa
tss_1101	249739	+	6.52196022727	orphan							cctCtac	ctaaggaagattttcaaaaactctacgcaaactataatctaaaagCagacatgagagacttttagaaaaaTattgggcct
tss_1102	250401	+	3.26098011364	antisense	LMANv2_50037		conserved protein of unknown function		[250462,250620]/-	61.0	aatAaag	ttggaaattcaatacattttttcttcaacattcacataaaatcctAattcaacttttagtattgaaggaaAtctttgaat
tss_1103	250956	+	17.935390625	orphan							aatGaag	agatactactttatgagaatctcacaaacctccacaaaaggtagtAttcaactcacatagatatattaaaAgttgataat
tss_1104	251075	+	4.89147017045	primary	LMANv2_50038		conserved protein of unknown function		[251305,251541]/+	230.0	tacGaag	atgcccaatccttttttgagattcgcagaggatcgaaaaaagatgCtcttgcgtggtttcttacagtaatGggatattac
tss_1105	251197	+	4.89147017045	secondary	LMANv2_50038		conserved protein of unknown function		[251305,251541]/+	108.0	aatAaag	ggatatttttagaggtcccctttaaaaagactttttgacaaatatTtgacacatggggcaagtatcggatTcttacgaat
tss_1107	251355	+	3.26098011364	internal	LMANv2_50038		conserved protein of unknown function		[251305,251541]/+	-50.0	gatAgcg	aaaactgatgaagggaaatttggtggaatattgctattttcttgtAtttacgaggaatcggttcttcttaGtgatgagat
tss_1107	251355	+	3.26098011364	secondary	LMANv2_50039		Type III restriction enzyme, res subunit		[251520,254939]/+	165.0	gatAgcg	aaaactgatgaagggaaatttggtggaatattgctattttcttgtAtttacgaggaatcggttcttcttaGtgatgagat	['COG0553' 'COG3886,COG0553']	['K' 'L']	['Transcription' 'Replication, recombination and repair']	['INFORMATION STORAGE AND PROCESSING' 'INFORMATION STORAGE AND PROCESSING']
tss_1108	251405	+	4.89147017045	internal	LMANv2_50038		conserved protein of unknown function		[251305,251541]/+	-100.0	tttAtac	cgaggaatcggttcttcttagtgatgagatagcgatcaaagaaaaTttcaatagagaagaaaatgtaataTgtattcttt
tss_1108	251405	+	4.89147017045	secondary	LMANv2_50039		Type III restriction enzyme, res subunit		[251520,254939]/+	115.0	tttAtac	cgaggaatcggttcttcttagtgatgagatagcgatcaaagaaaaTttcaatagagaagaaaatgtaataTgtattcttt	['COG0553' 'COG3886,COG0553']	['K' 'L']	['Transcription' 'Replication, recombination and repair']	['INFORMATION STORAGE AND PROCESSING' 'INFORMATION STORAGE AND PROCESSING']
tss_1109	251410	+	4.89147017045	internal	LMANv2_50038		conserved protein of unknown function		[251305,251541]/+	-105.0	acgGttt	aatcggttcttcttagtgatgagatagcgatcaaagaaaatttcaAtagagaagaaaatgtaatatgtatTctttatacg
tss_1109	251410	+	4.89147017045	secondary	LMANv2_50039		Type III restriction enzyme, res subunit		[251520,254939]/+	110.0	acgGttt	aatcggttcttcttagtgatgagatagcgatcaaagaaaatttcaAtagagaagaaaatgtaatatgtatTctttatacg	['COG0553' 'COG3886,COG0553']	['K' 'L']	['Transcription' 'Replication, recombination and repair']	['INFORMATION STORAGE AND PROCESSING' 'INFORMATION STORAGE AND PROCESSING']
tss_1114	251520	+	14.6744105114	internal	LMANv2_50038		conserved protein of unknown function		[251305,251541]/+	-215.0	attAtgg	tttgataaagcaaattcaaaaattgtgctcttagaaaatcatattTtaccgccaagagacactccttattTtaacaaatt
tss_1114	251520	+	14.6744105114	primary	LMANv2_50039		Type III restriction enzyme, res subunit		[251520,254939]/+	0.0	attAtgg	tttgataaagcaaattcaaaaattgtgctcttagaaaatcatattTtaccgccaagagacactccttattTtaacaaatt	['COG0553' 'COG3886,COG0553']	['K' 'L']	['Transcription' 'Replication, recombination and repair']	['INFORMATION STORAGE AND PROCESSING' 'INFORMATION STORAGE AND PROCESSING']
tss_1115	251613	+	4.89147017045	internal	LMANv2_50039		Type III restriction enzyme, res subunit		[251520,254939]/+	-93.0	atcTccg	cgatcatagataataatacggaagtaactcagttagtaaccgtttTgaatcggtttctctttccttattcGgaacgcatc	['COG0553' 'COG3886,COG0553']	['K' 'L']	['Transcription' 'Replication, recombination and repair']	['INFORMATION STORAGE AND PROCESSING' 'INFORMATION STORAGE AND PROCESSING']
tss_1118	251826	+	11.4134303977	internal	LMANv2_50039		Type III restriction enzyme, res subunit		[251520,254939]/+	-306.0	tccGata	atcgggaaacttccttattattaaaagccggaatggaaatagaatCgcagattcaaaccgtgatacgtaaActagaatcc	['COG0553' 'COG3886,COG0553']	['K' 'L']	['Transcription' 'Replication, recombination and repair']	['INFORMATION STORAGE AND PROCESSING' 'INFORMATION STORAGE AND PROCESSING']
tss_1119	251897	+	6.52196022727	internal	LMANv2_50039		Type III restriction enzyme, res subunit		[251520,254939]/+	-377.0	cgtAaga	ctagaatccgatattgcgggcagagatctgactcacatcgtgtttTttttggaacttttaaaaagaaaaaTccttcacgt	['COG0553' 'COG3886,COG0553']	['K' 'L']	['Transcription' 'Replication, recombination and repair']	['INFORMATION STORAGE AND PROCESSING' 'INFORMATION STORAGE AND PROCESSING']
tss_1126	252371	+	3.26098011364	internal	LMANv2_50039		Type III restriction enzyme, res subunit		[251520,254939]/+	-851.0	aacCttt	gtcggcgccgaaaacgtattaggaaagcttgaaattttaggaggcGctatcgtttccgattcggtaggatTaggcaaaac	['COG0553' 'COG3886,COG0553']	['K' 'L']	['Transcription' 'Replication, recombination and repair']	['INFORMATION STORAGE AND PROCESSING' 'INFORMATION STORAGE AND PROCESSING']
tss_1127	253167	+	1.63049005682	internal	LMANv2_50039		Type III restriction enzyme, res subunit		[251520,254939]/+	-1647.0	agaAtag	atctgccgcatatcgtcctttccaatccacagtccggaaaaacgcTttcctatctttatgtattgctcctTtataaaaga	['COG0553' 'COG3886,COG0553']	['K' 'L']	['Transcription' 'Replication, recombination and repair']	['INFORMATION STORAGE AND PROCESSING' 'INFORMATION STORAGE AND PROCESSING']
tss_1132	253591	+	9.78294034091	internal	LMANv2_50039		Type III restriction enzyme, res subunit		[251520,254939]/+	-2071.0	agtAtat	agatacttatgtgcagactcttaaggccgtacgatttcgaaagtgCatgacattttccgaatataaagatActgcaaagt	['COG0553' 'COG3886,COG0553']	['K' 'L']	['Transcription' 'Replication, recombination and repair']	['INFORMATION STORAGE AND PROCESSING' 'INFORMATION STORAGE AND PROCESSING']
tss_1136	254060	+	9.78294034091	internal	LMANv2_50039		Type III restriction enzyme, res subunit		[251520,254939]/+	-2540.0	aacGatt	ctactcggaaaagaaatggcgatcctttccagcgaagacgaacacAtagacatacgagagattggagaagAaatcaaaac	['COG0553' 'COG3886,COG0553']	['K' 'L']	['Transcription' 'Replication, recombination and repair']	['INFORMATION STORAGE AND PROCESSING' 'INFORMATION STORAGE AND PROCESSING']
tss_1137	254222	+	1.63049005682	internal	LMANv2_50039		Type III restriction enzyme, res subunit		[251520,254939]/+	-2702.0	accGagt	gaagaggatcattttcgttctcaacttcaattctccgcgataaaaAatagaattcgatccgaagattttaAaattctacc	['COG0553' 'COG3886,COG0553']	['K' 'L']	['Transcription' 'Replication, recombination and repair']	['INFORMATION STORAGE AND PROCESSING' 'INFORMATION STORAGE AND PROCESSING']
tss_1139	254387	+	4.89147017045	internal	LMANv2_50039		Type III restriction enzyme, res subunit		[251520,254939]/+	-2867.0	tccGttt	agaggagaccataaagaccttctttctaggcactggattttatccTcgcacgaaaaactcgaagaacgatTtccgtatcc	['COG0553' 'COG3886,COG0553']	['K' 'L']	['Transcription' 'Replication, recombination and repair']	['INFORMATION STORAGE AND PROCESSING' 'INFORMATION STORAGE AND PROCESSING']
tss_1140	254402	+	9.78294034091	internal	LMANv2_50039		Type III restriction enzyme, res subunit		[251520,254939]/+	-2882.0	tgcGatt	gaccttctttctaggcactggattttatcctcgcacgaaaaactcGaagaacgatttccgtatccgtttaTagaacatgc	['COG0553' 'COG3886,COG0553']	['K' 'L']	['Transcription' 'Replication, recombination and repair']	['INFORMATION STORAGE AND PROCESSING' 'INFORMATION STORAGE AND PROCESSING']
tss_1142	254529	+	8.15245028409	internal	LMANv2_50039		Type III restriction enzyme, res subunit		[251520,254939]/+	-3009.0	gccGgaa	gcgatttggaaaacaaagccgacctcgaattcaagaaaattttggAagaaagaaaagacagattcaaaccGggcgctgcc	['COG0553' 'COG3886,COG0553']	['K' 'L']	['Transcription' 'Replication, recombination and repair']	['INFORMATION STORAGE AND PROCESSING' 'INFORMATION STORAGE AND PROCESSING']
tss_1146	254785	+	1.63049005682	internal	LMANv2_50039		Type III restriction enzyme, res subunit		[251520,254939]/+	-3265.0	gccCgga	ggatattttcggaaggcatcctttctccaatgcacagctaacgtaTctacggaatcagttgaaaaaaatgGgaatcagcc	['COG0553' 'COG3886,COG0553']	['K' 'L']	['Transcription' 'Replication, recombination and repair']	['INFORMATION STORAGE AND PROCESSING' 'INFORMATION STORAGE AND PROCESSING']
tss_1146	254785	+	1.63049005682	secondary	LMANv2_50040		Eco57I restriction-modification methylase		[254946,258470]/+	161.0	gccCgga	ggatattttcggaaggcatcctttctccaatgcacagctaacgtaTctacggaatcagttgaaaaaaatgGgaatcagcc	COG1002	V	Defense mechanisms	CELLULAR PROCESSES AND SIGNALING
tss_1147	254839	+	1.63049005682	internal	LMANv2_50039		Type III restriction enzyme, res subunit		[251520,254939]/+	-3319.0	tcgAttt	tcagttgaaaaaaatgggaatcagcccggatcgaggcgtttccgtAgttcaatacaaagactttgctcaaAtcctagtcg	['COG0553' 'COG3886,COG0553']	['K' 'L']	['Transcription' 'Replication, recombination and repair']	['INFORMATION STORAGE AND PROCESSING' 'INFORMATION STORAGE AND PROCESSING']
tss_1147	254839	+	1.63049005682	secondary	LMANv2_50040		Eco57I restriction-modification methylase		[254946,258470]/+	107.0	tcgAttt	tcagttgaaaaaaatgggaatcagcccggatcgaggcgtttccgtAgttcaatacaaagactttgctcaaAtcctagtcg	COG1002	V	Defense mechanisms	CELLULAR PROCESSES AND SIGNALING
tss_1148	254859	+	3.26098011364	internal	LMANv2_50039		Type III restriction enzyme, res subunit		[251520,254939]/+	-3339.0	attAtct	tcagcccggatcgaggcgtttccgtagttcaatacaaagactttgCtcaaatcctagtcgatttttacgaTaaacacatt	['COG0553' 'COG3886,COG0553']	['K' 'L']	['Transcription' 'Replication, recombination and repair']	['INFORMATION STORAGE AND PROCESSING' 'INFORMATION STORAGE AND PROCESSING']
tss_1148	254859	+	3.26098011364	secondary	LMANv2_50040		Eco57I restriction-modification methylase		[254946,258470]/+	87.0	attAtct	tcagcccggatcgaggcgtttccgtagttcaatacaaagactttgCtcaaatcctagtcgatttttacgaTaaacacatt	COG1002	V	Defense mechanisms	CELLULAR PROCESSES AND SIGNALING
tss_1149	254870	+	6.52196022727	internal	LMANv2_50039		Type III restriction enzyme, res subunit		[251520,254939]/+	-3350.0	gccAacg	cgaggcgtttccgtagttcaatacaaagactttgctcaaatcctaGtcgatttttacgataaacacattaTctccgagcc	['COG0553' 'COG3886,COG0553']	['K' 'L']	['Transcription' 'Replication, recombination and repair']	['INFORMATION STORAGE AND PROCESSING' 'INFORMATION STORAGE AND PROCESSING']
tss_1149	254870	+	6.52196022727	primary	LMANv2_50040		Eco57I restriction-modification methylase		[254946,258470]/+	76.0	gccAacg	cgaggcgtttccgtagttcaatacaaagactttgctcaaatcctaGtcgatttttacgataaacacattaTctccgagcc	COG1002	V	Defense mechanisms	CELLULAR PROCESSES AND SIGNALING
tss_1150	255076	+	6.52196022727	internal	LMANv2_50040		Eco57I restriction-modification methylase		[254946,258470]/+	-130.0	acgAaaa	agatagcattatctctctttttcaagagcttaaatttccagtacaAaaagaagaaaattctctcattgtgGagatggacg	COG1002	V	Defense mechanisms	CELLULAR PROCESSES AND SIGNALING
tss_1155	255592	+	4.89147017045	internal	LMANv2_50040		Eco57I restriction-modification methylase		[254946,258470]/+	-646.0	taaAgga	gaacgaaaatccgaggtactttgcggaaaaataccgggaatattcTcaaaagaaaaacgcattttacgaaAcattcttaa	COG1002	V	Defense mechanisms	CELLULAR PROCESSES AND SIGNALING
tss_1156	255661	+	4.89147017045	internal	LMANv2_50040		Eco57I restriction-modification methylase		[254946,258470]/+	-715.0	aatCgat	aacattcttaaaggaattgtttttcaacgccctttgtcgaaaagaGcgggagaatacgacgctggaaatcGtaggaaaat	COG1002	V	Defense mechanisms	CELLULAR PROCESSES AND SIGNALING
tss_1160	256072	+	4.89147017045	internal	LMANv2_50040		Eco57I restriction-modification methylase		[254946,258470]/+	-1126.0	cttGcgg	gtttatcgagaaggcgaccgaaaaggaacttttctttttttacgaAactctacggacgattacaatctgcGatcctgctt	COG1002	V	Defense mechanisms	CELLULAR PROCESSES AND SIGNALING
tss_1170	256646	+	4.89147017045	internal	LMANv2_50040		Eco57I restriction-modification methylase		[254946,258470]/+	-1700.0	aaaGatg	aaagccctccaactccgaaaagaaatccgggaaatcgatttagaaTtacagaatgtactcaatcaacgacTggaacaaaa	COG1002	V	Defense mechanisms	CELLULAR PROCESSES AND SIGNALING
tss_1181	257391	+	4.89147017045	internal	LMANv2_50040		Eco57I restriction-modification methylase		[254946,258470]/+	-2445.0	aagCaag	ccgcgccgtcggttcctgcggcgtttatgctccacacggagtcggAccttcatggtgttcacgagagcaaTcgaaaaaag	COG1002	V	Defense mechanisms	CELLULAR PROCESSES AND SIGNALING
tss_1185	257700	+	3.26098011364	internal	LMANv2_50040		Eco57I restriction-modification methylase		[254946,258470]/+	-2754.0	tggAaaa	caaatgactctcatctcttttttacacaggaggttttgaaaaagaAaggagcccaatacgatccggaaacGatgatctgg	COG1002	V	Defense mechanisms	CELLULAR PROCESSES AND SIGNALING
tss_1188	258379	+	1.63049005682	internal	LMANv2_50040		Eco57I restriction-modification methylase		[254946,258470]/+	-3433.0	aagAagc	cggggtcacggatccagcccaaagacaaattctgaaaaaccaaatCgatgcgatggtcgccaaaatttacGgtttggaag	COG1002	V	Defense mechanisms	CELLULAR PROCESSES AND SIGNALING
tss_1190	258407	+	4.89147017045	internal	LMANv2_50040		Eco57I restriction-modification methylase		[254946,258470]/+	-3461.0	aacGttt	attctgaaaaaccaaatcgatgcgatggtcgccaaaatttacggtTtggaagaagccgagttgaaacataTcctatcaac	COG1002	V	Defense mechanisms	CELLULAR PROCESSES AND SIGNALING
tss_1191	259201	+	73.3720525568	internal	LMANv2_50042		conserved protein of unknown function	not expressed in RNAseq	[259045,259587]/+	-156.0	tttGgcg	aattgatacctgcgaactctaagtttaagatatttcctttttcgcTtaaaaaaggttcgaatattcacggTctaatattt
tss_1192	259307	+	4.89147017045	internal	LMANv2_50042		conserved protein of unknown function	not expressed in RNAseq	[259045,259587]/+	-262.0	aacAgga	taaatttctcgagatcgcttggaaggtcaacccgatcaacggagaTgcaaattttgatatagactctgatTttgaaaaac
tss_1194	259618	+	37.5012713068	primary	LMANv2_50043		Bacteriophage-related protein (fragment)		[259633,259923]/+	15.0	actAgaa	acaaacggaaagagcgaaaaacttggaaaatcaacgaattgaataAttgattttgtcatatccctccgatAcattatact
tss_1195	259700	+	3.26098011364	internal	LMANv2_50043		Bacteriophage-related protein (fragment)		[259633,259923]/+	-67.0	aaaTtag	aagaaaaaattcgatgagcagtcatagcaacatagaatggacagaCgcaacatggaacccaacacgaggtTgtaccaaaa
tss_1195	259700	+	3.26098011364	primary	LMANv2_50044		Phage protein Gp37/Gp68 domain protein		[259920,260423]/+	220.0	aaaTtag	aagaaaaaattcgatgagcagtcatagcaacatagaatggacagaCgcaacatggaacccaacacgaggtTgtaccaaaa
tss_1198	259889	+	3.26098011364	internal	LMANv2_50043		Bacteriophage-related protein (fragment)		[259633,259923]/+	-256.0	ttcGgac	attaagtgacccgattaaatggcacacgcctaaaaaaatatttgtTaactcgatgagcgatttgttcgacAaagatattc
tss_1198	259889	+	3.26098011364	secondary	LMANv2_50044		Phage protein Gp37/Gp68 domain protein		[259920,260423]/+	31.0	ttcGgac	attaagtgacccgattaaatggcacacgcctaaaaaaatatttgtTaactcgatgagcgatttgttcgacAaagatattc
tss_1200	260043	+	9.78294034091	internal	LMANv2_50044		Phage protein Gp37/Gp68 domain protein		[259920,260423]/+	-123.0	aacGtag	gacccgaaagaatgaaaaaactttttgactcattactaaaagaatTttccacactcaaacatatctggtgCagtgttaac
tss_1203	261135	+	44.0232315341	primary	LMANv2_50045		conserved protein of unknown function	not expressed in RNAseq	[261187,261705]/+	52.0	gccTttt	ttgagtttttcctatttttgggtgaggtggaaaagttttctttatCagaaaaacatactttttgnnttgaAaaatgtgcc	COG4933	S	Function unknown	POORLY CHARACTERIZED
tss_1204	261586	+	16.3049005682	orphan							aatGtaa	aaaaagggggaatcgataaggataggttttctttttattttaatgGaaaggaaacgggagttggtattcgAattaagaat
tss_1205	261812	+	9.78294034091	primary	LMANv2_50046		protein of unknown function		[262055,262336]/+	243.0	attAggc	tttgatacaagcgaccgactaacaaaagataatagaaattttaatGcttttttgagaatcatagccgagaAtgtaaaatt	COG0286	V	Defense mechanisms	CELLULAR PROCESSES AND SIGNALING
tss_1206	261879	+	3.26098011364	secondary	LMANv2_50046		protein of unknown function		[262055,262336]/+	176.0	cccAtat	agaatgtaaaattaggcaaggaaaggtcgcgtaaaatttcgcttgGattgcgttcagttgcgatttttccTcttctaccc	COG0286	V	Defense mechanisms	CELLULAR PROCESSES AND SIGNALING
tss_1212	262340	+	6.52196022727	internal	LMANv2_50047	hsdM	putative Site-specific DNA-methyltransferase (adenine-specific)	not expressed in RNAseq	[262333,263595]/+	-7.0	ccaAggc	ccaaagagatcaaggatgatgccattaaaaccagggatattttatCtacccaagccagctcttcgccaatAtcgtgacca	COG0286	V	Defense mechanisms	CELLULAR PROCESSES AND SIGNALING
tss_1216	263757	+	1.63049005682	internal	LMANv2_50048		Type I restriction modification DNA specificity domain protein	not expressed in RNAseq	[263607,264794]/+	-150.0	attGatg	gaggaggaaccccttcaaaagcaaaatcagaatactggaacggtgAaattccttgggcttcagttggagaTctaagcatt	COG0732	V	Defense mechanisms	CELLULAR PROCESSES AND SIGNALING
tss_1217	263922	+	9.78294034091	internal	LMANv2_50048		Type I restriction modification DNA specificity domain protein	not expressed in RNAseq	[263607,264794]/+	-315.0	cgcGgat	atgttattgttgctgtaaagatatctcccggaaaaatgaaaattgCtggcattgatcttgccattaaccaAgatttgcgc	COG0732	V	Defense mechanisms	CELLULAR PROCESSES AND SIGNALING
tss_1220	264191	+	4.89147017045	internal	LMANv2_50048		Type I restriction modification DNA specificity domain protein	not expressed in RNAseq	[263607,264794]/+	-584.0	tcgCgat	accaccgagcttaccaccgagcttaccaccgagcttaccactgagCttaccgcgcgcaaaaaacagtataActattatcg	COG0732	V	Defense mechanisms	CELLULAR PROCESSES AND SIGNALING
tss_1222	264999	+	22.8268607955	internal	LMANv2_50049	prrC	Anticodon nuclease	not expressed in RNAseq	[264791,265942]/+	-208.0	actGgga	tcgtgatgaggcagatcaagctgaatcatcgcataacaaaattctTtactataacgcctttaccgaagatTtattttact	COG1136	V	Defense mechanisms	CELLULAR PROCESSES AND SIGNALING
tss_1224	266309	+	1.63049005682	internal	LMANv2_50050	hsdR	putative Type I site-specific deoxyribonuclease	not expressed in RNAseq	[265960,269058]/+	-349.0	gccAtat	taaacccagcgatacggtcatagataagacccgcaaaattcatgaTgactatatccacgactttgtctttGatgatggcc	COG0610	V	Defense mechanisms	CELLULAR PROCESSES AND SIGNALING
tss_1225	266752	+	3.26098011364	internal	LMANv2_50050	hsdR	putative Type I site-specific deoxyribonuclease	not expressed in RNAseq	[265960,269058]/+	-792.0	gatGtca	aagatttaaaggattttactgctacatttttccagaaaaacacctTgttgaacgtattgttaacctattcCgtatttgat	COG0610	V	Defense mechanisms	CELLULAR PROCESSES AND SIGNALING
tss_1226	266772	+	8.15245028409	internal	LMANv2_50050	hsdR	putative Type I site-specific deoxyribonuclease	not expressed in RNAseq	[265960,269058]/+	-812.0	cgtGatg	gctacatttttccagaaaaacaccttgttgaacgtattgttaaccTattccgtatttgatgtcagtgataCcctgctcgt	COG0610	V	Defense mechanisms	CELLULAR PROCESSES AND SIGNALING
tss_1227	266965	+	4.89147017045	internal	LMANv2_50050	hsdR	putative Type I site-specific deoxyribonuclease	not expressed in RNAseq	[265960,269058]/+	-1005.0	tttGtgg	caggttccggcaagaccttaactagttttaaagcagcacgtctatCgaccgagttggattttatcgataaGgtttttttt	COG0610	V	Defense mechanisms	CELLULAR PROCESSES AND SIGNALING
tss_1228	267411	+	1.63049005682	internal	LMANv2_50050	hsdR	putative Type I site-specific deoxyribonuclease	not expressed in RNAseq	[265960,269058]/+	-1451.0	tccAaag	ttacattcttacgtgataacagacgccattcgcgatgaaaaagttTtaaagttcaaggtagactacaacgAtgtacgtcc	COG0610	V	Defense mechanisms	CELLULAR PROCESSES AND SIGNALING
tss_1229	267422	+	4.89147017045	internal	LMANv2_50050	hsdR	putative Type I site-specific deoxyribonuclease	not expressed in RNAseq	[265960,269058]/+	-1462.0	aagAaat	cgtgataacagacgccattcgcgatgaaaaagttttaaagttcaaGgtagactacaacgatgtacgtccaAagtttaaag	COG0610	V	Defense mechanisms	CELLULAR PROCESSES AND SIGNALING
tss_1230	267607	+	1.63049005682	internal	LMANv2_50050	hsdR	putative Type I site-specific deoxyribonuclease	not expressed in RNAseq	[265960,269058]/+	-1647.0	gccGcca	aatttaagcagaaaactcatcgcctgcagccgagctcaaaaggatTtaacgccatgtttgcagtgagtagCgtggatgcc	COG0610	V	Defense mechanisms	CELLULAR PROCESSES AND SIGNALING
tss_1231	267810	+	3.26098011364	internal	LMANv2_50050	hsdR	putative Type I site-specific deoxyribonuclease	not expressed in RNAseq	[265960,269058]/+	-1850.0	gttTcaa	gaaagttttgaagtttcagctatggaaagcaccgccaaggaattcTtgagcgctgccatcaacgactataAcataatgtt	COG0610	V	Defense mechanisms	CELLULAR PROCESSES AND SIGNALING
tss_1232	267862	+	4.89147017045	internal	LMANv2_50050	hsdR	putative Type I site-specific deoxyribonuclease	not expressed in RNAseq	[265960,269058]/+	-1902.0	gatCttg	ctgccatcaacgactataacataatgtttcaaaccaattttggtgTggatagtaatagctttcaaaactaTtatcgagat	COG0610	V	Defense mechanisms	CELLULAR PROCESSES AND SIGNALING
tss_1233	268155	+	3.26098011364	internal	LMANv2_50050	hsdR	putative Type I site-specific deoxyribonuclease	not expressed in RNAseq	[265960,269058]/+	-2195.0	ggaGggc	acgatcgaagccattaccctttatggcgataaaaacaccaaaaacGtggtgttggaaaaaagttataaggAatatatgga	COG0610	V	Defense mechanisms	CELLULAR PROCESSES AND SIGNALING
tss_1234	268162	+	13.0439204545	internal	LMANv2_50050	hsdR	putative Type I site-specific deoxyribonuclease	not expressed in RNAseq	[265960,269058]/+	-2202.0	tttAccg	aagccattaccctttatggcgataaaaacaccaaaaacgtggtgtTggaaaaaagttataaggaatatatGgagggcttt	COG0610	V	Defense mechanisms	CELLULAR PROCESSES AND SIGNALING
tss_1236	268336	+	4.89147017045	internal	LMANv2_50050	hsdR	putative Type I site-specific deoxyribonuclease	not expressed in RNAseq	[265960,269058]/+	-2376.0	tttAcga	aatccgataagaaagccttcgtgaaactgttcggtgaatatttacGtgtagaaaatgtattacaaaactaCgatgaattt	COG0610	V	Defense mechanisms	CELLULAR PROCESSES AND SIGNALING
tss_1237	268564	+	3.26098011364	internal	LMANv2_50050	hsdR	putative Type I site-specific deoxyribonuclease	not expressed in RNAseq	[265960,269058]/+	-2604.0	gacGatg	ccacttataacgatattcgcgattggctacgccgccaaaaatctgGcgacgaaaaagtgaaacctcgtatTgattgggac	COG0610	V	Defense mechanisms	CELLULAR PROCESSES AND SIGNALING
tss_1239	269811	+	6.52196022727	antisense	LMANv2_60002		conserved exported protein of unknown function	not expressed in RNAseq	[269793,270164]/-		cttAatc	tttagaaagttgctgaacttcattcaatcatgatacataaaatgaTtccacacagtaggtgtttaaggtaAatgtctctt
tss_1240	269854	+	11.4134303977	antisense	LMANv2_60002		conserved exported protein of unknown function	not expressed in RNAseq	[269793,270164]/-		ttcAtca	gattccacacagtaggtgtttaaggtaaatgtctcttaatcatttCtttacaggaaatggaaagagaggaTtcatgattc
tss_1241	270534	+	29.3488210227	antisense	LMANv2_60003		4Fe-4S dicluster domain protein	not expressed in RNAseq	[270206,270862]/-		tttTctt	aattgatacaaggccaatccttacaaagcatacaagcatttagatTgacgtccattcttggaatatgtttTtctaagttt	COG1145	C	Energy production and conversion	METABOLISM
tss_1242	272156	+	4.89147017045	antisense	LMANv2_60004	murA	UDP-N-acetylglucosamine 1-carboxyvinyltransferase		[270859,272157]/-		ctcAtaa	atgcctcgtttttatttccttgtggaaccacggttccatgaagagGggtctttccaatgatcttaaaataCgaagatctc	COG0766	M	Cell wall/membrane/envelope biogenesis	CELLULAR PROCESSES AND SIGNALING
tss_1244	272404	+	11.4134303977	primary	LMANv2_60005	lnt	Apolipoprotein N-acyltransferase 2		[272408,274195]/+	4.0	tttAtcc	gtagtcagtctgtttgattcgatggaatctaaaaagtagttcttgTtgacttctatttctaaaatcaagaTaaacgtttt	COG0815	M	Cell wall/membrane/envelope biogenesis	CELLULAR PROCESSES AND SIGNALING
tss_1247	272531	+	4.89147017045	internal	LMANv2_60005	lnt	Apolipoprotein N-acyltransferase 2		[272408,274195]/+	-123.0	tttGtat	tctggttcaacatattctgttatctttggacaggaattttttcttTtttagcgtttgctcctgtctctctAactcatttt	COG0815	M	Cell wall/membrane/envelope biogenesis	CELLULAR PROCESSES AND SIGNALING
tss_1250	273333	+	1.63049005682	internal	LMANv2_60005	lnt	Apolipoprotein N-acyltransferase 2		[272408,274195]/+	-925.0	cgaAggt	gggaaaaaaaccggatcttatcgtattgcctgaggcaggggttccGtttttttccgcccacaaaacagaaAtaactacga	COG0815	M	Cell wall/membrane/envelope biogenesis	CELLULAR PROCESSES AND SIGNALING
tss_1251	273351	+	4.89147017045	internal	LMANv2_60005	lnt	Apolipoprotein N-acyltransferase 2		[272408,274195]/+	-943.0	attGgga	tatcgtattgcctgaggcaggggttccgtttttttccgcccacaaAacagaaataactacgaaggttcgtAgaatgtatt	COG0815	M	Cell wall/membrane/envelope biogenesis	CELLULAR PROCESSES AND SIGNALING
tss_1252	273486	+	9.78294034091	internal	LMANv2_60005	lnt	Apolipoprotein N-acyltransferase 2		[272408,274195]/+	-1078.0	tatAtga	attttttaacgaaattgacgcaggatttaaaggagcccctagtccTcgtaatttaagatattataataatAatgtattat	COG0815	M	Cell wall/membrane/envelope biogenesis	CELLULAR PROCESSES AND SIGNALING
tss_1253	273604	+	8.15245028409	internal	LMANv2_60005	lnt	Apolipoprotein N-acyltransferase 2		[272408,274195]/+	-1196.0	gccGgga	aaatttcttttgatgttcggagaatatatgccattcgattttttaTatgaactcagtcaacaaaccggaaGatttgagcc	COG0815	M	Cell wall/membrane/envelope biogenesis	CELLULAR PROCESSES AND SIGNALING
tss_1255	273724	+	4.89147017045	internal	LMANv2_60005	lnt	Apolipoprotein N-acyltransferase 2		[272408,274195]/+	-1316.0	cgaAgcg	tattacactctcgcggaaaaagaaaaatctccgaaaggccgacatTtgggatggacggatacggaaacttTcaatcacga	COG0815	M	Cell wall/membrane/envelope biogenesis	CELLULAR PROCESSES AND SIGNALING
tss_1258	274005	+	24.4573508523	internal	LMANv2_60005	lnt	Apolipoprotein N-acyltransferase 2		[272408,274195]/+	-1597.0	tcgGtag	aagattacgttccatagagttgagaagatggatggttcgttctacCaattctggaatttccgcaaatataGatcatctcg	COG0815	M	Cell wall/membrane/envelope biogenesis	CELLULAR PROCESSES AND SIGNALING
tss_1258	274005	+	24.4573508523	primary	LMANv2_60006		conserved protein of unknown function		[274218,274334]/+	213.0	tcgGtag	aagattacgttccatagagttgagaagatggatggttcgttctacCaattctggaatttccgcaaatataGatcatctcg
tss_1259	274072	+	9.78294034091	internal	LMANv2_60005	lnt	Apolipoprotein N-acyltransferase 2		[272408,274195]/+	-1664.0	cgtAatt	atagatcatctcggtagatttgtaggaaataaaaaaacaggattgAtgacggcggaagcgctttctgaaaCgatagacgt	COG0815	M	Cell wall/membrane/envelope biogenesis	CELLULAR PROCESSES AND SIGNALING
tss_1259	274072	+	9.78294034091	secondary	LMANv2_60006		conserved protein of unknown function		[274218,274334]/+	146.0	cgtAatt	atagatcatctcggtagatttgtaggaaataaaaaaacaggattgAtgacggcggaagcgctttctgaaaCgatagacgt
tss_1260	274144	+	3.26098011364	internal	LMANv2_60005	lnt	Apolipoprotein N-acyltransferase 2		[272408,274195]/+	-1736.0	tggAatt	atagacgtaattgattctccgcctacgttttatactcagtatggaAatttaattccttggttgatgctttTtttaactgg	COG0815	M	Cell wall/membrane/envelope biogenesis	CELLULAR PROCESSES AND SIGNALING
tss_1260	274144	+	3.26098011364	secondary	LMANv2_60006		conserved protein of unknown function		[274218,274334]/+	74.0	tggAatt	atagacgtaattgattctccgcctacgttttatactcagtatggaAatttaattccttggttgatgctttTtttaactgg
tss_1264	274351	+	4.89147017045	secondary	LMANv2_60007		conserved protein of unknown function		[274481,274831]/+	130.0	taaAtga	gttttttagggtttgtttgaaaggaaatttgaatctaaaaaagagCgaaaattttatactataaaactaaTaaatgttaa
tss_1265	274475	+	6.52196022727	primary	LMANv2_60007		conserved protein of unknown function		[274481,274831]/+	6.0	gaaAcga	atcccaggtcaattttgggcaatcccgttgaataacgggaaatttGcttgtggaagagtcatcaagttcaTccttttgaa
tss_1269	275227	+	3.26098011364	orphan							aagTttt	tgttctaacgtttcaaatgtgggaactcatataaacttaaactttActtgtatggatctttataaaattcAaatataaag
tss_1270	275553	+	4.89147017045	orphan							attGttg	ttaatattttctaattttctaaaaatagactcttgtgcttaatttTttaatttttaaggactaaaaaataTaatagaatt
tss_1273	275775	+	13.0439204545	primary	LMANv2_60008		conserved exported protein of unknown function		[275922,277307]/+	147.0	attAtat	aacgttaaattggcgttagttgaaatttaaattctgtaattaaaaAgatttattctgtatcaaatatgaaAaaaataatt
tss_1277	276466	+	4.89147017045	internal	LMANv2_60008		conserved exported protein of unknown function		[275922,277307]/+	-544.0	actAcca	gattgtaatgactaccaatgcttccggtatgtttgatttttcaaaTggtgcaagattacaaaatcctttcActcgtgact
tss_1278	276487	+	37.5012713068	internal	LMANv2_60008		conserved exported protein of unknown function		[275922,277307]/+	-565.0	cgaGtat	ttccggtatgtttgatttttcaaatggtgcaagattacaaaatccTttcactcgtgactaccatgcagctCattggtcga
tss_1282	276882	+	29.3488210227	internal	LMANv2_60008		conserved exported protein of unknown function		[275922,277307]/+	-960.0	cggGtag	cttattgtcagagtcgtattccttcgaatattccaaataatagaaTttacaaggcgatgttagtggatggGatcaatcgg
tss_1283	277513	+	4.89147017045	orphan							aatAtac	caaagaattttacgcgatagttctttagaaatttttaataaaatgCagtagttcctacaacttaagttatAtttggcaat
tss_1284	277588	+	4.89147017045	orphan							cttAggt	gcaatatacgaactttcaagcaattctaatgtcgttcgattttcgTtgtagtttgcatatttttgtgaaaCttgaatctt
tss_1288	280300	+	8.15245028409	secondary	LMANv2_60011	lolE	Permease component of lipoprotein releasing system		[280372,281745]/+	72.0	tttGaca	aacgtataaacctgattggaactcatgtatttttgatttgatgagAaagttgtgcttgaaaaactttcttCtttattttt	COG4591	M	Cell wall/membrane/envelope biogenesis	CELLULAR PROCESSES AND SIGNALING
tss_1289	280335	+	60.3281321023	primary	LMANv2_60011	lolE	Permease component of lipoprotein releasing system		[280372,281745]/+	37.0	actAagg	atttgatgagaaagttgtgcttgaaaaactttcttctttatttttGacattctggttcggattcagagaaTtgtcaaact	COG4591	M	Cell wall/membrane/envelope biogenesis	CELLULAR PROCESSES AND SIGNALING
tss_1290	280411	+	4.89147017045	internal	LMANv2_60011	lolE	Permease component of lipoprotein releasing system		[280372,281745]/+	-39.0	ctgGtaa	aactaaggaaggatttcccttctaattttaagagttttttgatgaAggtaaatttgttccgaggctctttGatatttctg	COG4591	M	Cell wall/membrane/envelope biogenesis	CELLULAR PROCESSES AND SIGNALING
tss_1292	280465	+	4.89147017045	internal	LMANv2_60011	lolE	Permease component of lipoprotein releasing system		[280372,281745]/+	-93.0	aagTcta	tgttccgaggctctttgatatttctggtaacttctcgttatattcGaggttcacgagttgctggtcttctCtcgttaaag	COG4591	M	Cell wall/membrane/envelope biogenesis	CELLULAR PROCESSES AND SIGNALING
tss_1294	280736	+	4.89147017045	internal	LMANv2_60011	lolE	Permease component of lipoprotein releasing system		[280372,281745]/+	-364.0	ttaTtcc	tccttatctaaaagatagaatcgtttctattggaggaagtattacGagtcacggtttgattcaaaatacaAactcgttta	COG4591	M	Cell wall/membrane/envelope biogenesis	CELLULAR PROCESSES AND SIGNALING
tss_1300	281332	+	96.1989133523	internal	LMANv2_60011	lolE	Permease component of lipoprotein releasing system		[280372,281745]/+	-960.0	agcGttt	ctttgaagttggaaaagacaattatctctattatagttttcttatTtattattctcgctgcattaggaatGgttgcaagc	COG4591	M	Cell wall/membrane/envelope biogenesis	CELLULAR PROCESSES AND SIGNALING
tss_1302	281653	+	21.1963707386	internal	LMANv2_60011	lolE	Permease component of lipoprotein releasing system		[280372,281745]/+	-1281.0	actActg	tggagctggttcctaaagacgtttattactttgatcatattcctgTggatattgatatttcatttattttTatggttact	COG4591	M	Cell wall/membrane/envelope biogenesis	CELLULAR PROCESSES AND SIGNALING
tss_1302	281653	+	21.1963707386	primary	LMANv2_60012	lolD	outer membrane-specific lipoprotein transporter subunit ; ATP-binding component of ABC superfamily		[281747,282424]/+	94.0	actActg	tggagctggttcctaaagacgtttattactttgatcatattcctgTggatattgatatttcatttattttTatggttact	COG1136	V	Defense mechanisms	CELLULAR PROCESSES AND SIGNALING
tss_1307	282028	+	4.89147017045	internal	LMANv2_60012	lolD	outer membrane-specific lipoprotein transporter subunit ; ATP-binding component of ABC superfamily		[281747,282424]/+	-281.0	tcaCctt	ggagttttattagatcaaatttctgaaatcgggaaagaaaaatttAgagctgaaaaagtttcttttatttTtcaacatca	COG1136	V	Defense mechanisms	CELLULAR PROCESSES AND SIGNALING
tss_1311	282272	+	1.63049005682	orphan							gatAgag	gcgcgagggtgggagttgcaagggcgctcgtggccggaaaaaagcTtgtacttgcagatgaacctactggTaatttagat
tss_1312	282277	+	3.26098011364	orphan							agaAaat	agggtgggagttgcaagggcgctcgtggccggaaaaaagcttgtaCttgcagatgaacctactggtaattTagatagaga
tss_1314	284196	+	4.89147017045	orphan							tttAtga	tttgaatcgaattaggtttattgaagagtgatcttcgttttttcaTagattcttcctgaatactggatccAtttaatttt
tss_1315	284672	+	32.6098011364	secondary	LMANv2_60014		conserved protein of unknown function		[284693,284977]/+	21.0	ggtGatt	tagtttaactgtgttttggtttttagatcattcataaaaaaaattTactcgtttacttttttctgtaattTtaattaggt
tss_1316	284678	+	123.917244318	secondary	LMANv2_60014		conserved protein of unknown function		[284693,284977]/+	15.0	ttcGtca	aactgtgttttggtttttagatcattcataaaaaaaatttactcgTttacttttttctgtaattttaattAggtgatttc
tss_1317	284691	+	236.421058239	primary	LMANv2_60014		conserved protein of unknown function		[284693,284977]/+	2.0	tttGtat	tttttagatcattcataaaaaaaatttactcgtttacttttttctGtaattttaattaggtgatttcgtcAtaaatattt
tss_1322	285012	+	24.4573508523	primary	LMANv2_60015		conserved exported protein of unknown function		[285197,285835]/+	185.0	aatAgta	caggctttgtgagcaccatcgcaagacaatcgataagaaaaagtaAttaactttttcgaaaaacctgcagAtaattcaat	COG0457	R	General function prediction only	POORLY CHARACTERIZED
tss_1323	285074	+	8.15245028409	secondary	LMANv2_60015		conserved exported protein of unknown function		[285197,285835]/+	123.0	aaaGtgc	acctgcagataattcaatagtaggagtttcctccggagttttatcTtgcaggtcataaaatcctttgtttCttttacaaa	COG0457	R	General function prediction only	POORLY CHARACTERIZED
tss_1324	285129	+	3.26098011364	secondary	LMANv2_60015		conserved exported protein of unknown function		[285197,285835]/+	68.0	tttGttc	taaaatcctttgtttcttttacaaagtgccttagtttttcaacctTtctcgtaccatttatccacaaactCcgggttttt	COG0457	R	General function prediction only	POORLY CHARACTERIZED
tss_1326	285340	+	1.63049005682	internal	LMANv2_60015		conserved exported protein of unknown function		[285197,285835]/+	-143.0	aacGttt	tttcaactaatcaaacctaacaatcgattggaaactgtttttacgTttccaaaaaccacgcaaaaaggtcAaaatacaac	COG0457	R	General function prediction only	POORLY CHARACTERIZED
tss_1328	285400	+	1.63049005682	internal	LMANv2_60015		conserved exported protein of unknown function		[285197,285835]/+	-203.0	tgcAaat	caaaaaggtcaaaatacaacgtttcttagagttattatttcttttTtgattttgttttgttttgcaggctCtttaagtgc	COG0457	R	General function prediction only	POORLY CHARACTERIZED
tss_1329	285437	+	4.89147017045	internal	LMANv2_60015		conserved exported protein of unknown function		[285197,285835]/+	-240.0	cttAgga	tttcttttttgattttgttttgttttgcaggctctttaagtgcaaAttccctttttgaaactcaggctgaAaatttactt	COG0457	R	General function prediction only	POORLY CHARACTERIZED
tss_1330	285536	+	3.26098011364	internal	LMANv2_60015		conserved exported protein of unknown function		[285197,285835]/+	-339.0	aacAagg	ataaggatcggaaatttcataaatctatcgaggaaattaaaaattTcctgattttatacccatctagtaaAtttaaaaac	COG0457	R	General function prediction only	POORLY CHARACTERIZED
tss_1331	285543	+	9.78294034091	internal	LMANv2_60015		conserved exported protein of unknown function		[285197,285835]/+	-346.0	cttAtca	tcggaaatttcataaatctatcgaggaaattaaaaatttcctgatTttatacccatctagtaaatttaaaAacaaggctt	COG0457	R	General function prediction only	POORLY CHARACTERIZED
tss_1332	285651	+	9.78294034091	internal	LMANv2_60015		conserved exported protein of unknown function		[285197,285835]/+	-454.0	acgCtct	acttggccgtcctgaaaaagtgctcgaaatcaatttatatcaataTgctcaagaacctacttcttctttgGggttaaacg	COG0457	R	General function prediction only	POORLY CHARACTERIZED
tss_1332	285651	+	9.78294034091	secondary	LMANv2_60016		Cyclic nucleotide-binding domain protein		[285921,287138]/+	270.0	acgCtct	acttggccgtcctgaaaaagtgctcgaaatcaatttatatcaataTgctcaagaacctacttcttctttgGggttaaacg	COG0664	T	Signal transduction mechanisms	CELLULAR PROCESSES AND SIGNALING
tss_1335	285805	+	1.63049005682	internal	LMANv2_60015		conserved exported protein of unknown function		[285197,285835]/+	-608.0	acaCacg	tgcaatcagtctttttccagagaactggccgaaaaagcttctttgGaactctctgaaagggagattttaaAcgattcaca	COG0457	R	General function prediction only	POORLY CHARACTERIZED
tss_1335	285805	+	1.63049005682	secondary	LMANv2_60016		Cyclic nucleotide-binding domain protein		[285921,287138]/+	116.0	acaCacg	tgcaatcagtctttttccagagaactggccgaaaaagcttctttgGaactctctgaaagggagattttaaAcgattcaca	COG0664	T	Signal transduction mechanisms	CELLULAR PROCESSES AND SIGNALING
tss_1337	285880	+	99.4598934659	primary	LMANv2_60016		Cyclic nucleotide-binding domain protein		[285921,287138]/+	41.0	aacAgtt	tcacacacggaaatacaggaatgcgcagaaaagtagctcttttttTagagattggattcttgaaagccgaTaatgaaaac	COG0664	T	Signal transduction mechanisms	CELLULAR PROCESSES AND SIGNALING
tss_1340	285985	+	1.63049005682	internal	LMANv2_60016		Cyclic nucleotide-binding domain protein		[285921,287138]/+	-64.0	gtaAaaa	atattaacattacagcatgtccacagggatcttccaaatcgttaaTttccaaaaaggctcctacattatcGtagaaggta	COG0664	T	Signal transduction mechanisms	CELLULAR PROCESSES AND SIGNALING
tss_1346	286652	+	9.78294034091	internal	LMANv2_60016		Cyclic nucleotide-binding domain protein		[285921,287138]/+	-731.0	tgaGatg	ggaaaagtgaagatcactaagatagtagataaaaacgaagtattaCtagcggttcttcagaacggagataTttttggtga	COG0664	T	Signal transduction mechanisms	CELLULAR PROCESSES AND SIGNALING
tss_1349	286769	+	3.26098011364	internal	LMANv2_60016		Cyclic nucleotide-binding domain protein		[285921,287138]/+	-848.0	actTgca	gcgattgcatggggccacgttcaacttctcgcgatcaacaaagccAactttgaaggtatggttaaggcacAacctcaact	COG0664	T	Signal transduction mechanisms	CELLULAR PROCESSES AND SIGNALING
tss_1350	286816	+	3.26098011364	internal	LMANv2_60016		Cyclic nucleotide-binding domain protein		[285921,287138]/+	-895.0	cttAcaa	ctttgaaggtatggttaaggcacaacctcaacttgcaactcgtttGatcacacttctttctgaaagaattTggaccgctt	COG0664	T	Signal transduction mechanisms	CELLULAR PROCESSES AND SIGNALING
tss_1351	286987	+	9.78294034091	internal	LMANv2_60016		Cyclic nucleotide-binding domain protein		[285921,287138]/+	-1066.0	acgAaaa	tactccgaaagttttatataactttgaaataggtacgaaggacttGataaaaatggtaggtctttcttatCcaaaagacg	COG0664	T	Signal transduction mechanisms	CELLULAR PROCESSES AND SIGNALING
tss_1351	286987	+	9.78294034091	primary	LMANv2_60017	alkA	3-methyladenine DNA glycosylase/8-oxoguanine DNA glycosylase	not expressed in RNAseq	[287159,287845]/+	172.0	acgAaaa	tactccgaaagttttatataactttgaaataggtacgaaggacttGataaaaatggtaggtctttcttatCcaaaagacg	COG0122	L	Replication, recombination and repair	INFORMATION STORAGE AND PROCESSING
tss_1352	287086	+	8.15245028409	internal	LMANv2_60016		Cyclic nucleotide-binding domain protein		[285921,287138]/+	-1165.0	tccAtgt	tttaactaaaaacaaatggatcaaactggatcagggtaaattgagTtgtaccgatttagtagaactagaaAagttagtcc	COG0664	T	Signal transduction mechanisms	CELLULAR PROCESSES AND SIGNALING
tss_1352	287086	+	8.15245028409	secondary	LMANv2_60017	alkA	3-methyladenine DNA glycosylase/8-oxoguanine DNA glycosylase	not expressed in RNAseq	[287159,287845]/+	73.0	tccAtgt	tttaactaaaaacaaatggatcaaactggatcagggtaaattgagTtgtaccgatttagtagaactagaaAagttagtcc	COG0122	L	Replication, recombination and repair	INFORMATION STORAGE AND PROCESSING
tss_1354	287424	+	30.9793110795	internal	LMANv2_60017	alkA	3-methyladenine DNA glycosylase/8-oxoguanine DNA glycosylase	not expressed in RNAseq	[287159,287845]/+	-265.0	ttgGaag	tttaattaaatccgttttaggacaacagctttccgttaaagttgcActgacttttgaacgtagattgattTctttggttg	COG0122	L	Replication, recombination and repair	INFORMATION STORAGE AND PROCESSING
tss_1356	287608	+	4.89147017045	internal	LMANv2_60017	alkA	3-methyladenine DNA glycosylase/8-oxoguanine DNA glycosylase	not expressed in RNAseq	[287159,287845]/+	-449.0	ttgTtct	gctgaggcctacttaaaacggagtatcactgattctaaacttcacAaattagaagattctgatgttctaaAacttctttg	COG0122	L	Replication, recombination and repair	INFORMATION STORAGE AND PROCESSING
tss_1358	288675	+	29.3488210227	primary	LMANv2_60018		Beta-propeller repeat protein	not expressed in RNAseq	[288696,290132]/+	21.0	aaaGtgt	ttctatttccaataggacaaatctccctattcttattgaaatataTgtgaaaaatattttataatattatAattaataaa
tss_1359	288796	+	11.4134303977	internal	LMANv2_60018		Beta-propeller repeat protein	not expressed in RNAseq	[288696,290132]/+	-100.0	ttcGatt	agtttttatattacttcaggcttgttctgcggaacatttatacaaTttttccaatccagaaacaagagaaTattggtttc
tss_1360	288839	+	16.3049005682	internal	LMANv2_60018		Beta-propeller repeat protein	not expressed in RNAseq	[288696,290132]/+	-143.0	tatGgag	aatttttccaatccagaaacaagagaatattggtttcgatttttaGttcaacagggagatataatttcagAgatagatat
tss_1361	288926	+	19.5658806818	internal	LMANv2_60018		Beta-propeller repeat protein	not expressed in RNAseq	[288696,290132]/+	-230.0	tttGttg	gaaattagaacggaaacgattgggtttgaaaccgaagtctctgatGaagatttagattctttaggtttacAatggacttt
tss_1364	289146	+	3.26098011364	internal	LMANv2_60018		Beta-propeller repeat protein	not expressed in RNAseq	[288696,290132]/+	-450.0	gggGtgg	aatacgattctcataagaatataatctggagaaggcaaattggagTttcgcaagcattgttacaagttaaGgactttggg
tss_1365	289182	+	4.89147017045	internal	LMANv2_60018		Beta-propeller repeat protein	not expressed in RNAseq	[288696,290132]/+	-486.0	cttAcat	aaattggagtttcgcaagcattgttacaagttaaggactttggggTggatccaaatggaaattcatacatTcttggtctt
tss_1366	289475	+	4.89147017045	internal	LMANv2_60018		Beta-propeller repeat protein	not expressed in RNAseq	[288696,290132]/+	-779.0	tccAaac	acttttatacttaagtttgacaccaatggtaatcaaatttgggtaAaacaaattgtgattactggtgctaTtattattcc
tss_1367	289506	+	9.78294034091	internal	LMANv2_60018		Beta-propeller repeat protein	not expressed in RNAseq	[288696,290132]/+	-810.0	ggtAata	atcaaatttgggtaaaacaaattgtgattactggtgctattattaTtccaaacggagtcacaattgataaAgtaacgggt
tss_1369	289585	+	8.15245028409	internal	LMANv2_60018		Beta-propeller repeat protein	not expressed in RNAseq	[288696,290132]/+	-889.0	ttaTttt	taatatttatatgactggttctggaaatgtaaactttgaaactttTtcttctctcagtgctgatactagtTttcttttta
tss_1371	289786	+	8.15245028409	internal	LMANv2_60018		Beta-propeller repeat protein	not expressed in RNAseq	[288696,290132]/+	-1090.0	tacAgtg	aactaactttgatttagaatcaggagaacaaacaaattttcgtggAtttttagttaaatatgattcttccGgtgttttac
tss_1373	289881	+	4.89147017045	internal	LMANv2_60018		Beta-propeller repeat protein	not expressed in RNAseq	[288696,290132]/+	-1185.0	ggtCgta	ttggtccgattcatttagataaacagactgtggtgaacgcaattcTgacggatgaaatcggaaacgttttTttaacgggt
tss_1374	289891	+	14.6744105114	internal	LMANv2_60018		Beta-propeller repeat protein	not expressed in RNAseq	[288696,290132]/+	-1195.0	atgCaaa	tcatttagataaacagactgtggtgaacgcaattctgacggatgaAatcggaaacgtttttttaacgggtCgtagcaatg
tss_1375	289981	+	138.59165483	internal	LMANv2_60018		Beta-propeller repeat protein	not expressed in RNAseq	[288696,290132]/+	-1285.0	ttcAaca	ggatgaagtacaaagttcaataggaaatgaaaacttatttttaacTaaacataattcttcgggaaaaatcAaatggtttc
tss_1375	289981	+	138.59165483	primary	LMANv2_60019		conserved protein of unknown function		[290206,290901]/+	225.0	ttcAaca	ggatgaagtacaaagttcaataggaaatgaaaacttatttttaacTaaacataattcttcgggaaaaatcAaatggtttc	COG0206	D	Cell cycle control, cell division, chromosome partitioning	CELLULAR PROCESSES AND SIGNALING
tss_1376	290193	+	4.89147017045	secondary	LMANv2_60019		conserved protein of unknown function		[290206,290901]/+	13.0	ctcGgac	tccttttaaaatacagataactcttatctaaatttagtttcttttCtgttcaaaaaagattcgtttgagaGaaaggactc	COG0206	D	Cell cycle control, cell division, chromosome partitioning	CELLULAR PROCESSES AND SIGNALING
tss_1380	290715	+	1.63049005682	internal	LMANv2_60019		conserved protein of unknown function		[290206,290901]/+	-509.0	tccAgaa	gatggtttacaacaactcggaagacccattttaggtggaggacttAgatttgttttgcctccacttaataAccaagatcc	COG0206	D	Cell cycle control, cell division, chromosome partitioning	CELLULAR PROCESSES AND SIGNALING
tss_1380	290715	+	1.63049005682	primary	LMANv2_60020		conserved protein of unknown function	not expressed in RNAseq	[290987,291550]/+	272.0	tccAgaa	gatggtttacaacaactcggaagacccattttaggtggaggacttAgatttgttttgcctccacttaataAccaagatcc	COG3361	S	Function unknown	POORLY CHARACTERIZED
tss_1382	291139	+	4.89147017045	internal	LMANv2_60020		conserved protein of unknown function	not expressed in RNAseq	[290987,291550]/+	-152.0	gccTcaa	ccgtttatgattcagtattgggaagaattactttttcttcattggGagatttcgaaacaattcttagatgAaattttgcc	COG3361	S	Function unknown	POORLY CHARACTERIZED
tss_1383	291286	+	3.26098011364	internal	LMANv2_60020		conserved protein of unknown function	not expressed in RNAseq	[290987,291550]/+	-299.0	aacAcaa	ggagttaggccgatctttttgccacctttaccttgggtttcttatTtttccgaattgaacgttaggacttAtgtcaaaac	COG3361	S	Function unknown	POORLY CHARACTERIZED
tss_1386	291541	+	1.63049005682	orphan							aagAtat	gaatttcatgtgacctattttccttcttcgaaaatttatcaatcgAaacaaaatactttggaaaattggcTcacagaaag
tss_1387	291832	+	3.26098011364	secondary	LMANv2_60021		conserved protein of unknown function		[292124,292882]/+	292.0	gatAatt	ctttaataaaaccaaagttgtagtatatactcaagtgatttaacaCttgaatttccacgttattggattaCtcgagagat
tss_1389	292019	+	259.247919034	primary	LMANv2_60021		conserved protein of unknown function		[292124,292882]/+	105.0	tatAacc	caaaaacggttttttgatttttaatatagaaattttaagaaaagaGttttaaataaaagtaaatccgcgtCtattaatat
tss_1390	292334	+	4.89147017045	internal	LMANv2_60021		conserved protein of unknown function		[292124,292882]/+	-210.0	aacGtag	atgcttttgattctgaagaacatccttttcttttacgaaaaggatTtgatttgatgggaattggaatggaTtccgaaaac
tss_1394	292948	+	3.26098011364	orphan							atcTgta	aatcgagaattctgaacaaatcctgtaaagtgtaatgggaactgaTtgtgtatctatccaaatctcgtttTaatttcatc
tss_1395	293051	+	4.89147017045	orphan							atgTggg	gttcccataaattaacgtgagttcgacgtaagaaacctggttcatTtttctaaaaaagttgtaccttcatTtctaaaatg
tss_1402	293660	+	9.78294034091	antisense	LMANv2_60022		7TM diverse intracellular signaling	not expressed in RNAseq	[293435,295573]/-		aggAagt	aaatgtttttctcgaaataaaagaattccgtgttcaaattcttctCttgttttcatgtaagaatcgattaAgctttcagg	COG2114	T	Signal transduction mechanisms	CELLULAR PROCESSES AND SIGNALING
tss_1403	295752	+	8.15245028409	secondary	LMANv2_60023		Uncharacterized RNA methyltransferase LA_0292	not expressed in RNAseq	[295946,297127]/+	194.0	tccAtga	attttaattctgtagtcttttaaaaacctaaatcggttttagagaTtgccatttgcaaaaagtttcttacAatgctgtcc	COG2265	J	Translation, ribosomal structure and biogenesis	INFORMATION STORAGE AND PROCESSING
tss_1404	295943	+	13.0439204545	primary	LMANv2_60023		Uncharacterized RNA methyltransferase LA_0292	not expressed in RNAseq	[295946,297127]/+	3.0	cgaAgaa	acagaaaaacttatttgatatgatcgtttttaaaaaacgaattcaAttgacaggtattaaaagaacaaaaGtctgagcga	COG2265	J	Translation, ribosomal structure and biogenesis	INFORMATION STORAGE AND PROCESSING
tss_1407	296056	+	1.63049005682	internal	LMANv2_60023		Uncharacterized RNA methyltransferase LA_0292	not expressed in RNAseq	[295946,297127]/+	-110.0	cgaAaaa	cattatccggaatgtgccggttgtgatcgattgcatatcggctacGaaaaacaacttcaacataaacaagAagagatcga	COG2265	J	Translation, ribosomal structure and biogenesis	INFORMATION STORAGE AND PROCESSING
tss_1408	296216	+	8.15245028409	internal	LMANv2_60023		Uncharacterized RNA methyltransferase LA_0292	not expressed in RNAseq	[295946,297127]/+	-270.0	tttAtca	ttcaacttccgtttggacatcgtaagataggaaaaaaatccgtacTtactcttggtcttcataataaagaAaatacgttt	COG2265	J	Translation, ribosomal structure and biogenesis	INFORMATION STORAGE AND PROCESSING
tss_1409	296261	+	32.6098011364	internal	LMANv2_60023		Uncharacterized RNA methyltransferase LA_0292	not expressed in RNAseq	[295946,297127]/+	-315.0	actAccg	ttactcttggtcttcataataaagaaaatacgtttatcatcgatcAgaaagaatgtagaattcaggatgaAgatttgact	COG2265	J	Translation, ribosomal structure and biogenesis	INFORMATION STORAGE AND PROCESSING
tss_1411	296463	+	4.89147017045	internal	LMANv2_60023		Uncharacterized RNA methyltransferase LA_0292	not expressed in RNAseq	[295946,297127]/+	-517.0	aacAatt	tcttttgggaattgtcactaacgaaagtgagattcccggaagaaaAaaactcacggatagattatatttgTatattcaac	COG2265	J	Translation, ribosomal structure and biogenesis	INFORMATION STORAGE AND PROCESSING
tss_1412	296716	+	4.89147017045	internal	LMANv2_60023		Uncharacterized RNA methyltransferase LA_0292	not expressed in RNAseq	[295946,297127]/+	-770.0	cgcTtat	caagtaaatccgtttcaaatagaaaatttatataatcttattttgGaagaccttccggagaataagtgtgTagtggacgc	COG2265	J	Translation, ribosomal structure and biogenesis	INFORMATION STORAGE AND PROCESSING
tss_1413	296807	+	24.4573508523	internal	LMANv2_60023		Uncharacterized RNA methyltransferase LA_0292	not expressed in RNAseq	[295946,297127]/+	-861.0	tctGcaa	tcggtacaatttcattgtatatcgcgtctaaatctaaaaaagtaaTtggacttgaagaaaattctagttcGattcgttct	COG2265	J	Translation, ribosomal structure and biogenesis	INFORMATION STORAGE AND PROCESSING
tss_1415	297261	+	9.78294034091	orphan							attAaag	tttacattctaaagtttttgaaagttttactcatccctatcaaatTgattacccgtaaattttgtgatagAatgtcgatt
tss_1417	297548	+	3.26098011364	orphan							gtcGgat	tgtgggagctcacacaaaacttaggtttgtcatttaaaataatgtGggactcatacttttagaaaattttTacttacgtc
tss_1418	297571	+	4.89147017045	orphan							tttAaat	ggtttgtcatttaaaataatgtgggactcatacttttagaaaattTttacttacgtcggatccatgctaaAataggattt
tss_1419	298818	+	60.3281321023	antisense	LMANv2_60024		AAA domain protein	not expressed in RNAseq	[298063,300378]/-		aatGttc	aaattcgttcggaacgtcttccatcgttgcgatcaaagttttttgTttgatttctagatcttctaggctaTgagaagaat	COG0419	L	Replication, recombination and repair	INFORMATION STORAGE AND PROCESSING
tss_1420	299873	+	6.52196022727	antisense	LMANv2_60024		AAA domain protein	not expressed in RNAseq	[298063,300378]/-		tctAaaa	tttctttgttttgatctttgaaatgtttttcctctttttcggagtTgtttttatttctggaatgtagattTtcgatttct	COG0419	L	Replication, recombination and repair	INFORMATION STORAGE AND PROCESSING
tss_1423	301139	+	17.935390625	antisense	LMANv2_60025		Calcineurin-like phosphoesterase family protein	not expressed in RNAseq	[300380,301465]/-		ttcGaac	ttaaattgaatattcgaataatctaaatttctgcgaaacggaaaaCcgaaaaattcggcgtttacgccgtCtatttcttc	COG0420	L	Replication, recombination and repair	INFORMATION STORAGE AND PROCESSING
tss_1426	302042	+	35.87078125	primary	LMANv2_60026	ccr	Crotonyl-CoA reductase		[302042,303289]/+	0.0	cacAtga	tatcaaaaaccgatctcaattcatcacgaatttcttgaaattggtGtagatcaaataccaaagttcagaaAtctgtgcac	['COG0604' 'COG0604']	['C' 'R']	['Energy production and conversion' 'General function prediction only']	['METABOLISM' 'POORLY CHARACTERIZED']
tss_1427	302109	+	1.63049005682	internal	LMANv2_60026	ccr	Crotonyl-CoA reductase		[302042,303289]/+	-67.0	tgtAtgc	gaaatctgtgcacatgagccaaattgaatccgttccaatcggaacCctcccacccctgggacaggttcctAaaaaaatgt	['COG0604' 'COG0604']	['C' 'R']	['Energy production and conversion' 'General function prediction only']	['METABOLISM' 'POORLY CHARACTERIZED']
tss_1429	302676	+	223.377137784	internal	LMANv2_60026	ccr	Crotonyl-CoA reductase		[302042,303289]/+	-634.0	gagGcgc	gggcgcaaccgcttatagaatgcttcaccattggaaaccaaacgaTgtacaaaaagacgacgtggttctaAtttggggag	['COG0604' 'COG0604']	['C' 'R']	['Energy production and conversion' 'General function prediction only']	['METABOLISM' 'POORLY CHARACTERIZED']
tss_1433	303123	+	4.89147017045	orphan							aagGtct	aaccgtagacttgcgttatctttggatgagacaaaaacgtctgcaAggttctcactttgcgaacgacgaaAactcaaaag
tss_1435	303164	+	3.26098011364	orphan							tgtCttt	tgcaaggttctcactttgcgaacgacgaaaactcaaaaggtctgaAcgatttagtcatcgataaaaaagtCgatccttgt
tss_1437	305061	+	17.935390625	primary	LMANv2_60029		CstA C-terminal domain protein	not expressed in RNAseq	[305061,307166]/+	0.0	attAtgc	tataaatcgaaaacgtaaatcttcctaaagatagaaaaaagatttGcttgtaacgtttcctaaactcatcCattcttatt	COG1966	T	Signal transduction mechanisms	CELLULAR PROCESSES AND SIGNALING
tss_1438	305133	+	4.89147017045	internal	LMANv2_60029		CstA C-terminal domain protein	not expressed in RNAseq	[305061,307166]/+	-72.0	tatAttt	ttcttattatgcttcctttaattgcagtccttgtatgttttctagTttattttctcggatataaattttaCtcgggttat	COG1966	T	Signal transduction mechanisms	CELLULAR PROCESSES AND SIGNALING
tss_1439	305175	+	9.78294034091	internal	LMANv2_60029		CstA C-terminal domain protein	not expressed in RNAseq	[305061,307166]/+	-114.0	gatActc	tagtttattttctcggatataaattttactcgggttatatttctaAatctatctttgatttaaaaaacggTctaaacgat	COG1966	T	Signal transduction mechanisms	CELLULAR PROCESSES AND SIGNALING
tss_1440	305238	+	6.52196022727	internal	LMANv2_60029		CstA C-terminal domain protein	not expressed in RNAseq	[305061,307166]/+	-177.0	tttGgcc	aaaacggtctaaacgatactcccgctcataaactaaacgacggggTagattatcttcctacaaaaccagtCgtattattt	COG1966	T	Signal transduction mechanisms	CELLULAR PROCESSES AND SIGNALING
tss_1441	305343	+	6.52196022727	internal	LMANv2_60029		CstA C-terminal domain protein	not expressed in RNAseq	[305061,307166]/+	-282.0	agtAttt	gattggctccagtgcttggacctgcggtagcagtaatttggggttGgcttcctgcaatgctttgggttgtAtttggaagt	COG1966	T	Signal transduction mechanisms	CELLULAR PROCESSES AND SIGNALING
tss_1445	306255	+	40.7622514205	internal	LMANv2_60029		CstA C-terminal domain protein	not expressed in RNAseq	[305061,307166]/+	-1194.0	ggaTttt	cggtctggttgttactacaaagtagggactatattaattctttctTattgtatttaggaattgtattgatTtatctagga	COG1966	T	Signal transduction mechanisms	CELLULAR PROCESSES AND SIGNALING
tss_1447	306457	+	4.89147017045	internal	LMANv2_60029		CstA C-terminal domain protein	not expressed in RNAseq	[305061,307166]/+	-1396.0	atgGagg	tggatttcacgcgttagtcagttcgggaactactgctaaacaattGgataaagaaacagatgcaagaccaAtcggttatg	COG1966	T	Signal transduction mechanisms	CELLULAR PROCESSES AND SIGNALING
tss_1448	306470	+	8.15245028409	internal	LMANv2_60029		CstA C-terminal domain protein	not expressed in RNAseq	[305061,307166]/+	-1409.0	cggAgaa	ttagtcagttcgggaactactgctaaacaattggataaagaaacaGatgcaagaccaatcggttatggagGaatgatcgg	COG1966	T	Signal transduction mechanisms	CELLULAR PROCESSES AND SIGNALING
tss_1450	306542	+	4.89147017045	internal	LMANv2_60029		CstA C-terminal domain protein	not expressed in RNAseq	[305061,307166]/+	-1481.0	tggCttt	atgatcggagaatcattacttggtttgtctgctgtgattgcgtgtAcgataggatttacttcttcggaagAatggtctgg	COG1966	T	Signal transduction mechanisms	CELLULAR PROCESSES AND SIGNALING
tss_1451	306724	+	26.0878409091	internal	LMANv2_60029		CstA C-terminal domain protein	not expressed in RNAseq	[305061,307166]/+	-1663.0	gatAtaa	tttcggacaaggatttattgcactcatcgtaatcagctttgcattGacttctttggattcagctacaagaCttcttagat	COG1966	T	Signal transduction mechanisms	CELLULAR PROCESSES AND SIGNALING
tss_1452	306811	+	27.7183309659	internal	LMANv2_60029		CstA C-terminal domain protein	not expressed in RNAseq	[305061,307166]/+	-1750.0	cttGtat	cgaagagattgcagaatcaactcgtatttcttggattcaaactttTgtaggaaacagatatgtttccagtCtaatcgctt	COG1966	T	Signal transduction mechanisms	CELLULAR PROCESSES AND SIGNALING
tss_1453	306998	+	11.4134303977	internal	LMANv2_60029		CstA C-terminal domain protein	not expressed in RNAseq	[305061,307166]/+	-1937.0	gttAttc	gcggggcttgcacttttggtagtaaccattttccttttaaagttgAagaaaaaaatcaaagtttcttttaTaccgatgtt	COG1966	T	Signal transduction mechanisms	CELLULAR PROCESSES AND SIGNALING
tss_1454	307086	+	1.63049005682	internal	LMANv2_60029		CstA C-terminal domain protein	not expressed in RNAseq	[305061,307166]/+	-2025.0	acgGtag	tatcagtgactctttgggctatgatcaaaaactttttagatttttTaaccggaccttctcccaatttgctTcttgctacg	COG1966	T	Signal transduction mechanisms	CELLULAR PROCESSES AND SIGNALING
tss_1454	307086	+	1.63049005682	primary	LMANv2_60030		NUDIX domain protein	not expressed in RNAseq	[307163,307711]/+	77.0	acgGtag	tatcagtgactctttgggctatgatcaaaaactttttagatttttTaaccggaccttctcccaatttgctTcttgctacg	COG1051	F	Nucleotide transport and metabolism	METABOLISM
tss_1456	307285	+	3.26098011364	internal	LMANv2_60030		NUDIX domain protein	not expressed in RNAseq	[307163,307711]/+	-122.0	agtCggg	atacccgaaggagacaatcggtccagacacgtatgtgatcaatgtGgaacgattcattatcaaaatccgaAgataatagt	COG1051	F	Nucleotide transport and metabolism	METABOLISM
tss_1460	308019	+	24.4573508523	primary	LMANv2_60031		OmpA family protein		[308019,309788]/+	0.0	ctcAtgc	atgcgcagattttataagattccagttacttcattttaaaaagaaAtaggaaaaaaaacgtactcaattaGagtgtactc	COG2885	M	Cell wall/membrane/envelope biogenesis	CELLULAR PROCESSES AND SIGNALING
tss_1462	308085	+	4.89147017045	internal	LMANv2_60031		OmpA family protein		[308019,309788]/+	-66.0	aatActt	attagagtgtactcatgcggaacgaaattcgtttgattgtgacgtCtttttttctttttaatttctcactTtactcaaat	COG2885	M	Cell wall/membrane/envelope biogenesis	CELLULAR PROCESSES AND SIGNALING
tss_1464	308165	+	14.6744105114	internal	LMANv2_60031		OmpA family protein		[308019,309788]/+	-146.0	taaAtcg	acttttttaaagacgaatacagaagcgttctcacccaattgggatGgaaaaaatgacgtgctcgagtttaGaatttctaa	COG2885	M	Cell wall/membrane/envelope biogenesis	CELLULAR PROCESSES AND SIGNALING
tss_1466	308345	+	29.3488210227	internal	LMANv2_60031		OmpA family protein		[308019,309788]/+	-326.0	gttTgga	ttttctttttttggactgttacaagatgatacacaactgtctccgCttgaaattacaattccagaatcgaTtctatggtt	COG2885	M	Cell wall/membrane/envelope biogenesis	CELLULAR PROCESSES AND SIGNALING
tss_1468	308576	+	13.0439204545	internal	LMANv2_60031		OmpA family protein		[308019,309788]/+	-557.0	ctaTttt	agagttctttttttaaacggagatcgaaattcctctcgtatcaatAtttctcaaaaagttttcggagaatCttctgacta	COG2885	M	Cell wall/membrane/envelope biogenesis	CELLULAR PROCESSES AND SIGNALING
tss_1470	308674	+	6.52196022727	internal	LMANv2_60031		OmpA family protein		[308019,309788]/+	-655.0	cagAttt	agattcggaaggaaaggtcgtaaagtcttatacgtggaagcttaaGgatgtgccttccgttttgatttggGatggaacag	COG2885	M	Cell wall/membrane/envelope biogenesis	CELLULAR PROCESSES AND SIGNALING
tss_1472	308984	+	8.15245028409	internal	LMANv2_60031		OmpA family protein		[308019,309788]/+	-965.0	ggaAtgg	gaaattgaagtttttcaaaagaaagggaacgaagaaaaaatcgtcTatcgtttgcgcgaaaccggagaacCcggaacgga	COG2885	M	Cell wall/membrane/envelope biogenesis	CELLULAR PROCESSES AND SIGNALING
tss_1473	309011	+	4.89147017045	internal	LMANv2_60031		OmpA family protein		[308019,309788]/+	-992.0	aacCggt	aacgaagaaaaaatcgtctatcgtttgcgcgaaaccggagaacccGgaacggaatggaaatgggatttaaAgaatcaaac	COG2885	M	Cell wall/membrane/envelope biogenesis	CELLULAR PROCESSES AND SIGNALING
tss_1474	309185	+	8.15245028409	internal	LMANv2_60031		OmpA family protein		[308019,309788]/+	-1166.0	tttAaga	tctaaagaatctttcaatttagatttatccctttcgacaaaagaaTtttctccagacaacgatggaaaaaAtgatctttt	COG2885	M	Cell wall/membrane/envelope biogenesis	CELLULAR PROCESSES AND SIGNALING
tss_1477	309244	+	14.6744105114	internal	LMANv2_60031		OmpA family protein		[308019,309788]/+	-1225.0	acgAaat	cgatggaaaaaatgatcttttaagaatatatctttcacatcagggAattcctctacaatcttgggaaataAcgttatacg	COG2885	M	Cell wall/membrane/envelope biogenesis	CELLULAR PROCESSES AND SIGNALING
tss_1481	309587	+	1.63049005682	internal	LMANv2_60031		OmpA family protein		[308019,309788]/+	-1568.0	ttcTtcg	agatggtggagtttacctggaaaaatccgttcgttgttaaacgaaTtcccgggatataaaatcgaattacAatctcattc	COG2885	M	Cell wall/membrane/envelope biogenesis	CELLULAR PROCESSES AND SIGNALING
tss_1481	309587	+	1.63049005682	secondary	LMANv2_60032		NRDE domain protein	not expressed in RNAseq	[309794,310525]/+	207.0	ttcTtcg	agatggtggagtttacctggaaaaatccgttcgttgttaaacgaaTtcccgggatataaaatcgaattacAatctcattc
tss_1482	309646	+	3.26098011364	internal	LMANv2_60031		OmpA family protein		[308019,309788]/+	-1627.0	aagCact	aatcgaattacaatctcattcttcgcatcaaggagacgaggaagtCaatcaagtaggaaccgaagaaagaGccagagaag	COG2885	M	Cell wall/membrane/envelope biogenesis	CELLULAR PROCESSES AND SIGNALING
tss_1482	309646	+	3.26098011364	secondary	LMANv2_60032		NRDE domain protein	not expressed in RNAseq	[309794,310525]/+	148.0	aagCact	aatcgaattacaatctcattcttcgcatcaaggagacgaggaagtCaatcaagtaggaaccgaagaaagaGccagagaag
tss_1483	309684	+	4.89147017045	internal	LMANv2_60031		OmpA family protein		[308019,309788]/+	-1665.0	ggaAgaa	aggaagtcaatcaagtaggaaccgaagaaagagccagagaagcacTtgaatattttttttccaagacggtAccattcgga	COG2885	M	Cell wall/membrane/envelope biogenesis	CELLULAR PROCESSES AND SIGNALING
tss_1483	309684	+	4.89147017045	secondary	LMANv2_60032		NRDE domain protein	not expressed in RNAseq	[309794,310525]/+	110.0	ggaAgaa	aggaagtcaatcaagtaggaaccgaagaaagagccagagaagcacTtgaatattttttttccaagacggtAccattcgga
tss_1484	309695	+	8.15245028409	internal	LMANv2_60031		OmpA family protein		[308019,309788]/+	-1676.0	tttTcgg	caagtaggaaccgaagaaagagccagagaagcacttgaatattttTtttccaagacggtaccattcggaaGaattcgttt	COG2885	M	Cell wall/membrane/envelope biogenesis	CELLULAR PROCESSES AND SIGNALING
tss_1484	309695	+	8.15245028409	primary	LMANv2_60032		NRDE domain protein	not expressed in RNAseq	[309794,310525]/+	99.0	tttTcgg	caagtaggaaccgaagaaagagccagagaagcacttgaatattttTtttccaagacggtaccattcggaaGaattcgttt
tss_1487	309914	+	9.78294034091	internal	LMANv2_60032		NRDE domain protein	not expressed in RNAseq	[309794,310525]/+	-120.0	tctAttt	tttttggtataggatttaatagagacgagtctgtaaaaagaaaacCttccctggccccaaagaagttggaGaatggttct
tss_1488	309945	+	34.2402911932	internal	LMANv2_60032		NRDE domain protein	not expressed in RNAseq	[309794,310525]/+	-151.0	attAtgg	tgtaaaaagaaaaccttccctggccccaaagaagttggagaatggTtctatttttgcgattgcccctttaGatggagatt
tss_1489	310030	+	1.63049005682	internal	LMANv2_60032		NRDE domain protein	not expressed in RNAseq	[309794,310525]/+	-236.0	aagAaat	ggtacttggattggaattaactcttcgagggaaattttttgtcttTtgaatttttatgaagcgactcttaAacttttaag
tss_1490	310040	+	3.26098011364	internal	LMANv2_60032		NRDE domain protein	not expressed in RNAseq	[309794,310525]/+	-246.0	acaAgta	ttggaattaactcttcgagggaaattttttgtcttttgaatttttAtgaagcgactcttaaacttttaagAaatcctaca
tss_1492	310145	+	1.63049005682	internal	LMANv2_60032		NRDE domain protein	not expressed in RNAseq	[309794,310525]/+	-351.0	attActt	gtttgttaggcgaagttaaaccggaaagtttaaaatccgaagattTaaatcattattatccgtttaaactTctaagaatt
tss_1495	310613	+	4.89147017045	orphan							aatAgca	taaaatagaatattcgattttacaaaaagaagtttctgtaaagaaCttgcactaaaattatctttgaatcTttaacaaat
tss_1496	310629	+	8.15245028409	orphan							ctcTgac	attttacaaaaagaagtttctgtaaagaacttgcactaaaattatCtttgaatctttaacaaatagcataTtatgagctc
tss_1498	310798	+	8.15245028409	antisense	LMANv2_60033		putative lipoprotein		[310800,311153]/-	2.0	tttGatt	gcgactttatgtagaaattgatctttaaaattgttattttgggatTttatagagtgttctaagtttctaaAgttttattt
tss_1499	311829	+	101.090383523	primary	LMANv2_60035		conserved exported protein of unknown function	not expressed in RNAseq	[311829,312638]/+	0.0	tatAtga	acataatttttcaaaaagttaatttcttattattcctgactcgatTgaattacttatcttcgtttcccgaAaataaatat
tss_1501	312235	+	3.26098011364	internal	LMANv2_60035		conserved exported protein of unknown function	not expressed in RNAseq	[311829,312638]/+	-406.0	tcgAaat	aaaaactatccgaggtgaattagattctctcggacaaaaagcgatCcgagagaccgaaaccaaaccaaaaAaacatctcg
tss_1503	313075	+	3.26098011364	orphan							atcTcaa	ctcttgcaaaacttcactatctcgctttttgaactcaatgcatcgCttcggaccatcaccaaccccacaaGtatttgatc
tss_1504	314183	+	11.4134303977	antisense	LMANv2_60037	prmC	Release factor glutamine methyltransferase	not expressed in RNAseq	[313524,314384]/-		atcTttc	tacattttcattcacaaaaaatatagaattgtaaaacgccttttgGcttgtgatgtaagcagtgggtttaTttttagatc	COG2890	J	Translation, ribosomal structure and biogenesis	INFORMATION STORAGE AND PROCESSING
tss_1505	314245	+	4.89147017045	antisense	LMANv2_60037	prmC	Release factor glutamine methyltransferase	not expressed in RNAseq	[313524,314384]/-		tttAcgt	tgggtttatttttagatctttctaaaattctttctctatatgcgtTtttttctgtttcgttcaaaagtctTtcaaagttt	COG2890	J	Translation, ribosomal structure and biogenesis	INFORMATION STORAGE AND PROCESSING
tss_1506	314253	+	9.78294034091	antisense	LMANv2_60037	prmC	Release factor glutamine methyltransferase	not expressed in RNAseq	[313524,314384]/-		aagTttt	tttttagatctttctaaaattctttctctatatgcgtttttttctGtttcgttcaaaagtctttcaaagtTtacgtaaag	COG2890	J	Translation, ribosomal structure and biogenesis	INFORMATION STORAGE AND PROCESSING
tss_1507	314268	+	39.1317613636	antisense	LMANv2_60037	prmC	Release factor glutamine methyltransferase	not expressed in RNAseq	[313524,314384]/-		gagAttg	aaaattctttctctatatgcgtttttttctgtttcgttcaaaagtCtttcaaagtttacgtaaagttttaCtctttggag	COG2890	J	Translation, ribosomal structure and biogenesis	INFORMATION STORAGE AND PROCESSING
tss_1508	314381	+	3.26098011364	antisense	LMANv2_60037	prmC	Release factor glutamine methyltransferase	not expressed in RNAseq	[313524,314384]/-		gttGcat	taaacgtgcgcttggaatttctttcttttttaagaattcttccgaTttttttaaaagagtgagaattgaaTctgggtgtt	COG2890	J	Translation, ribosomal structure and biogenesis	INFORMATION STORAGE AND PROCESSING
tss_1509	314399	+	14.6744105114	orphan							tgtGagt	ttctttcttttttaagaattcttccgatttttttaaaagagtgagAattgaatctgggtgttgcatctatAatttggtgt
tss_1510	314698	+	6.52196022727	antisense	LMANv2_60038		protein of unknown function	not expressed in RNAseq	[314734,314913]/-	36.0	tttGttc	gtactaaaatttaatgtgagttcggagtaagaaaataagaaagaaTtttctaaaagtatgaattcctaatCctggaattt
tss_1512	316285	+	11.4134303977	antisense	LMANv2_60039		Cyclic nucleotide-binding domain protein		[315672,316337]/-		ttcGgtt	ttttaacgatttttacctttccggactgaattagaaaaaaattatTtccaggttcgttttcacaaaatatGatctgattc	COG0664	T	Signal transduction mechanisms	CELLULAR PROCESSES AND SIGNALING
tss_1512	316285	+	11.4134303977	antisense	LMANv2_60040		Cyclic nucleotide-binding domain protein		[316337,317392]/-	52.0	ttcGgtt	ttttaacgatttttacctttccggactgaattagaaaaaaattatTtccaggttcgttttcacaaaatatGatctgattc	['COG0664' 'COG1729' 'COG0457']	['T' 'S' 'R']	['Signal transduction mechanisms' 'Function unknown'
tss_1516	319194	+	3.26098011364	antisense	LMANv2_60042		Peptidase, M23 family		[318672,319337]/-		atcGact	ttttgaatttttaaaatttctccaggtaatagagaatctttttctTttttgccgttccatttcataatttTatgataatc	COG0739	M	Cell wall/membrane/envelope biogenesis	CELLULAR PROCESSES AND SIGNALING
tss_1517	321648	+	3.26098011364	antisense	LMANv2_60043	fusA	Elongation factor G		[319586,321706]/-		ccaAtgt	ttgcgtgaattcgatttgtataaaatagaattctttcagtaagggTtgtttttccggaatcgatatgggcAgaaattcca	COG0480	J	Translation, ribosomal structure and biogenesis	INFORMATION STORAGE AND PROCESSING
tss_1518	321887	+	37.5012713068	primary	LMANv2_60044		Potassium uptake protein		[321993,323612]/+	106.0	atcTttt	atttgtaaatctaaatcgaagaatcagtaggtttcctgtatttttCatttgcccgaggacggttttacaaAacgatgatc	COG0168	P	Inorganic ion transport and metabolism	METABOLISM
tss_1519	321944	+	26.0878409091	secondary	LMANv2_60044		Potassium uptake protein		[321993,323612]/+	49.0	attAgac	gacggttttacaaaacgatgatcttttgacgtctcgacaaactggGgcttttccaaagtaaagttcgtctTtttaatatt	COG0168	P	Inorganic ion transport and metabolism	METABOLISM
tss_1522	322234	+	1.63049005682	internal	LMANv2_60044		Potassium uptake protein		[321993,323612]/+	-241.0	cccAgtt	ttccttatatctcgccacttcttcgatttgtgtcactggactttcTcctgttttattatcagagttacagCgttctaccc	COG0168	P	Inorganic ion transport and metabolism	METABOLISM
tss_1523	322456	+	1.63049005682	internal	LMANv2_60044		Potassium uptake protein		[321993,323612]/+	-463.0	aagCttc	cgccaaaagaatgagagacaaaaaattagagcaacaatctgccgtGatttctcccggaaagaaaaaaaccGaagcggaag	COG0168	P	Inorganic ion transport and metabolism	METABOLISM
tss_1525	322541	+	4.89147017045	internal	LMANv2_60044		Potassium uptake protein		[321993,323612]/+	-548.0	ttgTatg	tatgtaagaagaatgttgatctcactttttaatatcactctttcaAtcgaagcggtgggtgcgactcttcTttttttttg	COG0168	P	Inorganic ion transport and metabolism	METABOLISM
tss_1527	322775	+	3.26098011364	internal	LMANv2_60044		Potassium uptake protein		[321993,323612]/+	-782.0	tatGgga	ttgatcgtcatgggaggaatcggttttccggtaattatatttataGaaaagtcaattttagagatcattcAaaagtttat	COG0168	P	Inorganic ion transport and metabolism	METABOLISM
tss_1533	323108	+	1.63049005682	internal	LMANv2_60044		Potassium uptake protein		[321993,323612]/+	-1115.0	cacAttc	attggaaaaatggttttttcagaaaagttatttaattctttttttCtttccgtttcttcgagaaccgcagGttttaacac	COG0168	P	Inorganic ion transport and metabolism	METABOLISM
tss_1534	323156	+	3.26098011364	internal	LMANv2_60044		Potassium uptake protein		[321993,323612]/+	-1163.0	cgcCttg	tccgtttcttcgagaaccgcaggttttaacacattcgacatcactGaaatagaaagtgctacttacgttcTtctttgcgc	COG0168	P	Inorganic ion transport and metabolism	METABOLISM
tss_1535	323336	+	26.0878409091	internal	LMANv2_60044		Potassium uptake protein		[321993,323612]/+	-1343.0	gacAatt	caggcacgggttcaggcttggggagaagatgtatctaaaaattcgGttgcgatttctactcggatctattTtcttgcgac	COG0168	P	Inorganic ion transport and metabolism	METABOLISM
tss_1540	323650	+	3.26098011364	orphan							aatTgat	tcttggaggtaaggacgacggtttgaaaattcaagtaggctaattTatcttaaaatgttttcaaaatcggAcgtgaaaat
tss_1543	324202	+	6.52196022727	antisense	LMANv2_60045		DNA-binding helix-turn-helix protein	not expressed in RNAseq	[323869,324213]/-		atcTtta	gaagattttagaaatttgatttcgggttctctaactaagaaaagaTtttttaaaaaattctttttagtaaAattagaatc	COG1396	K	Transcription	INFORMATION STORAGE AND PROCESSING
tss_1543	324202	+	6.52196022727	secondary	LMANv2_60046		DNA-binding helix-turn-helix protein	not expressed in RNAseq	[324270,324488]/+	68.0	atcTtta	gaagattttagaaatttgatttcgggttctctaactaagaaaagaTtttttaaaaaattctttttagtaaAattagaatc	COG1396	K	Transcription	INFORMATION STORAGE AND PROCESSING
tss_1544	324270	+	154.896555398	primary	LMANv2_60046		DNA-binding helix-turn-helix protein	not expressed in RNAseq	[324270,324488]/+	0.0	tgtGtgg	aaaattagaatctttaaagaacatcgaacccacgatatatcacgtTtactttttgtcaactatgccgcaaGataccgtgt	COG1396	K	Transcription	INFORMATION STORAGE AND PROCESSING
tss_1545	324378	+	1.63049005682	orphan							ccaGttc	ccgggagaaatatccaaaaattacgaaaggaaaagggatttacccAagaaaatatggatgaaggagattaCgctattcca
tss_1546	325449	+	14.6744105114	orphan							attAgag	tgatctcataaaattctttgaggttttggaacaagcttttagttcTtttcaattttaattaaagaaatagTtttaagatt
tss_1548	325811	+	21.1963707386	primary	LMANv2_60048		Phosphoribose diphosphate:decaprenyl-phosphate phosphoribosyltransferase		[325811,326710]/+	0.0	ggtAtgc	agtaagataggtggacttaaagaagtttgaagtttggattttcctTgatgatttgagggtttctaaagaaTgtaaccggt	COG0382	H	Coenzyme transport and metabolism	METABOLISM
tss_1549	325907	+	1.63049005682	internal	LMANv2_60048		Phosphoribose diphosphate:decaprenyl-phosphate phosphoribosyltransferase		[325811,326710]/+	-96.0	gatCctg	tgaaattgctccgaattcatcaatggatcaaaaatgtaatcatttTtgcgggcattatttttgctaaaaaAttgaccgat	COG0382	H	Coenzyme transport and metabolism	METABOLISM
tss_1550	325943	+	4.89147017045	internal	LMANv2_60048		Phosphoribose diphosphate:decaprenyl-phosphate phosphoribosyltransferase		[325811,326710]/+	-132.0	tttCttt	taatcatttttgcgggcattatttttgctaaaaaattgaccgatcCtgagtcggtgcagcgagtagttgcCgcttttttt	COG0382	H	Coenzyme transport and metabolism	METABOLISM
tss_1551	325990	+	3.26098011364	internal	LMANv2_60048		Phosphoribose diphosphate:decaprenyl-phosphate phosphoribosyltransferase		[325811,326710]/+	-179.0	tttAgat	gagtcggtgcagcgagtagttgccgctttttttcttttttctcttGtggcaagttgtcagtacgtcgtaaAcgattattt	COG0382	H	Coenzyme transport and metabolism	METABOLISM
tss_1552	326029	+	3.26098011364	internal	LMANv2_60048		Phosphoribose diphosphate:decaprenyl-phosphate phosphoribosyltransferase		[325811,326710]/+	-218.0	acaTagg	tctcttgtggcaagttgtcagtacgtcgtaaacgattatttagatCgtaaggaagacgcattacatccggAaaaaaaaca	COG0382	H	Coenzyme transport and metabolism	METABOLISM
tss_1554	326132	+	4.89147017045	internal	LMANv2_60048		Phosphoribose diphosphate:decaprenyl-phosphate phosphoribosyltransferase		[325811,326710]/+	-321.0	gccTttt	tagatccttcttttgctctttttattacgggaatcattctcccttTgtccttgatcttggcatatctattGtatcccgcc	COG0382	H	Coenzyme transport and metabolism	METABOLISM
tss_1555	326170	+	8.15245028409	internal	LMANv2_60048		Phosphoribose diphosphate:decaprenyl-phosphate phosphoribosyltransferase		[325811,326710]/+	-359.0	cgtActt	ctccctttgtccttgatcttggcatatctattgtatcccgcctttTttgcgttagtcgctttttatttggTgttcaacgt	COG0382	H	Coenzyme transport and metabolism	METABOLISM
tss_1556	326263	+	4.89147017045	internal	LMANv2_60048		Phosphoribose diphosphate:decaprenyl-phosphate phosphoribosyltransferase		[325811,326710]/+	-452.0	tgtTatt	tttttaaaacacatggtaattttggatgtgatgagtatcagtatcGgatttgtgattcgtgcgatcgcagGagcggttgt	COG0382	H	Coenzyme transport and metabolism	METABOLISM
tss_1559	326343	+	9.78294034091	internal	LMANv2_60048		Phosphoribose diphosphate:decaprenyl-phosphate phosphoribosyltransferase		[325811,326710]/+	-532.0	gagGcga	tattcacgttacattttcttcctggctcttattgtgtacttttatGttggctctcttttggggattttctAaaagaagag	COG0382	H	Coenzyme transport and metabolism	METABOLISM
tss_1564	327755	+	4.89147017045	orphan							acgAtct	agatagttcacgattttcttttattagcgtagaggaaggagataaTttaaaagaactcaatcaatatataAttgaaaacg
tss_1566	328003	+	4.89147017045	antisense	LMANv2_60051		protein of unknown function	not expressed in RNAseq	[328016,328150]/-	13.0	cttAaaa	tctgatttttttagaaaacgatgttttattggcttagaatttcaaGtattcagaattttatctttaaatgAatctgtctt
tss_1568	328021	+	19.5658806818	antisense	LMANv2_60051		protein of unknown function	not expressed in RNAseq	[328016,328150]/-		attGtgt	cgatgttttattggcttagaatttcaagtattcagaattttatctTtaaatgaatctgtcttaaaaatctAtgatctatt
tss_1569	328133	+	4.89147017045	antisense	LMANv2_60051		protein of unknown function	not expressed in RNAseq	[328016,328150]/-		aatAaag	acgtctcggatcgtaatttgttcataactaaataaccaatctaaaTgtttacacaccaaccctgggaaatTttgtgtaat
tss_1570	328261	+	8.15245028409	orphan							gaaGtga	acttttacaatttatgacgtatgttaaaattttacaaaaaacttgTtcaaaatctcgaaaggtaataataActtttagaa
tss_1571	328324	+	6.52196022727	orphan							gatAaat	aataataacttttagaagtgatctcaaaaatattttaaaacaattTggcattttaaacaaagataaagtaTctttgagat
tss_1572	328345	+	14.6744105114	orphan							gtaGttc	tctcaaaaatattttaaaacaatttggcattttaaacaaagataaAgtatctttgagataaattctgataAaatacagta
tss_1573	328622	+	34.2402911932	secondary	LMANv2_60052		conserved protein of unknown function		[328717,329487]/+	95.0	ctcGatt	gtaaaatattagatattttattatataactctgagtagaatttagAtcgttaaaatagaatgttaaggtaGttttgactc
tss_1575	328717	+	53.806171875	primary	LMANv2_60052		conserved protein of unknown function		[328717,329487]/+	0.0	aatAtgg	tcctaattagaacgtcaaaactttgagtttatcttcagacttaatTtagattcaatttcctcaggaccgaTataaataat
tss_1576	328802	+	3.26098011364	internal	LMANv2_60052		conserved protein of unknown function		[328717,329487]/+	-85.0	aaaAagt	gccgtttaagcctaaaccactattgaataagtcggaactacggcaGatcaaaaaatctagaacgagggtaGaaggaaaaa
tss_1578	328843	+	24.4573508523	internal	LMANv2_60052		conserved protein of unknown function		[328717,329487]/+	-126.0	aatGtaa	ggcagatcaaaaaatctagaacgagggtagaaggaaaaaaagtaaTtaccgacgacgttaaaaaattaaaAtcgttgaat
tss_1581	329183	+	1.63049005682	internal	LMANv2_60052		conserved protein of unknown function		[328717,329487]/+	-466.0	tgtTtca	ctcttttttggaatcgatttctgcgaattacaaacaatttctaaaAacaaaagacgtatacgatttaagaGttcctttgt
tss_1584	329383	+	4.89147017045	internal	LMANv2_60052		conserved protein of unknown function		[328717,329487]/+	-666.0	gatGaag	tttcactcgaagatgaaacaatttcgctattgatcaaaaggagaaAcgaatattgggaggaaaattctctAccaatcgat
tss_1586	330087	+	4.89147017045	orphan							ttcAaag	atgattcgaaacatgaatgtcttctccttaaagagtaaaagaaatCttgaatttgtttttggaaaagtcaAttcatattc
tss_1587	330177	+	24.4573508523	orphan							gatAtgg	aactcagatccgtagcacgttataagttttaaataaaaaatttacTttgacggttgggttttaagaaatgGactttcgat
tss_1588	330640	+	14.6744105114	secondary	LMANv2_60054		conserved protein of unknown function		[330688,330918]/+	48.0	ttgAaaa	attgtaacgggttgttagcaaaaattttcacgtatttttaacgatTattaaaattacgcctgatttattaAtttgatttg
tss_1589	330652	+	29.3488210227	secondary	LMANv2_60054		conserved protein of unknown function		[330688,330918]/+	36.0	aagAaat	tgttagcaaaaattttcacgtatttttaacgattattaaaattacGcctgatttattaatttgatttgaaAaagtaaaag
tss_1590	330670	+	401.100553977	primary	LMANv2_60054		conserved protein of unknown function		[330688,330918]/+	18.0	tttAtct	cgtatttttaacgattattaaaattacgcctgatttattaatttgAtttgaaaaagtaaaagaaatacaaAttatggttt
tss_1595	331096	+	4.89147017045	internal	LMANv2_60055		conserved protein of unknown function		[331025,331234]/+	-71.0	cacTttt	aaagaaaaaatgtttcgatataattattggagtagtttttcaggaGttgccaatattcctgaaaattattCtattctcac
tss_1597	331264	+	16.3049005682	orphan							attAtga	gttggttggaaccaggctctgaatattttgaaggaaaatttggaaAaataattcgaatttttctgtaataTaatcttatt
tss_1598	331271	+	48.9147017045	orphan							tttAttg	ggaaccaggctctgaatattttgaaggaaaatttggaaaaataatTcgaatttttctgtaatataatcttAttatgattt
tss_1600	331727	+	4.89147017045	orphan							aacGata	tgaaatataagttcatcctattattctttttgtgtatccgagtagTaagggtttgtctcaaaatctcgaaAgatataaac
tss_1601	331916	+	143.483125	primary	LMANv2_60057		Zinc-binding dehydrogenase family		[331916,332938]/+	0.0	ctcAtgc	ctttattcgaattccgattgaacggaagttactgaaaattctactTgctctttttacttaaattcttataAcctcctctc	['COG0604' 'COG0604']	['C' 'R']	['Energy production and conversion' 'General function prediction only']	['METABOLISM' 'POORLY CHARACTERIZED']
tss_1605	332893	+	14.6744105114	orphan							tcaAtcc	gtgaaattaaacatttctcctcctcttataggtaaaacttttgagTttgataatttaaacgaggctcttaAatactttca
tss_1607	332913	+	30.9793110795	orphan							gcaAagt	tcctcttataggtaaaacttttgagtttgataatttaaacgaggcTcttaaatactttcaatccggtatgTctatgggca
tss_1610	333471	+	3.26098011364	internal	LMANv2_60058	ispA	Farnesyl diphosphate synthase		[333259,334200]/+	-212.0	cgtTctt	ctcgtagccggagggaagcgacttagacccgttttggctttggctGcttttggtggacttcaaaatgaaaCtcaaaacgt	COG0142	H	Coenzyme transport and metabolism	METABOLISM
tss_1613	333509	+	8.15245028409	internal	LMANv2_60058	ispA	Farnesyl diphosphate synthase		[333259,334200]/+	-250.0	cttAttc	tttggctgcttttggtggacttcaaaatgaaactcaaaacgttctTttacttggagcttctttggaatgtAttcatactt	COG0142	H	Coenzyme transport and metabolism	METABOLISM
tss_1618	333982	+	52.1756818182	internal	LMANv2_60058	ispA	Farnesyl diphosphate synthase		[333259,334200]/+	-723.0	gacGtgg	ggaaaaaaagagaaacgtctttatctcaatacggagaagatctagGtttactgtttcagattacagacgaTattttagac	COG0142	H	Coenzyme transport and metabolism	METABOLISM
tss_1618	333982	+	52.1756818182	primary	LMANv2_60059	yqxC	putative rRNA methyltransferase YqxC		[334181,334960]/+	199.0	gacGtgg	ggaaaaaaagagaaacgtctttatctcaatacggagaagatctagGtttactgtttcagattacagacgaTattttagac	COG1189	J	Translation, ribosomal structure and biogenesis	INFORMATION STORAGE AND PROCESSING
tss_1620	334057	+	4.89147017045	internal	LMANv2_60058	ispA	Farnesyl diphosphate synthase		[333259,334200]/+	-798.0	atgTtat	tagacgtggaaggaactcaggaatctttaggaaaaaccccaggtaAggatcaaaaatctggcaagatcacCtatcctatg	COG0142	H	Coenzyme transport and metabolism	METABOLISM
tss_1620	334057	+	4.89147017045	secondary	LMANv2_60059	yqxC	putative rRNA methyltransferase YqxC		[334181,334960]/+	124.0	atgTtat	tagacgtggaaggaactcaggaatctttaggaaaaaccccaggtaAggatcaaaaatctggcaagatcacCtatcctatg	COG1189	J	Translation, ribosomal structure and biogenesis	INFORMATION STORAGE AND PROCESSING
tss_1622	334335	+	9.78294034091	internal	LMANv2_60059	yqxC	putative rRNA methyltransferase YqxC		[334181,334960]/+	-154.0	ctgAaat	aagtttaattctttcgggctctgtattagtaaacgaacaaaagatTactaaagtaggattcaaatttccaAaagattctg	COG1189	J	Translation, ribosomal structure and biogenesis	INFORMATION STORAGE AND PROCESSING
tss_1623	334451	+	29.3488210227	internal	LMANv2_60059	yqxC	putative rRNA methyltransferase YqxC		[334181,334960]/+	-270.0	ggtGctt	gcagaggagtttataaactgttaaaagcctttgaggtttttccttTacaagttgatggaaaactttgtatAgatttgggt	COG1189	J	Translation, ribosomal structure and biogenesis	INFORMATION STORAGE AND PROCESSING
tss_1627	334770	+	4.89147017045	internal	LMANv2_60059	yqxC	putative rRNA methyltransferase YqxC		[334181,334960]/+	-589.0	aacCaca	tcgatccgtttttccagtgatccaaaaattgagaaaagaaaaggaCattccaaaattagaatgtgtttctTtgataaaac	COG1189	J	Translation, ribosomal structure and biogenesis	INFORMATION STORAGE AND PROCESSING
tss_1629	334854	+	8.15245028409	internal	LMANv2_60059	yqxC	putative rRNA methyltransferase YqxC		[334181,334960]/+	-673.0	tttGtag	atttgaagccaatcggaatgaccttgtcaaaggtattttaaaagaTtctaaaattcgatttcaaattgtaCtttctcttt	COG1189	J	Translation, ribosomal structure and biogenesis	INFORMATION STORAGE AND PROCESSING
tss_1630	335052	+	13.0439204545	primary	LMANv2_60060		Acyltransferase	not expressed in RNAseq	[335163,336389]/+	111.0	attGata	atttttactttgtaaataagtcttatcttttttagaaagttcactTtacattttgattcggaaaaatacaGagtataatt	COG1835	I	Lipid transport and metabolism	METABOLISM
tss_1633	335766	+	4.89147017045	internal	LMANv2_60060		Acyltransferase	not expressed in RNAseq	[335163,336389]/+	-603.0	tggTttt	aattttattttatctttccttttttttgcggatttattttgttcaAgcgagatttttttacaaggcaatgTatcctttgg	COG1835	I	Lipid transport and metabolism	METABOLISM
tss_1634	335810	+	4.89147017045	internal	LMANv2_60060		Acyltransferase	not expressed in RNAseq	[335163,336389]/+	-647.0	tctCaat	aagcgagatttttttacaaggcaatgtatcctttggtttttgtatCtgattcctggaatattaagaatcaTtatctatct	COG1835	I	Lipid transport and metabolism	METABOLISM
tss_1637	336128	+	3.26098011364	internal	LMANv2_60060		Acyltransferase	not expressed in RNAseq	[335163,336389]/+	-965.0	gaaAgga	gtaagattcaatttaatcgattttgcttatattttgattcttttaTctgtaattttatttcctaacactcTtttagcgaa	COG1835	I	Lipid transport and metabolism	METABOLISM
tss_1639	336172	+	4.89147017045	internal	LMANv2_60060		Acyltransferase	not expressed in RNAseq	[335163,336389]/+	-1009.0	gttAtac	atctgtaattttatttcctaacactcttttagcgaaaggattgagTttgaaatttctcattccgatctctAacttaagtt	COG1835	I	Lipid transport and metabolism	METABOLISM
tss_1640	336256	+	1.63049005682	internal	LMANv2_60060		Acyltransferase	not expressed in RNAseq	[335163,336389]/+	-1093.0	ccgGcct	gatttatatatggcatttgttactttccctaatctcgttcggggcTataaaattcttttttcccagtttaTttgaaaccg	COG1835	I	Lipid transport and metabolism	METABOLISM
tss_1641	336333	+	11.4134303977	antisense	LMANv2_60061		conserved protein of unknown function		[336378,336599]/-	45.0	tttAtcg	ccggcctagctttttttattttgagtcttttgattagttttctatTtactttaggtgtttcttggatcatAaatcgattt
tss_1641	336333	+	11.4134303977	internal	LMANv2_60060		Acyltransferase	not expressed in RNAseq	[335163,336389]/+	-1170.0	tttAtcg	ccggcctagctttttttattttgagtcttttgattagttttctatTtactttaggtgtttcttggatcatAaatcgattt	COG1835	I	Lipid transport and metabolism	METABOLISM
tss_1642	336400	+	1.63049005682	antisense	LMANv2_60061		conserved protein of unknown function		[336378,336599]/-		gatAata	cataaatcgatttatcgaagaacctttgagtcgtctttttaaaagGttgttttcgacttcatctaaataaGttaggcgat
tss_1643	336419	+	3.26098011364	antisense	LMANv2_60061		conserved protein of unknown function		[336378,336599]/-		agaGttg	gaacctttgagtcgtctttttaaaaggttgttttcgacttcatctAaataagttaggcgataatactttaAgataataga
tss_1645	338266	+	9.78294034091	antisense	LMANv2_60062		Penicillin amidase		[336819,339335]/-		attGtta	tccctttttcttttacgagattcggttttgttgggtgtaaaatttCttcataaaaatccatatcgtcgttTtctaacatt	COG2366	R	General function prediction only	POORLY CHARACTERIZED
tss_1646	338547	+	9.78294034091	antisense	LMANv2_60062		Penicillin amidase		[336819,339335]/-		tgaTttt	cttccagataaagaaggaagttcttttaatatccaattcgtttttTgaattactagatctaagtctgaaaGttcatttga	COG2366	R	General function prediction only	POORLY CHARACTERIZED
tss_1647	338622	+	8.15245028409	antisense	LMANv2_60062		Penicillin amidase		[336819,339335]/-		agaAggt	tttgattttgagaatttgggttcttttgccaaaggaagaaaaactTtactattttctgttaattttttagGagaataaga	COG2366	R	General function prediction only	POORLY CHARACTERIZED
tss_1648	339099	+	16.3049005682	antisense	LMANv2_60062		Penicillin amidase		[336819,339335]/-		ggaGtgt	cctttggcagctcttcttaaaatttccatttggaacaaacgatcgCttgcacttacataacctaacgcaaAataggcgga	COG2366	R	General function prediction only	POORLY CHARACTERIZED
tss_1650	339571	+	3.26098011364	orphan							gttGgtg	agggaactttactcgatctggtttcaatagcaagaaaagttttatGttttaaaatcagatccaatagagaTttttgagtt
tss_1652	339958	+	9.78294034091	internal	LMANv2_60063		conserved protein of unknown function	not expressed in RNAseq	[339914,340030]/+	-44.0	aagTttt	tgaatttctacaattttaaaatttattcgtaaaatcatgatttgtAatagttcctacatcattttacagaTaaacctaag
tss_1653	340168	+	9.78294034091	orphan							ccaAtgt	aattcataagaattcttttcgtcgaactcacgtcatttaaaaacgTagatcaaatttagaatttgtcccaAaaccgtcca
tss_1654	340244	+	3.26098011364	orphan							atcTgta	tccaatgtgagaactactacgaaaattgaatgagattagagctacTtgaaagttcgcaaattgctaaatgTgacaaaatc
tss_1655	340277	+	4.89147017045	secondary	LMANv2_60064		conserved protein of unknown function		[340549,340695]/+	272.0	tctAaag	gattagagctacttgaaagttcgcaaattgctaaatgtgacaaaaTctgtaggaactactgcatttgattCaaaatttct
tss_1656	340549	+	192.397826705	primary	LMANv2_60064		conserved protein of unknown function		[340549,340695]/+	0.0	cgtAtga	taaaactataaaattctcaagaagagatcattctaaactgagtacTtgacagcacttctatttttaatttTctggtccgt
tss_1657	340721	+	4.89147017045	secondary	LMANv2_60065	ygcM	6-pyruvoyl tetrahydrobiopterin synthase (PTPS)		[340851,341237]/+	130.0	catAgtt	tgagcaccaaaaagatcaaaaaagacaggaaattttaaaagaattGgtgaaataacctatttttttagtcTctttcccat	COG0720	H	Coenzyme transport and metabolism	METABOLISM
tss_1658	340777	+	9.78294034091	primary	LMANv2_60065	ygcM	6-pyruvoyl tetrahydrobiopterin synthase (PTPS)		[340851,341237]/+	74.0	attTcca	ctatttttttagtctctttcccatagttccggtcgacttttgagaTtttcctaacgtcgacttgttttcaAaattgaatt	COG0720	H	Coenzyme transport and metabolism	METABOLISM
tss_1661	341203	+	1.63049005682	internal	LMANv2_60065	ygcM	6-pyruvoyl tetrahydrobiopterin synthase (PTPS)		[340851,341237]/+	-352.0	gtaTtta	ctggctttggaatcatctcaaaccacttttgcccttactttataaGattactttgaatgaaacttgtaccAgcgcttgta	COG0720	H	Coenzyme transport and metabolism	METABOLISM
tss_1661	341203	+	1.63049005682	secondary	LMANv2_60066	queC	7-cyano-7-deazaguanine synthase		[341247,341975]/+	44.0	gtaTtta	ctggctttggaatcatctcaaaccacttttgcccttactttataaGattactttgaatgaaacttgtaccAgcgcttgta	COG0603	R	General function prediction only	POORLY CHARACTERIZED
tss_1662	341208	+	3.26098011364	internal	LMANv2_60065	ygcM	6-pyruvoyl tetrahydrobiopterin synthase (PTPS)		[340851,341237]/+	-357.0	tatGaag	tttggaatcatctcaaaccacttttgcccttactttataagattaCtttgaatgaaacttgtaccagcgcTtgtatttat	COG0720	H	Coenzyme transport and metabolism	METABOLISM
tss_1662	341208	+	3.26098011364	secondary	LMANv2_60066	queC	7-cyano-7-deazaguanine synthase		[341247,341975]/+	39.0	tatGaag	tttggaatcatctcaaaccacttttgcccttactttataagattaCtttgaatgaaacttgtaccagcgcTtgtatttat	COG0603	R	General function prediction only	POORLY CHARACTERIZED
tss_1663	341234	+	9.78294034091	internal	LMANv2_60065	ygcM	6-pyruvoyl tetrahydrobiopterin synthase (PTPS)		[340851,341237]/+	-383.0	tgtGtag	cccttactttataagattactttgaatgaaacttgtaccagcgctTgtatttatgaaggccctaataaaaAttctagtgt	COG0720	H	Coenzyme transport and metabolism	METABOLISM
tss_1663	341234	+	9.78294034091	primary	LMANv2_60066	queC	7-cyano-7-deazaguanine synthase		[341247,341975]/+	13.0	tgtGtag	cccttactttataagattactttgaatgaaacttgtaccagcgctTgtatttatgaaggccctaataaaaAttctagtgt	COG0603	R	General function prediction only	POORLY CHARACTERIZED
tss_1664	341368	+	21.1963707386	internal	LMANv2_60066	queC	7-cyano-7-deazaguanine synthase		[341247,341975]/+	-121.0	cttGtct	aaaaaatttttcctctaaaactgattcatcaaacaacaaagcagtTgtacttttgtctgggggattggatTctactactt	COG0603	R	General function prediction only	POORLY CHARACTERIZED
tss_1667	341603	+	27.7183309659	internal	LMANv2_60066	queC	7-cyano-7-deazaguanine synthase		[341247,341975]/+	-356.0	tccGggg	ggttcgtctcttacgcaaaagtcgcttcacgttcctaaaaattctTtaagaaaagaagaaatacctaacaCgtatgttcc	COG0603	R	General function prediction only	POORLY CHARACTERIZED
tss_1668	341675	+	42.3927414773	internal	LMANv2_60066	queC	7-cyano-7-deazaguanine synthase		[341247,341975]/+	-428.0	tatCgga	tatgttccggggcggaatattctttttctttcttttgcagtttctCttgcggaaggaaccggttctgattCtatttatat	COG0603	R	General function prediction only	POORLY CHARACTERIZED
tss_1670	341884	+	4.89147017045	internal	LMANv2_60066	queC	7-cyano-7-deazaguanine synthase		[341247,341975]/+	-637.0	gctAcga	tcttcaaaatctttctaaaaaagaaatcgttcttcttgggaatcaAttgaaagttccttttcatcttacaTtctcttgct	COG0603	R	General function prediction only	POORLY CHARACTERIZED
tss_1670	341884	+	4.89147017045	secondary	LMANv2_60067		Proton-translocating transhydrogenase subunit alpha		[342053,342337]/+	169.0	gctAcga	tcttcaaaatctttctaaaaaagaaatcgttcttcttgggaatcaAttgaaagttccttttcatcttacaTtctcttgct	COG3288	C	Energy production and conversion	METABOLISM
tss_1671	341896	+	6.52196022727	internal	LMANv2_60066	queC	7-cyano-7-deazaguanine synthase		[341247,341975]/+	-649.0	agaAcgg	ttctaaaaaagaaatcgttcttcttgggaatcaattgaaagttccTtttcatcttacattctcttgctacGatcctaaga	COG0603	R	General function prediction only	POORLY CHARACTERIZED
tss_1671	341896	+	6.52196022727	secondary	LMANv2_60067		Proton-translocating transhydrogenase subunit alpha		[342053,342337]/+	157.0	agaAcgg	ttctaaaaaagaaatcgttcttcttgggaatcaattgaaagttccTtttcatcttacattctcttgctacGatcctaaga	COG3288	C	Energy production and conversion	METABOLISM
tss_1672	341912	+	9.78294034091	internal	LMANv2_60066	queC	7-cyano-7-deazaguanine synthase		[341247,341975]/+	-665.0	tggAaaa	gttcttcttgggaatcaattgaaagttccttttcatcttacattcTcttgctacgatcctaagaacgggaAagcatgtgg	COG0603	R	General function prediction only	POORLY CHARACTERIZED
tss_1672	341912	+	9.78294034091	secondary	LMANv2_60067		Proton-translocating transhydrogenase subunit alpha		[342053,342337]/+	141.0	tggAaaa	gttcttcttgggaatcaattgaaagttccttttcatcttacattcTcttgctacgatcctaagaacgggaAagcatgtgg	COG3288	C	Energy production and conversion	METABOLISM
tss_1674	341980	+	180.984396307	primary	LMANv2_60067		Proton-translocating transhydrogenase subunit alpha		[342053,342337]/+	73.0	ttcAtcg	gaaagcatgtggaaaatgcgacgcctgtctattgagaaaaaaaggTtttcaggagactggagtttctgaaAagtgatttc	COG3288	C	Energy production and conversion	METABOLISM
tss_1676	342209	+	8.15245028409	internal	LMANv2_60067		Proton-translocating transhydrogenase subunit alpha		[342053,342337]/+	-156.0	cttCatt	ctcctcttttgcatactcctcttatgtcaggttccaacgctatttCtgggatcacgattattggggcgatTctatctctt	COG3288	C	Energy production and conversion	METABOLISM
tss_1676	342209	+	8.15245028409	primary	LMANv2_60068	pntB	pyridine nucleotide transhydrogenase, beta subunit		[342340,343740]/+	131.0	cttCatt	ctcctcttttgcatactcctcttatgtcaggttccaacgctatttCtgggatcacgattattggggcgatTctatctctt	COG1282	C	Energy production and conversion	METABOLISM
tss_1677	342374	+	13.0439204545	internal	LMANv2_60068	pntB	pyridine nucleotide transhydrogenase, beta subunit		[342340,343740]/+	-34.0	tccTttc	taactcatagaatgttaggaatgttcaagaagaaagaaaaataaaTatgacagcatcaattattaatttaAtttatctcc	COG1282	C	Energy production and conversion	METABOLISM
tss_1678	342394	+	60.3281321023	internal	LMANv2_60068	pntB	pyridine nucleotide transhydrogenase, beta subunit		[342340,343740]/+	-54.0	atcAtag	atgttcaagaagaaagaaaaataaatatgacagcatcaattattaAtttaatttatctcctttcctccatCctttttatc	COG1282	C	Energy production and conversion	METABOLISM
tss_1679	342877	+	44.0232315341	internal	LMANv2_60068	pntB	pyridine nucleotide transhydrogenase, beta subunit		[342340,343740]/+	-537.0	ttcGttg	ccgaaaaagcggttcgttatcctggagaccaaatcgtaaaagtgcTtttcctattgggttctttagttctAagttacttc	COG1282	C	Energy production and conversion	METABOLISM
tss_1680	343304	+	4.89147017045	internal	LMANv2_60068	pntB	pyridine nucleotide transhydrogenase, beta subunit		[342340,343740]/+	-964.0	cacAagc	atctgcagaagaagttgctatgttattggatatggcccagagggtTgtgattgttccaggttatggaatgGcggttgcac	COG1282	C	Energy production and conversion	METABOLISM
tss_1681	343310	+	8.15245028409	internal	LMANv2_60068	pntB	pyridine nucleotide transhydrogenase, beta subunit		[342340,343740]/+	-970.0	ctcAgca	agaagaagttgctatgttattggatatggcccagagggttgtgatTgttccaggttatggaatggcggttGcacaagctc	COG1282	C	Energy production and conversion	METABOLISM
tss_1683	343486	+	4.89147017045	internal	LMANv2_60068	pntB	pyridine nucleotide transhydrogenase, beta subunit		[342340,343740]/+	-1146.0	caaGtgg	tgaacgttttacttgcagaagcggatattccttatgataagatgaAggaaatggatgagatcaatccttcTttcgaacaa	COG1282	C	Energy production and conversion	METABOLISM
tss_1689	344808	+	68.4805823864	primary	LMANv2_60069		conserved exported protein of unknown function		[344844,345347]/+	36.0	gccCtta	tgataaaatttttctgttatagttaaatttctatgtaaatttaacTttacataatgttgtttttagaaaaAcgttatgcc
tss_1690	345051	+	44.0232315341	internal	LMANv2_60069		conserved exported protein of unknown function		[344844,345347]/+	-207.0	gttGcat	acattacagttaaggataaagacggttacaatcattttttagtgtTcacaaagattatgactccagataaAtcatacgtt
tss_1691	345328	+	1.63049005682	internal	LMANv2_60069		conserved exported protein of unknown function		[344844,345347]/+	-484.0	aagAaat	attgagtatcttccaaaaaaataaaacggtttttgaatatacgatTgcaaccaaggataatttcaaaaagGctttgaaag
tss_1692	345360	+	4.89147017045	orphan							taaAgga	ttgaatatacgattgcaaccaaggataatttcaaaaaggctttgaAagaaattacaactgtagagtagagTtgaaaataa
tss_1693	345722	+	6.52196022727	primary	LMANv2_60070		conserved protein of unknown function		[345732,346004]/+	10.0	aaaAgtc	aatactgctaggaattttattttaggagatcacggtgttttttagAtgaatttatagacgacgaacttaaAaatacaaaa
tss_1694	348298	+	4.89147017045	internal	LMANv2_60073		protein of unknown function	not expressed in RNAseq	[348217,348333]/+	-81.0	cttGaaa	tgaaaataattaacgtaggcattaagtttttgaataaaattacatTtactaaattaaaaattcattttatAaaaatcctt
tss_1694	348298	+	4.89147017045	secondary	LMANv2_60074	glcG	GlcG		[348375,348863]/+	77.0	cttGaaa	tgaaaataattaacgtaggcattaagtttttgaataaaattacatTtactaaattaaaaattcattttatAaaaatcctt	COG3193	R	General function prediction only	POORLY CHARACTERIZED
tss_1695	348315	+	19.5658806818	internal	LMANv2_60073		protein of unknown function	not expressed in RNAseq	[348217,348333]/+	-98.0	tacTtta	ggcattaagtttttgaataaaattacatttactaaattaaaaattCattttataaaaatccttgaaagtaAaatctatac
tss_1695	348315	+	19.5658806818	primary	LMANv2_60074	glcG	GlcG		[348375,348863]/+	60.0	tacTtta	ggcattaagtttttgaataaaattacatttactaaattaaaaattCattttataaaaatccttgaaagtaAaatctatac	COG3193	R	General function prediction only	POORLY CHARACTERIZED
tss_1697	349008	+	1.63049005682	orphan							gtaAttc	tcaatgaattaagagtttgtcctaaaacctcaaagaattttacgcAatcattctttagaaatttttaataAaatgaagta
tss_1698	349042	+	3.26098011364	orphan							tttCaag	gaattttacgcaatcattctttagaaatttttaataaaatgaagtAattcctacaaattaggttgcatttTgcgaacttt
tss_1699	349058	+	6.52196022727	orphan							atgGatc	ttctttagaaatttttaataaaatgaagtaattcctacaaattagGttgcattttgcgaactttcaagcaCttctctatg
tss_1701	349398	+	3.26098011364	orphan							tatGtaa	ataggccaattctaaaagttgtaaaaaatgttttttgaaaatttgTtctcattttttacgccaaacgtatGttagattat
tss_1702	352155	+	4.89147017045	primary	LMANv2_60080		STAS domain protein	not expressed in RNAseq	[352215,352505]/+	60.0	gaaGaga	aatgagttttctcaaacattatttctctcccttctcaaaaatcggTtgaatttgagatttccagaatagaTttttttgaa
tss_1704	352272	+	19.5658806818	internal	LMANv2_60080		STAS domain protein	not expressed in RNAseq	[352215,352505]/+	-57.0	cacGatt	ggaagaacttggaatgaattcccatgtcagaaatccctgaaacaaTtgaaatcactccggatttgagtacTctttttcac
tss_1707	352902	+	185.875866477	primary	LMANv2_60081		putative lipoprotein	not expressed in RNAseq	[352902,353243]/+	0.0	tctAtga	gacaaaatgcgttcgaactcttagccaagaagtagcgattttcatTggacagatagagaagcatctctatAtttgaatct
tss_1711	353427	+	4.89147017045	internal	LMANv2_60082		Tetratricopeptide repeat protein		[353276,354325]/+	-151.0	ctgCttt	cgaaagttttccggaatctaatcaagatcaggttcctttaagtccGactgatgcagccagacgtaaaattCaaattactg	COG0457	R	General function prediction only	POORLY CHARACTERIZED
tss_1712	353644	+	3.26098011364	internal	LMANv2_60082		Tetratricopeptide repeat protein		[353276,354325]/+	-368.0	attGgga	ggaaggtatcctcaatcgaaaaattctcttttaaaagcgattcagAttcattccagtcacgacccttcttActatttatt	COG0457	R	General function prediction only	POORLY CHARACTERIZED
tss_1713	353786	+	8.15245028409	internal	LMANv2_60082		Tetratricopeptide repeat protein		[353276,354325]/+	-510.0	gcaAaag	tggaactttctaattacaatccgttttatagaatcaacttggcatTggcttattttgagactggaaatttTttaagagca	COG0457	R	General function prediction only	POORLY CHARACTERIZED
tss_1714	354039	+	4.89147017045	internal	LMANv2_60082		Tetratricopeptide repeat protein		[353276,354325]/+	-763.0	aaaGatt	tgtaatggagattcatcaaaattacagaaaggcaattaaaatttaTtctcagtatggtgaacttcctcttCacgaaaaaa	COG0457	R	General function prediction only	POORLY CHARACTERIZED
tss_1715	354760	+	3.26098011364	internal	LMANv2_60083		conserved membrane protein of unknown function	not expressed in RNAseq	[354523,355764]/+	-237.0	tttAtct	tttctattctttctgatttgttctctttttttatgaaaaaaagaaGagcacaggattttgctatatcgatTattttattt
tss_1716	354805	+	4.89147017045	internal	LMANv2_60083		conserved membrane protein of unknown function	not expressed in RNAseq	[354523,355764]/+	-282.0	attTcga	gagcacaggattttgctatatcgattattttatttatcttttcagTttattattcgatcggagtttatgaAgtaatcatt
tss_1718	355642	+	9.78294034091	internal	LMANv2_60083		conserved membrane protein of unknown function	not expressed in RNAseq	[354523,355764]/+	-1119.0	aatCcaa	tttataattcccccattcgttggaggcggattaaaaagttggaatTggcgaatttaaaaaactattttatAatagaaaat
tss_1719	356448	+	3.26098011364	orphan							ggaActa	agtccgtccgtttggaatatgtaggaactccaacgttttgaatttGcggaattttggcagatccctgataAaatgtggga
tss_1720	357862	+	3.26098011364	antisense	LMANv2_60086		Dienelactone hydrolase family protein	not expressed in RNAseq	[357389,358366]/-		catAggc	tgcaaacacgctgcttcctccgtgagaccatcctagtaaaacgatTcgatcattgttaacaactttggatCttttgacat	COG0412	Q	Secondary metabolites biosynthesis, transport and catabolism	METABOLISM
tss_1723	358488	+	1.63049005682	orphan							tgcTcat	aatgaaaaattatcttggatgagaaacggagatttgaattttcgtTccaatataaaaaggtattattttgAatggtttgc
tss_1725	358632	+	4.89147017045	orphan							tagAatt	atttcttatttttatgatgcctactgaacgacgattgaataaagcTgttaaaaattcctggtctactattAataaaatag
tss_1726	358751	+	8.15245028409	secondary	LMANv2_60087		conserved membrane protein of unknown function	not expressed in RNAseq	[358995,359690]/+	244.0	tttGtaa	atttttcaacaactctaatgcagaaaatggttctgagtaatttatCgtcaaatggacgtttttctggtaaAtttaaattt
tss_1727	358781	+	11.4134303977	primary	LMANv2_60087		conserved membrane protein of unknown function	not expressed in RNAseq	[358995,359690]/+	214.0	atcCttt	ttctgagtaatttatcgtcaaatggacgtttttctggtaaatttaAatttgtaataagttacgttaggcaAaatttaatc
tss_1728	358960	+	4.89147017045	secondary	LMANv2_60087		conserved membrane protein of unknown function	not expressed in RNAseq	[358995,359690]/+	35.0	tatAaaa	atttaatattttgccttgaaaaggtttttgtgacagaaacttaagAtattcaattttataaggattggtaAaacgggtat
tss_1730	359404	+	24.4573508523	internal	LMANv2_60087		conserved membrane protein of unknown function	not expressed in RNAseq	[358995,359690]/+	-409.0	tacTtta	ttttcaggatacattaatcactccgaacgatcatcgaaatttattTcttttctttttcgttttttacataTtcttaatac
tss_1731	360021	+	3.26098011364	orphan							attGaag	tcgtaattccgacagatttatattagagttgttgaaaaattaattCtccatcggtttccattgcattgaaAtgaacgatt
tss_1733	363159	+	9.78294034091	antisense	LMANv2_60088	gcvP	glycine decarboxylase, PLP-dependent, subunit (protein P) of glycine cleavage complex		[360801,363695]/-		agcGgtt	attcctaaaggattggctcttgtaacgacaacgtctatagtttgtGgatgacaaagttccgacacaaagaAttttttagc	COG0403,COG1003	E	Amino acid transport and metabolism	METABOLISM
tss_1734	365713	+	27.7183309659	antisense	LMANv2_60092		protein of unknown function	not expressed in RNAseq	[365793,365912]/-	80.0	tatAtaa	attctattctgtttttaaaaaacttttttagcactaaattcttgtAggagtttacacattctaagttcgaTcctgtttat
tss_1735	365911	+	6.52196022727	antisense	LMANv2_60092		protein of unknown function	not expressed in RNAseq	[365793,365912]/-		ttcAaat	tttgtgactttgtttttatagatgaagttgaatctaagttttcaaCttgttttttaataagatcaaattcTattatattc
tss_1736	365991	+	11.4134303977	primary	LMANv2_60093		conserved protein of unknown function	not expressed in RNAseq	[365991,366251]/+	0.0	attAtga	aaattataaagtgagatctcttttttgaacagtcatcgattaagaCttgaataacgttacaaacatattaAataactatt
tss_1737	366168	+	3.26098011364	orphan							aatGaag	acgcttgtagaaatcgtgctcaagcttgttttgctggatttgcacTtgtaaatgtactctttcatatagaAgtatcaaat
tss_1738	366434	+	4.89147017045	orphan							cacAacg	ttagattgaaatataatagagttgttgaaaaattttatagtatagAttagcaaaactgcttcaatggcccAttttaacac
tss_1740	366844	+	4.89147017045	internal	LMANv2_60094		conserved exported protein of unknown function	not expressed in RNAseq	[366735,367070]/+	-109.0	aatCcgc	tttaattttaacgttatttgtagttcagtgttctgaactttccccTcgtcaaaaatgttacgaagataatTactgtaaat
tss_1744	368414	+	16.3049005682	antisense	LMANv2_60096		conserved exported protein of unknown function		[367340,369004]/-		ttcAtcc	tgaagatctccaaacttatctttttcggattgtccgtcttttttcTtatccaattctttattaacttcgtCttccaattc	COG1196	D	Cell cycle control, cell division, chromosome partitioning	CELLULAR PROCESSES AND SIGNALING
tss_1745	369164	+	107.61234375	primary	LMANv2_60097	serC	Phosphoserine aminotransferase		[369164,370255]/+	0.0	cttAtgt	acaaggatttttccccatctgtagtctcctttgtcgtaagaaagtTgattccccacctcccttttgcaacCttatccctt	['COG1932' 'COG1932']	['E' 'H']	['Amino acid transport and metabolism' 'Coenzyme transport and metabolism']	['METABOLISM' 'METABOLISM']
tss_1748	369436	+	6.52196022727	internal	LMANv2_60097	serC	Phosphoserine aminotransferase		[369164,370255]/+	-272.0	tctTttg	ttgaatcttggagaggattattcgatcgcttttttttcaggaggaGccacgttacatttctctgctcttcCactcaatct	['COG1932' 'COG1932']	['E' 'H']	['Amino acid transport and metabolism' 'Coenzyme transport and metabolism']	['METABOLISM' 'METABOLISM']
tss_1751	369898	+	1.63049005682	internal	LMANv2_60097	serC	Phosphoserine aminotransferase		[369164,370255]/+	-734.0	tacGtat	atttcaggaagaaaaattccgattctcttagattattctgtcatgGtaaagaatcgatctctttacaataCtccttctac	['COG1932' 'COG1932']	['E' 'H']	['Amino acid transport and metabolism' 'Coenzyme transport and metabolism']	['METABOLISM' 'METABOLISM']
tss_1752	369923	+	4.89147017045	internal	LMANv2_60097	serC	Phosphoserine aminotransferase		[369164,370255]/+	-759.0	cttGtat	tcttagattattctgtcatggtaaagaatcgatctctttacaataCtccttctacgtattctatttatatCgccaagctt	['COG1932' 'COG1932']	['E' 'H']	['Amino acid transport and metabolism' 'Coenzyme transport and metabolism']	['METABOLISM' 'METABOLISM']
tss_1755	370293	+	3.26098011364	internal	LMANv2_60098		conserved exported protein of unknown function	not expressed in RNAseq	[370255,370854]/+	-38.0	tttGatc	aaagttgatttcctttatgaaggattttgaatctaagatttgatgAagtttttatcctttaaaaagttttTtctaatttt
tss_1756	370317	+	3.26098011364	internal	LMANv2_60098		conserved exported protein of unknown function	not expressed in RNAseq	[370255,370854]/+	-62.0	cggAgct	ttttgaatctaagatttgatgaagtttttatcctttaaaaagtttTttctaattttgatccgagtttttaCattagtcgg
tss_1758	371033	+	21.1963707386	orphan							aacGatt	tttgatgattgttacaaaacgtcgattctatgaggtaatttgataTtgtttagaatggtaaagtatctaaAattctaaac
tss_1759	371245	+	102.72087358	secondary	LMANv2_60099	rpiB	Ribose-5-phosphate isomerase B		[371341,371778]/+	96.0	agaGttc	ctcaataactctatgataaagccttgtttgatcatagaataagaaTacgacgtttaacgataaaatagatAtttgtaaga	COG0698	G	Carbohydrate transport and metabolism	METABOLISM
tss_1760	371303	+	45.6537215909	secondary	LMANv2_60099	rpiB	Ribose-5-phosphate isomerase B		[371341,371778]/+	38.0	cttGaaa	gataaaatagatatttgtaagagttcctcggaaactttcactaatAtttacaaactggacacggtcaaaaTtatttgctt	COG0698	G	Carbohydrate transport and metabolism	METABOLISM
tss_1761	371336	+	119.025774148	primary	LMANv2_60099	rpiB	Ribose-5-phosphate isomerase B		[371341,371778]/+	5.0	tttAgat	actttcactaatatttacaaactggacacggtcaaaattatttgcTtgaaacctaaatacagtcgggacaTaaccaattt	COG0698	G	Carbohydrate transport and metabolism	METABOLISM
tss_1762	371761	+	8.15245028409	primary	LMANv2_60100		conserved protein of unknown function	not expressed in RNAseq	[371842,373764]/+	81.0	ctcGaga	agttggctcttaatatcgtacgtacttggataaatacttcttttgAaggtggacgccatgaaagaagggtCaatcaactc
tss_1763	371788	+	4.89147017045	secondary	LMANv2_60100		conserved protein of unknown function	not expressed in RNAseq	[371842,373764]/+	54.0	ctgGatg	ggataaatacttcttttgaaggtggacgccatgaaagaagggtcaAtcaactcgagactttaaattcttaAtaaaaactg
tss_1768	372549	+	14.6744105114	internal	LMANv2_60100		conserved protein of unknown function	not expressed in RNAseq	[371842,373764]/+	-707.0	gcgGttt	agttacggttgggatttaaagatcgcggacgatcgactcaaagcaGgtttttattctttttttgaaacggAagaaaagcg
tss_1773	373131	+	3.26098011364	internal	LMANv2_60100		conserved protein of unknown function	not expressed in RNAseq	[371842,373764]/+	-1289.0	tttGgga	aaattagaaaattctaaaatagattctcttgaaccagatacctatAggatccctttaaaatattctctaaAaaaattttt
tss_1775	373325	+	3.26098011364	internal	LMANv2_60100		conserved protein of unknown function	not expressed in RNAseq	[371842,373764]/+	-1483.0	cgaGtgt	gacctttagagaaacaaatcctcctgtacgtcctctcggtctaaaAgttgctgaaaatggtgttgacgatAgcggcccga
tss_1776	373340	+	8.15245028409	internal	LMANv2_60100		conserved protein of unknown function	not expressed in RNAseq	[371842,373764]/+	-1498.0	attGgaa	aaatcctcctgtacgtcctctcggtctaaaagttgctgaaaatggTgttgacgatagcggcccgagtgtaTgtctaaatt
tss_1777	373802	+	1.63049005682	antisense	LMANv2_60101		conserved protein of unknown function		[373726,374142]/-		tccActg	cacattaagtgatcccgttgaagtttattttttgagcgagtagtaTcttgatcattttttggtctggaagAtttttatcc
tss_1778	373873	+	3.26098011364	antisense	LMANv2_60101		conserved protein of unknown function		[373726,374142]/-		tccAaac	tttttatccactgtgataaaaccgtccaaatctttttggattgcgAttgatatttcgttccaaacccattCtatgtttcc
tss_1779	375371	+	8.15245028409	antisense	LMANv2_60104		conserved protein of unknown function		[374949,377039]/-		cctGagc	ccctaaaatttttcgatcgtattcttcgaacgcgggaattactggTtccaaagaatgaaagattaaatttTctatttcct	COG0459,COG0466	O	Posttranslational modification, protein turnover, chaperones	CELLULAR PROCESSES AND SIGNALING
tss_1780	376341	+	6.52196022727	antisense	LMANv2_60104		conserved protein of unknown function		[374949,377039]/-		caaGaat	atttcttgaatttcttttccttccttatgagtgaaaaaattccgtTtgattcttaatattcgaatcatgaAatcgatcaa	COG0459,COG0466	O	Posttranslational modification, protein turnover, chaperones	CELLULAR PROCESSES AND SIGNALING
tss_1782	377613	+	4.89147017045	antisense	LMANv2_60105		conserved protein of unknown function		[377036,377968]/-		tttGtag	ttcccattgaatcaaaattgatcccggaaggcgaaattttcagatCtcctaaacgaagatctttattaaaAatctctttt
tss_1783	377931	+	27.7183309659	antisense	LMANv2_60105		conserved protein of unknown function		[377036,377968]/-		gttAagg	aaaactccatagaagattctttccattctttcttgaaaaaaggaaTggaaatcggaatcagccctaatagAatcagtgtt
tss_1783	377931	+	27.7183309659	primary	LMANv2_60106		conserved protein of unknown function		[378081,379052]/+	150.0	gttAagg	aaaactccatagaagattctttccattctttcttgaaaaaaggaaTggaaatcggaatcagccctaatagAatcagtgtt	COG0696	G	Carbohydrate transport and metabolism	METABOLISM
tss_1785	378065	+	8.15245028409	secondary	LMANv2_60106		conserved protein of unknown function		[378081,379052]/+	16.0	aagGcag	tctttgggttcaaccgaaaagtagaaaaccgaacggaattactgcTtgtcttaaaactcagatcgtctttTtacaaaaag	COG0696	G	Carbohydrate transport and metabolism	METABOLISM
tss_1787	378179	+	3.26098011364	internal	LMANv2_60106		conserved protein of unknown function		[378081,379052]/+	-98.0	actCgcc	atcgatgggattggatttggcccagatgatccagagacaaatcctTtttccagatatgcaaagtcgttttTtttaccact	COG0696	G	Carbohydrate transport and metabolism	METABOLISM
tss_1789	378234	+	4.89147017045	internal	LMANv2_60106		conserved protein of unknown function		[378081,379052]/+	-153.0	tttTtaa	atgcaaagtcgttttttttaccactcgccggaaaatcaattccgcAaaatgcgcctttatctctgaaaaaTgcggtcttt	COG0696	G	Carbohydrate transport and metabolism	METABOLISM
tss_1793	378614	+	6.52196022727	internal	LMANv2_60106		conserved protein of unknown function		[378081,379052]/+	-533.0	ttaTtta	gggatggatgatcttcgtcggggaagggggctttatatggatattAcccacgaatatctcaaagaattttCcagaggtta	COG0696	G	Carbohydrate transport and metabolism	METABOLISM
tss_1801	379106	+	1.63049005682	secondary	LMANv2_60107		Pentapeptide repeat protein	not expressed in RNAseq	[379225,379614]/+	119.0	aagTtct	gaatttatcaaaagcgaagtgacctaacgtgagttaggttaagatTataaaagggaattctatgaaatccAaatacaaag	COG1357	S	Function unknown	POORLY CHARACTERIZED
tss_1802	379204	+	4.89147017045	primary	LMANv2_60107		Pentapeptide repeat protein	not expressed in RNAseq	[379225,379614]/+	21.0	aaaAgga	ttcataaaatcgtcgttttgggatgtcagttcgttttgtagaggtTcccaaaaattacaacttgtttcaaAatcgtaaaa	COG1357	S	Function unknown	POORLY CHARACTERIZED
tss_1803	379494	+	1.63049005682	internal	LMANv2_60107		Pentapeptide repeat protein	not expressed in RNAseq	[379225,379614]/+	-269.0	aatTata	ttttgtaatctcaaaactatatctttccgagattgttctatcgagAattgttatatttccgattgccataTcgaatcaat	COG1357	S	Function unknown	POORLY CHARACTERIZED
tss_1804	381848	+	13.0439204545	antisense	LMANv2_60109		conserved exported protein of unknown function		[380860,382434]/-		tctGcag	ccaaaaaagtggattcgggatgactgagttcggtgagtttttctgCttttctcatcaaggataaagaagaCataggttct
tss_1805	381921	+	4.89147017045	antisense	LMANv2_60109		conserved exported protein of unknown function		[380860,382434]/-		ggtAttt	aggttctgcagaacgataaacagtataaacagtcgcgtttgggatTgccttttcgtagggggtccaattcAatcgaaggt
tss_1807	382030	+	4.89147017045	antisense	LMANv2_60109		conserved exported protein of unknown function		[380860,382434]/-		tgtAgtg	ataacccttgcgtcgtctgggatttccgggattttgttttccgttGgagttaacgcgtgttcgatgacgaCcggaattgt
tss_1808	382442	+	6.52196022727	orphan							tcaAcgt	ggtcctgagctcccggaaaggaaacgagtatcatcaaagaaaataAtagcaatatccgggtactaattttCataagatca
tss_1809	382686	+	4.89147017045	secondary	LMANv2_60110		conserved protein of unknown function		[382765,383427]/+	79.0	tgtAagt	gaagaagagagatttttttgttaaaatgtgggaactcacacatatCttgaattttgtagaagaaacgtaaActtcattgt	['COG0500' 'COG0500']	['Q' 'R']	['Secondary metabolites biosynthesis, transport and catabolism'
tss_1810	382697	+	4.89147017045	secondary	LMANv2_60110		conserved protein of unknown function		[382765,383427]/+	68.0	gaaActa	atttttttgttaaaatgtgggaactcacacatatcttgaattttgTagaagaaacgtaaacttcattgtaAgttgtggaa	['COG0500' 'COG0500']	['Q' 'R']	['Secondary metabolites biosynthesis, transport and catabolism'
tss_1811	382756	+	52.1756818182	primary	LMANv2_60110		conserved protein of unknown function		[382765,383427]/+	9.0	cccAata	acttcattgtaagttgtggaaactatcacaataaagatttccgatTtgacatttctgaaagaatcaatagAcataatccc	['COG0500' 'COG0500']	['Q' 'R']	['Secondary metabolites biosynthesis, transport and catabolism'
tss_1816	382905	+	48.9147017045	internal	LMANv2_60110		conserved protein of unknown function		[382765,383427]/+	-140.0	aatGgga	cgtagagaactcacaccacctgaaatcgtatttaaacacttcaacTtgaaagaagttatgaacctagtagAttttggaat	['COG0500' 'COG0500']	['Q' 'R']	['Secondary metabolites biosynthesis, transport and catabolism'
tss_1819	383289	+	9.78294034091	internal	LMANv2_60110		conserved protein of unknown function		[382765,383427]/+	-524.0	ttaTcat	atgaaaaatgaatattcgatcggaccaaaaatcaacgataagattTccttagacaaaatgaaattcttagCtgagcttta	['COG0500' 'COG0500']	['Q' 'R']	['Secondary metabolites biosynthesis, transport and catabolism'
tss_1820	387423	+	3.26098011364	antisense	LMANv2_60114		Bacterial sugar transferase	not expressed in RNAseq	[386127,387521]/-		aaaAcca	tctttcatcgttctaaatttaaaaattagaaacggtttttttaaaAgaccgagtcgttcctgaaaaaagaAaattggaaa	COG2148	M	Cell wall/membrane/envelope biogenesis	CELLULAR PROCESSES AND SIGNALING
tss_1822	387628	+	35.87078125	primary	LMANv2_60115		Response regulator receiver domain protein	not expressed in RNAseq	[387636,388397]/+	8.0	gtcTttc	aagaatgcatcctcttgagtgcaaattataaagcactcaagtgctTgacacagtttaataaagaaacataGaatctggtc	['COG2197' 'COG2197']	['K' 'T']	['Transcription' 'Signal transduction mechanisms']	['INFORMATION STORAGE AND PROCESSING' 'CELLULAR PROCESSES AND SIGNALING']
tss_1824	387705	+	1.63049005682	internal	LMANv2_60115		Response regulator receiver domain protein	not expressed in RNAseq	[387636,388397]/+	-69.0	gaaGgta	gtctttcatctatgaaagaaaaagttttaaatctattgattgtagAagacaatgaaaggttgcgaaagtcCcttatagaa	['COG2197' 'COG2197']	['K' 'T']	['Transcription' 'Signal transduction mechanisms']	['INFORMATION STORAGE AND PROCESSING' 'CELLULAR PROCESSES AND SIGNALING']
tss_1827	388073	+	19.5658806818	internal	LMANv2_60115		Response regulator receiver domain protein	not expressed in RNAseq	[387636,388397]/+	-437.0	agtAaaa	atgattgttccattgattgaactcgcttacgaaggtaaaagttttGtggatcccgaaatagaaaccaggaTcgtggaagt	['COG2197' 'COG2197']	['K' 'T']	['Transcription' 'Signal transduction mechanisms']	['INFORMATION STORAGE AND PROCESSING' 'CELLULAR PROCESSES AND SIGNALING']
tss_1827	388073	+	19.5658806818	primary	LMANv2_60116		putative membrane protein	not expressed in RNAseq	[388351,390582]/+	278.0	agtAaaa	atgattgttccattgattgaactcgcttacgaaggtaaaagttttGtggatcccgaaatagaaaccaggaTcgtggaagt	COG0642	T	Signal transduction mechanisms	CELLULAR PROCESSES AND SIGNALING
tss_1828	389701	+	3.26098011364	internal	LMANv2_60116		putative membrane protein	not expressed in RNAseq	[388351,390582]/+	-1350.0	ttcAaaa	gaatcccttttgttgcggatatgattttaacttatccgatagatcTggaaaaaaataaaaatatagattaTaatatattc	COG0642	T	Signal transduction mechanisms	CELLULAR PROCESSES AND SIGNALING
tss_1829	389718	+	6.52196022727	internal	LMANv2_60116		putative membrane protein	not expressed in RNAseq	[388351,390582]/+	-1367.0	attTttt	gatatgattttaacttatccgatagatctggaaaaaaataaaaatAtagattataatatattcaaaaagcAaaatgtatt	COG0642	T	Signal transduction mechanisms	CELLULAR PROCESSES AND SIGNALING
tss_1830	389794	+	4.89147017045	internal	LMANv2_60116		putative membrane protein	not expressed in RNAseq	[388351,390582]/+	-1443.0	aacGatc	tattttttgaaaacgaagatataacttatttagaagaaaatgataTtcctgattttgttctttgtctcaaAgtattaaac	COG0642	T	Signal transduction mechanisms	CELLULAR PROCESSES AND SIGNALING
tss_1831	389940	+	9.78294034091	internal	LMANv2_60116		putative membrane protein	not expressed in RNAseq	[388351,390582]/+	-1589.0	ttcTtta	gaaatcgaaacggcaaaagcggcggcttcttggatacttttttcaCtttttgttgaaagtaattctcttaTtttaagttc	COG0642	T	Signal transduction mechanisms	CELLULAR PROCESSES AND SIGNALING
tss_1832	389972	+	17.935390625	internal	LMANv2_60116		putative membrane protein	not expressed in RNAseq	[388351,390582]/+	-1621.0	ggaTttt	gatacttttttcactttttgttgaaagtaattctcttattttaagTtctttacaaaaaaaacatatagaaGagcaaagga	COG0642	T	Signal transduction mechanisms	CELLULAR PROCESSES AND SIGNALING
tss_1835	390415	+	4.89147017045	internal	LMANv2_60116		putative membrane protein	not expressed in RNAseq	[388351,390582]/+	-2064.0	atcAaaa	cgggcgagcgagcaaacgaaaaaatttccatcgcatttttagaaaGcgacaaggacaaaaaagggattttAattcggatc	COG0642	T	Signal transduction mechanisms	CELLULAR PROCESSES AND SIGNALING
tss_1835	390415	+	4.89147017045	primary	LMANv2_60117		conserved protein of unknown function		[390600,391229]/+	185.0	atcAaaa	cgggcgagcgagcaaacgaaaaaatttccatcgcatttttagaaaGcgacaaggacaaaaaagggattttAattcggatc
tss_1836	390661	+	6.52196022727	internal	LMANv2_60117		conserved protein of unknown function		[390600,391229]/+	-61.0	aatAttc	gaaattgataggataacaaatgaacccatttacggaaaaatttttAagacaattggatgcgcttcgcaatCataaggaat
tss_1838	390791	+	4.89147017045	internal	LMANv2_60117		conserved protein of unknown function		[390600,391229]/+	-191.0	aaaCatt	gaaataattcgatctatgacggaagatctatcggaaaatttcagaAaaatcgagaatacatatttatcccTagaaaaaaa
tss_1839	390800	+	14.6744105114	internal	LMANv2_60117		conserved protein of unknown function		[390600,391229]/+	-200.0	tgtGatc	cgatctatgacggaagatctatcggaaaatttcagaaaaatcgagAatacatatttatccctagaaaaaaAcattcgtgt
tss_1842	393497	+	8.15245028409	antisense	LMANv2_60119		conserved protein of unknown function		[392597,393706]/-		ttcGtgg	gttttgttttcgatcaatcgatttttagattttagtaatgaagatGaaaatcgagacgtacggttataagActggccttc	['COG5010' 'COG0457']	['U' 'R']	['Intracellular trafficking, secretion, and vesicular transport'
tss_1843	393513	+	22.8268607955	antisense	LMANv2_60119		conserved protein of unknown function		[392597,393706]/-		attGata	atcgatttttagattttagtaatgaagatgaaaatcgagacgtacGgttataagactggccttcgtggtcTaatatcatt	['COG5010' 'COG0457']	['U' 'R']	['Intracellular trafficking, secretion, and vesicular transport'
tss_1847	396969	+	9.78294034091	antisense	LMANv2_60122		ATP:guanido phosphotransferase, C-terminal catalytic domain protein	not expressed in RNAseq	[396841,397626]/-		aaaAtcc	ggaatttttttgagaaagagcaaaatttttcagataaaaaacgacAaattcggatgaattttcgagataaAattctaaaa	COG3869	E	Amino acid transport and metabolism	METABOLISM
tss_1850	397686	+	4.89147017045	secondary	LMANv2_60123		protein of unknown function	not expressed in RNAseq	[397844,397972]/+	158.0	atcAatg	gatacaggtttcggaagacatagaatattttttcaaaaaaattctActacctttttatatccaatctttcTtgttgaatc
tss_1851	397715	+	11.4134303977	primary	LMANv2_60123		protein of unknown function	not expressed in RNAseq	[397844,397972]/+	129.0	agcActa	ttttcaaaaaaattctactacctttttatatccaatctttcttgtTgaatcaatgattttgttttgcttaActttgtagc
tss_1852	397895	+	19.5658806818	internal	LMANv2_60123		protein of unknown function	not expressed in RNAseq	[397844,397972]/+	-51.0	tttAggc	agatataattttcgaaaacttctgtatctttggtaaaaactttgaGtgctatttttataggtccaagtaaGtttgtgttt
tss_1853	397969	+	6.52196022727	internal	LMANv2_60123		protein of unknown function	not expressed in RNAseq	[397844,397972]/+	-125.0	atcGtga	gtgtttaggcgaaaaattcgaacaattgttcaacgtcttaaatcgAttgtaaatctaagtttgagtgattCgagtttatc
tss_1854	398027	+	16.3049005682	orphan							caaTttt	gtttgagtgattcgagtttatcgtgaactagattgtctaaagtttGggtttacttttgtggaatgtgattTttagttcaa
tss_1855	398145	+	9.78294034091	orphan							tcgTttt	ttccatgtaggaacttgtattaggaacttcaaagaaactattattTgacgtgagtttttgtcgtaaggatTtatgattcg
tss_1856	399245	+	4.89147017045	primary	LMANv2_60126		Site-specific recombinase, phage integrase family		[399262,399840]/+	17.0	aacAgga	gataatcaaaaaacggtgatttcattcagtaatttgataagaagaTtgttgggttttatagagattccttAagttgaaac	COG0582	L	Replication, recombination and repair	INFORMATION STORAGE AND PROCESSING
tss_1857	399341	+	21.1963707386	internal	LMANv2_60126		Site-specific recombinase, phage integrase family		[399262,399840]/+	-79.0	taaAtgc	tatgaatctgagaaaaacgaatccggaaaatgaagaatataaaaaTatacttacagatttagaaataagaAgtttgataa	COG0582	L	Replication, recombination and repair	INFORMATION STORAGE AND PROCESSING
tss_1861	399655	+	3.26098011364	internal	LMANv2_60126		Site-specific recombinase, phage integrase family		[399262,399840]/+	-393.0	gtgAgtt	ctggaagaaatggaaagttgcatcctaaaacgattcaaaaattttTcgaaaaattagaacataaaactggGattcaagtg	COG0582	L	Replication, recombination and repair	INFORMATION STORAGE AND PROCESSING
tss_1861	399655	+	3.26098011364	secondary	LMANv2_60127		Anti-sigma factor antagonist		[399905,400240]/+	250.0	gtgAgtt	ctggaagaaatggaaagttgcatcctaaaacgattcaaaaattttTcgaaaaattagaacataaaactggGattcaagtg	COG1366	T	Signal transduction mechanisms	CELLULAR PROCESSES AND SIGNALING
tss_1862	399798	+	3.26098011364	internal	LMANv2_60126		Site-specific recombinase, phage integrase family		[399262,399840]/+	-536.0	ggtAaaa	tttattgcggactttcttgggttaaaaacaagacgagccgtttacCaattgattgggaaaaaatcgaagtTgaaagcggt	COG0582	L	Replication, recombination and repair	INFORMATION STORAGE AND PROCESSING
tss_1862	399798	+	3.26098011364	secondary	LMANv2_60127		Anti-sigma factor antagonist		[399905,400240]/+	107.0	ggtAaaa	tttattgcggactttcttgggttaaaaacaagacgagccgtttacCaattgattgggaaaaaatcgaagtTgaaagcggt	COG1366	T	Signal transduction mechanisms	CELLULAR PROCESSES AND SIGNALING
tss_1863	399850	+	21.1963707386	secondary	LMANv2_60127		Anti-sigma factor antagonist		[399905,400240]/+	55.0	gttGtaa	ttgggaaaaaatcgaagttgaaagcggtaaaaaaattttctttagAtgaaattctggatattgaaacttaAaaatgagtt	COG1366	T	Signal transduction mechanisms	CELLULAR PROCESSES AND SIGNALING
tss_1864	399882	+	282.07477983	primary	LMANv2_60127		Anti-sigma factor antagonist		[399905,400240]/+	23.0	cctAata	aaattttctttagatgaaattctggatattgaaacttaaaaatgaGttgtaaacgcgtttcgaaaacttaAgttagtcct	COG1366	T	Signal transduction mechanisms	CELLULAR PROCESSES AND SIGNALING
tss_1866	400143	+	3.26098011364	internal	LMANv2_60127		Anti-sigma factor antagonist		[399905,400240]/+	-238.0	gtaTcac	ttcatcttcagggattcgtatctttgtaggtatggtaagagaattGgaaaagcagggaaggaaattgaagCtttgttgta	COG1366	T	Signal transduction mechanisms	CELLULAR PROCESSES AND SIGNALING
tss_1866	400143	+	3.26098011364	secondary	LMANv2_60128		Dolichyl-phosphate-mannose-protein mannosyltransferase		[400277,401764]/+	134.0	gtaTcac	ttcatcttcagggattcgtatctttgtaggtatggtaagagaattGgaaaagcagggaaggaaattgaagCtttgttgta	COG1807	M	Cell wall/membrane/envelope biogenesis	CELLULAR PROCESSES AND SIGNALING
tss_1867	400169	+	4.89147017045	internal	LMANv2_60127		Anti-sigma factor antagonist		[399905,400240]/+	-264.0	tttGatg	taggtatggtaagagaattggaaaagcagggaaggaaattgaagcTttgttgtatcactccacctgtaaaAaaagtattt	COG1366	T	Signal transduction mechanisms	CELLULAR PROCESSES AND SIGNALING
tss_1867	400169	+	4.89147017045	primary	LMANv2_60128		Dolichyl-phosphate-mannose-protein mannosyltransferase		[400277,401764]/+	108.0	tttGatg	taggtatggtaagagaattggaaaagcagggaaggaaattgaagcTttgttgtatcactccacctgtaaaAaaagtattt	COG1807	M	Cell wall/membrane/envelope biogenesis	CELLULAR PROCESSES AND SIGNALING
tss_1870	400315	+	1.63049005682	internal	LMANv2_60128		Dolichyl-phosphate-mannose-protein mannosyltransferase		[400277,401764]/+	-38.0	gttTgct	gcctaaagtccgggtttgccccggattatctccttgggttttatgTcccgttttcttcccgccaagacaaTtacttggtt	COG1807	M	Cell wall/membrane/envelope biogenesis	CELLULAR PROCESSES AND SIGNALING
tss_1872	400341	+	3.26098011364	internal	LMANv2_60128		Dolichyl-phosphate-mannose-protein mannosyltransferase		[400277,401764]/+	-64.0	tttTtct	tatctccttgggttttatgtcccgttttcttcccgccaagacaatTacttggtttgctctggttattttaGtcttttttt	COG1807	M	Cell wall/membrane/envelope biogenesis	CELLULAR PROCESSES AND SIGNALING
tss_1873	400382	+	32.6098011364	internal	LMANv2_60128		Dolichyl-phosphate-mannose-protein mannosyltransferase		[400277,401764]/+	-105.0	cctGttt	caattacttggtttgctctggttattttagtctttttttttctatGgacttcatataacgatcggcttgaGtttcctcct	COG1807	M	Cell wall/membrane/envelope biogenesis	CELLULAR PROCESSES AND SIGNALING
tss_1876	400501	+	8.15245028409	internal	LMANv2_60128		Dolichyl-phosphate-mannose-protein mannosyltransferase		[400277,401764]/+	-224.0	gatGcca	gattttgcagagtttgggactgttcgaactcaggttttagaaggaTtgattcctggaatggaagaagtaaCtttatggat	COG1807	M	Cell wall/membrane/envelope biogenesis	CELLULAR PROCESSES AND SIGNALING
tss_1881	400691	+	3.26098011364	internal	LMANv2_60128		Dolichyl-phosphate-mannose-protein mannosyltransferase		[400277,401764]/+	-414.0	ttgTttt	tttgtggaatcttacttagaattggattctcttctttgtccgcttTgttttcctgtttgttacttgttacAgatcttttg	COG1807	M	Cell wall/membrane/envelope biogenesis	CELLULAR PROCESSES AND SIGNALING
tss_1882	400702	+	4.89147017045	internal	LMANv2_60128		Dolichyl-phosphate-mannose-protein mannosyltransferase		[400277,401764]/+	-425.0	agtAggg	ttacttagaattggattctcttctttgtccgctttgttttcctgtTtgttacttgttacagatcttttgtTtttgagagt	COG1807	M	Cell wall/membrane/envelope biogenesis	CELLULAR PROCESSES AND SIGNALING
tss_1887	401062	+	35.87078125	internal	LMANv2_60128		Dolichyl-phosphate-mannose-protein mannosyltransferase		[400277,401764]/+	-785.0	tttAact	cctcattgggatttatttttatttcagtttggactgcaatttggtAggaaaaaggaacttttctctgtctTttcaatttt	COG1807	M	Cell wall/membrane/envelope biogenesis	CELLULAR PROCESSES AND SIGNALING
tss_1890	401224	+	13.0439204545	internal	LMANv2_60128		Dolichyl-phosphate-mannose-protein mannosyltransferase		[400277,401764]/+	-947.0	gttCtta	ggaatcaaccaaagattactcaaggaaaagaaggaacaatttttaTttctattaatttggattttaggaaCtgttgtgtt	COG1807	M	Cell wall/membrane/envelope biogenesis	CELLULAR PROCESSES AND SIGNALING
tss_1892	401344	+	1.63049005682	internal	LMANv2_60128		Dolichyl-phosphate-mannose-protein mannosyltransferase		[400277,401764]/+	-1067.0	gttAtta	actctgccactttctgcgttaggcggaatacttctagaggaatcgGatcgaaagagggtgatctatgtagGttccgggtt	COG1807	M	Cell wall/membrane/envelope biogenesis	CELLULAR PROCESSES AND SIGNALING
tss_1893	401366	+	3.26098011364	internal	LMANv2_60128		Dolichyl-phosphate-mannose-protein mannosyltransferase		[400277,401764]/+	-1089.0	gtgTtgt	gcggaatacttctagaggaatcggatcgaaagagggtgatctatgTaggttccgggttattattttgtaaCctgattgtg	COG1807	M	Cell wall/membrane/envelope biogenesis	CELLULAR PROCESSES AND SIGNALING
tss_1894	401396	+	4.89147017045	internal	LMANv2_60128		Dolichyl-phosphate-mannose-protein mannosyltransferase		[400277,401764]/+	-1119.0	tttAtca	agagggtgatctatgtaggttccgggttattattttgtaacctgaTtgtgttgtttttagcgtatcggaaAgttggtttt	COG1807	M	Cell wall/membrane/envelope biogenesis	CELLULAR PROCESSES AND SIGNALING
tss_1895	401615	+	1.63049005682	primary	LMANv2_60129		GDSL-like protein		[401761,402411]/+	146.0	tttAgtg	tagaatttattccgggagaactaccaattcctccagaaatgtttgTgaacactttggatactattgatacTtttgttttt	COG2755	E	Amino acid transport and metabolism	METABOLISM
tss_1896	401800	+	1.63049005682	internal	LMANv2_60129		GDSL-like protein		[401761,402411]/+	-39.0	catAata	ctagtacgtgctcaggcagaaatttatcttcggaaaaaaaaatgaAatcttatatgtgtagtaaaattttTaaatttcat	COG2755	E	Amino acid transport and metabolism	METABOLISM
tss_1897	401813	+	3.26098011364	internal	LMANv2_60129		GDSL-like protein		[401761,402411]/+	-52.0	tttTctt	aggcagaaatttatcttcggaaaaaaaaatgaaatcttatatgtgTagtaaaatttttaaatttcataatAttctgtttt	COG2755	E	Amino acid transport and metabolism	METABOLISM
tss_1899	401957	+	3.26098011364	internal	LMANv2_60129		GDSL-like protein		[401761,402411]/+	-196.0	aatTagg	ggtcagtcctcttttgaaggtaggaatcataggagattctttgtcTcagagatcggacgggtttggcttgAgagaaaaat	COG2755	E	Amino acid transport and metabolism	METABOLISM
tss_1904	402321	+	3.26098011364	internal	LMANv2_60129		GDSL-like protein		[401761,402411]/+	-560.0	ttcGcaa	aaaagtttaggttcgagatatccgaccacggatgtggaatcggttTttttagaaaaagaaaagtctgtttCtttgtattc	COG2755	E	Amino acid transport and metabolism	METABOLISM
tss_1907	402655	+	4.89147017045	antisense	LMANv2_60130		protein of unknown function		[402558,402746]/-		attGtgg	gatgggaaattaattttttaataactctattgttgaaaagttgagTcaggtagtttttggctttgtgagaAagttgtatt
tss_1908	402682	+	4.89147017045	antisense	LMANv2_60130		protein of unknown function		[402558,402746]/-		ggaActt	tattgttgaaaagttgagtcaggtagtttttggctttgtgagaaaGttgtattgtggcgatgtctacaaaAgatagagga
tss_1910	402723	+	3.26098011364	antisense	LMANv2_60130		protein of unknown function		[402558,402746]/-		cctAcag	gaaagttgtattgtggcgatgtctacaaaagatagaggaacttcaTatacaaagaatggtgtcgcatctaCgatcctcct
tss_1911	402751	+	3.26098011364	orphan							gtgAatt	aagatagaggaacttcatatacaaagaatggtgtcgcatctacgaTcctcctacagtaaatagaatagtaAgacaacgtg
tss_1913	402824	+	4.89147017045	orphan							agaAgtt	caacgtgaatttgatataagagattcgttttatagaaacctgactTtttcgtaaaaaatgaatgaggaatTtccaccaga
tss_1914	402840	+	11.4134303977	orphan							agtAatt	taagagattcgttttatagaaacctgactttttcgtaaaaaatgaAtgaggaatttccaccagaagttatAtgataaagt
tss_1915	404115	+	3.26098011364	antisense	LMANv2_60131		Arylesterase		[403055,404116]/-		aacAaga	tgaaaagtccaaagatgataaataaaatcattcctaacaaggaaaGtaagtaattctcacttttttctgtCtgttttaac
tss_1915	404115	+	3.26098011364	primary	LMANv2_60132		conserved protein of unknown function		[404118,404258]/+	3.0	aacAaga	tgaaaagtccaaagatgataaataaaatcattcctaacaaggaaaGtaagtaattctcacttttttctgtCtgttttaac
tss_1915	404115	+	3.26098011364	secondary	LMANv2_60133		conserved protein of unknown function		[404266,404523]/+	151.0	aacAaga	tgaaaagtccaaagatgataaataaaatcattcctaacaaggaaaGtaagtaattctcacttttttctgtCtgttttaac
tss_1916	404122	+	4.89147017045	internal	LMANv2_60132		conserved protein of unknown function		[404118,404258]/+	-4.0	tgtGttg	tccaaagatgataaataaaatcattcctaacaaggaaagtaagtaAttctcacttttttctgtctgttttAacaagatgt
tss_1916	404122	+	4.89147017045	secondary	LMANv2_60133		conserved protein of unknown function		[404266,404523]/+	144.0	tgtGttg	tccaaagatgataaataaaatcattcctaacaaggaaagtaagtaAttctcacttttttctgtctgttttAacaagatgt
tss_1917	404134	+	32.6098011364	internal	LMANv2_60132		conserved protein of unknown function		[404118,404258]/+	-16.0	tccTttt	aaataaaatcattcctaacaaggaaagtaagtaattctcacttttTtctgtctgttttaacaagatgtgtTgccatatcc
tss_1917	404134	+	32.6098011364	secondary	LMANv2_60133		conserved protein of unknown function		[404266,404523]/+	132.0	tccTttt	aaataaaatcattcctaacaaggaaagtaagtaattctcacttttTtctgtctgttttaacaagatgtgtTgccatatcc
tss_1918	404232	+	225.007627841	internal	LMANv2_60132		conserved protein of unknown function		[404118,404258]/+	-114.0	gatGaga	tactaaaaggtagggagataggtaagaaaaaaaggaaaaaagtatTtgctatttttatgcactgcacaaaAatagaagat
tss_1918	404232	+	225.007627841	primary	LMANv2_60133		conserved protein of unknown function		[404266,404523]/+	34.0	gatGaga	tactaaaaggtagggagataggtaagaaaaaaaggaaaaaagtatTtgctatttttatgcactgcacaaaAatagaagat
tss_1919	404422	+	3.26098011364	internal	LMANv2_60133		conserved protein of unknown function		[404266,404523]/+	-156.0	gatAtga	aactcgtagatgaattgaatgaaggcaaagagaagatcgaagcaaGattcgatcaattaaaaacacagggTgaaaaagat
tss_1920	404427	+	4.89147017045	internal	LMANv2_60133		conserved protein of unknown function		[404266,404523]/+	-161.0	gagCgat	gtagatgaattgaatgaaggcaaagagaagatcgaagcaagattcGatcaattaaaaacacagggtgaaaAagatatgag
tss_1923	404675	+	3.26098011364	orphan							aacCtcg	ccttcttcctgagtttttcgggaagaaggaatttcttaaataaagTtttacacattcagatattgaatttAtctcaaaac
tss_1924	405129	+	40.7622514205	orphan							aatGtgg	cgttatttaatgtaaatttgttcataattcatttcctgaaaaaagTtgaaatctgaactctatagattgaTtctttaaat
tss_1925	406477	+	3.26098011364	antisense	LMANv2_60135		Phosphohistidine phosphatase		[406385,406867]/-		gagAaaa	gtccggacaaacaaaccaaatgatttgaccgtcgtggaatttttcTcttggaacattgattgcaagtgcaGaacctggag	COG2062	T	Signal transduction mechanisms	CELLULAR PROCESSES AND SIGNALING
tss_1926	406916	+	73.3720525568	primary	LMANv2_60136		ABC transporter, ATP-binding protein		[407075,407989]/+	159.0	gccTtct	gcttctccatgtcttgcaattataatcttcatttcttatagagaaTtgacagagaatgattcctaaaaaaTcattgagcc	COG1131	V	Defense mechanisms	CELLULAR PROCESSES AND SIGNALING
tss_1927	407012	+	4.89147017045	secondary	LMANv2_60136		ABC transporter, ATP-binding protein		[407075,407989]/+	63.0	tctCtta	taaacagggtccaattaaattatgttcttccgattgtctccaaaaTtgtacataaaagtttcgtattacgAttcgaatct	COG1131	V	Defense mechanisms	CELLULAR PROCESSES AND SIGNALING
tss_1929	407119	+	8.15245028409	internal	LMANv2_60136		ABC transporter, ATP-binding protein		[407075,407989]/+	-44.0	ataCaag	gattttagagaaggctttaattccaaggaaaagtccatgtctgaaTttgcaattgaaatcgattcgattcAaaaaaaata	COG1131	V	Defense mechanisms	CELLULAR PROCESSES AND SIGNALING
tss_1931	407243	+	4.89147017045	internal	LMANv2_60136		ABC transporter, ATP-binding protein		[407075,407989]/+	-168.0	aaaCaaa	aaggttctgtttttggccttctcggtccaaacggcgcaggaaaaaCgagcttggttcgaatcctgatgggAttttccaaa	COG1131	V	Defense mechanisms	CELLULAR PROCESSES AND SIGNALING
tss_1932	407262	+	4.89147017045	internal	LMANv2_60136		ABC transporter, ATP-binding protein		[407075,407989]/+	-187.0	ttcGttt	tctcggtccaaacggcgcaggaaaaacgagcttggttcgaatcctGatgggattttccaaacaaaccgaaGgtaactttc	COG1131	V	Defense mechanisms	CELLULAR PROCESSES AND SIGNALING
tss_1936	407638	+	24.4573508523	internal	LMANv2_60136		ABC transporter, ATP-binding protein		[407075,407989]/+	-563.0	attAtta	tccggtttagacccgaagggttatatcgactttcgggaaactcttGtagaagagaatcgaattaaaggtaCaacagtatt	COG1131	V	Defense mechanisms	CELLULAR PROCESSES AND SIGNALING
tss_1938	408064	+	19.5658806818	internal	LMANv2_60137		Permease component of an ABC transporter complex		[407982,408806]/+	-82.0	gaaAgag	gaataatttctcttggattcaagatcagattccgaaagtcttttcGattgcatttctaactctaagagaaActcttagaa	COG1277	R	General function prediction only	POORLY CHARACTERIZED
tss_1939	408212	+	4.89147017045	internal	LMANv2_60137		Permease component of an ABC transporter complex		[407982,408806]/+	-230.0	tacTgtg	caaatcggcagtcaagatcgatccggaaatccggattttcaagttTacgtaacttttcttttttttgcatTttggaatac	COG1277	R	General function prediction only	POORLY CHARACTERIZED
tss_1942	408501	+	9.78294034091	internal	LMANv2_60137		Permease component of an ABC transporter complex		[407982,408806]/+	-519.0	tttGgta	atcttttaaaagcatgttttaccatgtttttcgttttttactttcTgattcttttcggttttgtaatcgtTttaggtttt	COG1277	R	General function prediction only	POORLY CHARACTERIZED
tss_1944	408672	+	8.15245028409	internal	LMANv2_60137		Permease component of an ABC transporter complex		[407982,408806]/+	-690.0	ttcTttt	tggttcaggcttcggatttgaaaaaacaaattttagaagtaatctAttggattcttcctcaagagggaacAgtgtttttc	COG1277	R	General function prediction only	POORLY CHARACTERIZED
tss_1944	408672	+	8.15245028409	secondary	LMANv2_60138		HDOD domain protein		[408890,410401]/+	218.0	ttcTttt	tggttcaggcttcggatttgaaaaaacaaattttagaagtaatctAttggattcttcctcaagagggaacAgtgtttttc	['COG0642,COG1639' 'COG0519']	['T' 'F']	['Signal transduction mechanisms' 'Nucleotide transport and metabolism']	['CELLULAR PROCESSES AND SIGNALING' 'METABOLISM']
tss_1947	408742	+	6.52196022727	internal	LMANv2_60137		Permease component of an ABC transporter complex		[407982,408806]/+	-760.0	agaTtag	agtgtttttcttttcgagttctcttcttgcaaaaagtctttctcaGgttcattattatggggaatattcgCtcattcaga	COG1277	R	General function prediction only	POORLY CHARACTERIZED
tss_1947	408742	+	6.52196022727	secondary	LMANv2_60138		HDOD domain protein		[408890,410401]/+	148.0	agaTtag	agtgtttttcttttcgagttctcttcttgcaaaaagtctttctcaGgttcattattatggggaatattcgCtcattcaga	['COG0642,COG1639' 'COG0519']	['T' 'F']	['Signal transduction mechanisms' 'Nucleotide transport and metabolism']	['CELLULAR PROCESSES AND SIGNALING' 'METABOLISM']
tss_1948	408855	+	78.2635227273	primary	LMANv2_60138		HDOD domain protein		[408890,410401]/+	35.0	tggGtct	tgaaagttattctagatagaaaagaactctgatcgtaatacagatTgacaaactttggaagaatcataatTctgtcttgg	['COG0642,COG1639' 'COG0519']	['T' 'F']	['Signal transduction mechanisms' 'Nucleotide transport and metabolism']	['CELLULAR PROCESSES AND SIGNALING' 'METABOLISM']
tss_1949	409004	+	3.26098011364	internal	LMANv2_60138		HDOD domain protein		[408890,410401]/+	-114.0	aatCaga	gatattatctttctgttaaaaatttaaacgaaccgattgaatctcTcaatcctctctatttaagaatcacTcattttaat	['COG0642,COG1639' 'COG0519']	['T' 'F']	['Signal transduction mechanisms' 'Nucleotide transport and metabolism']	['CELLULAR PROCESSES AND SIGNALING' 'METABOLISM']
tss_1950	409015	+	4.89147017045	internal	LMANv2_60138		HDOD domain protein		[408890,410401]/+	-125.0	cgaTaaa	tctgttaaaaatttaaacgaaccgattgaatctctcaatcctctcTatttaagaatcactcattttaatcAgaacatcga	['COG0642,COG1639' 'COG0519']	['T' 'F']	['Signal transduction mechanisms' 'Nucleotide transport and metabolism']	['CELLULAR PROCESSES AND SIGNALING' 'METABOLISM']
tss_1952	409061	+	21.1963707386	internal	LMANv2_60138		HDOD domain protein		[408890,410401]/+	-171.0	gatAttg	atttaagaatcactcattttaatcagaacatcgataaaatcatcgGttttattttagatcgttatctacaAtatttagat	['COG0642,COG1639' 'COG0519']	['T' 'F']	['Signal transduction mechanisms' 'Nucleotide transport and metabolism']	['CELLULAR PROCESSES AND SIGNALING' 'METABOLISM']
tss_1953	409152	+	13.0439204545	internal	LMANv2_60138		HDOD domain protein		[408890,410401]/+	-262.0	aagAagc	tcgggaatgtatcttttccatcttaagagaaactcttatgaacgcGataaaagccaatcaaaagagaatgGtttttaaag	['COG0642,COG1639' 'COG0519']	['T' 'F']	['Signal transduction mechanisms' 'Nucleotide transport and metabolism']	['CELLULAR PROCESSES AND SIGNALING' 'METABOLISM']
tss_1954	409175	+	24.4573508523	internal	LMANv2_60138		HDOD domain protein		[408890,410401]/+	-285.0	gatCcgg	taagagaaactcttatgaacgcgataaaagccaatcaaaagagaaTggtttttaaagaagccggtttggaTattaaagat	['COG0642,COG1639' 'COG0519']	['T' 'F']	['Signal transduction mechanisms' 'Nucleotide transport and metabolism']	['CELLULAR PROCESSES AND SIGNALING' 'METABOLISM']
tss_1956	409285	+	17.935390625	internal	LMANv2_60138		HDOD domain protein		[408890,410401]/+	-395.0	attTggt	ttcaaggaagaattgatttcaaaaaaagatctttacgcagatcttCtggaacaaaatggattgtatgttcTaattacatt	['COG0642,COG1639' 'COG0519']	['T' 'F']	['Signal transduction mechanisms' 'Nucleotide transport and metabolism']	['CELLULAR PROCESSES AND SIGNALING' 'METABOLISM']
tss_1957	409385	+	1.63049005682	internal	LMANv2_60138		HDOD domain protein		[408890,410401]/+	-495.0	cgtTctt	ttcttttaaaggtttcgaataacgtaggaattcttcccgaagaagAccagagaattcaggaaagaatctcAaaggctcgt	['COG0642,COG1639' 'COG0519']	['T' 'F']	['Signal transduction mechanisms' 'Nucleotide transport and metabolism']	['CELLULAR PROCESSES AND SIGNALING' 'METABOLISM']
tss_1958	409391	+	3.26098011364	internal	LMANv2_60138		HDOD domain protein		[408890,410401]/+	-501.0	tacAatg	taaaggtttcgaataacgtaggaattcttcccgaagaagaccagaGaattcaggaaagaatctcaaaggcTcgttcttac	['COG0642,COG1639' 'COG0519']	['T' 'F']	['Signal transduction mechanisms' 'Nucleotide transport and metabolism']	['CELLULAR PROCESSES AND SIGNALING' 'METABOLISM']
tss_1962	409608	+	13.0439204545	internal	LMANv2_60138		HDOD domain protein		[408890,410401]/+	-718.0	cagAact	tacttctgcctatatcaagattccttttgaatttaaaaaaagaaaTatcaatctccaaaaaactggagatAtttttgcag	['COG0642,COG1639' 'COG0519']	['T' 'F']	['Signal transduction mechanisms' 'Nucleotide transport and metabolism']	['CELLULAR PROCESSES AND SIGNALING' 'METABOLISM']
tss_1964	409917	+	9.78294034091	internal	LMANv2_60138		HDOD domain protein		[408890,410401]/+	-1027.0	ccgCgtt	tctgagtttaggaacaaaaaaaattctagaagaaaaatacaatgaAtttgaagcgatttgggaaaggtccAgtttatccg	['COG0642,COG1639' 'COG0519']	['T' 'F']	['Signal transduction mechanisms' 'Nucleotide transport and metabolism']	['CELLULAR PROCESSES AND SIGNALING' 'METABOLISM']
tss_1969	410316	+	1.63049005682	antisense	LMANv2_60139	ksgA	Dimethyladenosine transferase	not expressed in RNAseq	[410398,411303]/-	82.0	cggTcct	tgtatttgcgatttatctttcggatatgatcattgatatttccagCagtatttccgattattctatgataCagtccgcgg	COG0030	J	Translation, ribosomal structure and biogenesis	INFORMATION STORAGE AND PROCESSING
tss_1969	410316	+	1.63049005682	internal	LMANv2_60138		HDOD domain protein		[408890,410401]/+	-1426.0	cggTcct	tgtatttgcgatttatctttcggatatgatcattgatatttccagCagtatttccgattattctatgataCagtccgcgg	['COG0642,COG1639' 'COG0519']	['T' 'F']	['Signal transduction mechanisms' 'Nucleotide transport and metabolism']	['CELLULAR PROCESSES AND SIGNALING' 'METABOLISM']
tss_1970	411019	+	3.26098011364	antisense	LMANv2_60139	ksgA	Dimethyladenosine transferase	not expressed in RNAseq	[410398,411303]/-		aagAtat	ccaaaaagatatgttgaatcttgtgaatattcggataaaaagtcgAgagcgtttccttctttaagctcaaAttctggaag	COG0030	J	Translation, ribosomal structure and biogenesis	INFORMATION STORAGE AND PROCESSING
tss_1971	411743	+	9.78294034091	antisense	LMANv2_60140		Competence protein	not expressed in RNAseq	[411266,413497]/-		acaTttt	ggacgtttctctgtggaatcgcaatagatttttttagagattttaAatgcatttgaaattcttttgaaccCatatttaca	COG0658	R	General function prediction only	POORLY CHARACTERIZED
tss_1972	411811	+	4.89147017045	antisense	LMANv2_60140		Competence protein	not expressed in RNAseq	[411266,413497]/-		tatTttt	cccatatttacattttccggaaaaaatcagcgagtccccgtttcgGaatatgaagaaaaatttattgtttAtaattctat	COG0658	R	General function prediction only	POORLY CHARACTERIZED
tss_1973	411932	+	3.26098011364	antisense	LMANv2_60140		Competence protein	not expressed in RNAseq	[411266,413497]/-		aaaAgcg	tggattcctaacgttgtaagaaaaaataaaatacaaaaaatcggaTacgttttttttctgaatgatttatTtttttgaaa	COG0658	R	General function prediction only	POORLY CHARACTERIZED
tss_1974	412452	+	1.63049005682	antisense	LMANv2_60140		Competence protein	not expressed in RNAseq	[411266,413497]/-		tccGtta	aaccgagcggtttagataagttttctgataagtagattaaaatttGgattaagaattcagtaatagaccaAattggttcc	COG0658	R	General function prediction only	POORLY CHARACTERIZED
tss_1975	412465	+	3.26098011364	antisense	LMANv2_60140		Competence protein	not expressed in RNAseq	[411266,413497]/-		ttaGttt	agataagttttctgataagtagattaaaatttggattaagaattcAgtaatagaccaaattggttccgttAgtaagatta	COG0658	R	General function prediction only	POORLY CHARACTERIZED
tss_1975	412470	+	21.1963707386	antisense	LMANv2_60140		Competence protein	not expressed in RNAseq	[411266,413497]/-		tttGttt	agttttctgataagtagattaaaatttggattaagaattcagtaaTagaccaaattggttccgttagtaaGattagtttt	COG0658	R	General function prediction only	POORLY CHARACTERIZED
tss_1976	412538	+	3.26098011364	antisense	LMANv2_60140		Competence protein	not expressed in RNAseq	[411266,413497]/-		taaGttg	aagattagttttgttttttgtataagcaaagaaagataaagaattGgaagaagtattcccgctaagggtaCcatgattaa	COG0658	R	General function prediction only	POORLY CHARACTERIZED
tss_1978	413245	+	4.89147017045	antisense	LMANv2_60140		Competence protein	not expressed in RNAseq	[411266,413497]/-		tttGtgg	ttgttctctgaattttttttggaaaattttttccggttttccaaaTggatttttttgggaaacgttgaaaTacttttttt	COG0658	R	General function prediction only	POORLY CHARACTERIZED
tss_1979	413590	+	34.2402911932	antisense	LMANv2_60141		conserved protein of unknown function	not expressed in RNAseq	[413553,413750]/-		aatGtaa	ttattggtttggtcgtttgggaagttttttagccgattttttgctAgaaatgtggatagttacagataaaTtttgaaaat
tss_1981	414058	+	9.78294034091	orphan							tacGtac	cgatttcaagttggataatttttgagaattccagtgtctttgtaaAattgcccattaattttctgatactAtttttatac
tss_1982	414629	+	4.89147017045	antisense	LMANv2_60142	trpS	Tryptophan--tRNA ligase		[414359,415327]/-		cgcAtaa	ccgtaaccgattcctggagttaaaaacttttgtttcagattttctTttcctttggcatctaaaaacaaagAatgaatcgc	COG0180	J	Translation, ribosomal structure and biogenesis	INFORMATION STORAGE AND PROCESSING
tss_1983	414770	+	4.89147017045	antisense	LMANv2_60142	trpS	Tryptophan--tRNA ligase		[414359,415327]/-		accAtct	gacattatggatttcttaagttccttttcggagtcgaaaaaattaAtcgtgtttccgtaagacttagacaTcttttgacc	COG0180	J	Translation, ribosomal structure and biogenesis	INFORMATION STORAGE AND PROCESSING
tss_1984	414830	+	3.26098011364	antisense	LMANv2_60142	trpS	Tryptophan--tRNA ligase		[414359,415327]/-		gacGgga	gacttagacatcttttgaccatctacgcccggaaccaacgctgtaGtttcatctatttccggttcgggaaTtttaaagac	COG0180	J	Translation, ribosomal structure and biogenesis	INFORMATION STORAGE AND PROCESSING
tss_1985	414883	+	14.6744105114	antisense	LMANv2_60142	trpS	Tryptophan--tRNA ligase		[414359,415327]/-		aatGttg	tatttccggttcgggaattttaaagacgggaccgatttcgcgattGaaagtagaagcaatatctctagcaAattctaaat	COG0180	J	Translation, ribosomal structure and biogenesis	INFORMATION STORAGE AND PROCESSING
tss_1989	418581	+	8.15245028409	antisense	LMANv2_60145	etfA	Electron transfer flavoprotein subunit alpha		[417835,418794]/-		tttCtgc	tccttgagaagtatgtggaagaagaactactgcagggttttgtgcTttgattacttctgcaacttgattaGaatatgttt	COG2025	C	Energy production and conversion	METABOLISM
tss_1992	419790	+	17.935390625	antisense	LMANv2_60147		conserved membrane protein of unknown function		[419650,420072]/-		tacAaag	tccgattacgatcaaaacgtttgcgtctgtttttaagaaaaacgcTagtccccaaaataaaggtaaaagcAtccaagtac
tss_1993	420064	+	340.772421875	antisense	LMANv2_60147		conserved membrane protein of unknown function		[419650,420072]/-		tttGgag	tgaaagaagccgtaagataaaaagaaaaaaagcacacaaaggattGtcaaaatcagagcgtagatcataaGatagttttt
tss_1993	420064	+	340.772421875	primary	LMANv2_60148	acdA	Acyl-CoA dehydrogenase		[420130,421314]/+	66.0	tttGgag	tgaaagaagccgtaagataaaaagaaaaaaagcacacaaaggattGtcaaaatcagagcgtagatcataaGatagttttt	COG1960	I	Lipid transport and metabolism	METABOLISM
tss_1999	421363	+	3.26098011364	internal	LMANv2_60149	mdmC	O-methyltransferase MdmC		[421311,422006]/+	-52.0	ttcGgaa	atttgaaaaaaatctacgaaggtactccttgagtcgaaagaacatTtcccttaccgaaagtctggaagaaTatatctttc	COG4122	R	General function prediction only	POORLY CHARACTERIZED
tss_2002	421540	+	8.15245028409	internal	LMANv2_60149	mdmC	O-methyltransferase MdmC		[421311,422006]/+	-229.0	tttGttt	atttttaaacattcttaccaaaatcagcggagcaaaaagaattatAgaaatcggaacttttaccggttatTcttctcttt	COG4122	R	General function prediction only	POORLY CHARACTERIZED
tss_2004	421582	+	14.6744105114	internal	LMANv2_60149	mdmC	O-methyltransferase MdmC		[421311,422006]/+	-271.0	gttGtga	tatagaaatcggaacttttaccggttattcttctctttgtttcgcTtctgctctgccagaggatggtaaaAttctttgtt	COG4122	R	General function prediction only	POORLY CHARACTERIZED
tss_2007	421761	+	6.52196022727	internal	LMANv2_60149	mdmC	O-methyltransferase MdmC		[421311,422006]/+	-450.0	ttgTttt	ctttgcaagtgttgattgattcaaaatctgcaccgacttgggcttCcgattttgcctttggtccttcttcAatcgatttg	COG4122	R	General function prediction only	POORLY CHARACTERIZED
tss_2008	421878	+	8.15245028409	internal	LMANv2_60149	mdmC	O-methyltransferase MdmC		[421311,422006]/+	-567.0	gctGatc	attatccgttgattttaaaacttcttaaacctggcggttttttgaTtgcggataacgttctttggggtggAagtgtggct	COG4122	R	General function prediction only	POORLY CHARACTERIZED
tss_2011	421965	+	4.89147017045	internal	LMANv2_60149	mdmC	O-methyltransferase MdmC		[421311,422006]/+	-654.0	ttaGttc	ctcatcaagaaccttctaccgtcgggattcgaaagtttaacgaacTcgtatataacgattctttggtggaTatcagctta	COG4122	R	General function prediction only	POORLY CHARACTERIZED
tss_2012	422038	+	4.89147017045	orphan							tgcGaaa	cagcttagttccgattgcggacggggtttcgctcgtaagaaagagGtagttatttaacgtgaatccgataTaacaaatgc
tss_2013	422423	+	3.26098011364	secondary	LMANv2_70001		Methyl-accepting chemotaxis protein signaling domain protein (fragment)		[422447,422647]/+	24.0	gaaAtcg	nnnnnnnnnnnnnnnnnnnnnnnnnnnnnnnnnnnnnnnnnnnnnNnnnnnnnnnnnnnnnnnnnnnnnnNnnnnnagaa	['COG0840' 'COG0840']	['N' 'T']	['Cell motility' 'Signal transduction mechanisms']	['CELLULAR PROCESSES AND SIGNALING' 'CELLULAR PROCESSES AND SIGNALING']
tss_2014	422442	+	6.52196022727	primary	LMANv2_70001		Methyl-accepting chemotaxis protein signaling domain protein (fragment)		[422447,422647]/+	5.0	acgAact	nnnnnnnnnnnnnnnnnnnnnnnnnnnnnnnnnnnnnnnnnnnnnNnnnnnnnnnnnagaaatcgcacaaAgtgctaacg	['COG0840' 'COG0840']	['N' 'T']	['Cell motility' 'Signal transduction mechanisms']	['CELLULAR PROCESSES AND SIGNALING' 'CELLULAR PROCESSES AND SIGNALING']
tss_2016	422628	+	1.63049005682	internal	LMANv2_70001		Methyl-accepting chemotaxis protein signaling domain protein (fragment)		[422447,422647]/+	-181.0	tcgGtaa	aatcgcttcgggcgcagaagatcttacttcattctccggaaatatGcacggacaagctcaaaatctaggaAaattgatcg	['COG0840' 'COG0840']	['N' 'T']	['Cell motility' 'Signal transduction mechanisms']	['CELLULAR PROCESSES AND SIGNALING' 'CELLULAR PROCESSES AND SIGNALING']
tss_2017	422659	+	3.26098011364	secondary	LMANv2_70002		conserved protein of unknown function		[422942,424015]/+	283.0	gttGtgg	ttctccggaaatatgcacggacaagctcaaaatctaggaaaattgAtcggtaagtttaaaatcaactaagAttggtagtt	COG0760	O	Posttranslational modification, protein turnover, chaperones	CELLULAR PROCESSES AND SIGNALING
tss_2018	422692	+	4.89147017045	primary	LMANv2_70002		conserved protein of unknown function		[422942,424015]/+	250.0	tgtAaaa	ctaggaaaattgatcggtaagtttaaaatcaactaagattggtagTtgtgggaactaacacaaattcaagActttactgt	COG0760	O	Posttranslational modification, protein turnover, chaperones	CELLULAR PROCESSES AND SIGNALING
tss_2019	422714	+	4.89147017045	secondary	LMANv2_70002		conserved protein of unknown function		[422942,424015]/+	228.0	actAaca	ttaaaatcaactaagattggtagttgtgggaactaacacaaattcAagactttactgtaaaattcagaaaTgtgggaact	COG0760	O	Posttranslational modification, protein turnover, chaperones	CELLULAR PROCESSES AND SIGNALING
tss_2021	422963	+	61.9586221591	internal	LMANv2_70002		conserved protein of unknown function		[422942,424015]/+	-21.0	atcAtag	agaaatgtgggaactaacacaaactaaaacaacccgaaaaacggtTgaaccaatgcttcttgcttaggatCttactgatc	COG0760	O	Posttranslational modification, protein turnover, chaperones	CELLULAR PROCESSES AND SIGNALING
tss_2025	423377	+	4.89147017045	internal	LMANv2_70002		conserved protein of unknown function		[422942,424015]/+	-435.0	ccgTttg	tcgaaaaaagaatggaagtgatgggaatcacaaaccgtaaacaatTtgaaaaaacaatggaaacttcttcCggaatgccg	COG0760	O	Posttranslational modification, protein turnover, chaperones	CELLULAR PROCESSES AND SIGNALING
tss_2030	424658	+	3.26098011364	internal	LMANv2_70003		conserved protein of unknown function	not expressed in RNAseq	[424065,425609]/+	-593.0	cttAaat	tatgatgtagaaattttttatcactctcccgacctaagacaatatAgattagatttctctttaaaaaacaAaagatcctt	COG0535	R	General function prediction only	POORLY CHARACTERIZED
tss_2033	425152	+	1.63049005682	internal	LMANv2_70003		conserved protein of unknown function	not expressed in RNAseq	[424065,425609]/+	-1087.0	tctAcgg	tcttgatttcgcacacaaggaaaaaatcacatggatcatcaatctAaccacccgcaatccagaaaaatacGcaaccctct	COG0535	R	General function prediction only	POORLY CHARACTERIZED
tss_2034	425177	+	4.89147017045	internal	LMANv2_70003		conserved protein of unknown function	not expressed in RNAseq	[424065,425609]/+	-1112.0	agtTcta	atcacatggatcatcaatctaaccacccgcaatccagaaaaatacGcaaccctctacggtaaaaataaacTcgaaaaagt	COG0535	R	General function prediction only	POORLY CHARACTERIZED
tss_2035	425214	+	35.87078125	internal	LMANv2_70003		conserved protein of unknown function	not expressed in RNAseq	[424065,425609]/+	-1149.0	cctAaaa	aaaaatacgcaaccctctacggtaaaaataaactcgaaaaagttcTatcgaatataaaagaactcgaaaaAgttttccct	COG0535	R	General function prediction only	POORLY CHARACTERIZED
tss_2037	425231	+	63.5891122159	internal	LMANv2_70003		conserved protein of unknown function	not expressed in RNAseq	[424065,425609]/+	-1166.0	tctTcaa	tacggtaaaaataaactcgaaaaagttctatcgaatataaaagaaCtcgaaaaagttttccctaaaaataGaatttatct	COG0535	R	General function prediction only	POORLY CHARACTERIZED
tss_2038	425857	+	1.63049005682	internal	LMANv2_70004		Cytidylyltransferase	not expressed in RNAseq	[425581,427182]/+	-276.0	ataGaag	aagaactacgttactttttaaaccaaagaaactatcttttttttgCaggggatttactcgatgttagacgAagatacata	COG1861	M	Cell wall/membrane/envelope biogenesis	CELLULAR PROCESSES AND SIGNALING
tss_2039	427213	+	3.26098011364	orphan							attAtgt	tgcttcaggcaatcgaacggattttaagtgagttcgatttaagcgAttgaaagaaattgattaatctgtaAatcaacatt
tss_2041	427689	+	6.52196022727	orphan							tatAaaa	aggaactcatgattctgaaaaaagttgggatctgaattttatagaTtgattctttaaatgtgggaactacCacaatttat
tss_2042	428481	+	32.6098011364	primary	LMANv2_70005	gltA	Citrate synthase 1		[428481,429761]/+	0.0	ggtAtga	tctcagaatactcgcacaaaatcgattttaccgaaattagaagaaTtgacgcgaatcattctataaggttCcttatcggt	COG0372	C	Energy production and conversion	METABOLISM
tss_2048	429566	+	8.15245028409	internal	LMANv2_70005	gltA	Citrate synthase 1		[428481,429761]/+	-1085.0	gttCtac	gaagtagctcttaaaatcgaagaatatatgcaaaatgatgaatatTatatcaatcaaaatttgtatccgaAtttagagtt	COG0372	C	Energy production and conversion	METABOLISM
tss_2048	429566	+	8.15245028409	secondary	LMANv2_70006		conserved protein of unknown function	not expressed in RNAseq	[429807,430502]/+	241.0	gttCtac	gaagtagctcttaaaatcgaagaatatatgcaaaatgatgaatatTatatcaatcaaaatttgtatccgaAtttagagtt
tss_2049	429572	+	14.6744105114	internal	LMANv2_70005	gltA	Citrate synthase 1		[428481,429761]/+	-1091.0	cagCgcg	gctcttaaaatcgaagaatatatgcaaaatgatgaatattatatcAatcaaaatttgtatccgaatttagAgttctacag	COG0372	C	Energy production and conversion	METABOLISM
tss_2049	429572	+	14.6744105114	secondary	LMANv2_70006		conserved protein of unknown function	not expressed in RNAseq	[429807,430502]/+	235.0	cagCgcg	gctcttaaaatcgaagaatatatgcaaaatgatgaatattatatcAatcaaaatttgtatccgaatttagAgttctacag
tss_2051	429656	+	34.2402911932	internal	LMANv2_70005	gltA	Citrate synthase 1		[428481,429761]/+	-1175.0	agcGcac	gtaatttttaattcacttggaataccaaaagaactttttacggctAtgcaggtaatcggaaaacttccagGctggctagc	COG0372	C	Energy production and conversion	METABOLISM
tss_2051	429656	+	34.2402911932	primary	LMANv2_70006		conserved protein of unknown function	not expressed in RNAseq	[429807,430502]/+	151.0	agcGcac	gtaatttttaattcacttggaataccaaaagaactttttacggctAtgcaggtaatcggaaaacttccagGctggctagc
tss_2052	429907	+	3.26098011364	internal	LMANv2_70006		conserved protein of unknown function	not expressed in RNAseq	[429807,430502]/+	-100.0	ttcAtaa	gcgtctttacactctggttttttcgcccaaacttgttttgtctatTagaaacagaaataagaatgtgactAatttgattc
tss_2053	430024	+	3.26098011364	internal	LMANv2_70006		conserved protein of unknown function	not expressed in RNAseq	[429807,430502]/+	-217.0	aaaTcag	taaaattcaaaaagcctatttttctctggttataattttttccacAgtgctacttttcaattgtgataaaCcaaaagaaa
tss_2054	430079	+	3.26098011364	internal	LMANv2_70006		conserved protein of unknown function	not expressed in RNAseq	[429807,430502]/+	-272.0	tgtTacc	ttcaattgtgataaaccaaaagaaatcagttctgaaaagtttcagActttgatccaaaaaagttcagatcTtcacgttgt
tss_2056	430244	+	1.63049005682	internal	LMANv2_70006		conserved protein of unknown function	not expressed in RNAseq	[429807,430502]/+	-437.0	taaTaaa	tatttttacgcaagaagaactccagacttatatctttggattgatGaaaacatttacgagatcactgtttCcaactttaa
tss_2057	430402	+	3.26098011364	internal	LMANv2_70006		conserved protein of unknown function	not expressed in RNAseq	[429807,430502]/+	-595.0	ataAttc	acttagaactaaagaagagaaaaaaaatattcaaattatttataaAgacaaattcactacttttaattttCaattagata
tss_2057	430402	+	3.26098011364	secondary	LMANv2_70007		putative toxin-antitoxin system, toxin component	not expressed in RNAseq	[430577,430882]/+	175.0	ataAttc	acttagaactaaagaagagaaaaaaaatattcaaattatttataaAgacaaattcactacttttaattttCaattagata	COG1708	R	General function prediction only	POORLY CHARACTERIZED
tss_2058	430424	+	4.89147017045	internal	LMANv2_70006		conserved protein of unknown function	not expressed in RNAseq	[429807,430502]/+	-617.0	ttcActg	aaaaatattcaaattatttataaagacaaattcactacttttaatTttcaattagataattccaaggttcTatatacttc
tss_2058	430424	+	4.89147017045	primary	LMANv2_70007		putative toxin-antitoxin system, toxin component	not expressed in RNAseq	[430577,430882]/+	153.0	ttcActg	aaaaatattcaaattatttataaagacaaattcactacttttaatTttcaattagataattccaaggttcTatatacttc	COG1708	R	General function prediction only	POORLY CHARACTERIZED
tss_2061	430506	+	3.26098011364	secondary	LMANv2_70007		putative toxin-antitoxin system, toxin component	not expressed in RNAseq	[430577,430882]/+	71.0	ggaAtac	tgagtataaaattcgattcagcaagagacgtacaatataaaaagtTatggcgagaacttataaatcatatCcgataagga	COG1708	R	General function prediction only	POORLY CHARACTERIZED
tss_2062	435546	+	11.4134303977	antisense	LMANv2_70013		conserved protein of unknown function	not expressed in RNAseq	[435338,435712]/-		tttGcgt	aagacggtgaagacacggaatttccagaaacacaacgaagatttcTagaaaatgtctttggcaaattgatAacagggttt
tss_2063	435574	+	29.3488210227	antisense	LMANv2_70013		conserved protein of unknown function	not expressed in RNAseq	[435338,435712]/-		tttGaag	aacacaacgaagatttctagaaaatgtctttggcaaattgataacAgggtttgcgtctgtaaaattcgtcGaatagattt
tss_2064	435713	+	4.89147017045	orphan							caaTttg	gaaaggcagtcgtatcgatacgaggagtgttggtagtatggacaaGagacgctaactctctgattgtaggGatcctccaa
tss_2065	435805	+	1.63049005682	antisense	LMANv2_70014		conserved protein of unknown function	not expressed in RNAseq	[435846,436340]/-	41.0	atcGgtg	gcatatccattcctactattaagtgtgttcagttcggacaacttcCagtcaatcctgcactggcattattCcaactaatc
tss_2066	436619	+	6.52196022727	orphan							catAaat	attggctgacttgaatcatttttaagatattttcctaataaaagtTgaaataagaattgatggaactgatAttttatcat
tss_2067	436630	+	16.3049005682	orphan							acaTttg	tgaatcatttttaagatattttcctaataaaagttgaaataagaaTtgatggaactgatattttatcataAattctaaca
tss_2068	436920	+	4.89147017045	orphan							tagGacg	aagttttaaaggacttctataaaatgagctttgattgaatgatgaTtacaaaacaacgactctatacaaaAacttgatag
tss_2069	436979	+	8.15245028409	orphan							tatGggt	ctctatacaaaaacttgataggacgattgtttattttataggttcCcacattttgtgtaactaaagcgtcTcacttttat
tss_2071	437873	+	4.89147017045	internal	LMANv2_70015		Chemotaxis motility protein A		[437852,438610]/+	-21.0	acgAaaa	ttgacaatacattggaagaccactgtcgagcatgagacagaatgtTcttgtaaaaacccgtgattgtaggAatttttacg	COG1291	N	Cell motility	CELLULAR PROCESSES AND SIGNALING
tss_2073	437982	+	3.26098011364	internal	LMANv2_70015		Chemotaxis motility protein A		[437852,438610]/+	-130.0	ttcTtct	cgtagcattcctatccgtcttaatagcgattcttttggaaggcgcAcattttctttctttcttcaaaatcTctgcatttc	COG1291	N	Cell motility	CELLULAR PROCESSES AND SIGNALING
tss_2074	437990	+	14.6744105114	internal	LMANv2_70015		Chemotaxis motility protein A		[437852,438610]/+	-138.0	attGtag	tcctatccgtcttaatagcgattcttttggaaggcgcacattttcTttctttcttcaaaatctctgcattTcttctaatt	COG1291	N	Cell motility	CELLULAR PROCESSES AND SIGNALING
tss_2075	438066	+	6.52196022727	internal	LMANv2_70015		Chemotaxis motility protein A		[437852,438610]/+	-214.0	aacGttc	aattgtaggaggaacggcaggagcaacctttgcaagtttttcactGggacaaatcaaagatcttgttttaAatcttcaac	COG1291	N	Cell motility	CELLULAR PROCESSES AND SIGNALING
tss_2076	438143	+	4.89147017045	internal	LMANv2_70015		Chemotaxis motility protein A		[437852,438610]/+	-291.0	ggaCttc	aacgttcggtttttccaaagcgaaaacttccactcggagaactctTtttagactttgcagaacgagcacgTaaaaatgga	COG1291	N	Cell motility	CELLULAR PROCESSES AND SIGNALING
tss_2077	438182	+	9.78294034091	internal	LMANv2_70015		Chemotaxis motility protein A		[437852,438610]/+	-330.0	gacCcat	aactctttttagactttgcagaacgagcacgtaaaaatggacttcTttctttggaagacaacctgaagtcTattcaagac	COG1291	N	Cell motility	CELLULAR PROCESSES AND SIGNALING
tss_2078	438225	+	3.26098011364	internal	LMANv2_70015		Chemotaxis motility protein A		[437852,438610]/+	-373.0	cagAccc	tctttctttggaagacaacctgaagtctattcaagacccatttctTcaaagaggaatccaactcatcgtaGatggaacag	COG1291	N	Cell motility	CELLULAR PROCESSES AND SIGNALING
tss_2080	439278	+	4.89147017045	antisense	LMANv2_70016		conserved protein of unknown function		[439238,439366]/-		attGaag	gagtactttattttatagtttgagtagaattgttgggaaattaatTgtcatttgctttcattgcattcaaAtgaaaaatt
tss_2080	439278	+	4.89147017045	antisense	LMANv2_70017		conserved protein of unknown function		[439363,439698]/-	85.0	attGaag	gagtactttattttatagtttgagtagaattgttgggaaattaatTgtcatttgctttcattgcattcaaAtgaaaaatt
tss_2081	442222	+	13.0439204545	antisense	LMANv2_70020		DnaJ-like protein	not expressed in RNAseq	[442020,442745]/-		ttgGaac	taccagctcccatttctaaattgagatttcgaaagcttttgtaggTtccttttccgccacaagaatcacaAaatagattg	COG0484,COG2214	O	Posttranslational modification, protein turnover, chaperones	CELLULAR PROCESSES AND SIGNALING
tss_2083	443554	+	11.4134303977	secondary	LMANv2_70022		Anti-sigma factor antagonist		[443576,443908]/+	22.0	tggGaaa	gtcttttattagtttcggagcttcttgtattttccccataattttAtcaaaaatagattgaacttatcgtCaaattctgg	COG1366	T	Signal transduction mechanisms	CELLULAR PROCESSES AND SIGNALING
tss_2084	443566	+	44.0232315341	primary	LMANv2_70022		Anti-sigma factor antagonist		[443576,443908]/+	10.0	aggAaag	tttcggagcttcttgtattttccccataattttatcaaaaatagaTtgaacttatcgtcaaattctgggaAaagggaagg	COG1366	T	Signal transduction mechanisms	CELLULAR PROCESSES AND SIGNALING
tss_2087	443711	+	4.89147017045	internal	LMANv2_70022		Anti-sigma factor antagonist		[443576,443908]/+	-135.0	gtaAatc	gtctcgacatctacacttcaatcgatctcaaaacatttttcgaaaAcagtatccacaaagataacaaaaaCgttgttgta	COG1366	T	Signal transduction mechanisms	CELLULAR PROCESSES AND SIGNALING
tss_2089	443799	+	3.26098011364	orphan							cttTttt	aaagctaaactacatagattcctctggaatcggaatgttaattaaAcagttaaattacgttcaagatctcAacggatctt
tss_2093	444891	+	11.4134303977	antisense	LMANv2_70024		Peptidase, S54 family		[444922,445518]/-	31.0	tctGaag	ttattcatccagcttttctttctctgaattcatatgattaaagtgTaaacttttaaataggtactttattAtgtagttct	COG0705	R	General function prediction only	POORLY CHARACTERIZED
tss_2094	451186	+	1.63049005682	antisense	LMANv2_70029		conserved protein of unknown function		[449871,451313]/-		agtAaga	attctttttttccgggcagaatatattttaccggatttaaaataaTagattctgaagaaatagatgatgcGatcaaaagt
tss_2094	451186	+	1.63049005682	secondary	LMANv2_70030		conserved protein of unknown function		[451312,452007]/+	126.0	agtAaga	attctttttttccgggcagaatatattttaccggatttaaaataaTagattctgaagaaatagatgatgcGatcaaaagt
tss_2095	451206	+	3.26098011364	antisense	LMANv2_70029		conserved protein of unknown function		[449871,451313]/-		aacGaca	atatattttaccggatttaaaataatagattctgaagaaatagatGatgcgatcaaaagtaagaacgtaaAtaaagaaac
tss_2095	451206	+	3.26098011364	primary	LMANv2_70030		conserved protein of unknown function		[451312,452007]/+	106.0	aacGaca	atatattttaccggatttaaaataatagattctgaagaaatagatGatgcgatcaaaagtaagaacgtaaAtaaagaaac
tss_2096	451317	+	39.1317613636	internal	LMANv2_70030		conserved protein of unknown function		[451312,452007]/+	-5.0	ggaGatg	aacttgaaagggtctttcttttttccctttctcaaaatgactctcTtgacaaacaaaacagattccacaaTgttcatgga
tss_2097	451426	+	1.63049005682	internal	LMANv2_70030		conserved protein of unknown function		[451312,452007]/+	-114.0	catAtcc	acaatatccgcctaacaatcgagaacggaaaaatcctgtctttaaAgactcacaggataactcattccgtCgaagaacat
tss_2098	451506	+	6.52196022727	internal	LMANv2_70030		conserved protein of unknown function		[451312,452007]/+	-194.0	agaGttg	atccaaaaggcagtcggactgattctggataagatgactcatccaActttgattcctacggtttatacgaTaataaaaga
tss_2099	451541	+	13.0439204545	internal	LMANv2_70030		conserved protein of unknown function		[451312,452007]/+	-229.0	aaaGgat	gactcatccaactttgattcctacggtttatacgataataaaagaGttggcaatcaacgcttgcaaagcaAatcaaaaaa
tss_2100	451600	+	37.5012713068	internal	LMANv2_70030		conserved protein of unknown function		[451312,452007]/+	-288.0	ggaGtta	cttgcaaagcaaatcaaaaaaggattttttttgaagaaaaaggtcTggatctaaacaatccttccgattaCgaaaaagga
tss_2104	451823	+	9.78294034091	internal	LMANv2_70030		conserved protein of unknown function		[451312,452007]/+	-511.0	tggAcaa	tacacaacaagaggaaaaatctcttcgcgaaaaactggaaaaaggTatgcgttataatgacattgcgcaaTtttatttgg
tss_2104	451823	+	9.78294034091	primary	LMANv2_70031		Glycosyltransferase, group 2 family protein	not expressed in RNAseq	[452008,452769]/+	185.0	tggAcaa	tacacaacaagaggaaaaatctcttcgcgaaaaactggaaaaaggTatgcgttataatgacattgcgcaaTtttatttgg	COG0463	M	Cell wall/membrane/envelope biogenesis	CELLULAR PROCESSES AND SIGNALING
tss_2105	452107	+	4.89147017045	internal	LMANv2_70031		Glycosyltransferase, group 2 family protein	not expressed in RNAseq	[452008,452769]/+	-99.0	atcGtag	tttgtatcatcactctcaacgaagaagacaacctagaacgttgtcTgaaacctttggactttgcttccgaAattataatc	COG0463	M	Cell wall/membrane/envelope biogenesis	CELLULAR PROCESSES AND SIGNALING
tss_2106	452285	+	3.26098011364	internal	LMANv2_70031		Glycosyltransferase, group 2 family protein	not expressed in RNAseq	[452008,452769]/+	-277.0	aagAaat	cttcgctatttctctcgttcaaaacgaatgggttttgaccttggaCgcagatgaagaagtttctacagatTtaaaggaag	COG0463	M	Cell wall/membrane/envelope biogenesis	CELLULAR PROCESSES AND SIGNALING
tss_2107	452303	+	4.89147017045	internal	LMANv2_70031		Glycosyltransferase, group 2 family protein	not expressed in RNAseq	[452008,452769]/+	-295.0	ttcGaag	tcaaaacgaatgggttttgaccttggacgcagatgaagaagtttcTacagatttaaaggaagaaattttaAcactttttc	COG0463	M	Cell wall/membrane/envelope biogenesis	CELLULAR PROCESSES AND SIGNALING
tss_2110	452601	+	1.63049005682	internal	LMANv2_70031		Glycosyltransferase, group 2 family protein	not expressed in RNAseq	[452008,452769]/+	-593.0	tggTctt	ataggagatcatatacattttattaacacctattcagagttagctGctcaggaaaaattcaacgccggtaAaaaaagtgg	COG0463	M	Cell wall/membrane/envelope biogenesis	CELLULAR PROCESSES AND SIGNALING
tss_2111	453738	+	16.3049005682	primary	LMANv2_70033		Flagellin N-terminal domain protein	not expressed in RNAseq	[453738,454361]/+	0.0	aatAtga	acgttgtcttcttagaggatcaaaagaagttttttcccaaattttCtcaaagaatttaatatgttgtcgaTaaattaaat	COG1344	N	Cell motility	CELLULAR PROCESSES AND SIGNALING
tss_2113	454003	+	1.63049005682	internal	LMANv2_70033		Flagellin N-terminal domain protein	not expressed in RNAseq	[453738,454361]/+	-265.0	aagAatt	gattagagtattggcggtcacaagtacttacaaaaaccatacacaAgaagatagaaatcagttcgatgtaCaatttcaag	COG1344	N	Cell motility	CELLULAR PROCESSES AND SIGNALING
tss_2114	454139	+	1.63049005682	internal	LMANv2_70033		Flagellin N-terminal domain protein	not expressed in RNAseq	[453738,454361]/+	-401.0	accActa	ttattagatactgaaaactcttctcgaccaataagcgtatcgttaCaaatcaatccacaaaattctcccaTcctgctacc	COG1344	N	Cell motility	CELLULAR PROCESSES AND SIGNALING
tss_2117	455240	+	4.89147017045	antisense	LMANv2_70035		conserved membrane protein of unknown function		[454855,455256]/-		ggtAaat	tccaccaaggtgagcccgaaaaagaagcaagaggcatcaaaaagaGttgtccgcccagttcgtataaaaaAgaatcaggt
tss_2118	455420	+	4.89147017045	primary	LMANv2_70036	aroE	Shikimate dehydrogenase	not expressed in RNAseq	[455433,456305]/+	13.0	caaAgag	aagtcaaaagtttagagtgattccttgcatttaacaagaaacgaaTcgaaaaaattgaatcttgtttgtaAaattcacaa	COG0169	E	Amino acid transport and metabolism	METABOLISM
tss_2120	456019	+	1.63049005682	internal	LMANv2_70036	aroE	Shikimate dehydrogenase	not expressed in RNAseq	[455433,456305]/+	-586.0	catTagt	attagttactaaaaattcaaatgtaaaagcggaaccaatttcgcaAgatgtattacttactcgaaaagaaGaaatttcat	COG0169	E	Amino acid transport and metabolism	METABOLISM
tss_2122	456470	+	14.6744105114	internal	LMANv2_70037	folC	Bifunctional protein FolC	not expressed in RNAseq	[456302,457594]/+	-168.0	gtgGtag	ccttggaaccatttaccaaaatcttaaaaaagtttaattttgatcAgaaaaatgaatccactttttgtagAatctcagtg	COG0285	H	Coenzyme transport and metabolism	METABOLISM
tss_2123	456523	+	4.89147017045	internal	LMANv2_70037	folC	Bifunctional protein FolC	not expressed in RNAseq	[456302,457594]/+	-221.0	tcgAatc	gaatccactttttgtagaatctcagtggtaggaacaaacgcaaaaGgttctatcactcattttttaggagAatactttcg	COG0285	H	Coenzyme transport and metabolism	METABOLISM
tss_2126	456767	+	9.78294034091	internal	LMANv2_70037	folC	Bifunctional protein FolC	not expressed in RNAseq	[456302,457594]/+	-465.0	tacGagg	aatctttttctttttttgaacttttcacttgtgcctccttttcttTtttcgaaaaagaatctgcggaagtCcaaatttac	COG0285	H	Coenzyme transport and metabolism	METABOLISM
tss_2127	456924	+	4.89147017045	internal	LMANv2_70037	folC	Bifunctional protein FolC	not expressed in RNAseq	[456302,457594]/+	-622.0	aggCact	agatcataaagaaatattaggaaatacgaaagaagaaattttagaAgaaaaacttggaatttgtacttccAacacaaagg	COG0285	H	Coenzyme transport and metabolism	METABOLISM
tss_2129	457357	+	3.26098011364	internal	LMANv2_70037	folC	Bifunctional protein FolC	not expressed in RNAseq	[456302,457594]/+	-1055.0	aaaAgat	gatgcttttacagaaactctacaaagtttatcctttctttttccaTattataaatttcggatttatgcggGtttgttaaa	COG0285	H	Coenzyme transport and metabolism	METABOLISM
tss_2132	460836	+	3.26098011364	antisense	LMANv2_70039		ABC transporter, permease protein	not expressed in RNAseq	[460479,461240]/-		ccaAtcg	aaaaaagaagaagcaagtacaaatccacttccatccgtttcccgaAttttactttgaagagtctcgtatgAaaatgccca	['COG1173' 'COG1173']	['E' 'P']	['Amino acid transport and metabolism'
tss_2133	460866	+	8.15245028409	antisense	LMANv2_70039		ABC transporter, permease protein	not expressed in RNAseq	[460479,461240]/-		aacGtag	ccatccgtttcccgaattttactttgaagagtctcgtatgaaaatGcccaatcgcctaacaaaattgcgaCgatcaaaac	['COG1173' 'COG1173']	['E' 'P']	['Amino acid transport and metabolism'
tss_2134	461873	+	14.6744105114	antisense	LMANv2_70040		ABC transporter, permease protein	not expressed in RNAseq	[461237,462130]/-		agtAggc	tcttttttagagctgacaagtgccagtgttactgcaaaaaaactcCcccaacccaccgaaaaaactgcaaGgtgtaaagt	['COG0601' 'COG0601']	['E' 'P']	['Amino acid transport and metabolism'
tss_2135	462255	+	3.26098011364	antisense	LMANv2_70041	ptsN	Phosphoenolpyruvate-dependent enzyme IIA component of the PTS system		[462133,462594]/-		cttGaaa	tccagaacgaatcaatttttctctatcttcttttacatttaatgcTtttgcaatctgcgcgagcgtcttgAtatgttctt	['COG1762' 'COG1762']	['G' 'T']	['Carbohydrate transport and metabolism' 'Signal transduction mechanisms']	['METABOLISM' 'CELLULAR PROCESSES AND SIGNALING']
tss_2136	462283	+	4.89147017045	antisense	LMANv2_70041	ptsN	Phosphoenolpyruvate-dependent enzyme IIA component of the PTS system		[462133,462594]/-		aagAata	tcttttacatttaatgcttttgcaatctgcgcgagcgtcttgataTgttcttgaaatttggttttgggaaCgataagaag	['COG1762' 'COG1762']	['G' 'T']	['Carbohydrate transport and metabolism' 'Signal transduction mechanisms']	['METABOLISM' 'CELLULAR PROCESSES AND SIGNALING']
tss_2137	462299	+	6.52196022727	antisense	LMANv2_70041	ptsN	Phosphoenolpyruvate-dependent enzyme IIA component of the PTS system		[462133,462594]/-		accGgtt	cttttgcaatctgcgcgagcgtcttgatatgttcttgaaatttggTtttgggaacgataagaagaataaaAatatgaacc	['COG1762' 'COG1762']	['G' 'T']	['Carbohydrate transport and metabolism' 'Signal transduction mechanisms']	['METABOLISM' 'CELLULAR PROCESSES AND SIGNALING']
tss_2139	462847	+	4.89147017045	antisense	LMANv2_70042		putative membrane protein		[462674,463564]/-		cccAagc	aggtaaggagaaacgtaccaaaacttggatgacataaaaaaggacTacagtcgctaaaaccgctatgaatGaataaaccc	['COG0697' 'COG0697' 'COG0697']	['E' 'G' 'R']	['Amino acid transport and metabolism'
tss_2140	462866	+	22.8268607955	antisense	LMANv2_70042		putative membrane protein		[462674,463564]/-		tctTccg	aaaacttggatgacataaaaaaggactacagtcgctaaaaccgctAtgaatgaataaacccaagcggtatAtaagtttct	['COG0697' 'COG0697' 'COG0697']	['E' 'G' 'R']	['Amino acid transport and metabolism'
tss_2141	462930	+	3.26098011364	antisense	LMANv2_70042		putative membrane protein		[462674,463564]/-		tccAagg	cggtatataagtttcttccgggtgaagcgaaaagaatcgagaatgAtatccaagcagacagaagaacgggAaaatattcc	['COG0697' 'COG0697' 'COG0697']	['E' 'G' 'R']	['Amino acid transport and metabolism'
tss_2142	463053	+	1.63049005682	antisense	LMANv2_70042		putative membrane protein		[462674,463564]/-		tctAaag	ttaaagaaatgtgaaaagcatttggtctttttaaaaaaacaggaaTcagaaaaagaaccgaatatgctccCatagtttct	['COG0697' 'COG0697' 'COG0697']	['E' 'G' 'R']	['Amino acid transport and metabolism'
tss_2143	463183	+	4.89147017045	antisense	LMANv2_70042		putative membrane protein		[462674,463564]/-		tagGcaa	gctgaaaatatcggaaatagattcgtccctaaaagacaaacttggTttacctgcaattccggaaaaaataTctacagtag	['COG0697' 'COG0697' 'COG0697']	['E' 'G' 'R']	['Amino acid transport and metabolism'
tss_2145	464425	+	4.89147017045	antisense	LMANv2_70043		conserved protein of unknown function		[463557,464717]/-		ttcAaag	gagaagataaggttgtattcgaaaaatcgagagaaacaagcccgaGttcgtccattctctgtaaggcttgGtctaatttc	COG4656	C	Energy production and conversion	METABOLISM
tss_2146	464507	+	3.26098011364	antisense	LMANv2_70043		conserved protein of unknown function		[463557,464717]/-		cctGaat	agaaagatcgattctggtttcaccggacaattgaaaacttccgtcTtgtacgattcggatctttgtggaaTgctctccct	COG4656	C	Energy production and conversion	METABOLISM
tss_2147	466264	+	1.63049005682	antisense	LMANv2_70045		Glycosyltransferase		[465897,467447]/-		attAaaa	tgaatgaagattgaatcccaagtatcgcttctaaccaagctcttgTgtttacaatcgcaattccagttccGatcataatt	COG1215	M	Cell wall/membrane/envelope biogenesis	CELLULAR PROCESSES AND SIGNALING
tss_2149	467563	+	3.26098011364	orphan							actCccc	caaagattttgcactgcataaattttttagttttttaatttggtcCtttattttttattcagaagcctaaTgtaggaact
tss_2150	467585	+	17.935390625	orphan							aatGgat	ttttttagttttttaatttggtcctttattttttattcagaagccTaatgtaggaactccccctgccgatActtttcaat
tss_2152	467886	+	3.26098011364	antisense	LMANv2_70046		conserved protein of unknown function		[467829,467954]/-		gacGatt	aactttctcaatatcaattttcttcaccaaatcgccgttttacgaTtttcattagagttgttgaaaaattCcatagtgac
tss_2152	467886	+	3.26098011364	internal	LMANv2_70047		conserved protein of unknown function	not expressed in RNAseq	[467863,468027]/+	-23.0	gacGatt	aactttctcaatatcaattttcttcaccaaatcgccgttttacgaTtttcattagagttgttgaaaaattCcatagtgac
tss_2153	468057	+	6.52196022727	orphan							caaAttc	attatagaggtttataagaaagttggacatagattcgtaattttaTtgtgaaatttctaaaattgtaagaActcttacaa
tss_2154	468099	+	19.5658806818	orphan							cgtAagg	ttattgtgaaatttctaaaattgtaagaactcttacaaattccaaTtgtgaaaaatacatatttaatgtgAattcgacgt
tss_2155	468308	+	3.26098011364	orphan							taaTgtg	acaatttctaaaattgtaggaactcatacttttaaaaaattttctCttacgccgaacccacgttattgaaAaattcgtaa
tss_2159	472707	+	3.26098011364	internal	LMANv2_70050		conserved protein of unknown function		[472482,474395]/+	-225.0	attAtaa	acaaaccaattaaagtaattgtaagcgatggaggaaagttttgttAcggtcctaattttagcggaggtgaAagttacatt
tss_2160	472718	+	4.89147017045	internal	LMANv2_70050		conserved protein of unknown function		[472482,474395]/+	-236.0	acaGtgt	aaagtaattgtaagcgatggaggaaagttttgttacggtcctaatTttagcggaggtgaaagttacattaTaattgaaca
tss_2161	472732	+	4.89147017045	internal	LMANv2_70050		conserved protein of unknown function		[472482,474395]/+	-250.0	tgcAcgt	cgatggaggaaagttttgttacggtcctaattttagcggaggtgaAagttacattataattgaacagtgtTggcaaatgc
tss_2167	473266	+	22.8268607955	internal	LMANv2_70050		conserved protein of unknown function		[472482,474395]/+	-784.0	aatGgtg	gtatgatccaatcagtggttctctctactgtatgtattctcaggtAgacaactatcaatggaattgggtgAaatggaaat
tss_2171	473512	+	13.0439204545	internal	LMANv2_70050		conserved protein of unknown function		[472482,474395]/+	-1030.0	cgtCttc	tgtcaaaacggatactaagaatagtcccacttctttatttgtagtTgataaaagcttactggattggacaCgttatacgt
tss_2173	473576	+	3.26098011364	internal	LMANv2_70050		conserved protein of unknown function		[472482,474395]/+	-1094.0	taaAaaa	tggacacgttatacgtcttctaatcttggaaagacagagcagtatTgtccagctggtaataaagaaagtgTtgtacataa
tss_2175	473597	+	4.89147017045	internal	LMANv2_70050		conserved protein of unknown function		[472482,474395]/+	-1115.0	accGccc	aatcttggaaagacagagcagtattgtccagctggtaataaagaaAgtgttgtacataaaaaagccaaaaGaaccttacc
tss_2178	473812	+	4.89147017045	internal	LMANv2_70050		conserved protein of unknown function		[472482,474395]/+	-1330.0	cgtTcgg	ggagtatcattctcgagaacctcttcagagtggaggttacttcttCaatacggctcctaatacaaaccctTttatctcgt
tss_2180	473984	+	3.26098011364	internal	LMANv2_70050		conserved protein of unknown function		[472482,474395]/+	-1502.0	ccaCatt	ttatctgctatgagtctcttacctcagtacgaatgggggcgcactCgtgaattctccactatgtctgaaaTacgatccca
tss_2181	474008	+	8.15245028409	internal	LMANv2_70050		conserved protein of unknown function		[472482,474395]/+	-1526.0	cccAccc	cagtacgaatgggggcgcactcgtgaattctccactatgtctgaaAtacgatcccacattagatcactcaTaacttcccc
tss_2182	474145	+	4.89147017045	internal	LMANv2_70050		conserved protein of unknown function		[472482,474395]/+	-1663.0	aagAata	agggcatgcggttccaattcttagaacccctcaaggattagttgtAattgaaacaaccatggcaaccgcaAcatttgaag
tss_2184	474391	+	1.63049005682	orphan							tgcAgta	tgatagaagaggcacaggaggatatccagctagcacatcggtaaaCcaatgctcaagtaaaagcagccggTgctccctgc
tss_2186	477218	+	158.157535511	primary	LMANv2_70054	lipL	LipL41		[477254,478321]/+	36.0	cttAttc	aaaaaatccgtttttcaaatcttagtttttcgattctaaaataatTgacatgattctttttgatttttaaAtcatccctt	COG0457	R	General function prediction only	POORLY CHARACTERIZED
tss_2187	477799	+	9.78294034091	internal	LMANv2_70054	lipL	LipL41		[477254,478321]/+	-545.0	acgTatg	gcaggtttcgccgcttctatggcaactggtaaagacgtaaatacaGgaaacgaaccagtatctaaacctaCtggagtacg	COG0457	R	General function prediction only	POORLY CHARACTERIZED
tss_2191	478134	+	3.26098011364	internal	LMANv2_70054	lipL	LipL41		[477254,478321]/+	-880.0	aagCaaa	agaaggttacgaagaaatcgttggtgaaactccaagtttcaaaaaAgcaaaagaagcttgggaaaaagctGataaaaaag	COG0457	R	General function prediction only	POORLY CHARACTERIZED
tss_2191	478134	+	3.26098011364	secondary	LMANv2_70055		conserved protein of unknown function		[478302,478682]/+	168.0	aagCaaa	agaaggttacgaagaaatcgttggtgaaactccaagtttcaaaaaAgcaaaagaagcttgggaaaaagctGataaaaaag
tss_2194	478229	+	4.89147017045	internal	LMANv2_70054	lipL	LipL41		[477254,478321]/+	-975.0	gctAtga	ggggagcaaaagcaaaccttgcaacctactacttttcaacaggtgAtttcgaaaaatcaattaaactctaCgaagaagct	COG0457	R	General function prediction only	POORLY CHARACTERIZED
tss_2194	478229	+	4.89147017045	primary	LMANv2_70055		conserved protein of unknown function		[478302,478682]/+	73.0	gctAtga	ggggagcaaaagcaaaccttgcaacctactacttttcaacaggtgAtttcgaaaaatcaattaaactctaCgaagaagct
tss_2196	478364	+	1.63049005682	internal	LMANv2_70055		conserved protein of unknown function		[478302,478682]/+	-62.0	gcgAaag	aggctactttcgccgttgatgaaagcaacgcaaaataatctggttTctttgaaattacaaaattgtatgaAaagcgggcg
tss_2198	478482	+	11.4134303977	internal	LMANv2_70055		conserved protein of unknown function		[478302,478682]/+	-180.0	attGcag	tcttattttttattgaatgtagaaaaactccgaacgaagaagaatGcgtagaaaatcaaatgcacaacgtCaaactaatt
tss_2201	479691	+	1.63049005682	orphan							gtaAaaa	taccaacccagaattgataattttaattaacgtgaataggacgtaAaaaatctgttttattttagatcgaTtttttcgta
tss_2202	483411	+	3.26098011364	secondary	LMANv2_70059		conserved protein of unknown function		[483571,483900]/+	160.0	aatAaat	atcaggagagccaaaagtaggacgtttcttcttttttgtacaaatTctcgtagaaagtcaatcagattatGtctcataat
tss_2203	483471	+	17.935390625	primary	LMANv2_70059		conserved protein of unknown function		[483571,483900]/+	100.0	cacAttt	atcagattatgtctcataataaattcttagaagaaatttcttttgTagttttcttatcggtatttagatcTtatttacac
tss_2204	483701	+	1.63049005682	internal	LMANv2_70059		conserved protein of unknown function		[483571,483900]/+	-130.0	aaaTgtg	tttatctaacgtgagtttggccatgattcatttttctgaaaaaagTtggcatctgaactttacagatcgaTctcctaaaa
tss_2205	484072	+	79.8940127841	primary	LMANv2_70060		MCE-related protein	not expressed in RNAseq	[484092,484892]/+	20.0	cttAacg	agattgttagttgatcactacccgaaattttttaaaaaagaaagtCgcgtcaaaacaaccgttctgtaaaAtccgatctt	COG1463	Q	Secondary metabolites biosynthesis, transport and catabolism	METABOLISM
tss_2206	484307	+	8.15245028409	internal	LMANv2_70060		MCE-related protein	not expressed in RNAseq	[484092,484892]/+	-215.0	cgtGgtt	ccccgtttggaaggaattcatccaggtgcacccgttcgaattttaGgagtagaaaaaggaattgtacgtaGtttagacgt	COG1463	Q	Secondary metabolites biosynthesis, transport and catabolism	METABOLISM
tss_2209	484627	+	4.89147017045	internal	LMANv2_70060		MCE-related protein	not expressed in RNAseq	[484092,484892]/+	-535.0	gaaCttc	cttaccttctgcagattactttgaagattttttcgcggcttccacGggagtcatccgagaaaatcgtgaaGacatccgaa	COG1463	Q	Secondary metabolites biosynthesis, transport and catabolism	METABOLISM
tss_2212	484871	+	3.26098011364	internal	LMANv2_70060		MCE-related protein	not expressed in RNAseq	[484092,484892]/+	-779.0	tcgGtat	aagttggaacgttctgctccgattccactcacgattaatatgtatCgtagaactactttgatcggaaacgTgagtaatcg	COG1463	Q	Secondary metabolites biosynthesis, transport and catabolism	METABOLISM
tss_2212	484871	+	3.26098011364	secondary	LMANv2_70061		conserved protein of unknown function	not expressed in RNAseq	[484951,485550]/+	80.0	tcgGtat	aagttggaacgttctgctccgattccactcacgattaatatgtatCgtagaactactttgatcggaaacgTgagtaatcg	COG4843	S	Function unknown	POORLY CHARACTERIZED
tss_2213	484949	+	9.78294034091	primary	LMANv2_70061		conserved protein of unknown function	not expressed in RNAseq	[484951,485550]/+	2.0	attGtat	cggtattatttcggaaagttataaattttaaaactcttcttctccTcgacgggaattgttctttcaaagaTatttgtatt	COG4843	S	Function unknown	POORLY CHARACTERIZED
tss_2215	485277	+	8.15245028409	internal	LMANv2_70061		conserved protein of unknown function	not expressed in RNAseq	[484951,485550]/+	-326.0	tccGcaa	tttgcaacgggcacttttatcggaatgattttagaagaaaagttgGcgatcggattttcacttctgaggaTcatatctcc	COG4843	S	Function unknown	POORLY CHARACTERIZED
tss_2216	485406	+	3.26098011364	internal	LMANv2_70061		conserved protein of unknown function	not expressed in RNAseq	[484951,485550]/+	-455.0	tcaGgca	gtgactataatgaacggacacggcagccgaggtccggtcaaaatcGtttttacggttttaaaaagaaaaaAaatcgatca	COG4843	S	Function unknown	POORLY CHARACTERIZED
tss_2217	487303	+	3.26098011364	internal	LMANv2_70064		Methyltransferase domain protein	not expressed in RNAseq	[486954,487787]/+	-349.0	tttGttc	cgtcaacggctctttcgtccaaactgaatttgcaaaaaaactgatAgaatctaaatcaaatgtttctcctAaattgattt	['COG0500' 'COG0500']	['Q' 'R']	['Secondary metabolites biosynthesis, transport and catabolism'
tss_2218	487321	+	3.26098011364	internal	LMANv2_70064		Methyltransferase domain protein	not expressed in RNAseq	[486954,487787]/+	-367.0	aagCgat	ccaaactgaatttgcaaaaaaactgatagaatctaaatcaaatgtTtctcctaaattgatttgttcttccGtcgaaaaag	['COG0500' 'COG0500']	['Q' 'R']	['Secondary metabolites biosynthesis, transport and catabolism'
tss_2219	487359	+	3.26098011364	internal	LMANv2_70064		Methyltransferase domain protein	not expressed in RNAseq	[486954,487787]/+	-405.0	attCttt	caaatgtttctcctaaattgatttgttcttccgtcgaaaaagcgaTtctttcttttccacatcaatctttAgatagaatt	['COG0500' 'COG0500']	['Q' 'R']	['Secondary metabolites biosynthesis, transport and catabolism'
tss_2220	487549	+	3.26098011364	internal	LMANv2_70064		Methyltransferase domain protein	not expressed in RNAseq	[486954,487787]/+	-595.0	gagTtac	aaattcgaaactgggaatgatagattcttggtttagaaaaatgatTtgtaaatccggttcgatccctaaaAacaaccgag	['COG0500' 'COG0500']	['Q' 'R']	['Secondary metabolites biosynthesis, transport and catabolism'
tss_2221	487981	+	4.89147017045	antisense	LMANv2_70065		NAD/FAD-binding protein		[487784,489040]/-		aacGgga	aggctgttcttgaagagcttttagtttctctactgttttttgattTttcaaatcgatgatcggtctttcaAatcgggaac	COG2907	R	General function prediction only	POORLY CHARACTERIZED
tss_2222	489765	+	14.6744105114	primary	LMANv2_70068	msrA	Peptide methionine sulfoxide reductase MsrA	not expressed in RNAseq	[489768,490361]/+	3.0	agtAgga	ttcgatagaagttcccttaaattaatagtataagttctttttttaGtaacaaatttttctaaacttcgaaTtcttttagt	COG0225	O	Posttranslational modification, protein turnover, chaperones	CELLULAR PROCESSES AND SIGNALING
tss_2223	489799	+	37.5012713068	internal	LMANv2_70068	msrA	Peptide methionine sulfoxide reductase MsrA	not expressed in RNAseq	[489768,490361]/+	-31.0	tctAtat	ttctttttttagtaacaaatttttctaaacttcgaattcttttagTaggatgtttaattttaaaattttaAttttgatct	COG0225	O	Posttranslational modification, protein turnover, chaperones	CELLULAR PROCESSES AND SIGNALING
tss_2225	490060	+	1.63049005682	internal	LMANv2_70068	msrA	Peptide methionine sulfoxide reductase MsrA	not expressed in RNAseq	[489768,490361]/+	-292.0	tttGgaa	caaaacgggtcatagagaaagtgttcaaatagaattcgattcttcTaaaattcgttatgaagaattactaAcagtttttt	COG0225	O	Posttranslational modification, protein turnover, chaperones	CELLULAR PROCESSES AND SIGNALING
tss_2226	491320	+	16.3049005682	primary	LMANv2_70070		GyrI-like small molecule binding domain protein		[491391,491846]/+	71.0	cttAaat	cattcagaaacattgataaaaatcaataattcaaatccattaagtAatagaccgtcttatttaaactcaaAtatttgctt	COG3708	S	Function unknown	POORLY CHARACTERIZED
tss_2230	492515	+	1.63049005682	orphan							agtAgtt	cctataaaaaatacccaagagcttgaaacctcagaaaattttacaTgataattctttagaaattcttaatAaaatatagt
tss_2231	492740	+	8.15245028409	primary	LMANv2_70071		Glutathione S-transferase, N-terminal domain protein		[492740,493366]/+	0.0	tgtAtga	ccttctcttcaaatctagaaagaacgccattttatctaatttcaaCtttcaaaatttcattttcaaaagaAtttggctgt	COG0625	O	Posttranslational modification, protein turnover, chaperones	CELLULAR PROCESSES AND SIGNALING
tss_2233	493249	+	9.78294034091	internal	LMANv2_70071		Glutathione S-transferase, N-terminal domain protein		[492740,493366]/+	-509.0	tgtGgga	gactgtttaaatttatatcaaggtccttttttattcggaaaagaaTttacaatcgccgacgcattttacaCtccggttgt	COG0625	O	Posttranslational modification, protein turnover, chaperones	CELLULAR PROCESSES AND SIGNALING
tss_2235	493479	+	11.4134303977	orphan							tatGgaa	atagagttttcaattcaacaatttacacatttataatagagtagtTgaaaaattaattctcctatctgttTctattttat
tss_2236	497411	+	6.52196022727	antisense	LMANv2_70075		conserved exported protein of unknown function	not expressed in RNAseq	[497162,498106]/-		cctGtag	acggtcagagttctatccgcttcttctagataatcattaattatcTcgacgggactcgtactaggtgttaAatacagcct
tss_2237	501596	+	8.15245028409	orphan							tttAtgt	catatatttttcatgaaattattataatactcatttttataaaatTgagtatctaaatgtttatcacaaaGtgtcgtttt
tss_2238	506295	+	11.4134303977	primary	LMANv2_80006	hisZ	ATP phosphoribosyltransferase regulatory subunit		[506316,507350]/+	21.0	tttGgaa	tcattcgtttgcgggggaattgtcattctatttttttaaaaaggtTtgaaatctgacgtctgggttttgaActgtatttt	COG3705	E	Amino acid transport and metabolism	METABOLISM
tss_2240	506603	+	3.26098011364	internal	LMANv2_80006	hisZ	ATP phosphoribosyltransferase regulatory subunit		[506316,507350]/+	-287.0	aatGgca	tcccttttccgaattagagatctttccgggaatgaaatttctcccAgcatcgatctgaccgttcaagcggTcaaaggaat	COG3705	E	Amino acid transport and metabolism	METABOLISM
tss_2243	506814	+	3.26098011364	internal	LMANv2_80006	hisZ	ATP phosphoribosyltransferase regulatory subunit		[506316,507350]/+	-498.0	cttGttt	gaaaggaaaacacattcaaaatcttagaggaactggacgaaatcaTttctttacttcctcttgaaaacaaActgactctt	COG3705	E	Amino acid transport and metabolism	METABOLISM
tss_2244	506968	+	1.63049005682	internal	LMANv2_80006	hisZ	ATP phosphoribosyltransferase regulatory subunit		[506316,507350]/+	-652.0	ttcGttt	ttctaaattactatatcaaaaaaacgtaaacgagatccagaaaatTttcggagaaaaaaagaaccataccGacttgattc	COG3705	E	Amino acid transport and metabolism	METABOLISM
tss_2249	507575	+	8.15245028409	internal	LMANv2_80007	purA	Adenylosuccinate synthetase		[507388,508665]/+	-187.0	accAaac	agcaaacgcgggacatacggttgtagttcacggaaaaaaatacgtGtttcatttagttccttcgggagtaAtctacgacc	COG0104	F	Nucleotide transport and metabolism	METABOLISM
tss_2250	507715	+	4.89147017045	internal	LMANv2_80007	purA	Adenylosuccinate synthetase		[507388,508665]/+	-327.0	tatCatt	gtgaccgccttcaaaaagaaggctttccagtcttcgacaaactctTgttaagcgacgcttgtcatcttctAtttccatat	COG0104	F	Nucleotide transport and metabolism	METABOLISM
tss_2252	507776	+	4.89147017045	internal	LMANv2_80007	purA	Adenylosuccinate synthetase		[507388,508665]/+	-388.0	ccaCtaa	tcatcttctatttccatatcattctcagatcgattccgcaagagaAactacactcagtcaagagcacaaaAtcggaacca	COG0104	F	Nucleotide transport and metabolism	METABOLISM
tss_2253	507788	+	8.15245028409	internal	LMANv2_80007	purA	Adenylosuccinate synthetase		[507388,508665]/+	-400.0	gaaTcgg	tccatatcattctcagatcgattccgcaagagaaactacactcagTcaagagcacaaaatcggaaccactAaaaaaggaa	COG0104	F	Nucleotide transport and metabolism	METABOLISM
tss_2255	507877	+	6.52196022727	internal	LMANv2_80007	purA	Adenylosuccinate synthetase		[507388,508665]/+	-489.0	catTtag	gttacgcggataaaatgatgaggaccggattgcgagtaggagatcTtttagacacttcttaccaaacccgTttgaaacat	COG0104	F	Nucleotide transport and metabolism	METABOLISM
tss_2259	508119	+	47.2842116477	internal	LMANv2_80007	purA	Adenylosuccinate synthetase		[507388,508665]/+	-731.0	cacAaca	gttcttttggaaggagcccaaggtaccggtttagacgtagatttcGgaacctatccttatgtaaccagttCtaatcccac	COG0104	F	Nucleotide transport and metabolism	METABOLISM
tss_2260	508232	+	19.5658806818	internal	LMANv2_80007	purA	Adenylosuccinate synthetase		[507388,508665]/+	-844.0	aacTttt	gtttcaacatttaaaacacgtgattggaattacaaaggcatatacCacgagagtcggagaaggccccttcCctactgaac	COG0104	F	Nucleotide transport and metabolism	METABOLISM
tss_2262	508417	+	26.0878409091	internal	LMANv2_80007	purA	Adenylosuccinate synthetase		[507388,508665]/+	-1029.0	gttGcaa	attccgttcggattaacggaatcacttcgatcgctttgacaaagaTagatattctttctgactatgatacAattccggtt	COG0104	F	Nucleotide transport and metabolism	METABOLISM
tss_2264	508676	+	4.89147017045	secondary	LMANv2_tRNA2				[508739,508811]/+	63.0	agtTttt	cggagtgaaaatcaatttggtttcaactggtcccgatagaaaggaTacgattcacggagattctttttaaGaatcgaagt
tss_2264	508676	+	4.89147017045	secondary	LMANv2_tRNA3				[508829,508903]/+	153.0	agtTttt	cggagtgaaaatcaatttggtttcaactggtcccgatagaaaggaTacgattcacggagattctttttaaGaatcgaagt
tss_2265	508720	+	4.89147017045	secondary	LMANv2_tRNA2				[508739,508811]/+	19.0	atcGtgt	atacgattcacggagattctttttaagaatcgaagtttttttaatCgtttttgattgacccacgatactcGataaatatc
tss_2265	508720	+	4.89147017045	secondary	LMANv2_tRNA3				[508829,508903]/+	109.0	atcGtgt	atacgattcacggagattctttttaagaatcgaagtttttttaatCgtttttgattgacccacgatactcGataaatatc
tss_2266	508729	+	177.723416193	secondary	LMANv2_tRNA2				[508739,508811]/+	10.0	ttcGtaa	acggagattctttttaagaatcgaagtttttttaatcgtttttgaTtgacccacgatactcgataaatatCgtgtatttc
tss_2266	508729	+	177.723416193	secondary	LMANv2_tRNA3				[508829,508903]/+	100.0	ttcGtaa	acggagattctttttaagaatcgaagtttttttaatcgtttttgaTtgacccacgatactcgataaatatCgtgtatttc
tss_2267	508739	+	304.901640625	primary	LMANv2_tRNA2				[508739,508811]/+	0.0	ttcGagt	tttttaagaatcgaagtttttttaatcgtttttgattgacccacgAtactcgataaatatcgtgtatttcGtaacgcttc
tss_2267	508739	+	304.901640625	primary	LMANv2_tRNA3				[508829,508903]/+	90.0	ttcGagt	tttttaagaatcgaagtttttttaatcgtttttgattgacccacgAtactcgataaatatcgtgtatttcGtaacgcttc
tss_2268	508821	+	4.89147017045	secondary	LMANv2_tRNA3				[508829,508903]/+	8.0	agtTctt	gtcgttagctcagctggtagagcaattcccttttaaggaatgggtCcggggttcgaatccccgacgactcAaagataagt
tss_2269	508828	+	16.3049005682	secondary	LMANv2_tRNA3				[508829,508903]/+	1.0	attAgcc	gctcagctggtagagcaattcccttttaaggaatgggtccggggtTcgaatccccgacgactcaaagataAgttcttatt
tss_2271	512913	+	4.89147017045	antisense	LMANv2_80009		Permease, YjgP/YjgQ family	not expressed in RNAseq	[511185,513077]/-		tttGgaa	ggcgaagatgatgaaaaaaaattttctttctttttagtttttgtaTcttttttgttaaacgaagaatctgAttttttttt	COG0795	R	General function prediction only	POORLY CHARACTERIZED
tss_2272	514475	+	32.6098011364	primary	LMANv2_80011		DnaJ-related protein		[514523,515152]/+	48.0	gatAgga	gactttttttcctgttccagaacgctcatagaactgaatttctgcTtgcaggacggactgtaaaggggttTtccatagat	COG0484	O	Posttranslational modification, protein turnover, chaperones	CELLULAR PROCESSES AND SIGNALING
tss_2273	514633	+	4.89147017045	internal	LMANv2_80011		DnaJ-related protein		[514523,515152]/+	-110.0	atcCgat	caacttctagaaatttctcggaattccgagatagaaaaaatcgaaTtcgcttttcgaaactacctagaaaAattagaatc	COG0484	O	Posttranslational modification, protein turnover, chaperones	CELLULAR PROCESSES AND SIGNALING
tss_2276	515006	+	1.63049005682	internal	LMANv2_80011		DnaJ-related protein		[514523,515152]/+	-483.0	tatAgaa	ctctcttaacgattttcgccctttttatggcattggcacaaaaaaAccattttctttctcctaaccttgaAttgttttat	COG0484	O	Posttranslational modification, protein turnover, chaperones	CELLULAR PROCESSES AND SIGNALING
tss_2276	515006	+	1.63049005682	secondary	LMANv2_80012		conserved protein of unknown function		[515121,515765]/+	115.0	tatAgaa	ctctcttaacgattttcgccctttttatggcattggcacaaaaaaAccattttctttctcctaaccttgaAttgttttat
tss_2277	515081	+	14.6744105114	internal	LMANv2_80011		DnaJ-related protein		[514523,515152]/+	-558.0	tcgAaaa	tttatagaaaatggggaattctttgttcttccggaattctattttTaggatatgcaatctttcgtaaaatCctaagttcg	COG0484	O	Posttranslational modification, protein turnover, chaperones	CELLULAR PROCESSES AND SIGNALING
tss_2277	515081	+	14.6744105114	primary	LMANv2_80012		conserved protein of unknown function		[515121,515765]/+	40.0	tcgAaaa	tttatagaaaatggggaattctttgttcttccggaattctattttTaggatatgcaatctttcgtaaaatCctaagttcg
tss_2279	515194	+	4.89147017045	internal	LMANv2_80012		conserved protein of unknown function		[515121,515765]/+	-73.0	tacTcca	gcatccattgaaaacgataaccaagaaaaacgatcctaaacatctCgccgaagatgaaatttcctactatTattcattac
tss_2280	515212	+	19.5658806818	internal	LMANv2_80012		conserved protein of unknown function		[515121,515765]/+	-91.0	ccgAgtt	aaccaagaaaaacgatcctaaacatctcgccgaagatgaaatttcCtactattattcattactccaagaaGaattaaccg
tss_2281	515331	+	3.26098011364	internal	LMANv2_80012		conserved protein of unknown function		[515121,515765]/+	-210.0	accGacc	gaattccattttgttgtattgcggataacgcagttcctactttatAcacttccgaattttctatgttaaaAaaaagaacc
tss_2282	515339	+	4.89147017045	internal	LMANv2_80012		conserved protein of unknown function		[515121,515765]/+	-218.0	ttgGaaa	ttttgttgtattgcggataacgcagttcctactttatacacttccGaattttctatgttaaaaaaaagaaCcgacctttg
tss_2283	515357	+	4.89147017045	internal	LMANv2_80012		conserved protein of unknown function		[515121,515765]/+	-236.0	ggaAacg	aacgcagttcctactttatacacttccgaattttctatgttaaaaAaaagaaccgacctttggaaagtttGgaaaccgga
tss_2284	515381	+	4.89147017045	internal	LMANv2_80012		conserved protein of unknown function		[515121,515765]/+	-260.0	gctTgcg	tccgaattttctatgttaaaaaaaagaaccgacctttggaaagttTggaaaccggaaacggaagtggataAgaaaatgct
tss_2285	515415	+	21.1963707386	internal	LMANv2_80012		conserved protein of unknown function		[515121,515765]/+	-294.0	tgtGaat	tttggaaagtttggaaaccggaaacggaagtggataagaaaatgcTtgcggagtatgattctaaagaaacTctattttgt
tss_2287	515569	+	4.89147017045	internal	LMANv2_80012		conserved protein of unknown function		[515121,515765]/+	-448.0	ccaAaga	tttagataccagaggggttttagtcggtttagtgtttatgaaagaAtttacaggcaaatgtccacttacaTtgagagcca
tss_2290	515773	+	1.63049005682	orphan							cttTtgc	aactggcaaaaaatttccgattttttttccaagccatctacaaggTaaaaaatacttggaatcctatcttTgaatttctt
tss_2291	515783	+	3.26098011364	orphan							agaActa	aaatttccgattttttttccaagccatctacaaggtaaaaaatacTtggaatcctatctttgaatttcttTtgctcaaga
tss_2292	516788	+	30.9793110795	primary	LMANv2_80014	sucC	succinyl-CoA synthetase, beta subunit		[516837,518009]/+	49.0	tctAttt	taaattcctaagaatcggaaagagaaaacccaagattcaatttttTactgacaccaaagttcgtaccgaaAacagtatct	COG0045	C	Energy production and conversion	METABOLISM
tss_2296	517022	+	1.63049005682	internal	LMANv2_80014	sucC	succinyl-CoA synthetase, beta subunit		[516837,518009]/+	-185.0	tggCgga	gacgaagttacctctaaaacaggtggttccgtcgtagtcgtaaaaGctcaaattcacgccggagggcgggGaaaaggtgg	COG0045	C	Energy production and conversion	METABOLISM
tss_2297	517048	+	4.89147017045	internal	LMANv2_80014	sucC	succinyl-CoA synthetase, beta subunit		[516837,518009]/+	-211.0	aagAaga	ttccgtcgtagtcgtaaaagctcaaattcacgccggagggcggggAaaaggtggcggagtcaaggtaactAaaaccaaag	COG0045	C	Energy production and conversion	METABOLISM
tss_2300	517135	+	3.26098011364	internal	LMANv2_80014	sucC	succinyl-CoA synthetase, beta subunit		[516837,518009]/+	-298.0	aagTata	aatcgcagccgtagataaaatcttaggtatgcagctcatcactccTcaaaccggaccggaaggaaaaaaaGtccttaaag	COG0045	C	Energy production and conversion	METABOLISM
tss_2302	517188	+	4.89147017045	internal	LMANv2_80014	sucC	succinyl-CoA synthetase, beta subunit		[516837,518009]/+	-351.0	ctaCtcg	gaccggaaggaaaaaaagtccttaaagtatatctggaacaaggaaTcgacattgctaaagaatactatctGagcatacta	COG0045	C	Energy production and conversion	METABOLISM
tss_2303	517195	+	4.89147017045	internal	LMANv2_80014	sucC	succinyl-CoA synthetase, beta subunit		[516837,518009]/+	-358.0	atcGttc	aggaaaaaaagtccttaaagtatatctggaacaaggaatcgacatTgctaaagaatactatctgagcataCtactcgatc	COG0045	C	Energy production and conversion	METABOLISM
tss_2304	517219	+	9.78294034091	internal	LMANv2_80014	sucC	succinyl-CoA synthetase, beta subunit		[516837,518009]/+	-382.0	ttaTggc	tctggaacaaggaatcgacattgctaaagaatactatctgagcatActactcgatcgttccatccgcaaaAccatcatta	COG0045	C	Energy production and conversion	METABOLISM
tss_2306	517366	+	3.26098011364	internal	LMANv2_80014	sucC	succinyl-CoA synthetase, beta subunit		[516837,518009]/+	-529.0	aatCtca	aattgcaatcgatcctggaatcggactccaagtaaatcaagccagAcagcttgcatttgaacttggactaCctgcagaat	COG0045	C	Energy production and conversion	METABOLISM
tss_2307	517375	+	4.89147017045	internal	LMANv2_80014	sucC	succinyl-CoA synthetase, beta subunit		[516837,518009]/+	-538.0	aatCttt	cgatcctggaatcggactccaagtaaatcaagccagacagcttgcAtttgaacttggactacctgcagaaTctcacaaat	COG0045	C	Energy production and conversion	METABOLISM
tss_2310	517872	+	13.0439204545	internal	LMANv2_80014	sucC	succinyl-CoA synthetase, beta subunit		[516837,518009]/+	-1035.0	ctcAaag	tcgtaaatatttttggtggaattgttcgttgtgacatggtcgccgAaggaattatagaagcagcaaaagcAgtggatctc	COG0045	C	Energy production and conversion	METABOLISM
tss_2310	517872	+	13.0439204545	primary	LMANv2_80015	sucD	succinyl-CoA synthetase alpha chain		[518022,518897]/+	150.0	ctcAaag	tcgtaaatatttttggtggaattgttcgttgtgacatggtcgccgAaggaattatagaagcagcaaaagcAgtggatctc	COG0074	C	Energy production and conversion	METABOLISM
tss_2312	518195	+	4.89147017045	internal	LMANv2_80015	sucD	succinyl-CoA synthetase alpha chain		[518022,518897]/+	-173.0	aatTaag	ggcaccaaggtcgtagctggagtcactccaggtaaaggcggaagcAaatgggaagacaaggttccagtttTcaacacaat	COG0074	C	Energy production and conversion	METABOLISM
tss_2316	518715	+	254.356448864	internal	LMANv2_80015	sucD	succinyl-CoA synthetase alpha chain		[518022,518897]/+	-693.0	cctGtag	gaatcgtaatgatcggagaaatcggcggaacctccgaagaagaagCtgccgaatatattaaaaatcacgtCaaaaaacct	COG0074	C	Energy production and conversion	METABOLISM
tss_2318	518973	+	39.1317613636	secondary	LMANv2_80016		Outer membrane efflux protein		[519184,520761]/+	211.0	ttcAaag	gttaatttttgtccaatttgagacttttaaaaagaaacaaaaggtTggaaaagattttttaccctttttaAatggttttc	['COG1538' 'COG1538']	['M' 'U']	['Cell wall/membrane/envelope biogenesis'
tss_2320	519086	+	57.0671519886	primary	LMANv2_80016		Outer membrane efflux protein		[519184,520761]/+	98.0	agaGtgg	tgaagtggtcggtattccgaccccttactttgtatcttagcttgaCagtatttgaggaagtaggattgatTctttctaga	['COG1538' 'COG1538']	['M' 'U']	['Cell wall/membrane/envelope biogenesis'
tss_2337	520686	+	13.0439204545	internal	LMANv2_80016		Outer membrane efflux protein		[519184,520761]/+	-1502.0	gcgCtat	aaaaacgcgttagatacacacgttcaagatcaactcagactgactCaagcaaaagtaaactttaacatcgAtttgttgcg	['COG1538' 'COG1538']	['M' 'U']	['Cell wall/membrane/envelope biogenesis'
tss_2337	520686	+	13.0439204545	primary	LMANv2_80017		SH3 domain protein		[520783,522216]/+	97.0	gcgCtat	aaaaacgcgttagatacacacgttcaagatcaactcagactgactCaagcaaaagtaaactttaacatcgAtttgttgcg
tss_2339	520837	+	1.63049005682	internal	LMANv2_80017		SH3 domain protein		[520783,522216]/+	-54.0	ctcGgtt	attgattccaaagccgagggtacgaattgagaaagagtttttttgTagtcctcggtattatcttcacttcCatattactc
tss_2346	521434	+	6.52196022727	internal	LMANv2_80017		SH3 domain protein		[520783,522216]/+	-651.0	gttAgaa	tactagaatacttttctggaaaagaagactctccgtttaacggtaGcaaggcggtaatcgaagggaaaaaTctaaacgtt
tss_2349	521620	+	1.63049005682	internal	LMANv2_80017		SH3 domain protein		[520783,522216]/+	-837.0	cctTcgg	gaggaagttggaaccaaattgtagatctgagaaacggaaatgtggGttggatcttttctggttttttaaaAaacgttcct
tss_2351	521778	+	1.63049005682	internal	LMANv2_80017		SH3 domain protein		[520783,522216]/+	-995.0	cggAatg	tggaaagaagcctcccctccaaacggatttcagggcgaatatcacCccaccgaaaaaatcgcgttagatgGagactccgg
tss_2354	521923	+	1.63049005682	internal	LMANv2_80017		SH3 domain protein		[520783,522216]/+	-1140.0	ggaGatt	gagatttggaattttacgtttcttttttagaaggaaacgaaacgaTtcccatctttacattgttagccggTtctcctgga
tss_2360	522281	+	3.26098011364	internal	LMANv2_80018		Zinc ribbon domain protein		[522255,522497]/+	-26.0	caaAgcc	taaatttattccatgagtaatagtattttagaatattctaataaaGgataatccatgccgacatacgactAtaaatgcaa	COG2331	S	Function unknown	POORLY CHARACTERIZED
tss_2360	522281	+	3.26098011364	secondary	LMANv2_80019		conserved protein of unknown function		[522510,523358]/+	229.0	caaAgcc	taaatttattccatgagtaatagtattttagaatattctaataaaGgataatccatgccgacatacgactAtaaatgcaa	COG3494	S	Function unknown	POORLY CHARACTERIZED
tss_2361	522374	+	4.89147017045	secondary	LMANv2_80019		conserved protein of unknown function		[522510,523358]/+	136.0	aagGatg	atttttgaacaattccattccatgaaggacgatccaattaaagatTgtcacctctgtggtaaaaaaggagAagtggaaag	COG3494	S	Function unknown	POORLY CHARACTERIZED
tss_2363	522441	+	11.4134303977	primary	LMANv2_80019		conserved protein of unknown function		[522510,523358]/+	69.0	aagAgtg	gagaagtggaaaggatgatttccaacggttcgggaattatttttaAaggaacgggtttttacgtgaccgaTtataaaaag	COG3494	S	Function unknown	POORLY CHARACTERIZED
tss_2368	522924	+	11.4134303977	internal	LMANv2_80019		conserved protein of unknown function		[522510,523358]/+	-414.0	tttActa	acgagtttgctaaagaaaaaatcacgatcatttctcaaaagacttTtcttcaatctctatttctcccagaAggtaggttt	COG3494	S	Function unknown	POORLY CHARACTERIZED
tss_2371	522990	+	1.63049005682	internal	LMANv2_80019		conserved protein of unknown function		[522510,523358]/+	-480.0	aagAtgg	cagaaggtaggtttactaaaaagcctttgacccaaaaagaattggAagacatcgcctttggaatggattaCgccgaaaag	COG3494	S	Function unknown	POORLY CHARACTERIZED
tss_2374	523243	+	1.63049005682	internal	LMANv2_80019		conserved protein of unknown function		[522510,523358]/+	-733.0	cgaTcat	tcctacagttggtgaaaacactttaaaaacgatgtacgaaaacaaCtgcggaaccttagcacttcgaacgGgtgaaacga	COG3494	S	Function unknown	POORLY CHARACTERIZED
tss_2374	523243	+	1.63049005682	primary	LMANv2_80020	lpxB	Lipid-A-disaccharide synthase		[523312,524607]/+	69.0	cgaTcat	tcctacagttggtgaaaacactttaaaaacgatgtacgaaaacaaCtgcggaaccttagcacttcgaacgGgtgaaacga	COG0763	M	Cell wall/membrane/envelope biogenesis	CELLULAR PROCESSES AND SIGNALING
tss_2376	523445	+	14.6744105114	internal	LMANv2_80020	lpxB	Lipid-A-disaccharide synthase		[523312,524607]/+	-133.0	tggGtgg	gtctcgggctgtagttacgaccaaaaaagaagatctaaaaattctAatgttggccggagaacattccggaGatcttttgg	COG0763	M	Cell wall/membrane/envelope biogenesis	CELLULAR PROCESSES AND SIGNALING
tss_2377	523451	+	24.4573508523	internal	LMANv2_80020	lpxB	Lipid-A-disaccharide synthase		[523312,524607]/+	-139.0	gtgAact	ggctgtagttacgaccaaaaaagaagatctaaaaattctaatgttGgccggagaacattccggagatcttTtgggtggtg	COG0763	M	Cell wall/membrane/envelope biogenesis	CELLULAR PROCESSES AND SIGNALING
tss_2380	523687	+	3.26098011364	internal	LMANv2_80020	lpxB	Lipid-A-disaccharide synthase		[523312,524607]/+	-375.0	tttAatc	aatccttgatcggaagattgatcaacctcgccgtcgaaaaaaattGttctcatgccatcttaatcgactaTccaggtttt	COG0763	M	Cell wall/membrane/envelope biogenesis	CELLULAR PROCESSES AND SIGNALING
tss_2385	524380	+	6.52196022727	orphan							agaGaac	cttacgtaatcggttctctttttatccaaactcctcatataggtcTtgtaaatattctttccggtcaagaAatttgtaga
tss_2390	524645	+	1.63049005682	orphan							cttAatt	aaaaacgggacaagaacctggaaatccagaacagcaaatataaatTtataactctagtatattttaatagTctcatactt
tss_2391	524656	+	4.89147017045	orphan							tctAtta	aagaacctggaaatccagaacagcaaatataaatttataactctaGtatattttaatagtctcatacttaAtttcaatct
tss_2393	524717	+	17.935390625	orphan							tttGgcg	tcatacttaatttcaatctattaactctaaatcaattattttcgtAttgtttacaaacttacattagttaAcgtgaattt
tss_2395	525190	+	37.5012713068	primary	LMANv2_80021		conserved protein of unknown function		[525190,525396]/+	0.0	tttAtga	agaaaaactgaaaaagaattatcgacgtctgcatcaaataaagatTtgacctgaatttaaaaaattaaaaAtttaatttt
tss_2397	525962	+	19.5658806818	internal	LMANv2_80023		DNA-binding helix-turn-helix protein	not expressed in RNAseq	[525949,526299]/+	-13.0	ataAcaa	tgaattttagtttgtaccgtaaatttcaaattcatataatttcctCttgaaaaattagatttttaatatgTtatattata	COG0640	K	Transcription	INFORMATION STORAGE AND PROCESSING
tss_2400	526089	+	8.15245028409	internal	LMANv2_80023		DNA-binding helix-turn-helix protein	not expressed in RNAseq	[525949,526299]/+	-140.0	taaAtcc	tcggatcctaaaagaaggaaaattttggatcttcttagcataaaaCcaaaaacgactggagaaatctgttCtcattttaa	COG0640	K	Transcription	INFORMATION STORAGE AND PROCESSING
tss_2401	526100	+	16.3049005682	internal	LMANv2_80023		DNA-binding helix-turn-helix protein	not expressed in RNAseq	[525949,526299]/+	-151.0	atcGatg	aagaaggaaaattttggatcttcttagcataaaaccaaaaacgacTggagaaatctgttctcattttaaaTccttagatc	COG0640	K	Transcription	INFORMATION STORAGE AND PROCESSING
tss_2402	527060	+	14.6744105114	orphan							attAgag	ttcttataaaattgaaaatatcataaatttctattgtaaaaccctGttttaaatcaaaatacaagtgcttTatctttatt
tss_2403	527177	+	6.52196022727	orphan							agtAata	ttgctttaatcgaccgtttccatgaaatagaaacagatggagaatTaatttttcaactattctattatatAattccaagt
tss_2406	533199	+	6.52196022727	internal	LMANv2_80029		NUDIX domain protein	not expressed in RNAseq	[533160,533738]/+	-39.0	tctAatc	tcgaaacctaaactatctagtttcgaaaaaagggaaattttatgaAacagtttctaccggaagaatacgaTcctcattct	['COG0494' 'COG0494']	['L' 'R']	['Replication, recombination and repair' 'General function prediction only']	['INFORMATION STORAGE AND PROCESSING' 'POORLY CHARACTERIZED']
tss_2408	533329	+	1.63049005682	internal	LMANv2_80029		NUDIX domain protein	not expressed in RNAseq	[533160,533738]/+	-169.0	gggTaaa	taaattagtttcctggaatataacttctcctgataaaaaaatttcCaaagacttctttcatttagaatccTtagactggg	['COG0494' 'COG0494']	['L' 'R']	['Replication, recombination and repair' 'General function prediction only']	['INFORMATION STORAGE AND PROCESSING' 'POORLY CHARACTERIZED']
tss_2412	533758	+	1.63049005682	internal	LMANv2_80030		Transmembrane secretion effector		[533740,534996]/+	-18.0	atcAaac	tcacggtatggtggttgccgctttcggaatgtattttatcaaaaaCccaatccggtattaatatgactcaAactcaaatc	['COG0477' 'COG0477' 'COG0477' 'COG0477']	['E' 'G' 'P' 'R']	['Amino acid transport and metabolism'
tss_2416	534161	+	4.89147017045	internal	LMANv2_80030		Transmembrane secretion effector		[533740,534996]/+	-421.0	ttcAaac	tggagtttatccgatttatgccgtgatctttctttccggaattgcAagaggttttttaaatccagccactGcagcgtttc	['COG0477' 'COG0477' 'COG0477' 'COG0477']	['E' 'G' 'P' 'R']	['Amino acid transport and metabolism'
tss_2417	534222	+	8.15245028409	internal	LMANv2_80030		Transmembrane secretion effector		[533740,534996]/+	-482.0	ttgGcag	ccagccactgcagcgtttcaaacccaattagtagataaagaaaccTttcccaacgccgccacttggagtgGaatcgcttg	['COG0477' 'COG0477' 'COG0477' 'COG0477']	['E' 'G' 'P' 'R']	['Amino acid transport and metabolism'
tss_2419	534301	+	9.78294034091	internal	LMANv2_80030		Transmembrane secretion effector		[533740,534996]/+	-561.0	gatCtga	ggcagacttctttggttcttggcccacttgcgggaggtgtattgaTtgtattgggactttacttcgcgtaTtctgtggat	['COG0477' 'COG0477' 'COG0477' 'COG0477']	['E' 'G' 'P' 'R']	['Amino acid transport and metabolism'
tss_2420	534384	+	4.89147017045	internal	LMANv2_80030		Transmembrane secretion effector		[533740,534996]/+	-644.0	atcTatc	attctgatgagtttaggtttgatcatggtgttattcgtaaaaggaAaaccagttccttccaagccagaatCgagtgaatc	['COG0477' 'COG0477' 'COG0477' 'COG0477']	['E' 'G' 'P' 'R']	['Amino acid transport and metabolism'
tss_2421	534391	+	4.89147017045	internal	LMANv2_80030		Transmembrane secretion effector		[533740,534996]/+	-651.0	tggGaaa	tgagtttaggtttgatcatggtgttattcgtaaaaggaaaaccagTtccttccaagccagaatcgagtgaAtctatctgg	['COG0477' 'COG0477' 'COG0477' 'COG0477']	['E' 'G' 'P' 'R']	['Amino acid transport and metabolism'
tss_2422	534406	+	11.4134303977	internal	LMANv2_80030		Transmembrane secretion effector		[533740,534996]/+	-666.0	ggaGgtt	tcatggtgttattcgtaaaaggaaaaccagttccttccaagccagAatcgagtgaatctatctgggaaagTctaagtgga	['COG0477' 'COG0477' 'COG0477' 'COG0477']	['E' 'G' 'P' 'R']	['Amino acid transport and metabolism'
tss_2423	534679	+	19.5658806818	internal	LMANv2_80030		Transmembrane secretion effector		[533740,534996]/+	-939.0	ttcGggt	cggccaaacctcctaaaaaacattcgggttggattcttctttcttGtgtatttggttttggaatctgtatCattcttttc	['COG0477' 'COG0477' 'COG0477' 'COG0477']	['E' 'G' 'P' 'R']	['Amino acid transport and metabolism'
tss_2426	534998	+	3.26098011364	secondary	LMANv2_80031		Peptidase family M1		[535136,537790]/+	138.0	gagGaat	tttaactcttttaactgtagggcttgtaggagcgattacccctcgCcttagaaagatgcagctaaaggatAttctttgag	COG0308	E	Amino acid transport and metabolism	METABOLISM
tss_2427	535044	+	11.4134303977	primary	LMANv2_80031		Peptidase family M1		[535136,537790]/+	92.0	aaaCtct	cttagaaagatgcagctaaaggatattctttgaggaattatttttGtcgcggagtacttctacaaaacctAaaatagaaa	COG0308	E	Amino acid transport and metabolism	METABOLISM
tss_2428	535193	+	4.89147017045	internal	LMANv2_80031		Peptidase family M1		[535136,537790]/+	-57.0	gtcAaac	ttcgaatataaaagaaggaatcaatggacgcacctaacatacttaCtcaaacggaagccatagaaagagcCgaacaggtc	COG0308	E	Amino acid transport and metabolism	METABOLISM
tss_2429	535458	+	1.63049005682	internal	LMANv2_80031		Peptidase family M1		[535136,537790]/+	-322.0	atcAtag	ttctttcttagatctcccggttaattttttaaatgtcggaatgaaTgaaattaaaattctttatacaaatGattacaatc	COG0308	E	Amino acid transport and metabolism	METABOLISM
tss_2430	535468	+	3.26098011364	internal	LMANv2_80031		Peptidase family M1		[535136,537790]/+	-332.0	ttcAggg	gatctcccggttaattttttaaatgtcggaatgaatgaaattaaaAttctttatacaaatgattacaatcAtagtggttc	COG0308	E	Amino acid transport and metabolism	METABOLISM
tss_2431	535714	+	3.26098011364	internal	LMANv2_80031		Peptidase family M1		[535136,537790]/+	-578.0	tttGttc	actctacctattaaagaaaaaattcaaaaagaaagaatagaaattCgttttcaaaaaacggcgttgttttCtacatattt	COG0308	E	Amino acid transport and metabolism	METABOLISM
tss_2439	536141	+	3.26098011364	internal	LMANv2_80031		Peptidase family M1		[535136,537790]/+	-1005.0	catGgaa	tagtcaccatgaaatggtggaacgatctctggttgaacgaaagttTtgcggattatctttcctattatgcAatgtcccat	COG0308	E	Amino acid transport and metabolism	METABOLISM
tss_2441	536286	+	4.89147017045	internal	LMANv2_80031		Peptidase family M1		[535136,537790]/+	-1150.0	cgtAttc	ccaactttccacgacccacccgatagctggaagcgccgaaaacacAttagacgccataagtaactttgatGggatttcgt	COG0308	E	Amino acid transport and metabolism	METABOLISM
tss_2442	536402	+	9.78294034091	internal	LMANv2_80031		Peptidase family M1		[535136,537790]/+	-1266.0	aacGatt	attatatcggagaggattcgtttagaaatgcgatgcgaaaatactTtcaaaaattcaaaaattctaatacGattcaaaac	COG0308	E	Amino acid transport and metabolism	METABOLISM
tss_2444	536589	+	3.26098011364	internal	LMANv2_80031		Peptidase family M1		[535136,537790]/+	-1453.0	ttgCtct	aaatcgtcttttcatccgacaacttccttccgacacaaatggactCcttagaacccacgctctggaagttAccgtttttg	COG0308	E	Amino acid transport and metabolism	METABOLISM
tss_2448	536928	+	1.63049005682	internal	LMANv2_80031		Peptidase family M1		[535136,537790]/+	-1792.0	caaAaag	gtatgccaaaacgtatcttccaaaggacggaattcctctcttaaaAacgtctttcaacaaactaaaagatCgttttgcaa	COG0308	E	Amino acid transport and metabolism	METABOLISM
tss_2449	537040	+	1.63049005682	internal	LMANv2_80031		Peptidase family M1		[535136,537790]/+	-1904.0	cgtTcga	acgcgcgacgctgaaatttcgcctaaggattttttagacctggtaCttcttcaaggaatttatgaagaggAtctttccgt	COG0308	E	Amino acid transport and metabolism	METABOLISM
tss_2450	537170	+	3.26098011364	internal	LMANv2_80031		Peptidase family M1		[535136,537790]/+	-2034.0	caaGaag	ttaaaaaagaaaatagagaagaatggtctaaaaagttaaacgatcTttctaaaaaatttctttccgatccTtctatccaa	COG0308	E	Amino acid transport and metabolism	METABOLISM
tss_2452	537205	+	27.7183309659	internal	LMANv2_80031		Peptidase family M1		[535136,537790]/+	-2069.0	ggaAggg	ttaaacgatctttctaaaaaatttctttccgatccttctatccaaGaagaagaaaaaatcgtatggtataGaatgttgga	COG0308	E	Amino acid transport and metabolism	METABOLISM
tss_2454	537429	+	4.89147017045	internal	LMANv2_80031		Peptidase family M1		[535136,537790]/+	-2293.0	tccCgga	agttctcattgctaatgaggaaaaattagacacatccgatttaggAgctaaaaaagcatatactgctaaaGtcgcattcc	COG0308	E	Amino acid transport and metabolism	METABOLISM
tss_2461	538464	+	3.26098011364	antisense	LMANv2_80033		protein of unknown function	not expressed in RNAseq	[538468,538683]/-	4.0	cggAttt	tctcaaaaatcgaattcgaaaaaactcatacaattcttaccctcaAacacgttcgaaaggtacaaagacgGtgaactcgg
tss_2461	538464	+	3.26098011364	internal	LMANv2_80032		conserved protein of unknown function	not expressed in RNAseq	[537787,538518]/+	-677.0	cggAttt	tctcaaaaatcgaattcgaaaaaactcatacaattcttaccctcaAacacgttcgaaaggtacaaagacgGtgaactcgg
tss_2462	539285	+	3.26098011364	antisense	LMANv2_80034		conserved protein of unknown function	not expressed in RNAseq	[539216,539392]/-		tttAaaa	ataagctttttctaattatcaattagaaatttatatgaccaatttAcaaaaatacaacgaataagagtcaAatctgattt
tss_2462	539285	+	3.26098011364	secondary	LMANv2_80035		protein of unknown function	not expressed in RNAseq	[539398,539553]/+	113.0	tttAaaa	ataagctttttctaattatcaattagaaatttatatgaccaatttAcaaaaatacaacgaataagagtcaAatctgattt
tss_2462	539285	+	3.26098011364	secondary	LMANv2_80036		conserved protein of unknown function	not expressed in RNAseq	[539474,539698]/+	189.0	tttAaaa	ataagctttttctaattatcaattagaaatttatatgaccaatttAcaaaaatacaacgaataagagtcaAatctgattt
tss_2463	539338	+	11.4134303977	antisense	LMANv2_80034		conserved protein of unknown function	not expressed in RNAseq	[539216,539392]/-		tatGgaa	acaacgaataagagtcaaatctgatttaaaaaataaatagaattgTtgaaaaattaattctccatctgttTctattttat
tss_2463	539338	+	11.4134303977	primary	LMANv2_80035		protein of unknown function	not expressed in RNAseq	[539398,539553]/+	60.0	tatGgaa	acaacgaataagagtcaaatctgatttaaaaaataaatagaattgTtgaaaaattaattctccatctgttTctattttat
tss_2463	539338	+	11.4134303977	primary	LMANv2_80036		conserved protein of unknown function	not expressed in RNAseq	[539474,539698]/+	136.0	tatGgaa	acaacgaataagagtcaaatctgatttaaaaaataaatagaattgTtgaaaaattaattctccatctgttTctattttat
tss_2464	540958	+	1.63049005682	primary	LMANv2_80037		FAH family protein	not expressed in RNAseq	[541143,542093]/+	185.0	ttcTtaa	gacataagaatcgcgaaccgatcgtaataaatcgggaaaaacaggTtcgcaaaagcactataacataaaaTgatcgattc	COG0179	Q	Secondary metabolites biosynthesis, transport and catabolism	METABOLISM
tss_2467	542844	+	3.26098011364	internal	LMANv2_80039		conserved protein of unknown function	not expressed in RNAseq	[542831,543355]/+	-13.0	ttcAatt	cggattaattttttaaaattctttcgtattctgtaactttaatctTtacttttcgaagatctacttgatgCtatctgttc
tss_2468	542864	+	4.89147017045	internal	LMANv2_80039		conserved protein of unknown function	not expressed in RNAseq	[542831,543355]/+	-33.0	tatAcgt	ctttcgtattctgtaactttaatctttacttttcgaagatctactTgatgctatctgttcaattcaaaaaTattcaatat
tss_2469	542948	+	3.26098011364	internal	LMANv2_80039		conserved protein of unknown function	not expressed in RNAseq	[542831,543355]/+	-117.0	agtGtgg	tccaccaattgaccgaccttctttcttctattgaagaaaaagaatAttctaaaaatatttctcaactttcGgatttaagt
tss_2470	543555	+	1.63049005682	internal	LMANv2_80040		conserved protein of unknown function	not expressed in RNAseq	[543467,544552]/+	-88.0	cctCttg	tctttatcacactataaatcataaaataattctttggaaaatttgGtttagaaaattaatccaacctgaaTtttggccct	COG1181	M	Cell wall/membrane/envelope biogenesis	CELLULAR PROCESSES AND SIGNALING
tss_2471	543602	+	11.4134303977	internal	LMANv2_80040		conserved protein of unknown function	not expressed in RNAseq	[543467,544552]/+	-135.0	acaAtcc	ttagaaaattaatccaacctgaattttggccctcttggattttttAttctcctcttgttccttatatattCtttttaaca	COG1181	M	Cell wall/membrane/envelope biogenesis	CELLULAR PROCESSES AND SIGNALING
tss_2472	543935	+	1.63049005682	internal	LMANv2_80040		conserved protein of unknown function	not expressed in RNAseq	[543467,544552]/+	-468.0	gaaGcag	acaaaaaagaagtttttgaatattggaataataccaacgtagatcTgatcgttcaggaatatgatcccggTccaaaagaa	COG1181	M	Cell wall/membrane/envelope biogenesis	CELLULAR PROCESSES AND SIGNALING
tss_2473	543988	+	1.63049005682	internal	LMANv2_80040		conserved protein of unknown function	not expressed in RNAseq	[543467,544552]/+	-521.0	atcGatc	caggaatatgatcccggtccaaaagaagcagggattttctattatCgttttccttacgaaacccatggtaAaattttatc	COG1181	M	Cell wall/membrane/envelope biogenesis	CELLULAR PROCESSES AND SIGNALING
tss_2474	544054	+	3.26098011364	internal	LMANv2_80040		conserved protein of unknown function	not expressed in RNAseq	[543467,544552]/+	-587.0	tatAcgt	ggtaaaattttatcgatcactaaaaaaacatttcctattttagaaGgaaacggaatcgacactttaggaaAtttgattat	COG1181	M	Cell wall/membrane/envelope biogenesis	CELLULAR PROCESSES AND SIGNALING
tss_2475	544092	+	4.89147017045	internal	LMANv2_80040		conserved protein of unknown function	not expressed in RNAseq	[543467,544552]/+	-625.0	ttcAaga	tttagaaggaaacggaatcgacactttaggaaatttgattatacgTcatcctagatttcaatttcagtggAagatttttc	COG1181	M	Cell wall/membrane/envelope biogenesis	CELLULAR PROCESSES AND SIGNALING
tss_2476	544157	+	8.15245028409	internal	LMANv2_80040		conserved protein of unknown function	not expressed in RNAseq	[543467,544552]/+	-690.0	gaaGccg	agtggaagatttttcaagaaaggttttttaaagaatgggatacgaTcctttccaaaggcgaaataaaaagAttagccgaa	COG1181	M	Cell wall/membrane/envelope biogenesis	CELLULAR PROCESSES AND SIGNALING
tss_2477	544306	+	9.78294034091	internal	LMANv2_80040		conserved protein of unknown function	not expressed in RNAseq	[543467,544552]/+	-839.0	attAaaa	aaaatagataacatttcaaaaactttttccggatttttttttggtCgatacgacattcgttataaatccgAtaaacaatt	COG1181	M	Cell wall/membrane/envelope biogenesis	CELLULAR PROCESSES AND SIGNALING
tss_2478	544366	+	4.89147017045	internal	LMANv2_80040		conserved protein of unknown function	not expressed in RNAseq	[543467,544552]/+	-899.0	aaaTctt	tataaatccgataaacaattaaaacagggaaaaaatttttcaatcGtggaactaaacggaatcacttctgAatctacaaa	COG1181	M	Cell wall/membrane/envelope biogenesis	CELLULAR PROCESSES AND SIGNALING
tss_2479	544414	+	3.26098011364	internal	LMANv2_80040		conserved protein of unknown function	not expressed in RNAseq	[543467,544552]/+	-947.0	tttTaat	gaactaaacggaatcacttctgaatctacaaatctttatgatccaGacttttctatctggaaaatgtacaAaattctttt	COG1181	M	Cell wall/membrane/envelope biogenesis	CELLULAR PROCESSES AND SIGNALING
tss_2480	545306	+	1.63049005682	internal	LMANv2_80042		Adenylate/guanylate cyclase catalytic domain protein	not expressed in RNAseq	[545182,546516]/+	-124.0	tttCatt	tatagcccttaaaatcatttattttttgtttggcgatcctaaaaaAaattcgctcgaacatagacttttcAacacagttt	['COG2114' 'COG0477' 'COG0477' 'COG0477' 'COG0477']	['T' 'E' 'G' 'P' 'R']	['Signal transduction mechanisms' 'Amino acid transport and metabolism'
tss_2482	545482	+	3.26098011364	internal	LMANv2_80042		Adenylate/guanylate cyclase catalytic domain protein	not expressed in RNAseq	[545182,546516]/+	-300.0	attCtaa	ctttactgataggtatgtattttatttccagaataaaaagtatctAtcattctctgttttggccatttaaTcttatcatt	['COG2114' 'COG0477' 'COG0477' 'COG0477' 'COG0477']	['T' 'E' 'G' 'P' 'R']	['Signal transduction mechanisms' 'Amino acid transport and metabolism'
tss_2489	557898	+	1.63049005682	antisense	LMANv2_80057		conserved protein of unknown function	not expressed in RNAseq	[556537,558342]/-		tgaTaga	atattcgtttccagaaagatttttcaaaactccaatctgtttttcTaatgcaattcctactttcaaagaaGggacaatga	['COG0840' 'COG0840']	['N' 'T']	['Cell motility' 'Signal transduction mechanisms']	['CELLULAR PROCESSES AND SIGNALING' 'CELLULAR PROCESSES AND SIGNALING']
tss_2491	564926	+	1.63049005682	primary	LMANv2_80066		conserved protein of unknown function		[564979,566055]/+	53.0	aatGgtt	cagcaatggatctcacctgtgattctgttaaaaattttaatttttCtattgattgcatagtgaaacgtacAattctaaat
tss_2493	564998	+	1.63049005682	internal	LMANv2_80066		conserved protein of unknown function		[564979,566055]/+	-19.0	ctcAtct	ttctaaatggttttagaacacgctcctaaagagttccgttttttaAaaggcattttcagtcatggctggtAaaatcactc
tss_2496	565159	+	3.26098011364	internal	LMANv2_80066		conserved protein of unknown function		[564979,566055]/+	-180.0	cacAaaa	cagaatccaatcgaaagtttgcaaacataggagccatcgccccagAtatattttatttttatcatatattTtctcctcac
tss_2503	566186	+	1.63049005682	internal	LMANv2_80067		Penicillin-binding protein, 1A family		[566062,568545]/+	-124.0	tccTatt	tcatttccgggataaaattctatatagagttttcaattcagaaaaCccactaaaacagctagtcaaactcTgttccgtcc	COG5009	M	Cell wall/membrane/envelope biogenesis	CELLULAR PROCESSES AND SIGNALING
tss_2504	566196	+	4.89147017045	internal	LMANv2_80067		Penicillin-binding protein, 1A family		[566062,568545]/+	-134.0	tttAaac	gataaaattctatatagagttttcaattcagaaaacccactaaaaCagctagtcaaactctgttccgtccTattattttt	COG5009	M	Cell wall/membrane/envelope biogenesis	CELLULAR PROCESSES AND SIGNALING
tss_2505	566245	+	4.89147017045	internal	LMANv2_80067		Penicillin-binding protein, 1A family		[566062,568545]/+	-183.0	ccaGaat	tagtcaaactctgttccgtcctattatttttaaacggatttctatTcgtattttccatcaaggatttatgGagaattcca	COG5009	M	Cell wall/membrane/envelope biogenesis	CELLULAR PROCESSES AND SIGNALING
tss_2506	566261	+	3.26098011364	internal	LMANv2_80067		Penicillin-binding protein, 1A family		[566062,568545]/+	-199.0	atgAaaa	cgtcctattatttttaaacggatttctattcgtattttccatcaaGgatttatggagaattccagaatccAatcaatatg	COG5009	M	Cell wall/membrane/envelope biogenesis	CELLULAR PROCESSES AND SIGNALING
tss_2508	566286	+	4.89147017045	internal	LMANv2_80067		Penicillin-binding protein, 1A family		[566062,568545]/+	-224.0	attAggc	ctattcgtattttccatcaaggatttatggagaattccagaatccAatcaatatgaaaaaccgtccgtatTatacggatt	COG5009	M	Cell wall/membrane/envelope biogenesis	CELLULAR PROCESSES AND SIGNALING
tss_2511	566429	+	4.89147017045	internal	LMANv2_80067		Penicillin-binding protein, 1A family		[566062,568545]/+	-367.0	attTtta	catcaaagaacttccaccagaagcggacggtaaaccgaacaaactCatccgaagttttgtttctaccgaaGacaataatt	COG5009	M	Cell wall/membrane/envelope biogenesis	CELLULAR PROCESSES AND SIGNALING
tss_2512	566444	+	4.89147017045	internal	LMANv2_80067		Penicillin-binding protein, 1A family		[566062,568545]/+	-382.0	gggGatt	accagaagcggacggtaaaccgaacaaactcatccgaagttttgtTtctaccgaagacaataatttttatTctcattggg	COG5009	M	Cell wall/membrane/envelope biogenesis	CELLULAR PROCESSES AND SIGNALING
tss_2513	566533	+	3.26098011364	internal	LMANv2_80067		Penicillin-binding protein, 1A family		[566062,568545]/+	-471.0	caaGtag	tacgcggaatctttagggcgtttatggtaaatatactcgcgggaaGgatcaaagaaggagcctcgacgatCacccaacaa	COG5009	M	Cell wall/membrane/envelope biogenesis	CELLULAR PROCESSES AND SIGNALING
tss_2515	566615	+	3.26098011364	internal	LMANv2_80067		Penicillin-binding protein, 1A family		[566062,568545]/+	-553.0	aagTagt	agcaagacttagattcttaaatacggaacgttcttttcttcgaaaAgcaagagaagcctggctcgctctaCttttagaag	COG5009	M	Cell wall/membrane/envelope biogenesis	CELLULAR PROCESSES AND SIGNALING
tss_2516	566662	+	21.1963707386	internal	LMANv2_80067		Penicillin-binding protein, 1A family		[566062,568545]/+	-600.0	attCcac	caagagaagcctggctcgctctacttttagaagtagtttttgataAagacactctgatggaaatttatctCaatgaaatt	COG5009	M	Cell wall/membrane/envelope biogenesis	CELLULAR PROCESSES AND SIGNALING
tss_2518	566830	+	1.63049005682	internal	LMANv2_80067		Penicillin-binding protein, 1A family		[566062,568545]/+	-768.0	agaGttg	cgctgttagcgagccttaccacaaggcccaccgaattttctccctTggtcaatccaaattcatccagtgcCaaagtcaga	COG5009	M	Cell wall/membrane/envelope biogenesis	CELLULAR PROCESSES AND SIGNALING
tss_2520	567077	+	1.63049005682	internal	LMANv2_80067		Penicillin-binding protein, 1A family		[566062,568545]/+	-1015.0	accAaac	aaatctaacacgttatattccaaaatccacactttatagtggtggTctcaagatctattccaccttgaacAtacaacacc	COG5009	M	Cell wall/membrane/envelope biogenesis	CELLULAR PROCESSES AND SIGNALING
tss_2523	567329	+	9.78294034091	internal	LMANv2_80067		Penicillin-binding protein, 1A family		[566062,568545]/+	-1267.0	gttTagg	gagaaccttcaaccgcgcctggcaagaagacttaagagacgaactCagcgctctcaatttattgagtggaAccgaaagtt	COG5009	M	Cell wall/membrane/envelope biogenesis	CELLULAR PROCESSES AND SIGNALING
tss_2525	567428	+	4.89147017045	internal	LMANv2_80067		Penicillin-binding protein, 1A family		[566062,568545]/+	-1366.0	gatAtat	gaattacaaaagccaacaaacggaagactttcttttaccagtcgaAggggctttgatttctatgagaccaGataccggat	COG5009	M	Cell wall/membrane/envelope biogenesis	CELLULAR PROCESSES AND SIGNALING
tss_2529	567800	+	1.63049005682	internal	LMANv2_80067		Penicillin-binding protein, 1A family		[566062,568545]/+	-1738.0	aaaAcag	cagcgtcgccgtccgagtgttagagcatacagggatcagcaacttGatgccctacttagaaaaaattcttCagatagaaa	COG5009	M	Cell wall/membrane/envelope biogenesis	CELLULAR PROCESSES AND SIGNALING
tss_2531	567968	+	9.78294034091	internal	LMANv2_80067		Penicillin-binding protein, 1A family		[566062,568545]/+	-1906.0	gagAgga	atccggaggcaaacaagtatttccgctcagcgttctttatgtagaAgacgggtccggcaaagtgatcaagGattttagag	COG5009	M	Cell wall/membrane/envelope biogenesis	CELLULAR PROCESSES AND SIGNALING
tss_2536	568205	+	4.89147017045	internal	LMANv2_80067		Penicillin-binding protein, 1A family		[566062,568545]/+	-2143.0	cctTatc	taactttagagacgcatggtttgccggttattcttccgagttagtCagcgtggtttggttaggttacgacActggaacct	COG5009	M	Cell wall/membrane/envelope biogenesis	CELLULAR PROCESSES AND SIGNALING
tss_2538	568290	+	1.63049005682	internal	LMANv2_80067		Penicillin-binding protein, 1A family		[566062,568545]/+	-2228.0	aaaAtca	atgggaaaagggatgtcgggcggagtagtagcggctcccatttggGgaaggtttatgtccaacgcactttCcagagaaaa	COG5009	M	Cell wall/membrane/envelope biogenesis	CELLULAR PROCESSES AND SIGNALING
tss_2539	568329	+	3.26098011364	internal	LMANv2_80067		Penicillin-binding protein, 1A family		[566062,568545]/+	-2267.0	tcgCaaa	atttggggaaggtttatgtccaacgcactttccagagaaaaatcaAagccgtttcactttggagaaacggGtgtagttcg	COG5009	M	Cell wall/membrane/envelope biogenesis	CELLULAR PROCESSES AND SIGNALING
tss_2540	568359	+	6.52196022727	internal	LMANv2_80067		Penicillin-binding protein, 1A family		[566062,568545]/+	-2297.0	actTccg	tccagagaaaaatcaaagccgtttcactttggagaaacgggtgtaGttcgcaaacaaatctgctccatttCtggaaaact	COG5009	M	Cell wall/membrane/envelope biogenesis	CELLULAR PROCESSES AND SIGNALING
tss_2540	568359	+	6.52196022727	secondary	LMANv2_80068		Polymer-forming cytoskeletal family protein		[568647,569057]/+	288.0	actTccg	tccagagaaaaatcaaagccgtttcactttggagaaacgggtgtaGttcgcaaacaaatctgctccatttCtggaaaact	COG1664	M	Cell wall/membrane/envelope biogenesis	CELLULAR PROCESSES AND SIGNALING
tss_2545	568515	+	3.26098011364	internal	LMANv2_80067		Penicillin-binding protein, 1A family		[566062,568545]/+	-2453.0	tatTttc	catcgtggagccggttttattcccgagccagaaccgactactcatCctacacagccaaaaaagaagcagaAaacgaatat	COG5009	M	Cell wall/membrane/envelope biogenesis	CELLULAR PROCESSES AND SIGNALING
tss_2545	568515	+	3.26098011364	secondary	LMANv2_80068		Polymer-forming cytoskeletal family protein		[568647,569057]/+	132.0	tatTttc	catcgtggagccggttttattcccgagccagaaccgactactcatCctacacagccaaaaaagaagcagaAaacgaatat	COG1664	M	Cell wall/membrane/envelope biogenesis	CELLULAR PROCESSES AND SIGNALING
tss_2546	568568	+	75.0025426136	secondary	LMANv2_80068		Polymer-forming cytoskeletal family protein		[568647,569057]/+	79.0	tcgTttt	gccaaaaaagaagcagaaaacgaatattttccagggagacgatgaTttgatccggtaattgagaacaaaaAtacttgtcg	COG1664	M	Cell wall/membrane/envelope biogenesis	CELLULAR PROCESSES AND SIGNALING
tss_2547	568596	+	736.981505682	primary	LMANv2_80068		Polymer-forming cytoskeletal family protein		[568647,569057]/+	51.0	tttAcgg	ttccagggagacgatgatttgatccggtaattgagaacaaaaataCttgtcgttttgggattgagtacacAaatagattt	COG1664	M	Cell wall/membrane/envelope biogenesis	CELLULAR PROCESSES AND SIGNALING
tss_2553	569097	+	1.63049005682	secondary	LMANv2_80069	nlpD	M23 family metalloendopeptidase		[569111,570229]/+	14.0	gccGata	ttggcggaaccagaaccttagacaacggaaaggacgaataaagctCtctctcctccattaggaaagggcaAaaagcggcc	COG0739	M	Cell wall/membrane/envelope biogenesis	CELLULAR PROCESSES AND SIGNALING
tss_2554	569109	+	4.89147017045	primary	LMANv2_80069	nlpD	M23 family metalloendopeptidase		[569111,570229]/+	2.0	tctAtat	gaaccttagacaacggaaaggacgaataaagctctctctcctccaTtaggaaagggcaaaaagcggccgaTattctttct	COG0739	M	Cell wall/membrane/envelope biogenesis	CELLULAR PROCESSES AND SIGNALING
tss_2556	569223	+	4.89147017045	internal	LMANv2_80069	nlpD	M23 family metalloendopeptidase		[569111,570229]/+	-112.0	ttaGagg	aggaaaagaaatccttcggacggaaagtttcaccctgatttatctGggcgcgtttcattttcattattctTtttatttta	COG0739	M	Cell wall/membrane/envelope biogenesis	CELLULAR PROCESSES AND SIGNALING
tss_2558	569251	+	16.3049005682	internal	LMANv2_80069	nlpD	M23 family metalloendopeptidase		[569111,570229]/+	-140.0	agaTttt	ttcaccctgatttatctgggcgcgtttcattttcattattcttttTattttagaggaaatctctatcacgGaaacttaga	COG0739	M	Cell wall/membrane/envelope biogenesis	CELLULAR PROCESSES AND SIGNALING
tss_2564	569590	+	1.63049005682	internal	LMANv2_80069	nlpD	M23 family metalloendopeptidase		[569111,570229]/+	-479.0	cggTtct	acttcgtatcgcgtaaaacgaaatgaaacgttagccgaaatagcaActcgttttaaagtttcgatggaatCcatcgccgg	COG0739	M	Cell wall/membrane/envelope biogenesis	CELLULAR PROCESSES AND SIGNALING
tss_2567	569681	+	1.63049005682	internal	LMANv2_80069	nlpD	M23 family metalloendopeptidase		[569111,570229]/+	-570.0	accGgtg	tcaaaatcgaagatactctttatcccggacaagtattaagtattcCgaacaaacaaggtcttctttacaaGatgaaaacc	COG0739	M	Cell wall/membrane/envelope biogenesis	CELLULAR PROCESSES AND SIGNALING
tss_2568	569698	+	3.26098011364	internal	LMANv2_80069	nlpD	M23 family metalloendopeptidase		[569111,570229]/+	-587.0	caaAgtt	ctttatcccggacaagtattaagtattccgaacaaacaaggtcttCtttacaagatgaaaaccggtgataCtgtcgccaa	COG0739	M	Cell wall/membrane/envelope biogenesis	CELLULAR PROCESSES AND SIGNALING
tss_2569	569776	+	22.8268607955	internal	LMANv2_80069	nlpD	M23 family metalloendopeptidase		[569111,570229]/+	-665.0	accAggt	aaagttgcgagtctttacaaggtcaatctagacgaaattatgttgGaaaacaaattagatgatctagataTtcttagacc	COG0739	M	Cell wall/membrane/envelope biogenesis	CELLULAR PROCESSES AND SIGNALING
tss_2573	570118	+	1.63049005682	internal	LMANv2_80069	nlpD	M23 family metalloendopeptidase		[569111,570229]/+	-1007.0	tggTtat	gcacataactctaaactgtttgttcaaagaggagactatgttttgGcaggaaagaaaatcgcaagatcagGttctactgg	COG0739	M	Cell wall/membrane/envelope biogenesis	CELLULAR PROCESSES AND SIGNALING
tss_2576	571061	+	17.935390625	primary	LMANv2_80072		conserved protein of unknown function	not expressed in RNAseq	[571062,572144]/+	1.0	tagAatg	ctttgaaaatgtagtaacatcatctatttccaaaaaagaaattgaTttcaatatagtaatgattttgaaaAatcttctag	COG4782	S	Function unknown	POORLY CHARACTERIZED
tss_2578	571192	+	3.26098011364	internal	LMANv2_80072		conserved protein of unknown function	not expressed in RNAseq	[571062,572144]/+	-130.0	attAtgc	taaaacgccaacaattgaagaactactagagaaacgactgatcaaAacttacgatcaagccgaaactctaAatttatatt	COG4782	S	Function unknown	POORLY CHARACTERIZED
tss_2580	571722	+	3.26098011364	internal	LMANv2_80072		conserved protein of unknown function	not expressed in RNAseq	[571062,572144]/+	-660.0	tcaAtgg	aagcttccaaaaaagaatttaagagttttataaactatctacagaAcgccggaaaaaaaatccacctaatTgttcattca	COG4782	S	Function unknown	POORLY CHARACTERIZED
tss_2582	572051	+	1.63049005682	internal	LMANv2_80072		conserved protein of unknown function	not expressed in RNAseq	[571062,572144]/+	-989.0	aacGgat	gatgtggtgaatgtcaatcctgtagattcttccttaatttctattGgacacggatattattcttccagacCtttgttaac	COG4782	S	Function unknown	POORLY CHARACTERIZED
tss_2582	572051	+	1.63049005682	primary	LMANv2_80073		conserved exported protein of unknown function	not expressed in RNAseq	[572248,572937]/+	197.0	aacGgat	gatgtggtgaatgtcaatcctgtagattcttccttaatttctattGgacacggatattattcttccagacCtttgttaac
tss_2583	572283	+	21.1963707386	internal	LMANv2_80073		conserved exported protein of unknown function	not expressed in RNAseq	[572248,572937]/+	-35.0	gttAgca	ctatcattgaaatgatatcttttcatttactccgggagaaatgacTtgaaaacaaaatttagaatcaaagAaatcatgtt
tss_2584	572317	+	32.6098011364	internal	LMANv2_80073		conserved exported protein of unknown function	not expressed in RNAseq	[572248,572937]/+	-69.0	aatAcgt	ggagaaatgacttgaaaacaaaatttagaatcaaagaaatcatgtTagcaattctgattttctttaatatGaattgcaat
tss_2586	572573	+	9.78294034091	internal	LMANv2_80073		conserved exported protein of unknown function	not expressed in RNAseq	[572248,572937]/+	-325.0	tagGaat	atggagaagaagtaatatcagcatctatttaggttatctttctctTgccgaatgcccagatgattacgaaTtttctatag
tss_2588	572604	+	39.1317613636	internal	LMANv2_80073		conserved exported protein of unknown function	not expressed in RNAseq	[572248,572937]/+	-356.0	ggtAtcg	ggttatctttctcttgccgaatgcccagatgattacgaattttctAtaggaatctggcgtaattggcgcaAtaaccaggt
tss_2592	572740	+	1.63049005682	internal	LMANv2_80073		conserved exported protein of unknown function	not expressed in RNAseq	[572248,572937]/+	-492.0	attAgtt	atcactcccgttttcttcaattcaaggaaggaagatggaaagacaTtacaactaaagtttttccaagtaaAgtagcgatt
tss_2593	573756	+	3.26098011364	secondary	LMANv2_80076		PAS domain S-box protein		[573855,575234]/+	99.0	tagAaag	ttgaaaatattttagagatcaactatttgtaaaaatcgttttttgAttttcattttttactaaaaaggtgAaaaaaatag	COG0784,COG3920	T	Signal transduction mechanisms	CELLULAR PROCESSES AND SIGNALING
tss_2594	573790	+	146.744105114	primary	LMANv2_80076		PAS domain S-box protein		[573855,575234]/+	65.0	attAtac	atcgttttttgattttcattttttactaaaaaggtgaaaaaaataGaaagtaaatattaaaataatccgaAatgaaaatt	COG0784,COG3920	T	Signal transduction mechanisms	CELLULAR PROCESSES AND SIGNALING
tss_2595	573861	+	223.377137784	internal	LMANv2_80076		PAS domain S-box protein		[573855,575234]/+	-6.0	gatAtgc	atgaaaattataccatgactttttgtacattccgacaaataacttGttgaattcgggaatatttttagtaActaatggat	COG0784,COG3920	T	Signal transduction mechanisms	CELLULAR PROCESSES AND SIGNALING
tss_2599	574234	+	11.4134303977	internal	LMANv2_80076		PAS domain S-box protein		[573855,575234]/+	-379.0	atgAaat	ggaacctttagggtatatcgtaaaaccttttgaatcggatcaactCcgctcatccatcgaagtcgcccttTataaaaatg	COG0784,COG3920	T	Signal transduction mechanisms	CELLULAR PROCESSES AND SIGNALING
tss_2605	574734	+	3.26098011364	internal	LMANv2_80076		PAS domain S-box protein		[573855,575234]/+	-879.0	tctAacg	ttcatcatagaatcaaaaacaatcttacgatcatctcctctatctTtagtcttagatcgggtcaaacaacTggagaatct	COG0784,COG3920	T	Signal transduction mechanisms	CELLULAR PROCESSES AND SIGNALING
tss_2606	574944	+	6.52196022727	internal	LMANv2_80076		PAS domain S-box protein		[573855,575234]/+	-1089.0	ggtAtga	ttcaaatctatcaagtaaatagagaaaaagttcgtctggaactcaAtatccaagaaggcaaggtaaaagcCgagattggt	COG0784,COG3920	T	Signal transduction mechanisms	CELLULAR PROCESSES AND SIGNALING
tss_2611	575833	+	1.63049005682	orphan							ttaAgat	cgttgaattcataggactagagttgttgaaaaataaattttatgtTccatgaaaatgatcgtttgaagtaTaaatgatta
tss_2612	576067	+	9.78294034091	orphan							aatGtga	atttaattttataaaaatcagtaaaactttttagttcgaaaaactTtacaaaaattgaatttaaaatctaTattcacaat
tss_2613	576774	+	32.6098011364	orphan							cttAtca	ccatgcaagagcgcgaaaggtccgtaatttaccgggagaaacaggTtcgcaaaaaacaattcattctaaaAgattggctt
tss_2614	576830	+	9.78294034091	orphan							atcAatg	caattcattctaaaagattggcttatcaaagacaaacttataataGaattttaggatagattgatgaaagActgactatc
tss_2615	577069	+	3.26098011364	orphan							cgcAtta	acaaacaatccgacttaacagtaaacatttacaaagtttttagttTtaagaacaattggggaagttttctAtaaattcgc
tss_2616	577375	+	22.8268607955	primary	LMANv2_80078	caiD	Enoyl-CoA hydratase		[577375,578202]/+	0.0	gggAtga	tctcataattaaaaatgtctaccatttctttaaatcaggaatgacTtgtaagaatttttttactccccaaActggccggg	COG1024	I	Lipid transport and metabolism	METABOLISM
tss_2617	577465	+	4.89147017045	internal	LMANv2_80078	caiD	Enoyl-CoA hydratase		[577375,578202]/+	-90.0	aacGcaa	attttgaattttttgaaatcgttccaaaaccagaagacaaaactgCtatcctttatctcaacagacccgaAaaaagaaac	COG1024	I	Lipid transport and metabolism	METABOLISM
tss_2618	577523	+	3.26098011364	internal	LMANv2_80078	caiD	Enoyl-CoA hydratase		[577375,578202]/+	-148.0	cgaAtcc	caacagacccgaaaaaagaaacgcaatgaactggcctttttggagAgatctgccagatacaatcgaagaaAttaactcga	COG1024	I	Lipid transport and metabolism	METABOLISM
tss_2619	577565	+	3.26098011364	internal	LMANv2_80078	caiD	Enoyl-CoA hydratase		[577375,578202]/+	-190.0	aatCttt	gagagatctgccagatacaatcgaagaaattaactcgaatccggaTattcattcgtttgtgatcgccgcaAgaggtaaat	COG1024	I	Lipid transport and metabolism	METABOLISM
tss_2622	577697	+	4.89147017045	internal	LMANv2_80078	caiD	Enoyl-CoA hydratase		[577375,578202]/+	-322.0	tttAcga	aatccaagctcccttaggtagcgatcgaagaaagttctttgatctCattttaaaaatgcaaaaaggaatcAatgcagttt	COG1024	I	Lipid transport and metabolism	METABOLISM
tss_2623	577802	+	4.89147017045	internal	LMANv2_80078	caiD	Enoyl-CoA hydratase		[577375,578202]/+	-427.0	cgtCtat	agcggttcaaaaacattgtatcggtggcggtttagatctgatctcCgcctgcgatattcgttacgctaccGtggacgcgt	COG1024	I	Lipid transport and metabolism	METABOLISM
tss_2624	578026	+	4.89147017045	internal	LMANv2_80078	caiD	Enoyl-CoA hydratase		[577375,578202]/+	-651.0	aatCcta	gacttgttactaaagtattttcaaccgaagaagaaatgatgaacgCagctcttgcaactgcaaaagaaatCgctgaaaat	COG1024	I	Lipid transport and metabolism	METABOLISM
tss_2627	578496	+	8.15245028409	orphan							actGtga	ttttttttaccccgattctattctcggatgatcaatagaaaacttGattattttttgaaaatttttaatcTgtcaaaact
tss_2629	578732	+	8.15245028409	orphan							tttAtta	tataggaaacactcgggaaactttaaacctattccaagaaatcatTtccaaatattcaaaagaaccagaaAgttatcttt
tss_2631	580720	+	3.26098011364	internal	LMANv2_80081	sph	Sphingomyelinase C 2	not expressed in RNAseq	[580007,581863]/+	-713.0	ctcGctc	gaatatccgtatcaaacagatgtggtcggaagaacaaaaaaaaatTgggacgcaagcttaggcaattttaGatcttactc
tss_2632	580751	+	4.89147017045	internal	LMANv2_80081	sph	Sphingomyelinase C 2	not expressed in RNAseq	[580007,581863]/+	-744.0	agtAaat	gaacaaaaaaaaattgggacgcaagcttaggcaattttagatcttActcgctcgttaacggaggagttgtAatcctaagt
tss_2633	581100	+	1.63049005682	internal	LMANv2_80081	sph	Sphingomyelinase C 2	not expressed in RNAseq	[580007,581863]/+	-1093.0	cttTtac	cgttatcaagggaagtaacgaatattacgatatgatttctaggttAaatgttaacgaacctagatatgttGgagttcctt
tss_2634	581244	+	1.63049005682	internal	LMANv2_80081	sph	Sphingomyelinase C 2	not expressed in RNAseq	[580007,581863]/+	-1237.0	aacAaac	cttagattatattttcgtttcaaaatcacacgctcaaccaccgatTtggcaaaatttagcttacgatccgGtttctaaac
tss_2635	581556	+	3.26098011364	internal	LMANv2_80081	sph	Sphingomyelinase C 2	not expressed in RNAseq	[580007,581863]/+	-1549.0	actActt	cctattgcaagaaggaaatttaaatccttcctgtataaaaaatggTctcgttagaattgaatcttcccgtTttttaaact
tss_2636	581651	+	3.26098011364	internal	LMANv2_80081	sph	Sphingomyelinase C 2	not expressed in RNAseq	[580007,581863]/+	-1644.0	ttgAgtg	ggttaggcggaggttccggtaactacggctattactctaagtttaAtgacgcttccaatcaacttgaaatTatcaatttg
[truncated: 23,816 more rows]

## Sheet: TSS_37_all
TSS ID	Position	Strand	TSS Coverage in normalized plusTEXplusTAP	Type	Locus	Gene	Product	Comment	CDS position	Distance from CDS	Sequence	80nt upstream	COGs	COG class	COG description	COG process
[truncated: 30,739 more rows]

[truncated: 7 more sheets: pTSS-30, pTSS-37, Genes, Genes-30, Genes-37, operon30, operon37]
