# Supplementary material for: Genome-Wide Transcriptional Start Site Mapping and sRNA Identification in the Pathogen Leptospira interrogans
Source: Front Cell Infect Microbiol. 2017 Jan 19;7:10. doi: 10.3389/fcimb.2017.00010 (PMC5243855; doi:10.3389/fcimb.2017.00010)
Supplement: Supplementary Table 5 — Shine-Dalgarno-like sequences identified near initiation codons of genes with pTSS from L. interrogans. [file Table5.XLSX]

## Sheet: Genes_30
Strand	Locus	Start	End	Gene	Product	Expression	pTSS	potential Shine-Dalgano	COGs	COG class	COG description	COG process
+	LMANv2_100128	1000251	1001126	parB	ParB-like protein	expressed	1000148.0	AGGGAA (-15)	COG1475	K	Transcription	INFORMATION STORAGE AND PROCESSING
-	LMANv2_410043	3263864	3264475		Transcriptional regulator	expressed	3264528.0	AAAAGA (-10)	COG1396	K	Transcription	INFORMATION STORAGE AND PROCESSING
-	LMANv2_330134	2865566	2866414		Internalin G related protein	not expressed	2866570.0	AAAAGA (-11)	COG4886	S	Function unknown	POORLY CHARACTERIZED
-	LMANv2_480047	3670037	3670594		conserved protein of unknown function	expressed	3670616.0	AAAAGA (-12)	COG1611	R	General function prediction only	POORLY CHARACTERIZED
+	LMANv2_90067	698449	698778		conserved protein of unknown function	expressed	698407.0	AAAAGA (-12)
+	LMANv2_330062	2795251	2796162		Amino terminal protease	not expressed	2795203.0	AAAAGA (-13)	COG1266	R	General function prediction only	POORLY CHARACTERIZED
+	LMANv2_450007	3427538	3427936		conserved membrane protein of unknown function	expressed	3427525.0	AAAAGA (-13)
+	LMANv2_150113	1338313	1340073		Acyl-CoA dehydrogenase, C-terminal domain protein	expressed	1338226.0	AAAAGA (-14)	COG1960	I	Lipid transport and metabolism	METABOLISM
+	LMANv2_490009	3690884	3691081		conserved protein of unknown function	expressed	3690866.0	AAAAGA (-14)
+	LMANv2_150048	1270809	1271918	pilF	TPR-repeat-containing protein	expressed	1270737.0	AAAAGA (-15)	COG0457	R	General function prediction only	POORLY CHARACTERIZED
+	LMANv2_280004	2285286	2285549		conserved protein of unknown function	expressed	2285027.0	AAAAGA (-15)
+	LMANv2_350004	2964826	2966625		OppA	expressed	2964607.0	AAAAGA (-15)	COG0747,COG4166	E	Amino acid transport and metabolism	METABOLISM
+	LMANv2_480052	3674214	3674594		conserved protein of unknown function	not expressed	3674123.0	AAAAGA (-15)
+	LMANv2_100068	930733	931269		PAP2 family protein	not expressed	930634.0	AAAAGA (-15)	COG0671	I	Lipid transport and metabolism	METABOLISM
+	LMANv2_220008	1880658	1881797		conserved protein of unknown function	expressed	1880628.0	AAAAGA (-16)
+	LMANv2_580004	3998863	4000278		conserved protein of unknown function	expressed	3998633.0	AAAAGA (-16)	COG0719	O	Posttranslational modification, protein turnover, chaperones	CELLULAR PROCESSES AND SIGNALING
+	LMANv2_190016	1678619	1678870		putative toxin-antitoxin system, antitoxin component	not expressed	1678390.0	AAAAGA (-17)	COG2361	S	Function unknown	POORLY CHARACTERIZED
-	LMANv2_320069	2710708	2711106	vapC	Ribonuclease VapC2	expressed	2711347.0	AAAAGA (-17)	COG1487	R	General function prediction only	POORLY CHARACTERIZED
+	LMANv2_390002	3207912	3209150		Flavoprotein family protein	not expressed	3207758.0	AAAAGA (-17)	COG2081	R	General function prediction only	POORLY CHARACTERIZED
-	LMANv2_600001	4099329	4100054	rsmI	Ribosomal RNA small subunit methyltransferase I	not expressed	4100079.0	AAAAGA (-17)	COG0313	R	General function prediction only	POORLY CHARACTERIZED
+	LMANv2_670018	4349709	4351049	mgtA	fragment of P-type ATPase, Mg2+ ATPase transporter (part 2)	expressed	4349495.0	AAAAGA (-17)	COG0474	P	Inorganic ion transport and metabolism	METABOLISM
-	LMANv2_150150	1377749	1378018		conserved protein of unknown function	not expressed	1378279.0	AAAAGA (-18)
+	LMANv2_370080	3113671	3113832		conserved protein of unknown function	not expressed	3113424.0	AAAAGA (-18)
+	LMANv2_110014	1016170	1017225		conserved protein of unknown function	expressed	1016071.0	AAAAGA (-19)	COG4856	S	Function unknown	POORLY CHARACTERIZED
-	LMANv2_300073	2585934	2587814		ABC transporter, ATP-binding protein	expressed	2587841.0	AAAAGA (-19)	COG1132	V	Defense mechanisms	CELLULAR PROCESSES AND SIGNALING
-	LMANv2_20023	61369	62352		Diguanylate cyclase (GGDEF) domain protein	expressed	62376.0	AAAAGA (-19)	COG2203,COG2199	T	Signal transduction mechanisms	CELLULAR PROCESSES AND SIGNALING
-	LMANv2_20040	88276	88836		putative polyhydroxyalkanoate synthesis repressor PhaR	expressed	88868.0	AAAAGA (-20)	COG5394,COG3937	S	Function unknown	POORLY CHARACTERIZED
+	LMANv2_140009	1208588	1210147		conserved protein of unknown function	expressed	1208554.0	AAAAGA (-21)
+	LMANv2_450012	3434337	3435254		conserved protein of unknown function	expressed	3434151.0	AAAAGA (-21)
+	LMANv2_820004	4596554	4596955		conserved protein of unknown function	expressed	4596529.0	AAAAGA (-23)
+	LMANv2_440013	3385758	3386537		Methyltransferase	not expressed	3385479.0	AAAAGA (-24)	['COG0500' 'COG0500']	['Q' 'R']	['Secondary metabolites biosynthesis, transport and catabolism'
+	LMANv2_160036	1423133	1423930		Acyltransferase	expressed	1422871.0	AAAAGA (-27)	COG0204	I	Lipid transport and metabolism	METABOLISM
+	LMANv2_490039	3730718	3731761		conserved protein of unknown function	not expressed	3730684.0	AAAAGA (-27)
-	LMANv2_240169	2156013	2156648	rplD	50S ribosomal protein L4	expressed	2156710.0	AAAAGA (-28)	COG0088	J	Translation, ribosomal structure and biogenesis	INFORMATION STORAGE AND PROCESSING
+	LMANv2_490002	3681603	3683612	fadH	2,4-dienoyl-CoA reductase [NADPH]	expressed	3681529.0	AAAAGA (-28)	['COG1902' 'COG0446']	['C' 'R']	['Energy production and conversion' 'General function prediction only']	['METABOLISM' 'POORLY CHARACTERIZED']
+	LMANv2_70055	478302	478682		conserved protein of unknown function	expressed	478229.0	AAAAGA (-28)
+	LMANv2_20016	53376	55961		conserved exported protein of unknown function	not expressed	53326.0	AAAAGA (-29)	COG0457	R	General function prediction only	POORLY CHARACTERIZED
+	LMANv2_500018	3782979	3783098		conserved protein of unknown function	not expressed	3782709.0	AAAAGA (-30)
+	LMANv2_720023	4467154	4468176		Metallo-beta-lactamase domain protein	expressed	4466908.0	AAAAGA (-30)	COG0491	R	General function prediction only	POORLY CHARACTERIZED
+	LMANv2_410062	3282618	3283049		AAA domain protein	not expressed	3282601.0	AAAAGA (-6)	COG0703	E	Amino acid transport and metabolism	METABOLISM
-	LMANv2_450021	3443108	3443278		conserved protein of unknown function	not expressed	3443432.0	AAAAGA (-6)
+	LMANv2_470071	3573452	3575248	kefB	Glutathione-regulated potassium-efflux system protein KefB	expressed	3573397.0	AAAAGA (-6)	COG0475,COG1226	P	Inorganic ion transport and metabolism	METABOLISM
+	LMANv2_90152	783097	783576		conserved protein of unknown function	expressed	782949.0	AAAAGA (-6)
+	LMANv2_90061	690985	691602		Transglycosylase SLT domain protein	expressed	690880.0	AAAAGA (-8)	COG0741	M	Cell wall/membrane/envelope biogenesis	CELLULAR PROCESSES AND SIGNALING
-	LMANv2_90065	695900	697051		OmpA family protein	expressed	697063.0	AAAAGA (-8)	['COG2885' 'COG1360']	['M' 'N']	['Cell wall/membrane/envelope biogenesis' 'Cell motility']	['CELLULAR PROCESSES AND SIGNALING' 'CELLULAR PROCESSES AND SIGNALING']
+	LMANv2_30013	146568	146720		conserved protein of unknown function	not expressed	146294.0	AAAAGG (-10)
+	LMANv2_280023	2307380	2307679		transposase	not expressed	2307239.0	AAAAGG (-10)	COG2963	L	Replication, recombination and repair	INFORMATION STORAGE AND PROCESSING
+	LMANv2_160042	1430084	1430287		transposase	expressed	1429944.0	AAAAGG (-11)	COG2963	L	Replication, recombination and repair	INFORMATION STORAGE AND PROCESSING
-	LMANv2_190001	1667950	1668249		transposase	not expressed	1668323.0	AAAAGG (-11)	COG2963	L	Replication, recombination and repair	INFORMATION STORAGE AND PROCESSING
-	LMANv2_410016	3239508	3240041		Rhodanese-like protein	expressed	3240066.0	AAAAGG (-11)	COG0607	P	Inorganic ion transport and metabolism	METABOLISM
+	LMANv2_90044	674701	674961		transposase	expressed	674642.0	AAAAGG (-11)	COG2963	L	Replication, recombination and repair	INFORMATION STORAGE AND PROCESSING
+	LMANv2_240033	2034794	2035834	nuoH	NADH:ubiquinone oxidoreductase, membrane subunit H	expressed	2034533.0	AAAAGG (-13)	COG1005	C	Energy production and conversion	METABOLISM
+	LMANv2_110009	1010242	1010667		Glyoxalase-like domain protein	expressed	1010228.0	AAAAGG (-14)	COG0346	E	Amino acid transport and metabolism	METABOLISM
+	LMANv2_110019	1018500	1019399	rpsB	30S ribosomal subunit protein S2	expressed	1018245.0	AAAAGG (-14)	COG0052	J	Translation, ribosomal structure and biogenesis	INFORMATION STORAGE AND PROCESSING
-	LMANv2_240161	2152830	2153114	rpmC	50S ribosomal protein L29	expressed	2153151.0	AAAAGG (-14)	COG0255	J	Translation, ribosomal structure and biogenesis	INFORMATION STORAGE AND PROCESSING
+	LMANv2_350020	2988147	2988743		conserved protein of unknown function	expressed	2987939.0	AAAAGG (-14)
-	LMANv2_20062	119615	120529	yfcH	Epimerase family protein YfcH	expressed	120683.0	AAAAGG (-15)	COG1090	R	General function prediction only	POORLY CHARACTERIZED
-	LMANv2_360007	3023697	3024872		conserved protein of unknown function	not expressed	3024945.0	AAAAGG (-15)
-	LMANv2_520019	3888361	3888549		conserved protein of unknown function	expressed	3888590.0	AAAAGG (-15)
+	LMANv2_100054	915261	915719		transposase	expressed	915181.0	AAAAGG (-15)	COG2963	L	Replication, recombination and repair	INFORMATION STORAGE AND PROCESSING
-	LMANv2_180016	1633240	1635831	cobDQ	putative Adenosylcobalamin biosynthesis bifunctional protein CobDQ [Includes: threonine-phosphate decarboxylase ; Cobyric acid synthase]	not expressed	1635871.0	AAAAGG (-16)	['COG1492' 'COG0079']	['H' 'E']	['Coenzyme transport and metabolism' 'Amino acid transport and metabolism']	['METABOLISM' 'METABOLISM']
-	LMANv2_270007	2253635	2254054		conserved protein of unknown function	expressed	2254087.0	AAAAGG (-16)
+	LMANv2_100077	939627	940331	aroD	3-dehydroquinate dehydratase	not expressed	939499.0	AAAAGG (-16)	COG0710	E	Amino acid transport and metabolism	METABOLISM
-	LMANv2_150140	1366065	1366862	flgG	flagellar component of cell-distal portion of basal-body rod	expressed	1366882.0	AAAAGG (-17)	COG4786	N	Cell motility	CELLULAR PROCESSES AND SIGNALING
-	LMANv2_500004	3767426	3768145		conserved protein of unknown function	expressed	3768401.0	AAAAGG (-17)	COG0388	R	General function prediction only	POORLY CHARACTERIZED
+	LMANv2_80066	564979	566055		conserved protein of unknown function	expressed	564926.0	AAAAGG (-17)
+	LMANv2_90013	646102	648300	yliK	methylmalonyl-CoA mutase	expressed	645825.0	AAAAGG (-17)	COG1884,COG2185	I	Lipid transport and metabolism	METABOLISM
+	LMANv2_190049	1704332	1705303		ParB-like protein	expressed	1704117.0	AAAAGG (-18)	COG1475	K	Transcription	INFORMATION STORAGE AND PROCESSING
-	LMANv2_300011	2491314	2492594	purD	Phosphoribosylamine--glycine ligase	expressed	2492631.0	AAAAGG (-18)	COG0151	F	Nucleotide transport and metabolism	METABOLISM
-	LMANv2_670005	4331700	4332218		conserved protein of unknown function	expressed	4332371.0	AAAAGG (-18)
-	LMANv2_70072	494062	496281	copA	Copper-exporting P-type ATPase A	expressed	496521.0	AAAAGG (-18)	COG2217	P	Inorganic ion transport and metabolism	METABOLISM
-	LMANv2_240164	2154237	2154569	rplV	50S ribosomal subunit protein L22	expressed	2154602.0	AAAAGG (-19)	COG0091	J	Translation, ribosomal structure and biogenesis	INFORMATION STORAGE AND PROCESSING
+	LMANv2_650041	4221880	4222809	cysK	cysteine synthase A, O-acetylserine sulfhydrolase A subunit	expressed	4221830.0	AAAAGG (-19)	COG0031	E	Amino acid transport and metabolism	METABOLISM
+	LMANv2_170009	1470780	1471562	motA	Motility protein A	expressed	1470522.0	AAAAGG (-20)	COG1291	N	Cell motility	CELLULAR PROCESSES AND SIGNALING
+	LMANv2_60106	378081	379052		conserved protein of unknown function	expressed	377931.0	AAAAGG (-21)	COG0696	G	Carbohydrate transport and metabolism	METABOLISM
-	LMANv2_180023	1641257	1642414		Cobalamin biosynthesis protein	not expressed	1642540.0	AAAAGG (-26)	COG2073	H	Coenzyme transport and metabolism	METABOLISM
+	LMANv2_210007	1803890	1804957		conserved membrane protein of unknown function	expressed	1803656.0	AAAAGG (-30)	COG0628	R	General function prediction only	POORLY CHARACTERIZED
-	LMANv2_530002	3892565	3893776	fadA	putative enzyme	expressed	3893846.0	AAAAGG (-30)	COG0183	I	Lipid transport and metabolism	METABOLISM
+	LMANv2_250003	2180023	2181045		Cache domain protein	not expressed	2179950.0	AAAAGG (-6)	['COG0840' 'COG0840']	['N' 'T']	['Cell motility' 'Signal transduction mechanisms']	['CELLULAR PROCESSES AND SIGNALING' 'CELLULAR PROCESSES AND SIGNALING']
-	LMANv2_160013	1398172	1398345		conserved protein of unknown function	not expressed	1398376.0	AAACGA (-11)
-	LMANv2_470093	3596464	3597522	lpxD	UDP-3-O-acylglucosamine N-acyltransferase	not expressed	3597545.0	AAACGA (-13)	COG1044	M	Cell wall/membrane/envelope biogenesis	CELLULAR PROCESSES AND SIGNALING
-	LMANv2_620019	4167382	4167906		conserved membrane protein of unknown function	expressed	4167977.0	AAACGA (-13)	COG0577	V	Defense mechanisms	CELLULAR PROCESSES AND SIGNALING
-	LMANv2_650032	4210721	4211473	tpiA	Triosephosphate isomerase	expressed	4211507.0	AAACGA (-13)	COG0149	G	Carbohydrate transport and metabolism	METABOLISM
-	LMANv2_340071	2950274	2950597		Uncharacterized monothiol glutaredoxin ycf64-like	expressed	2950630.0	AAACGA (-16)	COG0278	O	Posttranslational modification, protein turnover, chaperones	CELLULAR PROCESSES AND SIGNALING
+	LMANv2_650040	4220314	4221387		conserved protein of unknown function	expressed	4220036.0	AAACGA (-16)
-	LMANv2_230020	1959130	1961196		Anaphase-promoting complex, cyclosome, subunit 3	expressed	1961414.0	AAACGA (-17)	COG0457	R	General function prediction only	POORLY CHARACTERIZED
+	LMANv2_470043	3545466	3547418		conserved exported protein of unknown function	expressed	3545441.0	AAACGA (-18)
-	LMANv2_200041	1774356	1776338	acsA	Acetyl-coenzyme A synthetase 1	expressed	1776362.0	AAACGA (-19)	COG0365	I	Lipid transport and metabolism	METABOLISM
-	LMANv2_240013	2020888	2021334	mgsA	methylglyoxal synthase	expressed	2021360.0	AAACGA (-20)	COG1803	G	Carbohydrate transport and metabolism	METABOLISM
+	LMANv2_90151	782180	783100		Histidine kinase-like ATPase domain protein	expressed	782128.0	AAACGA (-20)
-	LMANv2_90217	848604	849110	cheD	putative chemoreceptor glutamine deamidase CheD 2	expressed	849146.0	AAACGA (-20)	['COG1871' 'COG1871']	['N' 'T']	['Cell motility' 'Signal transduction mechanisms']	['CELLULAR PROCESSES AND SIGNALING' 'CELLULAR PROCESSES AND SIGNALING']
+	LMANv2_70007	430577	430882		putative toxin-antitoxin system, toxin component	not expressed	430424.0	AAACGA (-21)	COG1708	R	General function prediction only	POORLY CHARACTERIZED
+	LMANv2_330085	2817616	2817879		conserved protein of unknown function	expressed	2817576.0	AAACGA (-25)
+	LMANv2_710006	4436412	4436807	ccmE	Cytochrome c-type biogenesis protein	expressed	4436385.0	AAACGA (-26)	COG2332	O	Posttranslational modification, protein turnover, chaperones	CELLULAR PROCESSES AND SIGNALING
+	LMANv2_150041	1264937	1266103		putative coproporphyrinogen dehydrogenase	not expressed	1264640.0	AAACGA (-27)	COG0635	H	Coenzyme transport and metabolism	METABOLISM
+	LMANv2_460038	3489491	3489583		transposase (fragment)	not expressed	3489222.0	AAACGA (-27)
-	LMANv2_610019	4132040	4132453		Transport energizing protein, ExbD/TolR family	not expressed	4132746.0	AAACGA (-27)	COG0848	U	Intracellular trafficking, secretion, and vesicular transport	CELLULAR PROCESSES AND SIGNALING
+	LMANv2_100095	961516	961878		conserved protein of unknown function	expressed	961423.0	AAACGA (-27)	COG1393	P	Inorganic ion transport and metabolism	METABOLISM
-	LMANv2_210038	1846366	1847286		conserved protein of unknown function	expressed	1847343.0	AAACGA (-29)
-	LMANv2_90071	701696	701986	phhB	4a-hydroxytetrahydrobiopterin dehydratase	expressed	702033.0	AAACGA (-29)	COG2154	H	Coenzyme transport and metabolism	METABOLISM
-	LMANv2_170069	1528167	1528856		conserved exported protein of unknown function	expressed	1528891.0	AAACGA (-6)	COG1196	D	Cell cycle control, cell division, chromosome partitioning	CELLULAR PROCESSES AND SIGNALING
+	LMANv2_210029	1831767	1832324		Thioredoxin-like protein	not expressed	1831751.0	AAACGA (-6)	['COG0526' 'COG0526']	['C' 'O']	['Energy production and conversion'
-	LMANv2_310021	2610957	2611832		WYL domain protein	expressed	2611901.0	AAACGA (-6)	COG2378	K	Transcription	INFORMATION STORAGE AND PROCESSING
-	LMANv2_220033	1911454	1912017	hisI	Phosphoribosyl-AMP cyclohydrolase	expressed	1912112.0	AAACGA (-8)	COG0139	E	Amino acid transport and metabolism	METABOLISM
+	LMANv2_50025	233749	235740	ispG	4-hydroxy-3-methylbut-2-en-1-yl diphosphate synthase	expressed	233604.0	AAACGA (-8)	COG0821	I	Lipid transport and metabolism	METABOLISM
+	LMANv2_340013	2888338	2889858	murE	UDP-N-acetylmuramoyl-L-alanyl-D-glutamate--2,6-diaminopimelate ligase	not expressed	2888044.0	AAACGA (-8)	COG0769	M	Cell wall/membrane/envelope biogenesis	CELLULAR PROCESSES AND SIGNALING
-	LMANv2_240084	2090880	2091179		conserved protein of unknown function	expressed	2091218.0	AAACGA (-9)
-	LMANv2_290004	2391722	2392384		conserved protein of unknown function	expressed	2392413.0	AAAGAA (-10)
+	LMANv2_410023	3244541	3245635	mtnA	Methylthioribose-1-phosphate isomerase	expressed	3244407.0	AAAGAA (-10)	COG0182	J	Translation, ribosomal structure and biogenesis	INFORMATION STORAGE AND PROCESSING
+	LMANv2_490061	3751658	3752299		conserved protein of unknown function	expressed	3751537.0	AAAGAA (-10)
+	LMANv2_590068	4091980	4092516		conserved protein of unknown function	expressed	4091760.0	AAAGAA (-10)	['COG2165' 'COG2165']	['N' 'U']	['Cell motility'
-	LMANv2_660080	4309916	4310701		Phytanoyl-CoA dioxygenase PhyH	expressed	4310767.0	AAAGAA (-10)
-	LMANv2_320078	2717741	2718043		protein of unknown function	expressed	2718173.0	AAAGAA (-11)	COG0582	L	Replication, recombination and repair	INFORMATION STORAGE AND PROCESSING
-	LMANv2_370089	3123984	3124136		Ribonuclease P protein component-like protein	expressed	3124178.0	AAAGAA (-11)	COG0594	J	Translation, ribosomal structure and biogenesis	INFORMATION STORAGE AND PROCESSING
+	LMANv2_100034	892641	892925		conserved protein of unknown function	expressed	892594.0	AAAGAA (-11)
-	LMANv2_100070	932471	933409		3-beta hydroxysteroid dehydrogenase/isomerase family protein	expressed	933627.0	AAAGAA (-11)	['COG0451' 'COG0451']	['G' 'M']	['Carbohydrate transport and metabolism'
+	LMANv2_130044	1177255	1178055	rsbQ	Sigma factor SigB regulation protein RsbQ	not expressed	1177205.0	AAAGAA (-12)	COG0596	R	General function prediction only	POORLY CHARACTERIZED
-	LMANv2_660070	4300234	4301169		NAD-binding protein	expressed	4301218.0	AAAGAA (-12)	['COG0451' 'COG0451']	['G' 'M']	['Carbohydrate transport and metabolism'
+	LMANv2_240048	2051281	2053947		Peptidase family M9 N-terminal domain protein	not expressed	2051251.0	AAAGAA (-13)
-	LMANv2_320055	2696214	2697359		conserved protein of unknown function	not expressed	2697655.0	AAAGAA (-13)
-	LMANv2_550004	3964336	3965583	glyA	serine hydroxymethyltransferase	expressed	3965719.0	AAAGAA (-13)	COG0112	E	Amino acid transport and metabolism	METABOLISM
+	LMANv2_80031	535136	537790		Peptidase family M1	expressed	535044.0	AAAGAA (-13)	COG0308	E	Amino acid transport and metabolism	METABOLISM
-	LMANv2_190039	1694770	1695663		conserved protein of unknown function	expressed	1695679.0	AAAGAA (-14)
+	LMANv2_370079	3113249	3113689		conserved protein of unknown function	expressed	3113218.0	AAAGAA (-14)
+	LMANv2_60068	342340	343740	pntB	pyridine nucleotide transhydrogenase, beta subunit	expressed	342209.0	AAAGAA (-14)	COG1282	C	Energy production and conversion	METABOLISM
+	LMANv2_90018	651603	652052		conserved protein of unknown function	expressed	651430.0	AAAGAA (-14)
+	LMANv2_90200	826600	830343	metH	homocysteine-N5-methyltetrahydrofolate transmethylase, B12-dependent	expressed	826376.0	AAAGAA (-14)	COG0646,COG1410	E	Amino acid transport and metabolism	METABOLISM
+	LMANv2_110007	1007185	1007931		Acetyltransferase (GNAT) domain protein	not expressed	1007119.0	AAAGAA (-15)	COG1670	J	Translation, ribosomal structure and biogenesis	INFORMATION STORAGE AND PROCESSING
+	LMANv2_330019	2754550	2754906		conserved protein of unknown function	expressed	2754314.0	AAAGAA (-15)
+	LMANv2_60100	371842	373764		conserved protein of unknown function	not expressed	371761.0	AAAGAA (-15)
+	LMANv2_170022	1481832	1482599	sufC	component of SufBCD complex, ATP-binding component of ABC superfamily	expressed	1481731.0	AAAGAA (-16)	COG0396	O	Posttranslational modification, protein turnover, chaperones	CELLULAR PROCESSES AND SIGNALING
+	LMANv2_210021	1821281	1821937		Ankyrin repeat protein	expressed	1821262.0	AAAGAA (-16)	COG0666	R	General function prediction only	POORLY CHARACTERIZED
+	LMANv2_690016	4422612	4424081		Transporter, CPA2 family	expressed	4422569.0	AAAGAA (-16)	COG3263	P	Inorganic ion transport and metabolism	METABOLISM
-	LMANv2_90070	701022	701585		conserved protein of unknown function	expressed	701812.0	AAAGAA (-16)
+	LMANv2_120073	1116190	1116753		conserved protein of unknown function	not expressed	1116012.0	AAAGAA (-17)	COG3762	S	Function unknown	POORLY CHARACTERIZED
+	LMANv2_160027	1411720	1412130		6-carboxy-5,6,7,8-tetrahydropterin synthase	expressed	1411611.0	AAAGAA (-17)	COG0720	H	Coenzyme transport and metabolism	METABOLISM
+	LMANv2_470047	3550648	3551856		NADH-ubiquinone/plastoquinone complex I subunit	expressed	3550391.0	AAAGAA (-17)	['COG0651' 'COG0651']	['C' 'P']	['Energy production and conversion'
+	LMANv2_470087	3589852	3590439		conserved exported protein of unknown function	expressed	3589793.0	AAAGAA (-17)
+	LMANv2_500023	3787474	3788004		conserved protein of unknown function	not expressed	3787211.0	AAAGAA (-17)
+	LMANv2_620020	4168021	4169580		Restriction endonuclease	expressed	4167757.0	AAAGAA (-17)	COG0457	R	General function prediction only	POORLY CHARACTERIZED
+	LMANv2_170043	1502553	1503569		conserved protein of unknown function	not expressed	1502534.0	AAAGAA (-18)
+	LMANv2_170087	1545547	1547769		WGR domain protein	expressed	1545515.0	AAAGAA (-18)	COG3831	S	Function unknown	POORLY CHARACTERIZED
+	LMANv2_170143	1611350	1612441		N-acetylmuramoyl-L-alanine amidase	expressed	1611330.0	AAAGAA (-18)	COG0860	M	Cell wall/membrane/envelope biogenesis	CELLULAR PROCESSES AND SIGNALING
-	LMANv2_320059	2699344	2700180		putative membrane protein	not expressed	2700259.0	AAAGAA (-18)	COG1008	C	Energy production and conversion	METABOLISM
+	LMANv2_330007	2740497	2741630		Histidine kinase sensor protein	not expressed	2740411.0	AAAGAA (-18)	COG0642,COG3920	T	Signal transduction mechanisms	CELLULAR PROCESSES AND SIGNALING
+	LMANv2_530033	3936016	3936498		transposase	expressed	3935863.0	AAAGAA (-18)	COG3547	L	Replication, recombination and repair	INFORMATION STORAGE AND PROCESSING
+	LMANv2_590054	4079395	4079658		FlhB/HrpN/YscU/SpaS domain protein	expressed	4079096.0	AAAGAA (-18)	COG2257	S	Function unknown	POORLY CHARACTERIZED
-	LMANv2_80100	607258	607806	gpo	Glutathione peroxidase	expressed	607824.0	AAAGAA (-18)	COG0386	O	Posttranslational modification, protein turnover, chaperones	CELLULAR PROCESSES AND SIGNALING
+	LMANv2_90163	790610	791128		conserved protein of unknown function	not expressed	790456.0	AAAGAA (-18)
+	LMANv2_210056	1862707	1864590		conserved protein of unknown function	not expressed	1862443.0	AAAGAA (-19)
-	LMANv2_240087	2092815	2093675		Predicted thioesterase	expressed	2093778.0	AAAGAA (-19)
-	LMANv2_320003	2619340	2619882		transposase (fragment)	expressed	2620024.0	AAAGAA (-19)	COG3547	L	Replication, recombination and repair	INFORMATION STORAGE AND PROCESSING
-	LMANv2_370054	3099186	3100217		conserved protein of unknown function	not expressed	3100294.0	AAAGAA (-19)
+	LMANv2_100030	890413	890988		GHKL domain protein	expressed	890284.0	AAAGAA (-19)	COG5381	S	Function unknown	POORLY CHARACTERIZED
+	LMANv2_170085	1544077	1544499		MAPEG family protein	expressed	1544055.0	AAAGAA (-20)
-	LMANv2_230009	1948701	1950122		Alcohol dehydrogenase, catalytic domain protein, GroES-like family	expressed	1950267.0	AAAGAA (-20)	['COG1063' 'COG1063']	['E' 'R']	['Amino acid transport and metabolism' 'General function prediction only']	['METABOLISM' 'POORLY CHARACTERIZED']
+	LMANv2_290052	2439095	2441080		O-antigen ligase	expressed	2439061.0	AAAGAA (-20)	COG3307	M	Cell wall/membrane/envelope biogenesis	CELLULAR PROCESSES AND SIGNALING
-	LMANv2_500061	3828381	3829388	plsX	Phosphate acyltransferase	not expressed	3829623.0	AAAGAA (-20)	COG0416	I	Lipid transport and metabolism	METABOLISM
+	LMANv2_90171	799206	799325		Phosphoribosyl-ATP pyrophosphatase (fragment)	not expressed	799136.0	AAAGAA (-20)
-	LMANv2_230027	1965462	1965896		conserved protein of unknown function	expressed	1965938.0	AAAGAA (-21)
+	LMANv2_410035	3255644	3255928		HEPN domain protein (fragment)	not expressed	3255468.0	AAAGAA (-21)	COG2250	S	Function unknown	POORLY CHARACTERIZED
+	LMANv2_410071	3291125	3291871		conserved exported protein of unknown function	expressed	3290910.0	AAAGAA (-21)	COG1263	G	Carbohydrate transport and metabolism	METABOLISM
-	LMANv2_60118	391303	392616	mtaB	Threonylcarbamoyladenosine tRNA methylthiotransferase MtaB	expressed	392831.0	AAAGAA (-21)	COG0621	J	Translation, ribosomal structure and biogenesis	INFORMATION STORAGE AND PROCESSING
-	LMANv2_660057	4287077	4288228		conserved protein of unknown function	not expressed	4288414.0	AAAGAA (-21)
-	LMANv2_100116	984163	985284	dnaN	DNA polymerase III subunit beta	expressed	985380.0	AAAGAA (-21)	COG0592	L	Replication, recombination and repair	INFORMATION STORAGE AND PROCESSING
-	LMANv2_160062	1446300	1448390		Cysteine-rich domain protein	expressed	1448426.0	AAAGAA (-22)	COG0247	C	Energy production and conversion	METABOLISM
-	LMANv2_40011	181134	181952		Leucine rich repeat protein	expressed	181982.0	AAAGAA (-22)	COG4886	S	Function unknown	POORLY CHARACTERIZED
+	LMANv2_240030	2031754	2032971	nuoD	NADH-quinone oxidoreductase subunit D	expressed	2031617.0	AAAGAA (-22)	COG0649	C	Energy production and conversion	METABOLISM
-	LMANv2_320004	2619839	2619967		conserved protein of unknown function	expressed	2620024.0	AAAGAA (-22)
-	LMANv2_450009	3429679	3431094	norM	Na+-driven multidrug efflux pump	not expressed	3431117.0	AAAGAA (-22)	COG0534	V	Defense mechanisms	CELLULAR PROCESSES AND SIGNALING
-	LMANv2_260025	2204908	2205342		conserved protein of unknown function	expressed	2205401.0	AAAGAA (-23)
+	LMANv2_340067	2945727	2947460	ggt	Gamma-glutamyltransferase	expressed	2945577.0	AAAGAA (-23)	COG0405	E	Amino acid transport and metabolism	METABOLISM
-	LMANv2_480017	3635462	3636130	ribD	Riboflavin-specific deaminase/reductase	expressed	3636383.0	AAAGAA (-23)	COG1985	H	Coenzyme transport and metabolism	METABOLISM
-	LMANv2_90186	811163	811573		DoxX-like family protein	expressed	811789.0	AAAGAA (-23)
+	LMANv2_130047	1182796	1183254		Anti-sigma factor antagonist	expressed	1182741.0	AAAGAA (-24)	COG1366	T	Signal transduction mechanisms	CELLULAR PROCESSES AND SIGNALING
-	LMANv2_210052	1857031	1859985		Export membrane protein	expressed	1860024.0	AAAGAA (-24)	COG1033,COG2409	R	General function prediction only	POORLY CHARACTERIZED
-	LMANv2_120026	1066000	1067325	cyaA	Adenylate/guanylate cyclase	expressed	1067384.0	AAAGAA (-25)	COG2114	T	Signal transduction mechanisms	CELLULAR PROCESSES AND SIGNALING
-	LMANv2_130007	1136229	1138574	amt	Ammonium transporter	expressed	1138660.0	AAAGAA (-25)	['COG0004' 'COG0840' 'COG0840']	['P' 'N' 'T']	['Inorganic ion transport and metabolism' 'Cell motility'
+	LMANv2_230037	1976051	1976500		conserved protein of unknown function	expressed	1976016.0	AAAGAA (-25)	COG2259	S	Function unknown	POORLY CHARACTERIZED
+	LMANv2_240029	2031216	2031752	nuoC	NADH-quinone oxidoreductase subunit C	expressed	2031068.0	AAAGAA (-25)	COG0852	C	Energy production and conversion	METABOLISM
+	LMANv2_300057	2566130	2568667		conserved membrane protein of unknown function	expressed	2565882.0	AAAGAA (-25)	COG3127	Q	Secondary metabolites biosynthesis, transport and catabolism	METABOLISM
+	LMANv2_340041	2917357	2917980		conserved protein of unknown function	expressed	2917132.0	AAAGAA (-25)
+	LMANv2_410070	3290802	3291128	yajC	Immunogenic membrane protein YajC	expressed	3290543.0	AAAGAA (-25)	COG1862	U	Intracellular trafficking, secretion, and vesicular transport	CELLULAR PROCESSES AND SIGNALING
+	LMANv2_590062	4085304	4086212		conserved protein of unknown function	expressed	4085104.0	AAAGAA (-25)	COG3031	U	Intracellular trafficking, secretion, and vesicular transport	CELLULAR PROCESSES AND SIGNALING
+	LMANv2_90101	728714	731230		F5/8 type C domain protein	expressed	728639.0	AAAGAA (-25)
+	LMANv2_360004	3019330	3021270		Glycosyl hydrolase, family 31 domain protein	expressed	3019230.0	AAAGAA (-26)	COG3345	G	Carbohydrate transport and metabolism	METABOLISM
-	LMANv2_470081	3585454	3585636		conserved protein of unknown function	not expressed	3585867.0	AAAGAA (-26)
-	LMANv2_530003	3894855	3896036		DNA-binding helix-turn-helix protein	not expressed	3896073.0	AAAGAA (-26)	COG2207	K	Transcription	INFORMATION STORAGE AND PROCESSING
+	LMANv2_590007	4030344	4030673	spoIIAA	Anti-sigma factor antagonist	expressed	4030157.0	AAAGAA (-26)	COG1366	T	Signal transduction mechanisms	CELLULAR PROCESSES AND SIGNALING
-	LMANv2_810006	4584110	4585621	atpA	F1 sector of membrane-bound ATP synthase, alpha subunit	expressed	4585888.0	AAAGAA (-26)	COG0056	C	Energy production and conversion	METABOLISM
-	LMANv2_70058	482658	483407		POTRA domain protein, FtsQ-type	expressed	483436.0	AAAGAA (-26)	COG1589	M	Cell wall/membrane/envelope biogenesis	CELLULAR PROCESSES AND SIGNALING
+	LMANv2_100035	892918	893034		conserved protein of unknown function	expressed	892873.0	AAAGAA (-26)
-	LMANv2_180030	1647316	1648485	cbiX	Sirohydrochlorin cobaltochelatase	expressed	1648599.0	AAAGAA (-27)	['COG2138' 'COG3411']	['S' 'C']	['Function unknown' 'Energy production and conversion']	['POORLY CHARACTERIZED' 'METABOLISM']
-	LMANv2_240103	2105115	2106032		conserved protein of unknown function	expressed	2106244.0	AAAGAA (-27)
-	LMANv2_470030	3529564	3530115	folE	GTP cyclohydrolase 1	expressed	3530247.0	AAAGAA (-27)	COG0302	H	Coenzyme transport and metabolism	METABOLISM
+	LMANv2_490010	3691083	3691997		2-dehydropantoate 2-reductase	expressed	3690866.0	AAAGAA (-27)	COG1893	H	Coenzyme transport and metabolism	METABOLISM
+	LMANv2_270013	2260368	2260493		protein of unknown function	not expressed	2260340.0	AAAGAA (-28)
-	LMANv2_330033	2767582	2767953		conserved protein of unknown function	expressed	2767984.0	AAAGAA (-28)
+	LMANv2_40026	206389	207309		conserved protein of unknown function	expressed	206312.0	AAAGAA (-29)	COG3649	L	Replication, recombination and repair	INFORMATION STORAGE AND PROCESSING
-	LMANv2_90204	833574	835319		Stage II sporulation protein E	expressed	835356.0	AAAGAA (-29)	['COG2208' 'COG2203,COG2208']	['K' 'T']	['Transcription' 'Signal transduction mechanisms']	['INFORMATION STORAGE AND PROCESSING' 'CELLULAR PROCESSES AND SIGNALING']
-	LMANv2_200040	1772857	1773849		ABC transporter, substrate-binding protein, family 3	expressed	1773905.0	AAAGAA (-30)	['COG0834' 'COG0834']	['E' 'T']	['Amino acid transport and metabolism' 'Signal transduction mechanisms']	['METABOLISM' 'CELLULAR PROCESSES AND SIGNALING']
-	LMANv2_220041	1926321	1926467		conserved protein of unknown function	not expressed	1926680.0	AAAGAA (-30)
+	LMANv2_370015	3060589	3061329		conserved protein of unknown function	not expressed	3060397.0	AAAGAA (-30)	COG2849	S	Function unknown	POORLY CHARACTERIZED
+	LMANv2_460030	3481706	3482767	manC	Mannose-1-phosphate guanylyltransferase	expressed	3481648.0	AAAGAA (-30)	COG0836	M	Cell wall/membrane/envelope biogenesis	CELLULAR PROCESSES AND SIGNALING
+	LMANv2_470023	3520545	3521366		conserved protein of unknown function	not expressed	3520495.0	AAAGAA (-30)	COG1073	R	General function prediction only	POORLY CHARACTERIZED
-	LMANv2_500001	3766576	3766827		conserved protein of unknown function	not expressed	3767052.0	AAAGAA (-30)
-	LMANv2_180014	1631649	1632272		Histidine phosphatase superfamily (Branch 1)	not expressed	1632297.0	AAAGAA (-6)	COG0406	G	Carbohydrate transport and metabolism	METABOLISM
-	LMANv2_240065	2072672	2072986	rplU	50S ribosomal protein L21	expressed	2073017.0	AAAGAA (-6)	COG0261	J	Translation, ribosomal structure and biogenesis	INFORMATION STORAGE AND PROCESSING
-	LMANv2_240112	2112418	2113476	pdxA	4-hydroxythreonine-4-phosphate dehydrogenase PdxA	expressed	2113614.0	AAAGAA (-6)	COG1995	H	Coenzyme transport and metabolism	METABOLISM
-	LMANv2_260033	2213422	2213628		conserved protein of unknown function	not expressed	2213728.0	AAAGAA (-6)
+	LMANv2_340043	2919531	2920556	fliM	Flagellar motor switch protein FliM	expressed	2919339.0	AAAGAA (-6)	COG1868	N	Cell motility	CELLULAR PROCESSES AND SIGNALING
-	LMANv2_220029	1908954	1909211		conserved protein of unknown function	expressed	1909248.0	AAAGAA (-7)
+	LMANv2_380012	3192909	3193919		Multicopper oxidase-related protein	expressed	3192750.0	AAAGAA (-7)	COG2132	Q	Secondary metabolites biosynthesis, transport and catabolism	METABOLISM
-	LMANv2_450003	3423772	3424221	folK	2-amino-4-hydroxy-6-hydroxymethyldihydropteridine diphosphokinase	expressed	3424361.0	AAAGAA (-7)	COG0801	H	Coenzyme transport and metabolism	METABOLISM
+	LMANv2_450016	3439299	3440870		conserved protein of unknown function	not expressed	3439280.0	AAAGAA (-7)
-	LMANv2_480018	3636127	3636354		2Fe-2S iron-sulfur cluster-binding domain protein	expressed	3636383.0	AAAGAA (-7)	COG2906	P	Inorganic ion transport and metabolism	METABOLISM
+	LMANv2_760004	4545257	4546645		Peptidase, S41 family	expressed	4544974.0	AAAGAA (-7)	COG0793	M	Cell wall/membrane/envelope biogenesis	CELLULAR PROCESSES AND SIGNALING
+	LMANv2_100006	862299	863321		conserved protein of unknown function	expressed	862146.0	AAAGAA (-7)
-	LMANv2_170020	1480688	1481128		Host cell attachment protein	expressed	1481419.0	AAAGAA (-8)	COG5622	N	Cell motility	CELLULAR PROCESSES AND SIGNALING
+	LMANv2_190036	1689891	1690835		conserved protein of unknown function	not expressed	1689646.0	AAAGAA (-8)
+	LMANv2_430023	3347544	3348248		conserved protein of unknown function	expressed	3347408.0	AAAGAA (-8)
+	LMANv2_460005	3451071	3452144		conserved protein of unknown function	expressed	3451034.0	AAAGAA (-8)
-	LMANv2_460034	3486175	3486690		putative lipoprotein	expressed	3486947.0	AAAGAA (-8)
+	LMANv2_470080	3583793	3584869		Peptidase, M23 family	not expressed	3583608.0	AAAGAA (-8)	COG0739	M	Cell wall/membrane/envelope biogenesis	CELLULAR PROCESSES AND SIGNALING
-	LMANv2_670004	4331121	4331687		putative lipoprotein	not expressed	4331754.0	AAAGAA (-8)
-	LMANv2_320012	2631172	2632272		conserved exported protein of unknown function	not expressed	2632411.0	AAAGAG (-11)
-	LMANv2_490057	3747885	3749015		putative 8-amino-7-oxononanoate synthase	expressed	3749131.0	AAAGAG (-11)	COG0156	H	Coenzyme transport and metabolism	METABOLISM
-	LMANv2_420011	3308084	3308761		conserved protein of unknown function	not expressed	3308868.0	AAAGAG (-12)
+	LMANv2_70036	455433	456305	aroE	Shikimate dehydrogenase	not expressed	455240.0	AAAGAG (-15)	COG0169	E	Amino acid transport and metabolism	METABOLISM
-	LMANv2_60003	270206	270862		4Fe-4S dicluster domain protein	not expressed	271102.0	AAAGAG (-16)	COG1145	C	Energy production and conversion	METABOLISM
+	LMANv2_90148	779141	780739		conserved exported protein of unknown function	expressed	779105.0	AAAGAG (-26)	COG3211	R	General function prediction only	POORLY CHARACTERIZED
+	LMANv2_260022	2202774	2203241		conserved protein of unknown function	expressed	2202514.0	AAAGAG (-7)	COG1666	S	Function unknown	POORLY CHARACTERIZED
-	LMANv2_100050	908196	909086		conserved exported protein of unknown function	not expressed	909281.0	AAAGAG (-9)
-	LMANv2_130032	1164252	1165055		Enoyl-CoA hydratase/isomerase family protein	expressed	1165097.0	AAAGCA (-11)	COG1024	I	Lipid transport and metabolism	METABOLISM
+	LMANv2_120015	1050680	1051477	plsC	Acyltransferase	expressed	1050635.0	AAAGCA (-15)	COG0204	I	Lipid transport and metabolism	METABOLISM
-	LMANv2_240150	2147027	2148409	secY	preprotein translocase membrane subunit	expressed	2148607.0	AAAGCA (-15)	COG0201	U	Intracellular trafficking, secretion, and vesicular transport	CELLULAR PROCESSES AND SIGNALING
-	LMANv2_290080	2472096	2472554		conserved exported protein of unknown function	expressed	2472810.0	AAAGCA (-16)	COG2919	D	Cell cycle control, cell division, chromosome partitioning	CELLULAR PROCESSES AND SIGNALING
-	LMANv2_340070	2950035	2950277		Glutaredoxin	expressed	2950518.0	AAAGCA (-23)	COG0695	O	Posttranslational modification, protein turnover, chaperones	CELLULAR PROCESSES AND SIGNALING
+	LMANv2_530017	3910431	3910550		protein of unknown function	not expressed	3910226.0	AAAGCA (-24)
+	LMANv2_80014	516837	518009	sucC	succinyl-CoA synthetase, beta subunit	expressed	516788.0	AAAGCA (-24)	COG0045	C	Energy production and conversion	METABOLISM
+	LMANv2_590025	4052756	4053307	yvqK	Cob(I)yrinic acid a,c-diamide adenosyltransferase	not expressed	4052700.0	AAAGCA (-28)	COG2096	S	Function unknown	POORLY CHARACTERIZED
-	LMANv2_290083	2474159	2474305		conserved protein of unknown function	expressed	2474490.0	AAAGCA (-30)
-	LMANv2_440034	3403659	3404555	xerD	Tyrosine recombinase XerD	expressed	3404589.0	AAAGCA (-6)	COG4974	L	Replication, recombination and repair	INFORMATION STORAGE AND PROCESSING
+	LMANv2_10013	13006	14697		Alkylglycerone-phosphate synthase	expressed	12855.0	AAAGCA (-7)	COG0277	C	Energy production and conversion	METABOLISM
-	LMANv2_180020	1638435	1638971	btuR	Cob(I)yrinic acid a,c-diamide adenosyltransferase	not expressed	1639201.0	AAAGGA (-10)	COG2109	H	Coenzyme transport and metabolism	METABOLISM
-	LMANv2_290017	2404625	2404762		conserved protein of unknown function	not expressed	2404984.0	AAAGGA (-10)
+	LMANv2_750014	4536759	4537082		TRL-like family protein	expressed	4536557.0	AAAGGA (-10)
-	LMANv2_100084	947990	948847		HSP33-family chaperone	expressed	948906.0	AAAGGA (-10)	COG1281	O	Posttranslational modification, protein turnover, chaperones	CELLULAR PROCESSES AND SIGNALING
-	LMANv2_10002	829	1713		S1/P1 Nuclease	expressed	1728.0	AAAGGA (-11)
-	LMANv2_430036	3360295	3361338	mrp	Protein mrp homolog	expressed	3361376.0	AAAGGA (-11)	COG0489	D	Cell cycle control, cell division, chromosome partitioning	CELLULAR PROCESSES AND SIGNALING
+	LMANv2_110003	1004320	1004832		conserved protein of unknown function	expressed	1004096.0	AAAGGA (-12)	COG3865	S	Function unknown	POORLY CHARACTERIZED
+	LMANv2_110006	1006180	1007076		conserved protein of unknown function	expressed	1006167.0	AAAGGA (-12)
-	LMANv2_130023	1155920	1157194	pyrC	Cyclic amidohydrolase	expressed	1157431.0	AAAGGA (-12)	COG0044	F	Nucleotide transport and metabolism	METABOLISM
-	LMANv2_170059	1518513	1518989		conserved protein of unknown function	expressed	1519011.0	AAAGGA (-12)	COG3832	S	Function unknown	POORLY CHARACTERIZED
+	LMANv2_240091	2095672	2096067	msrB	methionine sulfoxide reductase B	expressed	2095513.0	AAAGGA (-12)	COG0229	O	Posttranslational modification, protein turnover, chaperones	CELLULAR PROCESSES AND SIGNALING
+	LMANv2_280073	2358934	2359809		Alpha/beta hydrolase family protein	expressed	2358674.0	AAAGGA (-12)	COG0596	R	General function prediction only	POORLY CHARACTERIZED
-	LMANv2_300060	2570405	2571373	mviM	Oxidoreductase	expressed	2571635.0	AAAGGA (-12)	COG0673	R	General function prediction only	POORLY CHARACTERIZED
-	LMANv2_340036	2913053	2914000		SPFH domain/Band 7 family protein	expressed	2914202.0	AAAGGA (-12)	COG0330	O	Posttranslational modification, protein turnover, chaperones	CELLULAR PROCESSES AND SIGNALING
+	LMANv2_370073	3110950	3111189		conserved protein of unknown function	expressed	3110835.0	AAAGGA (-12)
-	LMANv2_660077	4306349	4307578		C-methyltransferase C-terminal domain protein	expressed	4307675.0	AAAGGA (-12)	['COG0500' 'COG0500']	['Q' 'R']	['Secondary metabolites biosynthesis, transport and catabolism'
-	LMANv2_80048	550390	551277		conserved protein of unknown function	expressed	551323.0	AAAGGA (-12)
+	LMANv2_90078	705324	705593		conserved protein of unknown function	expressed	705058.0	AAAGGA (-12)
+	LMANv2_90157	787565	788215		NADP oxidoreductase coenzyme F420-dependent	expressed	787465.0	AAAGGA (-12)	COG2085	R	General function prediction only	POORLY CHARACTERIZED
+	LMANv2_100046	902357	902878	dcd	Deoxycytidine triphosphate deaminase	expressed	902235.0	AAAGGA (-12)	COG0717	F	Nucleotide transport and metabolism	METABOLISM
+	LMANv2_10010	10010	10501		conserved membrane protein of unknown function	expressed	9996.0	AAAGGA (-12)	COG4539	S	Function unknown	POORLY CHARACTERIZED
+	LMANv2_140014	1213921	1214208	xseB	Exodeoxyribonuclease 7 small subunit	expressed	1213901.0	AAAGGA (-13)	COG1722	L	Replication, recombination and repair	INFORMATION STORAGE AND PROCESSING
+	LMANv2_160019	1403574	1404671	mreC	Rod shape-determining protein MreC	expressed	1403446.0	AAAGGA (-13)	COG1792	M	Cell wall/membrane/envelope biogenesis	CELLULAR PROCESSES AND SIGNALING
+	LMANv2_160053	1437376	1437510		conserved protein of unknown function	expressed	1437139.0	AAAGGA (-13)
-	LMANv2_170060	1519280	1519768		conserved protein of unknown function	expressed	1520022.0	AAAGGA (-13)	COG3832	S	Function unknown	POORLY CHARACTERIZED
-	LMANv2_220006	1877219	1879444		Inorganic anion transporter, SulP family	not expressed	1879730.0	AAAGGA (-13)	COG0659,COG0288	P	Inorganic ion transport and metabolism	METABOLISM
+	LMANv2_230014	1953147	1953620		conserved exported protein of unknown function	expressed	1953133.0	AAAGGA (-13)	COG1413	C	Energy production and conversion	METABOLISM
-	LMANv2_230017	1954059	1955345		HMGL-like protein	expressed	1955373.0	AAAGGA (-13)	COG0119	E	Amino acid transport and metabolism	METABOLISM
+	LMANv2_240032	2033466	2034797	nuoF	NADH:ubiquinone oxidoreductase, chain F	expressed	2033358.0	AAAGGA (-13)	COG1894	C	Energy production and conversion	METABOLISM
-	LMANv2_240121	2118311	2119624		conserved protein of unknown function	expressed	2119711.0	AAAGGA (-13)	COG0457	R	General function prediction only	POORLY CHARACTERIZED
+	LMANv2_260029	2209453	2210280		Metallo-beta-lactamase	expressed	2209353.0	AAAGGA (-13)	COG1234	R	General function prediction only	POORLY CHARACTERIZED
-	LMANv2_260048	2230637	2230888		conserved protein of unknown function	expressed	2231100.0	AAAGGA (-13)
-	LMANv2_260061	2238874	2239620		Enoyl-CoA hydratase/isomerase family protein	expressed	2239649.0	AAAGGA (-13)	COG1024	I	Lipid transport and metabolism	METABOLISM
+	LMANv2_280015	2297806	2298171		conserved protein of unknown function	expressed	2297742.0	AAAGGA (-13)
-	LMANv2_50026	236989	237609		MORN repeat protein	expressed	237657.0	AAAGGA (-13)	COG4642	S	Function unknown	POORLY CHARACTERIZED
+	LMANv2_290008	2396184	2396672		conserved protein of unknown function	expressed	2395933.0	AAAGGA (-13)
-	LMANv2_290015	2401686	2402537	flaB	Flagellar filament 35 kDa core protein	expressed	2402603.0	AAAGGA (-13)	COG1344	N	Cell motility	CELLULAR PROCESSES AND SIGNALING
+	LMANv2_310007	2599325	2599519		conserved protein of unknown function	expressed	2599193.0	AAAGGA (-13)
-	LMANv2_370012	3057415	3058875	gatB	Aspartyl/glutamyl-tRNA(Asn/Gln) amidotransferase subunit B	expressed	3058928.0	AAAGGA (-13)	COG0064	J	Translation, ribosomal structure and biogenesis	INFORMATION STORAGE AND PROCESSING
-	LMANv2_370036	3082751	3083065		conserved protein of unknown function	expressed	3083349.0	AAAGGA (-13)	COG3339	S	Function unknown	POORLY CHARACTERIZED
-	LMANv2_370101	3136007	3137455		NADH-ubiquinone oxidoreductase-G iron-sulfur binding region	expressed	3137494.0	AAAGGA (-13)	COG1034,COG0243	C	Energy production and conversion	METABOLISM
-	LMANv2_410051	3271842	3272612		Rnase H family	not expressed	3272636.0	AAAGGA (-13)	COG3359	L	Replication, recombination and repair	INFORMATION STORAGE AND PROCESSING
+	LMANv2_460041	3491475	3492530	fbaB	fructose-bisphosphate aldolase class I	expressed	3491446.0	AAAGGA (-13)	COG1830	G	Carbohydrate transport and metabolism	METABOLISM
-	LMANv2_480056	3676127	3677323	icd	Isocitrate dehydrogenase [NADP]	expressed	3677367.0	AAAGGA (-13)	COG0538	C	Energy production and conversion	METABOLISM
+	LMANv2_520004	3872863	3874122	sucB	dihydrolipoyltranssuccinase	expressed	3872831.0	AAAGGA (-13)	COG0508	C	Energy production and conversion	METABOLISM
-	LMANv2_670038	4373702	4374202		Polyketide cyclase/dehydrase and lipid transport	expressed	4374383.0	AAAGGA (-13)
+	LMANv2_90107	737578	738531	hemB	Delta-aminolevulinic acid dehydratase	expressed	737527.0	AAAGGA (-13)	COG0113	H	Coenzyme transport and metabolism	METABOLISM
-	LMANv2_20037	83578	84732		Transcriptional regulator (AraC family)	not expressed	84872.0	AAAGGA (-13)	COG2207	K	Transcription	INFORMATION STORAGE AND PROCESSING
+	LMANv2_100085	949033	951009		Beta-galactosidase	expressed	949009.0	AAAGGA (-13)	COG1874	G	Carbohydrate transport and metabolism	METABOLISM
-	LMANv2_150097	1322350	1323135	dltE	Short-chain dehydrogenase	expressed	1323150.0	AAAGGA (-14)	COG0300	R	General function prediction only	POORLY CHARACTERIZED
+	LMANv2_170072	1531239	1531910		CcmB protein	not expressed	1530955.0	AAAGGA (-14)	COG2386	O	Posttranslational modification, protein turnover, chaperones	CELLULAR PROCESSES AND SIGNALING
+	LMANv2_210005	1802817	1803365	lspA	Lipoprotein signal peptidase	expressed	1802568.0	AAAGGA (-14)	['COG0597' 'COG0597']	['M' 'U']	['Cell wall/membrane/envelope biogenesis'
-	LMANv2_240024	2028803	2029267		putative enoyl-CoA hydratase 1	expressed	2029326.0	AAAGGA (-14)	COG2030	I	Lipid transport and metabolism	METABOLISM
+	LMANv2_240028	2030659	2031219	nuoB	NADH-quinone oxidoreductase subunit B	expressed	2030640.0	AAAGGA (-14)	COG0377	C	Energy production and conversion	METABOLISM
+	LMANv2_240131	2130694	2131014		TM2 domain protein	expressed	2130574.0	AAAGGA (-14)	COG2314	S	Function unknown	POORLY CHARACTERIZED
+	LMANv2_260007	2184696	2185079	rplL	50S ribosomal subunit protein L7/L12	expressed	2184650.0	AAAGGA (-14)	COG0222	J	Translation, ribosomal structure and biogenesis	INFORMATION STORAGE AND PROCESSING
+	LMANv2_260046	2226561	2227508		Flagellar filament outer layer protein Flaa	expressed	2226499.0	AAAGGA (-14)
+	LMANv2_410066	3286581	3287696		conserved protein of unknown function	expressed	3286393.0	AAAGGA (-14)	COG1426	S	Function unknown	POORLY CHARACTERIZED
+	LMANv2_430024	3348238	3349008	fabG	Short chain dehydrogenase	expressed	3348030.0	AAAGGA (-14)	['COG1028' 'COG1028' 'COG1028']	['I' 'Q' 'R']	['Lipid transport and metabolism'
+	LMANv2_450014	3437066	3437776		Potassium uptake system, NAD-binding component	expressed	3436978.0	AAAGGA (-14)	COG0569	P	Inorganic ion transport and metabolism	METABOLISM
-	LMANv2_500009	3774345	3774998		Leucine rich repeat protein	expressed	3775102.0	AAAGGA (-14)	COG4886	S	Function unknown	POORLY CHARACTERIZED
+	LMANv2_500021	3786627	3786911		conserved exported protein of unknown function	expressed	3786531.0	AAAGGA (-14)
+	LMANv2_580002	3997789	3998370	ahpC	Peroxiredoxin	expressed	3997749.0	AAAGGA (-14)	COG0450	O	Posttranslational modification, protein turnover, chaperones	CELLULAR PROCESSES AND SIGNALING
+	LMANv2_60127	399905	400240		Anti-sigma factor antagonist	expressed	399882.0	AAAGGA (-14)	COG1366	T	Signal transduction mechanisms	CELLULAR PROCESSES AND SIGNALING
+	LMANv2_580009	4009370	4010476		conserved membrane protein of unknown function	expressed	4009306.0	AAAGGA (-14)	COG0628	R	General function prediction only	POORLY CHARACTERIZED
-	LMANv2_590018	4043929	4045191		Response regulator receiver domain protein	expressed	4045405.0	AAAGGA (-14)	COG2204,COG0642	T	Signal transduction mechanisms	CELLULAR PROCESSES AND SIGNALING
-	LMANv2_660089	4317410	4318204		putative transketolase N-terminal section	expressed	4318348.0	AAAGGA (-14)	COG3959	G	Carbohydrate transport and metabolism	METABOLISM
-	LMANv2_670041	4378380	4378574		conserved protein of unknown function	expressed	4378599.0	AAAGGA (-14)
+	LMANv2_790007	4569719	4570291		YceI-like domain protein	not expressed	4569672.0	AAAGGA (-14)	COG2353	S	Function unknown	POORLY CHARACTERIZED
-	LMANv2_810003	4581425	4581808	atpC	ATP synthase epsilon chain	expressed	4581967.0	AAAGGA (-14)	COG0355	C	Energy production and conversion	METABOLISM
-	LMANv2_90047	676190	676648		SNARE-like domain protein	not expressed	676824.0	AAAGGA (-14)	COG1238	S	Function unknown	POORLY CHARACTERIZED
+	LMANv2_90172	799264	799542	hisE	Phosphoribosyl-ATP pyrophosphatase	expressed	799241.0	AAAGGA (-14)	COG0140	E	Amino acid transport and metabolism	METABOLISM
+	LMANv2_90198	824870	826180	ahcY	Adenosylhomocysteinase	expressed	824831.0	AAAGGA (-14)	COG0499	H	Coenzyme transport and metabolism	METABOLISM
-	LMANv2_100106	970223	971116	ntrC	NtrC	expressed	971152.0	AAAGGA (-14)	['COG3829' 'COG2204,COG3829']	['K' 'T']	['Transcription' 'Signal transduction mechanisms']	['INFORMATION STORAGE AND PROCESSING' 'CELLULAR PROCESSES AND SIGNALING']
-	LMANv2_150119	1346669	1347151		conserved protein of unknown function	not expressed	1347379.0	AAAGGA (-15)
-	LMANv2_40004	162713	163282		Ig domain protein	expressed	163533.0	AAAGGA (-15)	COG1301	C	Energy production and conversion	METABOLISM
-	LMANv2_490017	3705326	3705703		conserved protein of unknown function	expressed	3705734.0	AAAGGA (-15)
-	LMANv2_620003	4144622	4144996		conserved protein of unknown function	expressed	4145243.0	AAAGGA (-15)
-	LMANv2_60143	415324	417144		conserved protein of unknown function	expressed	417214.0	AAAGGA (-15)
-	LMANv2_670060	4390864	4391223		conserved protein of unknown function	expressed	4391273.0	AAAGGA (-15)	COG5489	S	Function unknown	POORLY CHARACTERIZED
-	LMANv2_70073	496278	496478		Heavy metal-associated domain protein	expressed	496521.0	AAAGGA (-15)	COG2608	P	Inorganic ion transport and metabolism	METABOLISM
+	LMANv2_90027	661794	662225		conserved protein of unknown function	expressed	661742.0	AAAGGA (-15)	COG0824	R	General function prediction only	POORLY CHARACTERIZED
+	LMANv2_90083	707302	707742		conserved membrane protein of unknown function	expressed	707285.0	AAAGGA (-15)
-	LMANv2_150107	1333519	1334481		putative transketolase C-terminal section	expressed	1334553.0	AAAGGA (-16)	COG3958	G	Carbohydrate transport and metabolism	METABOLISM
-	LMANv2_240167	2154859	2155698	rplB	50S ribosomal subunit protein L2	expressed	2155716.0	AAAGGA (-16)	COG0090	J	Translation, ribosomal structure and biogenesis	INFORMATION STORAGE AND PROCESSING
+	LMANv2_260004	2182958	2183386	rplK	50S ribosomal protein L11	expressed	2182891.0	AAAGGA (-16)	COG0080	J	Translation, ribosomal structure and biogenesis	INFORMATION STORAGE AND PROCESSING
+	LMANv2_350008	2968405	2969706	purB	Adenylosuccinate lyase	expressed	2968381.0	AAAGGA (-16)	COG0015	F	Nucleotide transport and metabolism	METABOLISM
+	LMANv2_370107	3144595	3146415		ABC transporter transmembrane region	expressed	3144547.0	AAAGGA (-16)	COG1132	V	Defense mechanisms	CELLULAR PROCESSES AND SIGNALING
-	LMANv2_440026	3398005	3398616		conserved protein of unknown function	expressed	3398652.0	AAAGGA (-16)
-	LMANv2_460025	3478064	3478816	pdxJ	Pyridoxine 5'-phosphate synthase	expressed	3478942.0	AAAGGA (-16)	COG0854	H	Coenzyme transport and metabolism	METABOLISM
-	LMANv2_60096	367340	369004		conserved exported protein of unknown function	expressed	369052.0	AAAGGA (-16)	COG1196	D	Cell cycle control, cell division, chromosome partitioning	CELLULAR PROCESSES AND SIGNALING
+	LMANv2_490060	3751344	3751649		conserved protein of unknown function	expressed	3751301.0	AAAGGA (-16)
+	LMANv2_650008	4187313	4188203		Ankyrin repeat protein (fragment)	expressed	4187262.0	AAAGGA (-16)	COG0666	R	General function prediction only	POORLY CHARACTERIZED
+	LMANv2_130016	1148896	1149474	pabA	aminodeoxychorismate synthase, subunit II	expressed	1148838.0	AAAGGA (-17)	['COG0512' 'COG0512']	['E' 'H']	['Amino acid transport and metabolism' 'Coenzyme transport and metabolism']	['METABOLISM' 'METABOLISM']
+	LMANv2_170026	1485342	1485776	nifU	NifU-like protein	expressed	1485074.0	AAAGGA (-17)	COG0822	C	Energy production and conversion	METABOLISM
-	LMANv2_180019	1637071	1638435	cobB	Cobyrinic acid A,C-diamide synthase	not expressed	1638541.0	AAAGGA (-17)	COG1797	H	Coenzyme transport and metabolism	METABOLISM
-	LMANv2_280085	2373366	2374961		Bacterial transcriptional activator domain protein	not expressed	2375003.0	AAAGGA (-17)	COG3629	T	Signal transduction mechanisms	CELLULAR PROCESSES AND SIGNALING
-	LMANv2_370066	3108560	3108886		conserved protein of unknown function	not expressed	3108947.0	AAAGGA (-17)
+	LMANv2_490044	3736471	3737547	leuB	3-isopropylmalate dehydrogenase	expressed	3736310.0	AAAGGA (-17)	['COG0473' 'COG0473']	['C' 'E']	['Energy production and conversion' 'Amino acid transport and metabolism']	['METABOLISM' 'METABOLISM']
-	LMANv2_500027	3794377	3794589		conserved protein of unknown function	expressed	3794610.0	AAAGGA (-17)
-	LMANv2_620014	4161390	4162694		conserved exported protein of unknown function	not expressed	4162723.0	AAAGGA (-17)
-	LMANv2_80059	558665	559048		conserved protein of unknown function	expressed	559078.0	AAAGGA (-17)
+	LMANv2_140013	1212651	1213919	xseA	Exodeoxyribonuclease 7 large subunit	expressed	1212603.0	AAAGGA (-18)	COG1570	L	Replication, recombination and repair	INFORMATION STORAGE AND PROCESSING
+	LMANv2_330059	2791504	2793189	cysI	Sulfite reductase [NADPH] hemoprotein beta-component	expressed	2791379.0	AAAGGA (-18)	COG0155	P	Inorganic ion transport and metabolism	METABOLISM
+	LMANv2_340016	2892169	2893245	murG	UDP-N-acetylglucosamine--N-acetylmuramyl-(pentapeptide) pyrophosphoryl-undecaprenol N-acetylglucosamine transferase	expressed	2891955.0	AAAGGA (-18)	COG0707	M	Cell wall/membrane/envelope biogenesis	CELLULAR PROCESSES AND SIGNALING
+	LMANv2_530016	3909572	3910495		conserved protein of unknown function	expressed	3909550.0	AAAGGA (-18)
-	LMANv2_670061	4391237	4391458		conserved protein of unknown function	not expressed	4391508.0	AAAGGA (-18)
+	LMANv2_260028	2207780	2209453		Peptidase M16 inactive domain protein	expressed	2207685.0	AAAGGA (-19)	COG0612	R	General function prediction only	POORLY CHARACTERIZED
+	LMANv2_280093	2382588	2382902	trxA	Thioredoxin	expressed	2382501.0	AAAGGA (-19)	['COG0526' 'COG0526']	['C' 'O']	['Energy production and conversion'
-	LMANv2_290073	2467389	2468138		Class I glutamine amidotransferase	expressed	2468419.0	AAAGGA (-19)	COG0518	F	Nucleotide transport and metabolism	METABOLISM
+	LMANv2_320046	2681902	2683329		conserved exported protein of unknown function	not expressed	2681873.0	AAAGGA (-19)
-	LMANv2_320090	2730799	2731113		conserved exported protein of unknown function	not expressed	2731138.0	AAAGGA (-19)
+	LMANv2_670025	4358291	4358500	rpsU	30S ribosomal protein S21	expressed	4358184.0	AAAGGA (-19)	COG0828	J	Translation, ribosomal structure and biogenesis	INFORMATION STORAGE AND PROCESSING
+	LMANv2_310023	2614765	2615319		conserved exported protein of unknown function	expressed	2614655.0	AAAGGA (-20)
-	LMANv2_480002	3615360	3615695		Anti-sigma factor antagonist	expressed	3615738.0	AAAGGA (-20)	COG1366	T	Signal transduction mechanisms	CELLULAR PROCESSES AND SIGNALING
+	LMANv2_530014	3906129	3907190		conserved protein of unknown function	expressed	3906041.0	AAAGGA (-20)	COG0466	O	Posttranslational modification, protein turnover, chaperones	CELLULAR PROCESSES AND SIGNALING
-	LMANv2_60131	403055	404116		Arylesterase	expressed	404148.0	AAAGGA (-20)
+	LMANv2_170027	1486104	1486427		conserved protein of unknown function	expressed	1486077.0	AAAGGA (-21)	COG2151	R	General function prediction only	POORLY CHARACTERIZED
+	LMANv2_170035	1493940	1495217		Diguanylate phosphodiesterase	expressed	1493662.0	AAAGGA (-21)	COG2200	T	Signal transduction mechanisms	CELLULAR PROCESSES AND SIGNALING
-	LMANv2_170116	1580827	1581174		conserved membrane protein of unknown function	expressed	1581218.0	AAAGGA (-21)
-	LMANv2_260039	2221658	2221897		conserved protein of unknown function	not expressed	2221949.0	AAAGGA (-21)
+	LMANv2_370076	3111711	3112178		conserved protein of unknown function	expressed	3111647.0	AAAGGA (-21)
+	LMANv2_60019	290206	290901		conserved protein of unknown function	expressed	289981.0	AAAGGA (-22)	COG0206	D	Cell cycle control, cell division, chromosome partitioning	CELLULAR PROCESSES AND SIGNALING
+	LMANv2_650025	4202845	4204101		CinA-like protein	expressed	4202751.0	AAAGGA (-22)	COG1058,COG1546	R	General function prediction only	POORLY CHARACTERIZED
-	LMANv2_720025	4469113	4470564		Pectinacetylesterase domain protein	expressed	4470599.0	AAAGGA (-22)
-	LMANv2_500080	3846049	3846252	rpmI	50S ribosomal subunit protein L35	expressed	3846445.0	AAAGGA (-23)	COG0291	J	Translation, ribosomal structure and biogenesis	INFORMATION STORAGE AND PROCESSING
-	LMANv2_270001	2247067	2249466		Papain family cysteine protease	expressed	2249535.0	AAAGGA (-24)	COG4870	O	Posttranslational modification, protein turnover, chaperones	CELLULAR PROCESSES AND SIGNALING
+	LMANv2_270009	2255857	2257821		Glycosyl hydrolase family 35 domain protein	expressed	2255577.0	AAAGGA (-25)	COG2723	G	Carbohydrate transport and metabolism	METABOLISM
-	LMANv2_290067	2460311	2461045		conserved exported protein of unknown function	not expressed	2461132.0	AAAGGA (-25)
+	LMANv2_330024	2756493	2757617		Suppressor of fused protein	expressed	2756235.0	AAAGGA (-25)
-	LMANv2_240114	2113534	2113974		Predicted protein involved in cell shape determination	expressed	2114039.0	AAAGGA (-26)	COG1664	M	Cell wall/membrane/envelope biogenesis	CELLULAR PROCESSES AND SIGNALING
-	LMANv2_280036	2320437	2321099		RNA methyltransferase, TrmH family, group 3	not expressed	2321171.0	AAAGGA (-28)	COG0566	J	Translation, ribosomal structure and biogenesis	INFORMATION STORAGE AND PROCESSING
-	LMANv2_490036	3729642	3730361	nth	Endonuclease III	expressed	3730576.0	AAAGGA (-28)	COG0177	L	Replication, recombination and repair	INFORMATION STORAGE AND PROCESSING
+	LMANv2_110023	1021312	1022031	uppS	Isoprenyl transferase	not expressed	1021173.0	AAAGGA (-29)	COG0020	I	Lipid transport and metabolism	METABOLISM
-	LMANv2_20005	42173	42520		Hpt domain protein	expressed	42565.0	AAAGGA (-29)	COG2198	T	Signal transduction mechanisms	CELLULAR PROCESSES AND SIGNALING
+	LMANv2_10001	176	469		conserved protein of unknown function	expressed	97.0	AAAGGA (-6)	COG2801	L	Replication, recombination and repair	INFORMATION STORAGE AND PROCESSING
+	LMANv2_170023	1482568	1483803	sufD	FeS assembly protein SufD	expressed	1482482.0	AAAGGA (-7)	COG0719	O	Posttranslational modification, protein turnover, chaperones	CELLULAR PROCESSES AND SIGNALING
-	LMANv2_50022	233039	233179		conserved protein of unknown function	not expressed	233388.0	AAAGGA (-7)
-	LMANv2_460023	3475308	3477131		Peptidase, S41 family	expressed	3477150.0	AAAGGA (-7)	COG0793	M	Cell wall/membrane/envelope biogenesis	CELLULAR PROCESSES AND SIGNALING
+	LMANv2_440028	3399813	3401531		conserved protein of unknown function	expressed	3399516.0	AAAGGA (-9)	COG1315	L	Replication, recombination and repair	INFORMATION STORAGE AND PROCESSING
-	LMANv2_510003	3852029	3852799	hisF	Imidazole glycerol phosphate synthase subunit HisF	expressed	3852822.0	AAAGTA (-10)	COG0107	E	Amino acid transport and metabolism	METABOLISM
-	LMANv2_170117	1581156	1582739	yhcX	Hydrolase YhcX	expressed	1582830.0	AAAGTA (-11)	['COG0454,COG0388' 'COG0454']	['R' 'K']	['General function prediction only' 'Transcription']	['POORLY CHARACTERIZED' 'INFORMATION STORAGE AND PROCESSING']
-	LMANv2_20049	98519	99424		Alpha/beta hydrolase family protein	not expressed	99611.0	AAAGTA (-11)	COG0596	R	General function prediction only	POORLY CHARACTERIZED
-	LMANv2_500076	3844085	3844615		5-formyltetrahydrofolate cyclo-ligase	expressed	3844660.0	AAAGTA (-13)	COG0212	H	Coenzyme transport and metabolism	METABOLISM
-	LMANv2_90170	798062	798955		conserved exported protein of unknown function	expressed	799137.0	AAAGTA (-13)	['COG0457' 'COG4232' 'COG4232']	['R' 'C' 'O']	['General function prediction only' 'Energy production and conversion'
-	LMANv2_80038	542368	542562		protein of unknown function	not expressed	542815.0	AAAGTA (-15)
-	LMANv2_200048	1779910	1785189		Stage II sporulation protein E	expressed	1785403.0	AAAGTA (-16)	['COG0515,COG3899' 'COG0515,COG2208' 'COG0515' 'COG0515,COG2203,COG2208']	['R' 'K' 'L' 'T']	['General function prediction only' 'Transcription'
+	LMANv2_230030	1968074	1968685		Transcriptional regulator	expressed	1967973.0	AAAGTA (-17)	COG1309	K	Transcription	INFORMATION STORAGE AND PROCESSING
-	LMANv2_tRNA28	2419282	2419355			expressed	2419608.0	AAAGTA (-17)
-	LMANv2_320084	2722611	2723048		Biopolymer transport protein	expressed	2723099.0	AAAGTA (-17)	COG0848	U	Intracellular trafficking, secretion, and vesicular transport	CELLULAR PROCESSES AND SIGNALING
+	LMANv2_100028	889592	889825		conserved protein of unknown function	expressed	889556.0	AAAGTA (-18)
-	LMANv2_240189	2176764	2177513	yebC	conserved hypothetical protein	expressed	2177559.0	AAAGTA (-20)	COG0217	S	Function unknown	POORLY CHARACTERIZED
-	LMANv2_70042	462674	463564		putative membrane protein	expressed	463624.0	AAAGTA (-24)	['COG0697' 'COG0697' 'COG0697']	['E' 'G' 'R']	['Amino acid transport and metabolism'
-	LMANv2_290056	2444562	2445695		Glycosyltransferase	expressed	2445795.0	AAAGTA (-25)	COG0463	M	Cell wall/membrane/envelope biogenesis	CELLULAR PROCESSES AND SIGNALING
+	LMANv2_90180	805192	806277	aroB	3-dehydroquinate synthase	expressed	804959.0	AAAGTA (-25)	COG0337	E	Amino acid transport and metabolism	METABOLISM
+	LMANv2_440014	3386618	3386914		conserved protein of unknown function	expressed	3386539.0	AAAGTA (-26)
-	LMANv2_550003	3962457	3963785		Fatty acid hydroxylase family protein	expressed	3963928.0	AAAGTA (-26)	COG3000	I	Lipid transport and metabolism	METABOLISM
+	LMANv2_100087	952552	953400	suhB	Inositol monophosphatase family protein	expressed	952435.0	AAAGTA (-26)	COG0483	G	Carbohydrate transport and metabolism	METABOLISM
+	LMANv2_40015	187852	188964	yehL	putative ABC superfamily protein	expressed	187734.0	AAAGTA (-27)	COG0714	R	General function prediction only	POORLY CHARACTERIZED
-	LMANv2_660040	4269081	4270043		Methyltransferase domain protein	expressed	4270080.0	AAAGTA (-27)	['COG0500' 'COG0500']	['Q' 'R']	['Secondary metabolites biosynthesis, transport and catabolism'
-	LMANv2_660012	4239918	4240337	fdtA	TDP-4-oxo-6-deoxy-alpha-D-glucose-3,4-oxoisomerase	expressed	4240474.0	AAAGTA (-28)
+	LMANv2_90134	763297	764367		conserved protein of unknown function	not expressed	763010.0	AAAGTA (-30)
+	LMANv2_200005	1740716	1741150		Universal stress family protein	expressed	1740703.0	AAAGTA (-7)	COG0589	T	Signal transduction mechanisms	CELLULAR PROCESSES AND SIGNALING
+	LMANv2_350019	2985125	2988133		conserved protein of unknown function	not expressed	2985058.0	AAAGTA (-7)
-	LMANv2_90066	697227	698201		EF-P lysine aminoacylase GenX	not expressed	698238.0	AAAGTA (-8)	COG2269	J	Translation, ribosomal structure and biogenesis	INFORMATION STORAGE AND PROCESSING
+	LMANv2_220018	1896498	1897673		Adenylate/guanylate cyclase catalytic domain protein	expressed	1896474.0	AAAGTA (-9)	COG2114	T	Signal transduction mechanisms	CELLULAR PROCESSES AND SIGNALING
-	LMANv2_370083	3117742	3117879		conserved protein of unknown function	expressed	3117893.0	AAAGTA (-9)
-	LMANv2_330041	2775989	2776978		conserved protein of unknown function	expressed	2777085.0	AAATGA (-10)
-	LMANv2_10016	17017	17811		putative lipoprotein	expressed	17890.0	AAATGA (-12)
+	LMANv2_290064	2452118	2453416		tRNA nucleotidyltransferase/poly(A) polymerase family protein	not expressed	2452018.0	AAATGA (-12)	COG0617	J	Translation, ribosomal structure and biogenesis	INFORMATION STORAGE AND PROCESSING
-	LMANv2_430012	3331790	3333835		AMP-binding enzyme	expressed	3333908.0	AAATGA (-12)	COG1022	I	Lipid transport and metabolism	METABOLISM
+	LMANv2_80111	623143	624009		conserved protein of unknown function	not expressed	623102.0	AAATGA (-13)
-	LMANv2_740024	4519259	4519708	rimI	Acetyltransferase	expressed	4519736.0	AAATGA (-15)	COG0456	R	General function prediction only	POORLY CHARACTERIZED
-	LMANv2_430040	3364015	3364908		putative membrane protein	expressed	3364982.0	AAATGA (-21)
-	LMANv2_500024	3788127	3790901	smc	Chromosome partition protein Smc	expressed	3790984.0	AAATGA (-21)	COG1196	D	Cell cycle control, cell division, chromosome partitioning	CELLULAR PROCESSES AND SIGNALING
+	LMANv2_210016	1814207	1814398		conserved protein of unknown function	not expressed	1814059.0	AAATGA (-25)
-	LMANv2_330132	2864564	2864743		conserved protein of unknown function	not expressed	2864800.0	AAATGA (-25)
-	LMANv2_500047	3817925	3818152		conserved protein of unknown function	not expressed	3818377.0	AAATGA (-26)
-	LMANv2_350032	3006900	3007322		conserved membrane protein of unknown function	expressed	3007376.0	AAATGA (-28)
-	LMANv2_230054	1995249	1995503		conserved protein of unknown function	not expressed	1995551.0	AAATGA (-30)
-	LMANv2_60024	298063	300378		AAA domain protein	not expressed	300545.0	AAATGA (-7)	COG0419	L	Replication, recombination and repair	INFORMATION STORAGE AND PROCESSING
+	LMANv2_80073	572248	572937		conserved exported protein of unknown function	not expressed	572051.0	AAATGA (-7)
+	LMANv2_tRNA9	2182049	2182119			expressed	2181931.0	AAATGA (-8)
-	LMANv2_470104	3603891	3605465		conserved exported protein of unknown function	expressed	3605488.0	AAATGA (-9)
+	LMANv2_330087	2818744	2820309	gltX	Glutamate--tRNA ligase	expressed	2818712.0	AACGAG (-20)	COG0008	J	Translation, ribosomal structure and biogenesis	INFORMATION STORAGE AND PROCESSING
-	LMANv2_320008	2623765	2625147		Transporter, major facilitator family protein	expressed	2625188.0	AACGGA (-12)	['COG0477' 'COG0477' 'COG0477' 'COG0477']	['E' 'G' 'P' 'R']	['Amino acid transport and metabolism'
+	LMANv2_320092	2732492	2732683		conserved exported protein of unknown function	expressed	2732458.0	AACGGA (-12)
+	LMANv2_370013	3058989	3059765		YhjQ protein	expressed	3058929.0	AACGGA (-12)	COG1192	D	Cell cycle control, cell division, chromosome partitioning	CELLULAR PROCESSES AND SIGNALING
-	LMANv2_60142	414359	415327	trpS	Tryptophan--tRNA ligase	expressed	415459.0	AACGGA (-12)	COG0180	J	Translation, ribosomal structure and biogenesis	INFORMATION STORAGE AND PROCESSING
+	LMANv2_90119	751101	751703		Flavin reductase	expressed	750993.0	AACGGA (-12)	COG0431	R	General function prediction only	POORLY CHARACTERIZED
+	LMANv2_150032	1255261	1257552		Phosphate transporter family protein	expressed	1255070.0	AACGGA (-13)	['COG0306' 'COG1196' 'COG0419']	['P' 'D' 'L']	['Inorganic ion transport and metabolism'
-	LMANv2_270002	2249479	2249937		conserved exported protein of unknown function	expressed	2249968.0	AACGGA (-13)
-	LMANv2_280002	2283449	2284930		HD family protein	expressed	2284945.0	AACGGA (-13)	COG1639	T	Signal transduction mechanisms	CELLULAR PROCESSES AND SIGNALING
-	LMANv2_370046	3091406	3092962		conserved protein of unknown function	expressed	3093068.0	AACGGA (-13)
-	LMANv2_590021	4047940	4048878	ispH	4-hydroxy-3-methylbut-2-enyl diphosphate reductase	expressed	4048895.0	AACGGA (-13)	['COG0761' 'COG0761']	['I' 'M']	['Lipid transport and metabolism' 'Cell wall/membrane/envelope biogenesis']	['METABOLISM' 'CELLULAR PROCESSES AND SIGNALING']
+	LMANv2_130018	1151363	1151776		Response regulator receiver domain protein	expressed	1151196.0	AACGGA (-14)	COG0784	T	Signal transduction mechanisms	CELLULAR PROCESSES AND SIGNALING
-	LMANv2_450017	3440904	3441191	acyP	Acylphosphatase	expressed	3441439.0	AACGGA (-14)	COG1254	C	Energy production and conversion	METABOLISM
-	LMANv2_460014	3459149	3459532		conserved protein of unknown function	not expressed	3459827.0	AACGGA (-14)	COG4886	S	Function unknown	POORLY CHARACTERIZED
-	LMANv2_150068	1292344	1292622		conserved protein of unknown function	expressed	1292685.0	AACGGA (-15)
+	LMANv2_350029	3004966	3005736	murI	Glutamate racemase	not expressed	3004758.0	AACGGA (-15)	COG0796	M	Cell wall/membrane/envelope biogenesis	CELLULAR PROCESSES AND SIGNALING
-	LMANv2_480015	3633375	3633881	paaI	PaaI thioesterase-like protein	expressed	3633942.0	AACGGA (-15)	COG2050	Q	Secondary metabolites biosynthesis, transport and catabolism	METABOLISM
-	LMANv2_100051	909079	912264		conserved membrane protein of unknown function	expressed	912336.0	AACGGA (-16)	['COG0477,COG0457' 'COG0840' 'COG0840,COG0642,COG2208' 'COG2208' 'COG0477'
-	LMANv2_150092	1316953	1317279		conserved protein of unknown function	expressed	1317562.0	AACGGA (-17)	COG3536	S	Function unknown	POORLY CHARACTERIZED
+	LMANv2_460028	3480577	3480834	hfq	RNA-binding protein Hfq	expressed	3480431.0	AACGGA (-17)	COG1923	R	General function prediction only	POORLY CHARACTERIZED
+	LMANv2_90209	840463	842628		Adenylate/guanylate cyclase catalytic domain protein	expressed	840417.0	AACGGA (-17)	['COG2114' 'COG0457']	['T' 'R']	['Signal transduction mechanisms' 'General function prediction only']	['CELLULAR PROCESSES AND SIGNALING' 'POORLY CHARACTERIZED']
+	LMANv2_480042	3663380	3664693		conserved exported protein of unknown function	expressed	3663090.0	AACGGA (-18)	COG1262	S	Function unknown	POORLY CHARACTERIZED
+	LMANv2_740003	4499595	4501694		Stage II sporulation protein E	not expressed	4499535.0	AACGGA (-18)	['COG2208' 'COG2208' 'COG3250']	['K' 'T' 'G']	['Transcription' 'Signal transduction mechanisms'
+	LMANv2_120034	1074343	1075221		conserved protein of unknown function	not expressed	1074166.0	AACGGA (-20)
-	LMANv2_tRNA33	315596	315669			expressed	315918.0	AACGGA (-22)
+	LMANv2_90143	773704	774393		Tetratricopeptide repeat protein	expressed	773641.0	AACGGA (-22)	COG0457	R	General function prediction only	POORLY CHARACTERIZED
-	LMANv2_240060	2068787	2070037	proA	gamma-glutamylphosphate reductase	expressed	2070135.0	AACGGA (-23)	COG0014	E	Amino acid transport and metabolism	METABOLISM
+	LMANv2_240009	2017343	2019340		Tetratricopeptide repeat protein	expressed	2017163.0	AACGGA (-24)	COG0457	R	General function prediction only	POORLY CHARACTERIZED
-	LMANv2_70053	476570	477124		putative lipoprotein	not expressed	477174.0	AACGGA (-25)
+	LMANv2_200028	1761440	1761568		protein of unknown function	not expressed	1761396.0	AACGGA (-29)
+	LMANv2_460033	3484192	3486159		conserved protein of unknown function	expressed	3484078.0	AACGGA (-29)	['COG0457' 'COG0419' 'COG0735']	['R' 'L' 'P']	['General function prediction only' 'Replication, recombination and repair'
-	LMANv2_80097	601324	602883		conserved protein of unknown function	not expressed	603032.0	AACGGA (-29)
-	LMANv2_490066	3757209	3758423	aatA	Aspartate aminotransferase	expressed	3758720.0	AACGGA (-30)	COG0436	E	Amino acid transport and metabolism	METABOLISM
-	LMANv2_300012	2492584	2495232	valS	Valine--tRNA ligase	expressed	2495421.0	AACGGA (-7)	COG0525	J	Translation, ribosomal structure and biogenesis	INFORMATION STORAGE AND PROCESSING
+	LMANv2_730002	4472706	4472933		protein of unknown function	not expressed	4472600.0	AACGGA (-8)	COG4886	S	Function unknown	POORLY CHARACTERIZED
-	LMANv2_100072	934889	936586		Methyl-accepting chemotaxis protein	expressed	936646.0	AACGGA (-8)	['COG0840' 'COG2202,COG0840']	['N' 'T']	['Cell motility' 'Signal transduction mechanisms']	['CELLULAR PROCESSES AND SIGNALING' 'CELLULAR PROCESSES AND SIGNALING']
-	LMANv2_370085	3119765	3121135	mnmE	tRNA modification GTPase MnmE	not expressed	3121326.0	AAGAAG (-12)	COG0486	R	General function prediction only	POORLY CHARACTERIZED
+	LMANv2_440024	3396200	3396751		putative lipoprotein	expressed	3395954.0	AAGAAG (-15)
-	LMANv2_140008	1208130	1208441		Smr domain protein	expressed	1208462.0	AAGAAG (-19)	COG1193	L	Replication, recombination and repair	INFORMATION STORAGE AND PROCESSING
-	LMANv2_320013	2632389	2632787		PIN domain protein	expressed	2633022.0	AAGAAG (-21)	COG3744	S	Function unknown	POORLY CHARACTERIZED
-	LMANv2_410031	3252677	3253183		Chemotaxis phosphatase CheX	not expressed	3253423.0	AAGAAG (-28)
+	LMANv2_150102	1328011	1329189		MaoC-like protein	expressed	1327988.0	AAGAGG (-11)	COG2030	I	Lipid transport and metabolism	METABOLISM
-	LMANv2_90054	682346	682834		conserved protein of unknown function	expressed	682889.0	AAGAGG (-11)
+	LMANv2_260042	2223320	2223571		conserved protein of unknown function	expressed	2223299.0	AAGAGG (-12)
+	LMANv2_670010	4339296	4342142	uvrA	ATPase and DNA damage recognition protein of nucleotide excision repair excinuclease UvrABC	expressed	4339282.0	AAGAGG (-14)	COG0178	L	Replication, recombination and repair	INFORMATION STORAGE AND PROCESSING
-	LMANv2_750011	4532123	4534237	hppA	putative K(+)-stimulated pyrophosphate-energized sodium pump	expressed	4534347.0	AAGAGG (-15)	COG3808	C	Energy production and conversion	METABOLISM
-	LMANv2_420016	3315130	3316230		putative lipoprotein	expressed	3316279.0	AAGAGG (-16)
+	LMANv2_170142	1609761	1611383		DEAD/DEAH box helicase	expressed	1609599.0	AAGCAG (-11)	['COG0513' 'COG0513' 'COG0513']	['J' 'K' 'L']	['Translation, ribosomal structure and biogenesis' 'Transcription'
+	LMANv2_270006	2253424	2253609		conserved protein of unknown function	expressed	2253326.0	AAGCAG (-23)
+	LMANv2_360012	3029766	3029993		conserved protein of unknown function	expressed	3029757.0	AAGCAG (-8)
+	LMANv2_70006	429807	430502		conserved protein of unknown function	not expressed	429656.0	AAGCAG (-9)
+	LMANv2_710004	4435320	4436096		conserved exported protein of unknown function	expressed	4435309.0	AAGGAG (-11)	COG1434	S	Function unknown	POORLY CHARACTERIZED
+	LMANv2_590066	4090938	4091414	gspG	Type II secretory pathway component protein G	expressed	4090925.0	AAGGAG (-13)	['COG2165' 'COG2165']	['N' 'U']	['Cell motility'
+	LMANv2_90224	856225	857829		putative diguanylate phosphodiesterase	not expressed	856115.0	AAGGAG (-30)	COG2200	T	Signal transduction mechanisms	CELLULAR PROCESSES AND SIGNALING
+	LMANv2_590034	4061641	4063011		conserved protein of unknown function	expressed	4061557.0	AAGGCG (-17)	COG1934	S	Function unknown	POORLY CHARACTERIZED
-	LMANv2_320082	2721604	2722194		TonB-dependent receptor	expressed	2722289.0	AAGGCG (-20)	COG0810	M	Cell wall/membrane/envelope biogenesis	CELLULAR PROCESSES AND SIGNALING
+	LMANv2_20054	105133	105861		MobA-like NTP transferase domain protein	not expressed	105052.0	AAGGGA (-10)	['COG1208' 'COG1208']	['J' 'M']	['Translation, ribosomal structure and biogenesis'
+	LMANv2_80087	593108	593311	rpmE	50S ribosomal subunit protein L31	expressed	593021.0	AAGGGA (-10)	COG0254	J	Translation, ribosomal structure and biogenesis	INFORMATION STORAGE AND PROCESSING
+	LMANv2_230005	1946649	1946864		conserved protein of unknown function	expressed	1946620.0	AAGGGA (-11)	['COG0477' 'COG0477' 'COG0477' 'COG0477']	['E' 'G' 'P' 'R']	['Amino acid transport and metabolism'
-	LMANv2_370118	3157444	3161037		Tetratricopeptide repeat protein	expressed	3161228.0	AAGGGA (-11)	COG0457	R	General function prediction only	POORLY CHARACTERIZED
-	LMANv2_650035	4215036	4216043	gapA	glyceraldehyde-3-phosphate dehydrogenase A	expressed	4216190.0	AAGGGA (-11)	COG0057	G	Carbohydrate transport and metabolism	METABOLISM
+	LMANv2_170109	1567815	1568177		conserved protein of unknown function	expressed	1567549.0	AAGGGA (-12)	COG1545	R	General function prediction only	POORLY CHARACTERIZED
-	LMANv2_460036	3487085	3487525		CBS domain protein	expressed	3487645.0	AAGGGA (-12)	COG0517	R	General function prediction only	POORLY CHARACTERIZED
-	LMANv2_60104	374949	377039		conserved protein of unknown function	expressed	377080.0	AAGGGA (-12)	COG0459,COG0466	O	Posttranslational modification, protein turnover, chaperones	CELLULAR PROCESSES AND SIGNALING
-	LMANv2_580012	4012493	4012687		protein of unknown function	expressed	4012746.0	AAGGGA (-12)
-	LMANv2_120037	1078343	1079488		conserved exported protein of unknown function	expressed	1079532.0	AAGGGA (-13)
+	LMANv2_130054	1191398	1193113		Acyl-CoA dehydrogenase, C-terminal domain protein	expressed	1191385.0	AAGGGA (-13)	COG1960	I	Lipid transport and metabolism	METABOLISM
+	LMANv2_150043	1266923	1267330		Thioesterase-like family protein	expressed	1266760.0	AAGGGA (-13)	COG0824	R	General function prediction only	POORLY CHARACTERIZED
+	LMANv2_190050	1705694	1707133		Winged helix-turn-helix DNA-binding protein	expressed	1705500.0	AAGGGA (-13)
-	LMANv2_310015	2604364	2606331	ftsH	protease, ATP-dependent zinc-metallo	expressed	2606389.0	AAGGGA (-13)	COG0465	O	Posttranslational modification, protein turnover, chaperones	CELLULAR PROCESSES AND SIGNALING
+	LMANv2_790006	4569297	4569722		Planctomycete cytochrome C	not expressed	4569275.0	AAGGGA (-13)
-	LMANv2_810008	4586176	4586697	atpF	ATP synthase subunit b	expressed	4586771.0	AAGGGA (-14)	COG0711	C	Energy production and conversion	METABOLISM
-	LMANv2_300064	2575045	2575683	grpE	Protein GrpE	expressed	2575711.0	AAGGGA (-15)	COG0576	O	Posttranslational modification, protein turnover, chaperones	CELLULAR PROCESSES AND SIGNALING
+	LMANv2_330045	2779194	2779745		putative lipoprotein	expressed	2779086.0	AAGGGA (-15)
+	LMANv2_590055	4079655	4080839		Response regulator with HD-GYP domain	expressed	4079538.0	AAGGGA (-15)	COG2206	T	Signal transduction mechanisms	CELLULAR PROCESSES AND SIGNALING
+	LMANv2_610023	4134478	4136571		putative lipoprotein	expressed	4134453.0	AAGGGA (-15)
+	LMANv2_190071	1733964	1734158		conserved protein of unknown function	expressed	1733795.0	AAGGGA (-16)
-	LMANv2_500078	3844970	3845608		conserved protein of unknown function	expressed	3845795.0	AAGGGA (-16)	['COG3074,COG4530' 'COG1196']	['S' 'D']	['Function unknown'
+	LMANv2_190034	1688870	1689418	cysE	Serine acetyltransferase	not expressed	1688816.0	AAGGGA (-17)	COG1045	E	Amino acid transport and metabolism	METABOLISM
+	LMANv2_150033	1258036	1258524		GNAT family N-acetyltransferase	not expressed	1258012.0	AAGGGA (-18)	['COG0454' 'COG0454,COG0456']	['K' 'R']	['Transcription' 'General function prediction only']	['INFORMATION STORAGE AND PROCESSING' 'POORLY CHARACTERIZED']
+	LMANv2_410069	3289736	3290746	trpD	Anthranilate phosphoribosyltransferase	expressed	3289487.0	AAGGGA (-18)	COG0547	E	Amino acid transport and metabolism	METABOLISM
+	LMANv2_170074	1532666	1533799		Stage II sporulation protein E	expressed	1532587.0	AAGGGA (-19)	['COG2208' 'COG0784,COG2208']	['K' 'T']	['Transcription' 'Signal transduction mechanisms']	['INFORMATION STORAGE AND PROCESSING' 'CELLULAR PROCESSES AND SIGNALING']
+	LMANv2_50038	251305	251541		conserved protein of unknown function	expressed	251075.0	AAGGGA (-20)
+	LMANv2_590009	4032424	4035168		Biotin-requiring enzyme	expressed	4032270.0	AAGGGA (-22)	COG0439,COG4770	I	Lipid transport and metabolism	METABOLISM
+	LMANv2_90120	752269	753024		conserved protein of unknown function	expressed	752217.0	AAGGGA (-22)
-	LMANv2_220007	1879486	1879935		conserved exported protein of unknown function	expressed	1880095.0	AAGGGA (-25)
+	LMANv2_350040	3014386	3014544		conserved protein of unknown function	not expressed	3014178.0	AAGGGA (-25)
+	LMANv2_170006	1468762	1469280		conserved protein of unknown function	not expressed	1468663.0	AAGGGA (-27)
+	LMANv2_320020	2637875	2639257	nusA	Transcription termination/antitermination protein NusA	expressed	2637714.0	AAGGGA (-27)	COG0195	K	Transcription	INFORMATION STORAGE AND PROCESSING
-	LMANv2_450001	3421774	3422916		putative 3-deoxy-7-phosphoheptulonate synthase	expressed	3422947.0	AAGGGA (-30)	COG2876	E	Amino acid transport and metabolism	METABOLISM
+	LMANv2_650016	4192460	4193788	dnaB	Replicative DNA helicase	expressed	4192422.0	AAGGGA (-8)	COG0305	L	Replication, recombination and repair	INFORMATION STORAGE AND PROCESSING
-	LMANv2_150012	1230255	1230395		conserved protein of unknown function	not expressed	1230672.0	AAGGGA (-9)
-	LMANv2_240070	2077705	2079441		Dolichyl-phosphate-mannose-protein mannosyltransferase	not expressed	2079452.0	AAGGGG (-11)	COG1807	M	Cell wall/membrane/envelope biogenesis	CELLULAR PROCESSES AND SIGNALING
-	LMANv2_150046	1268670	1270379	ilvB	Acetolactate synthase large subunit	expressed	1270396.0	AAGGGG (-16)	['COG0028' 'COG0028']	['E' 'H']	['Amino acid transport and metabolism' 'Coenzyme transport and metabolism']	['METABOLISM' 'METABOLISM']
+	LMANv2_350010	2972074	2972892		Fatty acid hydroxylase family protein	not expressed	2972035.0	AAGGTG (-10)	COG3000	I	Lipid transport and metabolism	METABOLISM
+	LMANv2_590031	4058566	4060182	pyrG	CTP synthetase	expressed	4058549.0	AAGGTG (-15)	COG0504	F	Nucleotide transport and metabolism	METABOLISM
+	LMANv2_120074	1116757	1117122		conserved protein of unknown function	not expressed	1116563.0	AAGTAA (-14)	COG2315	S	Function unknown	POORLY CHARACTERIZED
-	LMANv2_370006	3049664	3050569		RNA polymerase sigma factor, sigma-70 family	expressed	3050641.0	AAGTAA (-16)	COG1595	K	Transcription	INFORMATION STORAGE AND PROCESSING
-	LMANv2_30002	133353	134963		Putative UDP-N-acetylglucosamine diphosphorylase/glucosamine-1-phosphate N-acetyltransferase (fragment)	expressed	135071.0	AAGTAA (-30)	COG4799	I	Lipid transport and metabolism	METABOLISM
-	LMANv2_430016	3337392	3338237		Inositol monophosphatase family protein	expressed	3338534.0	AAGTAA (-30)	COG0483	G	Carbohydrate transport and metabolism	METABOLISM
+	LMANv2_80086	591639	593087	rho	transcription termination factor	expressed	591537.0	AAGTAG (-14)	COG1158	K	Transcription	INFORMATION STORAGE AND PROCESSING
-	LMANv2_670001	4327951	4329462	leuA	2-isopropylmalate synthase	expressed	4329528.0	AAGTAG (-25)	COG0119	E	Amino acid transport and metabolism	METABOLISM
-	LMANv2_410063	3283344	3283502		conserved protein of unknown function	not expressed	3283667.0	AAGTAG (-8)
-	LMANv2_670013	4344435	4345445		OmpA family protein	expressed	4345458.0	AAGTGA (-11)	['COG1360' 'COG1196']	['N' 'D']	['Cell motility'
+	LMANv2_90024	658266	659060		conserved protein of unknown function	expressed	658252.0	AAGTGA (-13)	COG2908	S	Function unknown	POORLY CHARACTERIZED
+	LMANv2_40014	182595	187445		Leucine rich repeat protein	expressed	182378.0	AATAGG (-15)	COG3831,COG4886	S	Function unknown	POORLY CHARACTERIZED
-	LMANv2_360010	3026963	3027871	acuC	Histone deacetylase	not expressed	3027892.0	AATAGG (-16)	['COG0123' 'COG0123']	['B' 'Q']	['Chromatin structure and dynamics'
+	LMANv2_10033	31373	31999		conserved membrane protein of unknown function	not expressed	31264.0	AATGAG (-24)	COG1113	E	Amino acid transport and metabolism	METABOLISM
-	LMANv2_500012	3778568	3779977		Cytochrome C biogenesis protein transmembrane region	not expressed	3780027.0	AATGAG (-26)	['COG4232' 'COG4232']	['C' 'O']	['Energy production and conversion'
-	LMANv2_330082	2813574	2814101		conserved protein of unknown function	expressed	2814167.0	AATGAG (-29)
-	LMANv2_90165	792234	794246	meaA	Protein MeaA	expressed	794345.0	AATGAG (-29)	COG1884,COG2185	I	Lipid transport and metabolism	METABOLISM
+	LMANv2_690018	4426107	4427711		7TM diverse intracellular signaling	not expressed	4426003.0	AATGGA (-11)	['COG0477' 'COG0477' 'COG0477' 'COG0477' 'COG2207']	['E' 'G' 'P' 'R' 'K']	['Amino acid transport and metabolism'
-	LMANv2_30018	148919	149770		Alpha/beta hydrolase family protein	expressed	149991.0	AATGGA (-12)	COG0596	R	General function prediction only	POORLY CHARACTERIZED
+	LMANv2_190003	1670063	1670989		conserved protein of unknown function	expressed	1669990.0	AATGGA (-12)
+	LMANv2_760009	4551844	4552068		conserved protein of unknown function	expressed	4551825.0	AATGGA (-15)
+	LMANv2_100060	919793	920500	cysE	Serine acetyltransferase	expressed	919721.0	AATGGA (-15)	COG1045	E	Amino acid transport and metabolism	METABOLISM
-	LMANv2_370103	3139464	3140960		conserved protein of unknown function	expressed	3141076.0	AATGGA (-16)	COG2206	T	Signal transduction mechanisms	CELLULAR PROCESSES AND SIGNALING
-	LMANv2_100092	957085	959361		7TM diverse intracellular signaling	not expressed	959385.0	AATGGA (-16)	COG2114	T	Signal transduction mechanisms	CELLULAR PROCESSES AND SIGNALING
-	LMANv2_170083	1541212	1542483		conserved protein of unknown function	not expressed	1542547.0	AATGGA (-17)
+	LMANv2_650033	4211920	4212759		conserved protein of unknown function	expressed	4211861.0	AATGGA (-17)
-	LMANv2_660081	4310716	4311882		Methyltransferase domain protein	expressed	4312154.0	AATGGA (-17)	['COG0500' 'COG0500']	['Q' 'R']	['Secondary metabolites biosynthesis, transport and catabolism'
+	LMANv2_220027	1905429	1908452		conserved membrane protein of unknown function	not expressed	1905408.0	AATGGA (-18)	['COG5373' 'COG0477' 'COG0477' 'COG0477' 'COG0477']	['S' 'E' 'G' 'P' 'R']	['Function unknown' 'Amino acid transport and metabolism'
+	LMANv2_330135	2867069	2867278		conserved protein of unknown function	not expressed	2867013.0	AATGGA (-20)
+	LMANv2_340055	2932423	2933184		ABC transporter, ATP-binding protein	expressed	2932172.0	AATGGA (-20)	['COG0444' 'COG0444']	['E' 'P']	['Amino acid transport and metabolism'
-	LMANv2_190005	1671459	1671629		protein of unknown function	expressed	1671834.0	AATGGA (-21)
+	LMANv2_90111	741455	742477		putative uroporphyrinogen decarboxylase	not expressed	741364.0	AATGGA (-21)	COG0407	H	Coenzyme transport and metabolism	METABOLISM
-	LMANv2_240059	2068184	2068783	nadD	putative nicotinate-nucleotide adenylyltransferase	not expressed	2068942.0	AATGGA (-24)	COG1057	H	Coenzyme transport and metabolism	METABOLISM
-	LMANv2_370053	3098602	3099174		conserved protein of unknown function	not expressed	3099253.0	AATGGA (-26)
-	LMANv2_60013	283490	284161		conserved exported protein of unknown function	expressed	284294.0	AATGGA (-27)
-	LMANv2_660086	4314900	4315295		conserved protein of unknown function	expressed	4315588.0	AATGGA (-27)
-	LMANv2_330032	2767139	2767585		conserved exported protein of unknown function	expressed	2767634.0	AATGGA (-28)
+	LMANv2_100047	902954	903424		conserved exported protein of unknown function	expressed	902931.0	AATGGA (-6)	COG4731	S	Function unknown	POORLY CHARACTERIZED
-	LMANv2_70041	462133	462594	ptsN	Phosphoenolpyruvate-dependent enzyme IIA component of the PTS system	expressed	462821.0	AATGGA (-7)	['COG1762' 'COG1762']	['G' 'T']	['Carbohydrate transport and metabolism' 'Signal transduction mechanisms']	['METABOLISM' 'CELLULAR PROCESSES AND SIGNALING']
-	LMANv2_90222	853607	854716		AraC-family transcriptional regulator	expressed	854840.0	AATGGA (-8)	['COG2207' 'COG0477' 'COG0477' 'COG0477' 'COG0477']	['K' 'E' 'G' 'P' 'R']	['Transcription' 'Amino acid transport and metabolism'
+	LMANv2_160012	1397603	1397863		conserved protein of unknown function	not expressed	1397553.0	AATGGA (-9)
-	LMANv2_690007	4407646	4409214		GMC oxidoreductase	expressed	4409356.0	ACAGGA (-10)	COG2303	E	Amino acid transport and metabolism	METABOLISM
-	LMANv2_230038	1977640	1978719		Sigma factor regulatory protein, FecR/PupR family	expressed	1978835.0	ACAGGA (-11)
-	LMANv2_300013	2495411	2495839		conserved membrane protein of unknown function	expressed	2495904.0	ACAGGA (-13)	['COG0477' 'COG0477' 'COG0477' 'COG0477']	['E' 'G' 'P' 'R']	['Amino acid transport and metabolism'
+	LMANv2_420005	3302053	3303147		conserved exported protein of unknown function	expressed	3302011.0	ACAGGA (-13)
-	LMANv2_160049	1434707	1434976		conserved membrane protein of unknown function	expressed	1435076.0	ACAGGA (-14)
-	LMANv2_200058	1794527	1795531	cysP	sulfate transport protein (ABC superfamily, peri_bind)	not expressed	1795594.0	ACAGGA (-14)	COG1613	P	Inorganic ion transport and metabolism	METABOLISM
-	LMANv2_430017	3338262	3338702		conserved exported protein of unknown function	expressed	3338757.0	ACAGGA (-14)
+	LMANv2_70070	491391	491846		GyrI-like small molecule binding domain protein	expressed	491320.0	ACAGGA (-14)	COG3708	S	Function unknown	POORLY CHARACTERIZED
-	LMANv2_80027	529975	530625		putative lipoprotein	expressed	530766.0	ACAGGA (-14)	COG0457	R	General function prediction only	POORLY CHARACTERIZED
+	LMANv2_100042	899177	899545	glo	Glyoxylase I	expressed	899153.0	ACAGGA (-14)	COG0346	E	Amino acid transport and metabolism	METABOLISM
+	LMANv2_260019	2198902	2199351	rplM	50S ribosomal subunit protein L13	expressed	2198887.0	ACAGGA (-15)	COG0102	J	Translation, ribosomal structure and biogenesis	INFORMATION STORAGE AND PROCESSING
+	LMANv2_330010	2743762	2744343		conserved exported protein of unknown function	expressed	2743747.0	ACAGGA (-15)
+	LMANv2_490069	3761823	3762809	sppA	Periplasmic serine protease	expressed	3761805.0	ACAGGA (-15)	['COG0616' 'COG0616']	['O' 'U']	['Posttranslational modification, protein turnover, chaperones'
-	LMANv2_500073	3839770	3842982		P2 response regulator binding domain protein	expressed	3843120.0	ACAGGA (-15)	['COG0643,COG1776' 'COG0643,COG1776']	['N' 'T']	['Cell motility' 'Signal transduction mechanisms']	['CELLULAR PROCESSES AND SIGNALING' 'CELLULAR PROCESSES AND SIGNALING']
+	LMANv2_760006	4547663	4548427	pssA	CDP-diacylglycerol-serine O-phosphatidyltransferase	expressed	4547383.0	ACAGGA (-15)	COG1183	I	Lipid transport and metabolism	METABOLISM
+	LMANv2_90037	670008	670907	pstS	Phosphate binding protein	expressed	669985.0	ACAGGA (-15)	COG0226	P	Inorganic ion transport and metabolism	METABOLISM
+	LMANv2_590005	4027221	4027529		conserved protein of unknown function	expressed	4027070.0	ACAGGA (-16)	COG0419	L	Replication, recombination and repair	INFORMATION STORAGE AND PROCESSING
-	LMANv2_170127	1597987	1598943	ribF	Riboflavin biosynthesis protein	expressed	1599015.0	ACAGGA (-17)	COG0196	H	Coenzyme transport and metabolism	METABOLISM
-	LMANv2_160033	1419824	1420447	truA	tRNA pseudouridine synthase A	expressed	1420483.0	ACAGGA (-21)	COG0101	J	Translation, ribosomal structure and biogenesis	INFORMATION STORAGE AND PROCESSING
-	LMANv2_730010	4481922	4482155		conserved protein of unknown function	not expressed	4482406.0	ACAGGA (-21)
+	LMANv2_70054	477254	478321	lipL	LipL41	expressed	477218.0	ACAGGA (-21)	COG0457	R	General function prediction only	POORLY CHARACTERIZED
+	LMANv2_460027	3479667	3480560	miaA	tRNA dimethylallyltransferase	not expressed	3479635.0	ACAGGA (-22)	COG0324	J	Translation, ribosomal structure and biogenesis	INFORMATION STORAGE AND PROCESSING
-	LMANv2_180022	1639746	1641260	cobJ	Precorrin-3B C(17)-methyltransferase	not expressed	1641290.0	ACAGGA (-25)	COG1010	H	Coenzyme transport and metabolism	METABOLISM
+	LMANv2_240080	2087485	2087703		conserved protein of unknown function	not expressed	2087289.0	ACAGGA (-7)
-	LMANv2_330031	2765129	2765830	phoP	Alkaline phosphatase synthesis transcriptional regulatory protein PhoP	expressed	2765926.0	ACAGGA (-9)	['COG0745' 'COG0745']	['K' 'T']	['Transcription' 'Signal transduction mechanisms']	['INFORMATION STORAGE AND PROCESSING' 'CELLULAR PROCESSES AND SIGNALING']
-	LMANv2_10028	27438	27935		DnaJ domain protein	expressed	27954.0	ACAGGA (-9)	COG2214	O	Posttranslational modification, protein turnover, chaperones	CELLULAR PROCESSES AND SIGNALING
+	LMANv2_60065	340851	341237	ygcM	6-pyruvoyl tetrahydrobiopterin synthase (PTPS)	expressed	340777.0	ACAGGA (-9)	COG0720	H	Coenzyme transport and metabolism	METABOLISM
-	LMANv2_240111	2111931	2112374		conserved membrane protein of unknown function	expressed	2112384.0	ACGAGG (-10)	['COG0477' 'COG0477' 'COG0477' 'COG0477']	['E' 'G' 'P' 'R']	['Amino acid transport and metabolism'
-	LMANv2_240073	2081923	2082681	trpC	Indole-3-glycerol phosphate synthase	expressed	2082837.0	ACGAGG (-29)	COG0134	E	Amino acid transport and metabolism	METABOLISM
+	LMANv2_470012	3508793	3508999		conserved protein of unknown function	expressed	3508700.0	ACGGAG (-12)
-	LMANv2_80107	616824	617375		conserved protein of unknown function	expressed	617588.0	ACGGAG (-16)
+	LMANv2_490007	3688059	3690077		putative ATP-dependent DNA helicase PcrA	expressed	3687835.0	ACGGAG (-9)	COG0210	L	Replication, recombination and repair	INFORMATION STORAGE AND PROCESSING
+	LMANv2_180040	1659052	1659585	apt	adenine phosphoribosyltransferase	expressed	1658787.0	ACGTAA (-13)	COG0503	F	Nucleotide transport and metabolism	METABOLISM
-	LMANv2_660061	4291532	4291648		protein of unknown function	expressed	4291835.0	ACGTAA (-15)
+	LMANv2_150044	1267516	1267674		conserved protein of unknown function	expressed	1267328.0	ACGTGA (-21)
-	LMANv2_240072	2079771	2080832	rlmN	putative dual-specificity RNA methyltransferase RlmN	not expressed	2080844.0	AGAAGG (-12)	COG0820	R	General function prediction only	POORLY CHARACTERIZED
+	LMANv2_230001	1942655	1943956		conserved protein of unknown function	not expressed	1942600.0	AGAGGA (-10)	COG0210	L	Replication, recombination and repair	INFORMATION STORAGE AND PROCESSING
-	LMANv2_60043	319586	321706	fusA	Elongation factor G	expressed	321780.0	AGAGGA (-10)	COG0480	J	Translation, ribosomal structure and biogenesis	INFORMATION STORAGE AND PROCESSING
+	LMANv2_440041	3412022	3412972	trxB	Thioredoxin reductase	expressed	3411987.0	AGAGGA (-10)	COG0492	O	Posttranslational modification, protein turnover, chaperones	CELLULAR PROCESSES AND SIGNALING
+	LMANv2_590051	4077461	4077877	rplS	50S ribosomal subunit protein L19	expressed	4077213.0	AGAGGA (-10)	COG0335	J	Translation, ribosomal structure and biogenesis	INFORMATION STORAGE AND PROCESSING
+	LMANv2_170071	1530623	1531267	ccmA	ATP-binding protein of an ABC transporter complex	expressed	1530607.0	AGAGGA (-12)	COG1131	V	Defense mechanisms	CELLULAR PROCESSES AND SIGNALING
-	LMANv2_40003	161504	162436		putative lipoprotein	expressed	162613.0	AGAGGA (-12)
-	LMANv2_270027	2280440	2280976		conserved exported protein of unknown function	expressed	2281055.0	AGAGGA (-12)
+	LMANv2_340066	2943473	2945713	clpA	ATPase and specificity subunit of ClpA-ClpP ATP-dependent serine protease, chaperone activity	expressed	2943402.0	AGAGGA (-12)	COG0542	O	Posttranslational modification, protein turnover, chaperones	CELLULAR PROCESSES AND SIGNALING
+	LMANv2_60069	344844	345347		conserved exported protein of unknown function	expressed	344808.0	AGAGGA (-12)
-	LMANv2_690006	4406615	4407325		Methyltransferase domain protein	expressed	4407360.0	AGAGGA (-12)	['COG0500' 'COG0500']	['Q' 'R']	['Secondary metabolites biosynthesis, transport and catabolism'
-	LMANv2_80022	525434	525916		conserved protein of unknown function	expressed	525948.0	AGAGGA (-12)	COG3832	S	Function unknown	POORLY CHARACTERIZED
-	LMANv2_90084	708943	709353		putative lipoprotein	not expressed	709429.0	AGAGGA (-12)
+	LMANv2_90118	750294	751001		ParB-like protein	expressed	750262.0	AGAGGA (-12)	COG1475	K	Transcription	INFORMATION STORAGE AND PROCESSING
-	LMANv2_150084	1307220	1308500	flhF	Flagellar biosynthesis protein FlhF	expressed	1308553.0	AGAGGA (-13)	COG1419	N	Cell motility	CELLULAR PROCESSES AND SIGNALING
+	LMANv2_270010	2257818	2258099		conserved exported protein of unknown function	expressed	2257795.0	AGAGGA (-13)
-	LMANv2_500071	3838327	3838689	cheY	Chemotaxis protein CheY	expressed	3838964.0	AGAGGA (-13)	COG0784	T	Signal transduction mechanisms	CELLULAR PROCESSES AND SIGNALING
-	LMANv2_660095	4324131	4324688		SIS domain protein	expressed	4324702.0	AGAGGA (-13)	COG0279	G	Carbohydrate transport and metabolism	METABOLISM
+	LMANv2_720008	4449737	4450045		conserved protein of unknown function	not expressed	4449603.0	AGAGGA (-13)
+	LMANv2_100016	874325	876376		AMP-binding enzyme	expressed	874271.0	AGAGGA (-13)	COG1022	I	Lipid transport and metabolism	METABOLISM
+	LMANv2_200024	1756438	1758513		Methyl-accepting chemotaxis protein signaling domain protein	expressed	1756389.0	AGAGGA (-14)	['COG0840' 'COG0840']	['N' 'T']	['Cell motility' 'Signal transduction mechanisms']	['CELLULAR PROCESSES AND SIGNALING' 'CELLULAR PROCESSES AND SIGNALING']
-	LMANv2_220001	1868023	1868172		conserved exported protein of unknown function	not expressed	1868289.0	AGAGGA (-14)
-	LMANv2_240178	2164363	2165208		conserved protein of unknown function	not expressed	2165248.0	AGAGGA (-14)
-	LMANv2_320071	2711616	2712995		conserved protein of unknown function	expressed	2713261.0	AGAGGA (-14)	COG1196	D	Cell cycle control, cell division, chromosome partitioning	CELLULAR PROCESSES AND SIGNALING
+	LMANv2_370002	3044907	3045224		conserved protein of unknown function	expressed	3044875.0	AGAGGA (-14)	COG0443	O	Posttranslational modification, protein turnover, chaperones	CELLULAR PROCESSES AND SIGNALING
-	LMANv2_440011	3381624	3381818		conserved protein of unknown function	expressed	3381973.0	AGAGGA (-14)
+	LMANv2_470058	3561618	3562700		ABC-2 family transporter protein	expressed	3561550.0	AGAGGA (-14)	COG0842	V	Defense mechanisms	CELLULAR PROCESSES AND SIGNALING
-	LMANv2_650030	4209575	4210351		conserved protein of unknown function	expressed	4210650.0	AGAGGA (-14)
-	LMANv2_70028	448720	449874		S1 RNA binding domain protein	expressed	449944.0	AGAGGA (-14)	COG0539	J	Translation, ribosomal structure and biogenesis	INFORMATION STORAGE AND PROCESSING
+	LMANv2_90099	726470	727315		ParB-like protein	expressed	726361.0	AGAGGA (-14)	COG1475	K	Transcription	INFORMATION STORAGE AND PROCESSING
+	LMANv2_150072	1297392	1298360		FliG C-terminal domain protein	expressed	1297177.0	AGAGGA (-15)	COG1536	N	Cell motility	CELLULAR PROCESSES AND SIGNALING
-	LMANv2_150121	1347955	1348299		conserved protein of unknown function	expressed	1348322.0	AGAGGA (-15)	COG4323	S	Function unknown	POORLY CHARACTERIZED
+	LMANv2_230008	1947771	1948289		conserved protein of unknown function	expressed	1947654.0	AGAGGA (-15)	COG0419	L	Replication, recombination and repair	INFORMATION STORAGE AND PROCESSING
+	LMANv2_310006	2598977	2599306		protein of unknown function	not expressed	2598810.0	AGAGGA (-15)
-	LMANv2_320080	2718216	2718368		conserved protein of unknown function	expressed	2718504.0	AGAGGA (-15)
-	LMANv2_370027	3072799	3072951		conserved protein of unknown function	expressed	3073156.0	AGAGGA (-15)
+	LMANv2_90021	655315	655929	tolQ	TolQ-like transport protein	expressed	655297.0	AGAGGA (-15)	COG0811	U	Intracellular trafficking, secretion, and vesicular transport	CELLULAR PROCESSES AND SIGNALING
+	LMANv2_90058	686212	687003		conserved protein of unknown function	not expressed	686183.0	AGAGGA (-15)
-	LMANv2_150069	1292501	1293067		Endoflagellar biosynthesis chaperone	expressed	1293107.0	AGAGGA (-16)	['COG2882' 'COG2882' 'COG2882']	['N' 'O' 'U']	['Cell motility'
+	LMANv2_340054	2931825	2932412	gmhA	Phosphoheptose isomerase	expressed	2931609.0	AGAGGA (-16)	COG0279	G	Carbohydrate transport and metabolism	METABOLISM
-	LMANv2_380018	3197810	3198226		Hsp20/alpha crystallin family protein	expressed	3198254.0	AGAGGA (-16)	COG0071	O	Posttranslational modification, protein turnover, chaperones	CELLULAR PROCESSES AND SIGNALING
+	LMANv2_100004	860717	861385	glpG	Intramembrane serine protease	expressed	860563.0	AGAGGA (-16)	COG0705	R	General function prediction only	POORLY CHARACTERIZED
+	LMANv2_110005	1005516	1006109		Riboflavin biosynthesis protein RibD C-terminal domain protein	expressed	1005283.0	AGAGGA (-17)	COG0262	H	Coenzyme transport and metabolism	METABOLISM
+	LMANv2_210006	1803370	1803897		Cyclic nucleotide-binding domain protein	expressed	1803202.0	AGAGGA (-17)	COG0664	T	Signal transduction mechanisms	CELLULAR PROCESSES AND SIGNALING
+	LMANv2_330056	2788776	2790026	cysN	sulfate adenylyltransferase, subunit 1	not expressed	2788514.0	AGAGGA (-17)	COG2895	P	Inorganic ion transport and metabolism	METABOLISM
+	LMANv2_170076	1534629	1534877	purS	Phosphoribosylformylglycinamidine synthase, purS protein	expressed	1534351.0	AGAGGA (-18)	COG1828	F	Nucleotide transport and metabolism	METABOLISM
+	LMANv2_470044	3547437	3549158		NADH-ubiquinone/plastoquinone complex I subunit	expressed	3547191.0	AGAGGA (-19)	['COG0651' 'COG0651']	['C' 'P']	['Energy production and conversion'
-	LMANv2_660038	4266154	4268046		conserved protein of unknown function	expressed	4268317.0	AGAGGA (-20)
+	LMANv2_350028	3003571	3004875		putative enzyme	expressed	3003456.0	AGAGGA (-21)	COG0436	E	Amino acid transport and metabolism	METABOLISM
-	LMANv2_150013	1231254	1231712	ppiA	putative peptidyl-prolyl cis-trans isomerase A	expressed	1231846.0	AGAGGA (-22)	COG0652	O	Posttranslational modification, protein turnover, chaperones	CELLULAR PROCESSES AND SIGNALING
-	LMANv2_200049	1785199	1785864		putative membrane protein	expressed	1786074.0	AGAGGA (-25)
-	LMANv2_320067	2708843	2709919		conserved protein of unknown function	not expressed	2710209.0	AGAGGA (-26)
-	LMANv2_120013	1048190	1049476		Polysaccharide biosynthesis protein	expressed	1049536.0	AGAGGA (-27)	COG2244	R	General function prediction only	POORLY CHARACTERIZED
-	LMANv2_70057	481427	482656	ftsA	Cell division protein ftsA	expressed	482714.0	AGAGGA (-28)	COG0849	D	Cell cycle control, cell division, chromosome partitioning	CELLULAR PROCESSES AND SIGNALING
-	LMANv2_200055	1791752	1792822	cysA	sulfate/thiosulfate transporter subunit ; ATP-binding component of ABC superfamily	expressed	1792911.0	AGAGGA (-29)	COG1118	P	Inorganic ion transport and metabolism	METABOLISM
-	LMANv2_150029	1253038	1253427	fbp	putative Peptidylprolyl isomerase	expressed	1253557.0	AGAGGA (-8)	COG0545	O	Posttranslational modification, protein turnover, chaperones	CELLULAR PROCESSES AND SIGNALING
+	LMANv2_340053	2931047	2931823		conserved protein of unknown function	expressed	2931018.0	AGAGGA (-8)
+	LMANv2_480051	3673411	3674217		conserved protein of unknown function	expressed	3673374.0	AGAGGA (-9)	COG3956,COG1694	R	General function prediction only	POORLY CHARACTERIZED
+	LMANv2_520005	3874136	3875539	lpd	Dihydrolipoyl dehydrogenase	expressed	3873996.0	AGAGGA (-9)	COG1249	C	Energy production and conversion	METABOLISM
+	LMANv2_530019	3912857	3918052		Stage II sporulation protein E	not expressed	3912563.0	AGAGGA (-9)	['COG0515,COG3899' 'COG0515,COG2208' 'COG0515' 'COG0515,COG2208']	['R' 'K' 'L' 'T']	['General function prediction only' 'Transcription'
+	LMANv2_60148	420130	421314	acdA	Acyl-CoA dehydrogenase	expressed	420064.0	AGAGGA (-9)	COG1960	I	Lipid transport and metabolism	METABOLISM
-	LMANv2_480040	3661161	3661277		conserved protein of unknown function	not expressed	3661365.0	AGAGGT (-10)
-	LMANv2_160011	1396029	1397294		putative lipoprotein	expressed	1397309.0	AGAGGT (-15)
+	LMANv2_210037	1844407	1845588		DJ-1/PfpI family protein	not expressed	1844342.0	AGATAA (-10)	COG0693	R	General function prediction only	POORLY CHARACTERIZED
+	LMANv2_30009	141856	142647		conserved protein of unknown function	expressed	141844.0	AGATAA (-11)
-	LMANv2_440003	3372559	3373578		Leucine rich repeat protein	expressed	3373661.0	AGATAA (-11)	COG4886	S	Function unknown	POORLY CHARACTERIZED
+	LMANv2_730005	4475735	4477231		Leucine rich repeat protein	not expressed	4475623.0	AGATAA (-11)	COG4886	S	Function unknown	POORLY CHARACTERIZED
-	LMANv2_320076	2716429	2716842		conserved membrane protein of unknown function	not expressed	2716899.0	AGATAA (-15)	['COG0477' 'COG0477' 'COG0477' 'COG0477']	['E' 'G' 'P' 'R']	['Amino acid transport and metabolism'
+	LMANv2_160025	1411146	1411301		conserved protein of unknown function	expressed	1411046.0	AGATAA (-20)	COG2199	T	Signal transduction mechanisms	CELLULAR PROCESSES AND SIGNALING
-	LMANv2_80026	527765	529957		conserved protein of unknown function	expressed	530049.0	AGATAA (-23)
+	LMANv2_230059	1999559	2001001		Beta-propeller repeat protein	expressed	1999489.0	AGATAA (-26)
-	LMANv2_510010	3860601	3864161	mfd	Transcription-repair-coupling factor	not expressed	3864262.0	AGATAA (-30)	['COG1197' 'COG0556,COG1197']	['K' 'L']	['Transcription' 'Replication, recombination and repair']	['INFORMATION STORAGE AND PROCESSING' 'INFORMATION STORAGE AND PROCESSING']
-	LMANv2_180009	1626184	1627275		Sigma factor regulatory protein, FecR/PupR family	expressed	1627403.0	AGATAA (-8)	COG4254	S	Function unknown	POORLY CHARACTERIZED
-	LMANv2_660087	4315292	4316086		conserved protein of unknown function	expressed	4316205.0	AGATGA (-16)
-	LMANv2_660092	4320825	4322408	rfaE	ADP-heptose synthetase	expressed	4322518.0	AGATGA (-6)	COG2870	M	Cell wall/membrane/envelope biogenesis	CELLULAR PROCESSES AND SIGNALING
+	LMANv2_160001	1386929	1387129		protein of unknown function	expressed	1386912.0	AGATGA (-7)
-	LMANv2_410027	3250853	3251071		conserved protein of unknown function	not expressed	3251348.0	AGATGA (-9)
+	LMANv2_330053	2786181	2786423		conserved protein of unknown function	not expressed	2786031.0	AGCTGA (-21)
+	LMANv2_170084	1543060	1543683		conserved protein of unknown function	not expressed	1542764.0	AGCTGA (-25)
-	LMANv2_460012	3458269	3458676		conserved protein of unknown function	not expressed	3458753.0	AGCTGA (-29)
+	LMANv2_270019	2268670	2270238		Diguanylate cyclase (GGDEF) domain protein	not expressed	2268651.0	AGCTGA (-7)	['COG0840,COG2199' 'COG0840']	['T' 'N']	['Signal transduction mechanisms' 'Cell motility']	['CELLULAR PROCESSES AND SIGNALING' 'CELLULAR PROCESSES AND SIGNALING']
-	LMANv2_750016	4538602	4540359		putative oligo-1,6-glucosidase	not expressed	4540600.0	AGCTGA (-7)	COG0366	G	Carbohydrate transport and metabolism	METABOLISM
-	LMANv2_350016	2981675	2983555		putative membrane protein	not expressed	2983750.0	AGCTGA (-8)
+	LMANv2_470008	3505128	3505550		conserved membrane protein of unknown function	expressed	3505019.0	AGGAAA (-10)
+	LMANv2_320001	2618607	2618771		conserved protein of unknown function	expressed	2618596.0	AGGAAA (-11)
-	LMANv2_340047	2923104	2923505	queF	NADPH-dependent 7-cyano-7-deazaguanine reductase	expressed	2923518.0	AGGAAA (-12)	COG0780	R	General function prediction only	POORLY CHARACTERIZED
+	LMANv2_80088	593370	594161		NifU-like N-terminal domain protein	expressed	593354.0	AGGAAA (-12)	['COG1357' 'COG0822']	['S' 'C']	['Function unknown' 'Energy production and conversion']	['POORLY CHARACTERIZED' 'METABOLISM']
-	LMANv2_170004	1467598	1468371		Aromatic ring-opening dioxygenase, catalytic subunit LigB	expressed	1468390.0	AGGAAA (-15)	COG3384	S	Function unknown	POORLY CHARACTERIZED
-	LMANv2_490067	3758475	3760184	ssl	DNA or RNA helicase	expressed	3760200.0	AGGAAA (-16)	['COG1061' 'COG1061']	['K' 'L']	['Transcription' 'Replication, recombination and repair']	['INFORMATION STORAGE AND PROCESSING' 'INFORMATION STORAGE AND PROCESSING']
+	LMANv2_290040	2425541	2427028	lysU	lysine tRNA synthetase, inducible	expressed	2425490.0	AGGAAA (-18)	COG1190	J	Translation, ribosomal structure and biogenesis	INFORMATION STORAGE AND PROCESSING
-	LMANv2_410052	3272612	3274342	lnt	Apolipoprotein N-acyltransferase 1	not expressed	3274366.0	AGGAAA (-23)	COG0815	M	Cell wall/membrane/envelope biogenesis	CELLULAR PROCESSES AND SIGNALING
-	LMANv2_470018	3512558	3513559	ilvC	Ketol-acid reductoisomerase	expressed	3513583.0	AGGAAA (-24)	['COG0059' 'COG0059']	['E' 'H']	['Amino acid transport and metabolism' 'Coenzyme transport and metabolism']	['METABOLISM' 'METABOLISM']
-	LMANv2_440031	3402341	3402739		conserved protein of unknown function	expressed	3402843.0	AGGAAA (-30)
+	LMANv2_340014	2889915	2891021	mraY	phospho-N-acetylmuramoyl-pentapeptide transferase	expressed	2889903.0	AGGAAA (-7)	COG0472	M	Cell wall/membrane/envelope biogenesis	CELLULAR PROCESSES AND SIGNALING
+	LMANv2_260002	2182170	2182358	secE	Protein translocase subunit SecE	expressed	2181931.0	AGGAAA (-8)	COG0690	U	Intracellular trafficking, secretion, and vesicular transport	CELLULAR PROCESSES AND SIGNALING
-	LMANv2_300030	2512605	2513318		conserved protein of unknown function	expressed	2513347.0	AGGAAA (-8)	COG4642	S	Function unknown	POORLY CHARACTERIZED
+	LMANv2_710012	4442332	4442907		Thioesterase family protein	expressed	4442299.0	AGGAAA (-8)	COG2050	Q	Secondary metabolites biosynthesis, transport and catabolism	METABOLISM
+	LMANv2_120079	1122219	1124276		Leucine rich repeat protein	expressed	1122183.0	AGGAAA (-9)	COG3831,COG4886	S	Function unknown	POORLY CHARACTERIZED
-	LMANv2_60108	379727	380863	hlyX	Hemolysin	expressed	380966.0	AGGAAA (-9)	COG0457	R	General function prediction only	POORLY CHARACTERIZED
+	LMANv2_100076	938655	939623	kdsD	Arabinose 5-phosphate isomerase KdsD	expressed	938641.0	AGGAAA (-9)	['COG0794' 'COG0517']	['M' 'R']	['Cell wall/membrane/envelope biogenesis'
-	LMANv2_60078	351135	351596	flgC	Flagellar basal-body rod protein FlgC	expressed	351608.0	AGGAAG (-11)	COG1558	N	Cell motility	CELLULAR PROCESSES AND SIGNALING
-	LMANv2_320050	2686499	2687986	thiC	Phosphomethylpyrimidine synthase	expressed	2688204.0	AGGAGA (-10)	COG0422	H	Coenzyme transport and metabolism	METABOLISM
+	LMANv2_260031	2211180	2211959		conserved exported protein of unknown function	expressed	2211169.0	AGGAGA (-11)	COG1196	D	Cell cycle control, cell division, chromosome partitioning	CELLULAR PROCESSES AND SIGNALING
-	LMANv2_10030	28339	28791	fliS	Endoflagellar biosynthesis chaperone	expressed	28803.0	AGGAGA (-11)	['COG1516' 'COG1516' 'COG1516']	['N' 'O' 'U']	['Cell motility'
-	LMANv2_740015	4511570	4512694		DegT/DnrJ/EryC1/StrS aminotransferase family protein	expressed	4512705.0	AGGAGA (-11)	COG0399	M	Cell wall/membrane/envelope biogenesis	CELLULAR PROCESSES AND SIGNALING
+	LMANv2_750018	4541965	4542453	purE	N5-carboxyaminoimidazole ribonucleotide mutase	expressed	4541953.0	AGGAGA (-12)	COG0041	F	Nucleotide transport and metabolism	METABOLISM
+	LMANv2_260045	2225818	2226537	flaA	Flagellar filament sheath protein	expressed	2225641.0	AGGAGA (-13)
-	LMANv2_150005	1223263	1224255		Diguanylate cyclase (GGDEF) domain protein	expressed	1224306.0	AGGAGA (-15)	COG3706	T	Signal transduction mechanisms	CELLULAR PROCESSES AND SIGNALING
+	LMANv2_290062	2450989	2451378	rnhA	Ribonuclease HI	not expressed	2450947.0	AGGAGA (-15)	COG0328	L	Replication, recombination and repair	INFORMATION STORAGE AND PROCESSING
-	LMANv2_340044	2921041	2921262	fer	Ferredoxin family protein	expressed	2921332.0	AGGAGA (-15)	COG1141	C	Energy production and conversion	METABOLISM
-	LMANv2_430021	3344358	3344963	tolQ	Biopolymer transport protein	expressed	3344980.0	AGGAGA (-17)	COG0811	U	Intracellular trafficking, secretion, and vesicular transport	CELLULAR PROCESSES AND SIGNALING
+	LMANv2_60126	399262	399840		Site-specific recombinase, phage integrase family	expressed	399245.0	AGGAGA (-17)	COG0582	L	Replication, recombination and repair	INFORMATION STORAGE AND PROCESSING
-	LMANv2_340028	2904291	2905595		O-acetylhomoserine aminocarboxypropyltransferase	expressed	2905613.0	AGGAGA (-18)	COG2873	E	Amino acid transport and metabolism	METABOLISM
+	LMANv2_470100	3601050	3602555	dnaX	DNA polymerase III, subunit gamma and tau	expressed	3601019.0	AGGAGA (-29)	COG2812	L	Replication, recombination and repair	INFORMATION STORAGE AND PROCESSING
+	LMANv2_170122	1590876	1592795	fliD	Flagellar hook-associated protein 2	expressed	1590865.0	AGGAGG (-11)	COG1345	N	Cell motility	CELLULAR PROCESSES AND SIGNALING
-	LMANv2_490015	3702560	3703894		TldD/PmbA family protein	expressed	3703906.0	AGGAGG (-12)	COG0312	R	General function prediction only	POORLY CHARACTERIZED
+	LMANv2_590070	4093133	4094509		Type II secretion system protein K-like protein	expressed	4093121.0	AGGAGG (-12)	['COG3156' 'COG0075']	['U' 'E']	['Intracellular trafficking, secretion, and vesicular transport'
+	LMANv2_530027	3928378	3929271		Cyclic diguanylate phosphodiesterase (EAL) domain protein	expressed	3928363.0	AGGAGG (-15)	COG2200	T	Signal transduction mechanisms	CELLULAR PROCESSES AND SIGNALING
-	LMANv2_50003	214712	215662		Di-heme cytochrome C peroxidase	not expressed	215674.0	AGGATG (-12)	COG1858	P	Inorganic ion transport and metabolism	METABOLISM
-	LMANv2_500077	3844645	3844962	zapA	Cell division protein ZapA	expressed	3845208.0	AGGATG (-27)	COG3027	S	Function unknown	POORLY CHARACTERIZED
+	LMANv2_590032	4060185	4061048	kdsA	2-dehydro-3-deoxyphosphooctonate aldolase	expressed	4060176.0	AGGATG (-9)	COG2877	M	Cell wall/membrane/envelope biogenesis	CELLULAR PROCESSES AND SIGNALING
-	LMANv2_690008	4409261	4412668		GMC oxidoreductase	expressed	4412689.0	AGGCAA (-11)	COG2303	E	Amino acid transport and metabolism	METABOLISM
+	LMANv2_280019	2300948	2301862	cheR	putative methyltransferase Cher3	expressed	2300898.0	AGGCAA (-13)	['COG1352' 'COG1352']	['N' 'T']	['Cell motility' 'Signal transduction mechanisms']	['CELLULAR PROCESSES AND SIGNALING' 'CELLULAR PROCESSES AND SIGNALING']
+	LMANv2_470111	3612280	3612777		conserved protein of unknown function	expressed	3612110.0	AGGCAA (-30)	COG1728	S	Function unknown	POORLY CHARACTERIZED
+	LMANv2_170010	1471578	1472405	motB	Sodium translocating Bacterial Flagellar Motor protein	expressed	1471393.0	AGGCGA (-25)	COG1360	N	Cell motility	CELLULAR PROCESSES AND SIGNALING
-	LMANv2_370057	3101127	3103283		conserved membrane protein of unknown function	not expressed	3103416.0	AGGCGA (-9)	['COG5280,COG5412' 'COG0840' 'COG0840']	['S' 'N' 'T']	['Function unknown' 'Cell motility' 'Signal transduction mechanisms']	['POORLY CHARACTERIZED' 'CELLULAR PROCESSES AND SIGNALING'
-	LMANv2_20039	87350	88225		conserved exported protein of unknown function	expressed	88236.0	AGGGAA (-10)	COG1413	C	Energy production and conversion	METABOLISM
+	LMANv2_290084	2474896	2475387		conserved protein of unknown function	expressed	2474862.0	AGGGAA (-11)	COG0568,COG3343	K	Transcription	INFORMATION STORAGE AND PROCESSING
-	LMANv2_90214	846196	847095		Site-specific recombinase, phage integrase family	expressed	847174.0	AGGGAA (-11)	COG0582	L	Replication, recombination and repair	INFORMATION STORAGE AND PROCESSING
-	LMANv2_750003	4524017	4524832	proC	Pyrroline-5-carboxylate reductase	expressed	4525007.0	AGGGAA (-12)	COG0345	E	Amino acid transport and metabolism	METABOLISM
-	LMANv2_90221	852177	853322		DNA-binding helix-turn-helix protein	not expressed	853421.0	AGGGAA (-15)	COG2207	K	Transcription	INFORMATION STORAGE AND PROCESSING
-	LMANv2_410015	3238645	3239511		Leucine rich repeat protein	expressed	3239578.0	AGGGAA (-16)	COG4886	S	Function unknown	POORLY CHARACTERIZED
-	LMANv2_280037	2321189	2322604	cysS	Cysteine--tRNA ligase	expressed	2322900.0	AGGGAA (-20)	COG0215	J	Translation, ribosomal structure and biogenesis	INFORMATION STORAGE AND PROCESSING
-	LMANv2_630002	4177403	4179109		Bacterial immunogloblin (fragment)	expressed	4179391.0	AGGGAA (-26)
+	LMANv2_620025	4172707	4174167		Outer membrane efflux protein	expressed	4172530.0	AGGGAA (-7)	['COG1538' 'COG1538']	['M' 'U']	['Cell wall/membrane/envelope biogenesis'
-	LMANv2_490032	3723309	3726323		conserved protein of unknown function	not expressed	3726584.0	AGGGAA (-8)
+	LMANv2_280080	2366313	2366849		putative lipoprotein	expressed	2366293.0	AGGGAA (-9)
-	LMANv2_80079	578204	578383		conserved protein of unknown function	expressed	578429.0	AGGGAA (-9)
+	LMANv2_170104	1562429	1562971		conserved protein of unknown function	expressed	1562418.0	AGGGAG (-10)
+	LMANv2_330047	2780555	2781043		conserved protein of unknown function	not expressed	2780306.0	AGGGAG (-10)
+	LMANv2_470045	3549125	3550012		putative membrane protein	expressed	3548970.0	AGGGAG (-10)	COG0650	C	Energy production and conversion	METABOLISM
-	LMANv2_60079	351662	352093	flgB	Flagellar basal body rod protein FlgB	expressed	352106.0	AGGGAG (-13)	COG1815	N	Cell motility	CELLULAR PROCESSES AND SIGNALING
-	LMANv2_590024	4051566	4052417	flaB	Flagellar filament 35 kDa core protein	expressed	4052599.0	AGGGAG (-15)	COG1344	N	Cell motility	CELLULAR PROCESSES AND SIGNALING
-	LMANv2_530025	3926250	3927374		putative lysophospholipase	expressed	3927447.0	AGGGAG (-16)	COG0596	R	General function prediction only	POORLY CHARACTERIZED
+	LMANv2_10027	26954	27451		putative lipoprotein	expressed	26906.0	AGGGAG (-17)
-	LMANv2_330051	2784131	2785489		FAD dependent oxidoreductase domain protein	expressed	2785595.0	AGGGGA (-10)	['COG0654' 'COG0654' 'COG0665']	['C' 'H' 'E']	['Energy production and conversion' 'Coenzyme transport and metabolism'
+	LMANv2_170046	1506450	1507427		conserved membrane protein of unknown function	expressed	1506380.0	AGGGGA (-11)
-	LMANv2_280053	2339903	2340328		DNA-binding helix-turn-helix protein	expressed	2340343.0	AGGGGA (-11)	COG1396,COG3620	K	Transcription	INFORMATION STORAGE AND PROCESSING
-	LMANv2_510005	3854256	3854546	gatC	Aspartyl/glutamyl-tRNA(Asn/Gln) amidotransferase subunit C	expressed	3854559.0	AGGGGA (-11)	COG0721	J	Translation, ribosomal structure and biogenesis	INFORMATION STORAGE AND PROCESSING
+	LMANv2_410030	3251943	3252593		putative membrane protein	not expressed	3251827.0	AGGGGA (-12)	['COG0477' 'COG0477' 'COG0477' 'COG0477']	['E' 'G' 'P' 'R']	['Amino acid transport and metabolism'
+	LMANv2_490005	3687169	3687522		conserved protein of unknown function	expressed	3686977.0	AGGGGA (-12)
+	LMANv2_590064	4088011	4089684	outE	Type II secretion system protein E	expressed	4087747.0	AGGGGA (-13)	['COG2804' 'COG2804']	['N' 'U']	['Cell motility'
+	LMANv2_280046	2330002	2330775		conserved protein of unknown function	not expressed	2329926.0	AGGGGA (-14)
+	LMANv2_330020	2754985	2755212		conserved protein of unknown function	expressed	2754875.0	AGGGGA (-14)
+	LMANv2_590044	4073385	4074380		PASTA domain protein	expressed	4073281.0	AGGGGA (-15)	COG2815	S	Function unknown	POORLY CHARACTERIZED
+	LMANv2_240031	2032971	2033450	nuoE	NADH-quinone oxidoreductase subunit E	expressed	2032838.0	AGGGGA (-18)	COG1905	C	Energy production and conversion	METABOLISM
-	LMANv2_20070	130440	132104		conserved protein of unknown function	expressed	132160.0	AGGGGA (-29)
+	LMANv2_380010	3190525	3192546		Right-handed beta helix region	expressed	3190364.0	AGGGGG (-10)	COG3794	C	Energy production and conversion	METABOLISM
-	LMANv2_440002	3370953	3371924		conserved exported protein of unknown function	not expressed	3371951.0	AGGTAA (-10)
-	LMANv2_610027	4140921	4141373		putative RNA polymerase-binding protein DksA	expressed	4141385.0	AGGTAA (-10)	COG1734	T	Signal transduction mechanisms	CELLULAR PROCESSES AND SIGNALING
+	LMANv2_120067	1113553	1113690		conserved protein of unknown function	not expressed	1113534.0	AGGTAA (-11)
-	LMANv2_180013	1630754	1631095		conserved protein of unknown function	expressed	1631180.0	AGGTAA (-11)
+	LMANv2_220002	1869780	1870700		Alpha/beta hydrolase family protein	expressed	1869747.0	AGGTAA (-11)	COG1075	R	General function prediction only	POORLY CHARACTERIZED
-	LMANv2_240039	2042859	2043299		conserved protein of unknown function	expressed	2043311.0	AGGTAA (-12)
-	LMANv2_60040	316337	317392		Cyclic nucleotide-binding domain protein	expressed	317415.0	AGGTAA (-12)	['COG0664' 'COG1729' 'COG0457']	['T' 'S' 'R']	['Signal transduction mechanisms' 'Function unknown'
+	LMANv2_60133	404266	404523		conserved protein of unknown function	expressed	404232.0	AGGTAA (-13)
+	LMANv2_230061	2002172	2002714		conserved protein of unknown function	expressed	2002155.0	AGGTAA (-14)
+	LMANv2_670029	4362768	4362857		conserved protein of unknown function	expressed	4362659.0	AGGTAA (-14)
-	LMANv2_470076	3578335	3578787	fliW	Flagellar assembly factor FliW	expressed	3578804.0	AGGTAA (-15)	COG1699	S	Function unknown	POORLY CHARACTERIZED
-	LMANv2_440012	3382106	3385519		conserved protein of unknown function	expressed	3385708.0	AGGTAA (-16)	COG1196	D	Cell cycle control, cell division, chromosome partitioning	CELLULAR PROCESSES AND SIGNALING
+	LMANv2_650015	4191993	4192442	rplI	50S ribosomal protein L9	expressed	4191844.0	AGGTAA (-20)	COG0359	J	Translation, ribosomal structure and biogenesis	INFORMATION STORAGE AND PROCESSING
+	LMANv2_540013	3949619	3950077		Response regulator receiver domain protein	expressed	3949448.0	AGGTAA (-25)	COG0784	T	Signal transduction mechanisms	CELLULAR PROCESSES AND SIGNALING
-	LMANv2_660074	4303731	4304261	rmlC	dTDP-4-dehydrorhamnose 3,5-epimerase	expressed	4304368.0	AGGTAA (-28)	COG1898	M	Cell wall/membrane/envelope biogenesis	CELLULAR PROCESSES AND SIGNALING
+	LMANv2_690005	4405485	4405832		conserved protein of unknown function	expressed	4405415.0	AGGTAA (-7)
-	LMANv2_300015	2497006	2497266	rbpA	putative RNA-binding protein RbpA	expressed	2497435.0	AGGTAA (-8)	COG0724	R	General function prediction only	POORLY CHARACTERIZED
-	LMANv2_430022	3345075	3346781	recN	DNA repair protein RecN	expressed	3346809.0	AGGTAA (-8)	COG0497	L	Replication, recombination and repair	INFORMATION STORAGE AND PROCESSING
-	LMANv2_370051	3096840	3097970		conserved protein of unknown function	expressed	3098176.0	AGGTAA (-9)
+	LMANv2_460032	3483738	3484202		CheW-like protein	expressed	3483722.0	AGGTAA (-9)	['COG0835' 'COG0835']	['N' 'T']	['Cell motility' 'Signal transduction mechanisms']	['CELLULAR PROCESSES AND SIGNALING' 'CELLULAR PROCESSES AND SIGNALING']
+	LMANv2_650014	4191672	4191983	rpsR	30S ribosomal protein S18	expressed	4191401.0	AGGTAA (-9)	COG0238	J	Translation, ribosomal structure and biogenesis	INFORMATION STORAGE AND PROCESSING
+	LMANv2_50010	222233	223066		Alpha/beta hydrolase family protein	not expressed	222211.0	AGGTCA (-18)	COG0596	R	General function prediction only	POORLY CHARACTERIZED
-	LMANv2_200027	1759987	1760436		conserved exported protein of unknown function	expressed	1760463.0	AGGTGA (-10)	COG0457	R	General function prediction only	POORLY CHARACTERIZED
-	LMANv2_330077	2809609	2810190		conserved exported protein of unknown function	not expressed	2810218.0	AGGTGA (-10)
+	LMANv2_300050	2559619	2559810		conserved protein of unknown function	expressed	2559441.0	AGGTGA (-11)
-	LMANv2_170018	1476070	1476489		Cytochrome C	expressed	1476509.0	AGGTGA (-12)	COG2010	C	Energy production and conversion	METABOLISM
-	LMANv2_200029	1761587	1761976		Response regulator receiver domain protein	expressed	1762037.0	AGGTGA (-21)	COG0784	T	Signal transduction mechanisms	CELLULAR PROCESSES AND SIGNALING
+	LMANv2_570001	3995972	3996271		transposase	expressed	3995921.0	AGGTGA (-8)	COG2963	L	Replication, recombination and repair	INFORMATION STORAGE AND PROCESSING
+	LMANv2_210022	1822478	1822930		conserved protein of unknown function	expressed	1822449.0	AGGTGA (-9)
-	LMANv2_430035	3359559	3360248		conserved protein of unknown function	expressed	3360268.0	AGGTGA (-9)
+	LMANv2_160035	1421644	1422753		conserved exported protein of unknown function	expressed	1421634.0	AGGTTA (-10)
+	LMANv2_280042	2326387	2327178		conserved protein of unknown function	expressed	2326375.0	AGGTTA (-10)	COG0457	R	General function prediction only	POORLY CHARACTERIZED
+	LMANv2_290027	2413273	2414292	fliG	Flagellar motor switch protein FliG	expressed	2412991.0	AGGTTA (-12)	COG1536	N	Cell motility	CELLULAR PROCESSES AND SIGNALING
-	LMANv2_80008	510317	511153		conserved protein of unknown function	expressed	511219.0	AGGTTA (-14)	['COG0419' 'COG1196']	['L' 'D']	['Replication, recombination and repair'
-	LMANv2_170062	1520233	1520613		DNA-binding helix-turn-helix protein	expressed	1520628.0	AGGTTA (-15)	COG0640	K	Transcription	INFORMATION STORAGE AND PROCESSING
+	LMANv2_580007	4007187	4007345		conserved protein of unknown function	expressed	4007019.0	AGGTTA (-29)
-	LMANv2_40001	160184	160738		conserved protein of unknown function	not expressed	160792.0	AGGTTA (-9)
-	LMANv2_240109	2110565	2110951		conserved exported protein of unknown function	expressed	2110969.0	AGGTTA (-9)
-	LMANv2_510008	3858989	3859822	uppP	Undecaprenyl-diphosphatase	not expressed	3859933.0	AGTAAT (-11)	COG1968	V	Defense mechanisms	CELLULAR PROCESSES AND SIGNALING
-	LMANv2_90130	760306	760914		conserved protein of unknown function	not expressed	760977.0	AGTAAT (-17)
-	LMANv2_320033	2657998	2659671		Outer membrane efflux protein	expressed	2659685.0	AGTAGG (-13)	['COG1538' 'COG1538']	['M' 'U']	['Cell wall/membrane/envelope biogenesis'
-	LMANv2_90215	847211	847750	aroK	Shikimate kinase	expressed	847913.0	AGTTAA (-13)	COG0703	E	Amino acid transport and metabolism	METABOLISM
+	LMANv2_330016	2749847	2751451		Acyl-CoA dehydrogenase, C-terminal domain protein	expressed	2749622.0	AGTTAA (-15)	COG1960	I	Lipid transport and metabolism	METABOLISM
+	LMANv2_120070	1114654	1114779		conserved protein of unknown function	not expressed	1114356.0	AGTTAA (-18)
+	LMANv2_610011	4122207	4123349		Glycosyltransferase, group 1 family protein	not expressed	4122153.0	AGTTAA (-25)	COG0438	M	Cell wall/membrane/envelope biogenesis	CELLULAR PROCESSES AND SIGNALING
+	LMANv2_290037	2421539	2422441		Polysaccharide deacetylase	not expressed	2421256.0	AGTTAA (-26)	COG0726	G	Carbohydrate transport and metabolism	METABOLISM
+	LMANv2_120055	1097611	1098330		Glycosyl hydrolase family 25	not expressed	1097527.0	AGTTAA (-27)	COG3757	M	Cell wall/membrane/envelope biogenesis	CELLULAR PROCESSES AND SIGNALING
-	LMANv2_370026	3071933	3072772		SCO1/SenC	expressed	3072827.0	AGTTAA (-9)	COG1999	R	General function prediction only	POORLY CHARACTERIZED
+	LMANv2_530024	3925256	3925939	kdpE	DNA-binding response regulator in two-component regulatory system with KdpD	expressed	3925139.0	AGTTAA (-9)	['COG0745' 'COG0745']	['K' 'T']	['Transcription' 'Signal transduction mechanisms']	['INFORMATION STORAGE AND PROCESSING' 'CELLULAR PROCESSES AND SIGNALING']
-	LMANv2_660007	4233346	4233906	rmlC	dTDP-4-deoxyrhamnose-3,5-epimerase	expressed	4234162.0	AGTTGA (-12)	COG1898	M	Cell wall/membrane/envelope biogenesis	CELLULAR PROCESSES AND SIGNALING
-	LMANv2_500049	3820328	3820615		conserved protein of unknown function	not expressed	3820710.0	AGTTGA (-18)
+	LMANv2_170102	1560969	1561694		conserved exported protein of unknown function	expressed	1560926.0	AGTTGA (-21)
-	LMANv2_80062	560845	561369		conserved protein of unknown function	not expressed	561490.0	AGTTGA (-30)
+	LMANv2_480044	3666524	3667162		conserved protein of unknown function	expressed	3666470.0	ATAAGA (-13)
+	LMANv2_190019	1680811	1681074		conserved protein of unknown function	not expressed	1680575.0	ATAAGA (-14)	COG1475	K	Transcription	INFORMATION STORAGE AND PROCESSING
+	LMANv2_430025	3349185	3349484		Transcriptional regulator (ArsR family)	expressed	3349134.0	ATAAGA (-14)	COG0640	K	Transcription	INFORMATION STORAGE AND PROCESSING
+	LMANv2_590063	4086160	4088007		putative type II secretion system protein D	expressed	4086127.0	ATAAGA (-15)	['COG1450' 'COG1450']	['N' 'U']	['Cell motility'
+	LMANv2_90145	776030	777853	htpG	Chaperone protein HtpG	expressed	775856.0	ATAAGA (-19)	COG0326	O	Posttranslational modification, protein turnover, chaperones	CELLULAR PROCESSES AND SIGNALING
-	LMANv2_500075	3843512	3843655		conserved protein of unknown function	expressed	3843871.0	ATAAGA (-20)
-	LMANv2_190038	1692220	1693749		conserved protein of unknown function	not expressed	1693819.0	ATAAGA (-21)
+	LMANv2_90080	705698	706165		conserved membrane protein of unknown function	not expressed	705443.0	ATAAGA (-23)
-	LMANv2_230036	1974568	1974738		conserved protein of unknown function	expressed	1974914.0	ATAAGA (-24)
+	LMANv2_320026	2645595	2646878	pqqL	Zn-dependent peptidase	not expressed	2645423.0	ATAAGA (-25)	COG0612	R	General function prediction only	POORLY CHARACTERIZED
+	LMANv2_590053	4078651	4079394		conserved protein of unknown function	expressed	4078529.0	ATAAGA (-25)
-	LMANv2_310017	2607101	2607739	rplY	50S ribosomal protein L25	expressed	2607852.0	ATAAGA (-6)	COG1825	J	Translation, ribosomal structure and biogenesis	INFORMATION STORAGE AND PROCESSING
-	LMANv2_160034	1420618	1421499		conserved protein of unknown function	expressed	1421549.0	ATAAGA (-8)	COG1655	S	Function unknown	POORLY CHARACTERIZED
-	LMANv2_330061	2794268	2795188	nlpD	M23 family metalloendopeptidase	expressed	2795196.0	ATAAGA (-8)	COG0739	M	Cell wall/membrane/envelope biogenesis	CELLULAR PROCESSES AND SIGNALING
+	LMANv2_740013	4509690	4510088		conserved protein of unknown function	not expressed	4509609.0	ATAAGG (-12)
+	LMANv2_160041	1429851	1430027		conserved protein of unknown function	not expressed	1429791.0	ATAAGG (-13)
+	LMANv2_90098	725734	726486	parA	ParA	expressed	725720.0	ATAAGG (-14)	COG1192	D	Cell cycle control, cell division, chromosome partitioning	CELLULAR PROCESSES AND SIGNALING
-	LMANv2_190056	1723602	1723829		conserved protein of unknown function	not expressed	1723979.0	ATAAGG (-15)
-	LMANv2_410013	3236609	3237745		Hydrolase, carbon-nitrogen family	not expressed	3237818.0	ATAAGG (-15)	COG0388	R	General function prediction only	POORLY CHARACTERIZED
+	LMANv2_90109	739859	740776		GHKL domain protein	not expressed	739683.0	ATAAGG (-22)	COG0642	T	Signal transduction mechanisms	CELLULAR PROCESSES AND SIGNALING
+	LMANv2_40021	198099	199316	lysC	Aspartokinase	expressed	198091.0	ATAAGG (-8)	COG0527	E	Amino acid transport and metabolism	METABOLISM
+	LMANv2_590052	4077884	4078579	rnhB	Ribonuclease HII	not expressed	4077868.0	ATAATC (-10)	COG0164	L	Replication, recombination and repair	INFORMATION STORAGE AND PROCESSING
+	LMANv2_240098	2101368	2102069		Response regulator receiver domain protein	expressed	2101222.0	ATAATC (-12)	['COG2197' 'COG2197']	['K' 'T']	['Transcription' 'Signal transduction mechanisms']	['INFORMATION STORAGE AND PROCESSING' 'CELLULAR PROCESSES AND SIGNALING']
+	LMANv2_230015	1953707	1953853		protein of unknown function	expressed	1953513.0	ATAATC (-14)
+	LMANv2_760010	4552065	4552763	radC	DNA repair protein RadC	expressed	4551825.0	ATAATC (-16)	COG2003	L	Replication, recombination and repair	INFORMATION STORAGE AND PROCESSING
+	LMANv2_260012	2193991	2194464	rpsG	30S ribosomal subunit protein S7	expressed	2193967.0	ATAATC (-22)	COG0049	J	Translation, ribosomal structure and biogenesis	INFORMATION STORAGE AND PROCESSING
-	LMANv2_190022	1682887	1683273		DNA-binding helix-turn-helix protein	not expressed	1683329.0	ATAATC (-23)
-	LMANv2_160032	1419003	1419821		conserved exported protein of unknown function	expressed	1420059.0	ATAATC (-6)
+	LMANv2_190025	1684959	1685189		conserved protein of unknown function	expressed	1684948.0	ATACGA (-10)
-	LMANv2_370072	3110384	3110782		DNA-binding helix-turn-helix protein	expressed	3110897.0	ATACGA (-11)	COG1396	K	Transcription	INFORMATION STORAGE AND PROCESSING
-	LMANv2_90091	718446	719894		Membrane-bound O-acyltransferase family MBOAT	not expressed	719993.0	ATACGA (-11)	COG1696	M	Cell wall/membrane/envelope biogenesis	CELLULAR PROCESSES AND SIGNALING
+	LMANv2_150056	1283498	1284496		conserved protein of unknown function	expressed	1283466.0	ATACGA (-14)	COG2089	M	Cell wall/membrane/envelope biogenesis	CELLULAR PROCESSES AND SIGNALING
-	LMANv2_150143	1367588	1368739		Methyltransferase domain protein	expressed	1368756.0	ATACGA (-16)	COG0863	L	Replication, recombination and repair	INFORMATION STORAGE AND PROCESSING
-	LMANv2_100079	942192	943805		GMC oxidoreductase	expressed	944066.0	ATACGA (-16)	COG2303	E	Amino acid transport and metabolism	METABOLISM
-	LMANv2_260016	2195436	2195648		conserved protein of unknown function	not expressed	2195672.0	ATACGA (-20)
+	LMANv2_10019	21195	22319		Aminotransferase, class V	expressed	20949.0	ATACGA (-23)	COG1104	E	Amino acid transport and metabolism	METABOLISM
+	LMANv2_470102	3602855	3603493	recR	gap repair protein	expressed	3602557.0	ATACGA (-23)	COG0353	L	Replication, recombination and repair	INFORMATION STORAGE AND PROCESSING
-	LMANv2_810010	4587036	4588088	atpB	ATP synthase subunit a	expressed	4588199.0	ATACGA (-25)	COG0356	C	Energy production and conversion	METABOLISM
-	LMANv2_450002	3422991	3423788	panB	3-methyl-2-oxobutanoate hydroxymethyltransferase	expressed	3423859.0	ATACGA (-26)	COG0413	H	Coenzyme transport and metabolism	METABOLISM
+	LMANv2_60021	292124	292882		conserved protein of unknown function	expressed	292019.0	ATACGA (-28)
-	LMANv2_660026	4256132	4258144		conserved membrane protein of unknown function	not expressed	4258256.0	ATACGA (-30)
-	LMANv2_340050	2926283	2926855		conserved protein of unknown function	not expressed	2927114.0	ATACGA (-9)
-	LMANv2_330028	2761237	2762541		conserved protein of unknown function	expressed	2762596.0	ATAGAA (-10)
+	LMANv2_10041	38496	39401	lipA	Lipoyl synthase	expressed	38456.0	ATAGAA (-10)	COG0320	H	Coenzyme transport and metabolism	METABOLISM
-	LMANv2_620007	4151960	4153741		Coenzyme A transferase	expressed	4153935.0	ATAGAA (-10)	COG1788,COG2057	I	Lipid transport and metabolism	METABOLISM
+	LMANv2_310008	2599527	2601023	speE	putative spermidine synthase 1	expressed	2599470.0	ATAGAA (-11)	COG4262	R	General function prediction only	POORLY CHARACTERIZED
-	LMANv2_150030	1253424	1253819		RNA-binding protein	expressed	1253834.0	ATAGAA (-13)	COG0724	R	General function prediction only	POORLY CHARACTERIZED
+	LMANv2_100029	889689	890222		Cupin fold metalloprotein, WbuC family	expressed	889556.0	ATAGAA (-13)
+	LMANv2_150114	1340141	1340767		conserved protein of unknown function	not expressed	1339923.0	ATAGAA (-14)
+	LMANv2_170080	1538287	1538646		Cytochrome C	expressed	1538046.0	ATAGAA (-14)	COG2010	C	Energy production and conversion	METABOLISM
-	LMANv2_260015	2195242	2195424		putative lipoprotein	not expressed	2195672.0	ATAGAA (-15)
-	LMANv2_240144	2143684	2144661	rpoA	DNA-directed RNA polymerase subunit alpha	expressed	2144884.0	ATAGAA (-16)	COG0202	K	Transcription	INFORMATION STORAGE AND PROCESSING
+	LMANv2_280022	2306100	2307215		Response regulator receiver domain protein	expressed	2305900.0	ATAGAA (-17)	COG0784,COG0642	T	Signal transduction mechanisms	CELLULAR PROCESSES AND SIGNALING
-	LMANv2_90093	720758	720973		conserved protein of unknown function	expressed	721270.0	ATAGAA (-17)
-	LMANv2_140004	1204339	1204881	hslV	peptidase component of the HslUV protease	expressed	1205083.0	ATAGAA (-18)	COG5405	O	Posttranslational modification, protein turnover, chaperones	CELLULAR PROCESSES AND SIGNALING
+	LMANv2_490019	3707303	3708106		conserved exported protein of unknown function	expressed	3707121.0	ATAGAA (-18)
+	LMANv2_350039	3013169	3014350		SH3 domain protein	expressed	3013145.0	ATAGAA (-20)
+	LMANv2_100129	1001188	1002000		putative membrane protein	not expressed	1001019.0	ATAGAA (-21)
+	LMANv2_240005	2012149	2013090		Histone deacetylase family protein	expressed	2012121.0	ATAGAA (-21)	['COG0123' 'COG0123']	['B' 'Q']	['Chromatin structure and dynamics'
-	LMANv2_130031	1163663	1163905		conserved protein of unknown function	not expressed	1164054.0	ATAGAA (-22)
-	LMANv2_170055	1515903	1516532		conserved exported protein of unknown function	not expressed	1516737.0	ATAGAA (-22)
-	LMANv2_660054	4282949	4283578		Cytidylyltransferase	expressed	4283869.0	ATAGAA (-22)	COG1083	M	Cell wall/membrane/envelope biogenesis	CELLULAR PROCESSES AND SIGNALING
-	LMANv2_280078	2364408	2364713		conserved protein of unknown function	expressed	2365004.0	ATAGAA (-24)
+	LMANv2_520009	3879433	3879627		conserved protein of unknown function	expressed	3879330.0	ATAGAA (-25)
-	LMANv2_660055	4283583	4284767	wecE	Pyridoxal phosphate-dependent aminotransferase	expressed	4284857.0	ATAGAA (-25)	COG0399	M	Cell wall/membrane/envelope biogenesis	CELLULAR PROCESSES AND SIGNALING
+	LMANv2_120052	1095031	1095354		conserved protein of unknown function	expressed	1094985.0	ATAGAA (-26)
-	LMANv2_300004	2486195	2486458		conserved protein of unknown function	not expressed	2486537.0	ATAGAA (-26)
+	LMANv2_10032	29835	31370	purH	Bifunctional purine biosynthesis protein PurH [Includes: Phosphoribosylaminoimidazolecarboxamide formyltransferase ; IMP cyclohydrolase]	expressed	29759.0	ATAGAA (-26)	COG0138	F	Nucleotide transport and metabolism	METABOLISM
+	LMANv2_50045	261187	261705		conserved protein of unknown function	not expressed	261135.0	ATAGAA (-28)	COG4933	S	Function unknown	POORLY CHARACTERIZED
+	LMANv2_590040	4068184	4069530	ntrX	Nitrogen assimilation regulatory protein NtrX	expressed	4068135.0	ATAGAA (-28)	COG2204	T	Signal transduction mechanisms	CELLULAR PROCESSES AND SIGNALING
-	LMANv2_150066	1291290	1291682		conserved exported protein of unknown function	expressed	1291869.0	ATAGAA (-30)
-	LMANv2_100011	868534	870678		Histidine kinase sensor protein	not expressed	870764.0	ATAGAA (-30)	COG3447,COG0642,COG3920	T	Signal transduction mechanisms	CELLULAR PROCESSES AND SIGNALING
-	LMANv2_200018	1750318	1751091	crt	3-hydroxybutyryl-CoA dehydratase	expressed	1751219.0	ATAGAA (-6)	COG1024	I	Lipid transport and metabolism	METABOLISM
+	LMANv2_210023	1823889	1824404		MepB protein	not expressed	1823863.0	ATAGAA (-6)	COG4815	S	Function unknown	POORLY CHARACTERIZED
-	LMANv2_100024	885414	886661		Uncharacterized RNA methyltransferase LIC_10086	not expressed	886674.0	ATAGAA (-6)	COG2265	J	Translation, ribosomal structure and biogenesis	INFORMATION STORAGE AND PROCESSING
+	LMANv2_220026	1904045	1905118		Ankyrin repeat protein	expressed	1904030.0	ATAGAA (-7)	COG0666	R	General function prediction only	POORLY CHARACTERIZED
-	LMANv2_450022	3443512	3444300		Glycerophosphodiester phosphodiesterase family protein	expressed	3444327.0	ATAGAA (-7)	COG0584	C	Energy production and conversion	METABOLISM
-	LMANv2_510004	3852796	3854259	gatA	Glutamyl-tRNA(Gln) amidotransferase subunit A	expressed	3854288.0	ATAGAA (-8)	COG0154	J	Translation, ribosomal structure and biogenesis	INFORMATION STORAGE AND PROCESSING
-	LMANv2_60111	384128	385039		conserved protein of unknown function	not expressed	385302.0	ATAGAA (-9)
+	LMANv2_460009	3455529	3455762		conserved protein of unknown function	not expressed	3455361.0	ATAGCA (-25)
+	LMANv2_340048	2923597	2925408	guaA	putative GMP synthase [glutamine-hydrolyzing]	expressed	2923539.0	ATAGCA (-26)	COG0518,COG0519	F	Nucleotide transport and metabolism	METABOLISM
+	LMANv2_190069	1732990	1733226	mazE	Transcriptional regulator/antitoxin MazE	expressed	1732980.0	ATAGGA (-10)	COG2336	T	Signal transduction mechanisms	CELLULAR PROCESSES AND SIGNALING
+	LMANv2_460011	3457030	3457638		conserved exported protein of unknown function	expressed	3456887.0	ATAGGA (-11)	COG1196	D	Cell cycle control, cell division, chromosome partitioning	CELLULAR PROCESSES AND SIGNALING
+	LMANv2_120083	1127028	1127858		WGR domain protein	expressed	1127005.0	ATAGGA (-12)	COG3831	S	Function unknown	POORLY CHARACTERIZED
-	LMANv2_440030	3401893	3402258		TfoX N-terminal domain protein	expressed	3402290.0	ATAGGA (-12)	COG3070	K	Transcription	INFORMATION STORAGE AND PROCESSING
+	LMANv2_60117	390600	391229		conserved protein of unknown function	expressed	390415.0	ATAGGA (-12)
-	LMANv2_70044	464724	465005		conserved protein of unknown function	expressed	465036.0	ATAGGA (-12)
+	LMANv2_110031	1030217	1032529		Adenylate/guanylate cyclase	expressed	1030197.0	ATAGGA (-13)	['COG2114' 'COG0055']	['T' 'C']	['Signal transduction mechanisms' 'Energy production and conversion']	['CELLULAR PROCESSES AND SIGNALING' 'METABOLISM']
-	LMANv2_150077	1301118	1301399		conserved protein of unknown function	expressed	1301487.0	ATAGGA (-13)	COG2052	S	Function unknown	POORLY CHARACTERIZED
+	LMANv2_320022	2641908	2642261	rbfA	Ribosome-binding factor A	expressed	2641779.0	ATAGGA (-13)	COG0858	J	Translation, ribosomal structure and biogenesis	INFORMATION STORAGE AND PROCESSING
-	LMANv2_370060	3103968	3104402		conserved protein of unknown function	expressed	3104438.0	ATAGGA (-13)
-	LMANv2_370121	3163862	3165163		conserved protein of unknown function	expressed	3165324.0	ATAGGA (-13)
+	LMANv2_650012	4190940	4191215	rpsF	30S ribosomal protein S6	expressed	4190879.0	ATAGGA (-13)	COG0360	J	Translation, ribosomal structure and biogenesis	INFORMATION STORAGE AND PROCESSING
+	LMANv2_90176	801946	802710	fabG	3-oxoacyl-[acyl-carrier-protein] reductase	expressed	801847.0	ATAGGA (-13)	['COG1028' 'COG1028' 'COG1028']	['I' 'Q' 'R']	['Lipid transport and metabolism'
+	LMANv2_20038	86140	86706		conserved protein of unknown function	expressed	85876.0	ATAGGA (-13)
-	LMANv2_160026	1411365	1411592		conserved protein of unknown function	expressed	1411755.0	ATAGGA (-14)
-	LMANv2_240042	2045295	2046347		Sigma factor regulatory protein, FecR/PupR family	expressed	2046563.0	ATAGGA (-14)
+	LMANv2_50046	262055	262336		protein of unknown function	expressed	261812.0	ATAGGA (-14)	COG0286	V	Defense mechanisms	CELLULAR PROCESSES AND SIGNALING
+	LMANv2_320010	2628060	2629976		conserved exported protein of unknown function	not expressed	2628023.0	ATAGGA (-14)
+	LMANv2_340045	2921488	2922417		putative lipoprotein	expressed	2921461.0	ATAGGA (-14)	COG4254	S	Function unknown	POORLY CHARACTERIZED
+	LMANv2_380011	3192587	3192901		conserved membrane protein of unknown function	expressed	3192417.0	ATAGGA (-14)	COG1502	I	Lipid transport and metabolism	METABOLISM
+	LMANv2_560002	3968364	3969791		Beta-propeller repeat protein	expressed	3968193.0	ATAGGA (-14)
+	LMANv2_830001	4598887	4599561	yfcG	Disulfide-bond oxidoreductase YfcG	expressed	4598856.0	ATAGGA (-14)	COG0625	O	Posttranslational modification, protein turnover, chaperones	CELLULAR PROCESSES AND SIGNALING
-	LMANv2_130033	1165362	1165715	ssb	Single-stranded DNA-binding protein	expressed	1165757.0	ATAGGA (-15)	COG0629	L	Replication, recombination and repair	INFORMATION STORAGE AND PROCESSING
-	LMANv2_280070	2355757	2356437		Succinate:quinone oxidoreductase (SQR)-like protein	expressed	2356534.0	ATAGGA (-15)
+	LMANv2_300041	2533499	2534038		Fimh-like protein	expressed	2533454.0	ATAGGA (-15)
+	LMANv2_470097	3599289	3599504		Transcriptional Coactivator p15	expressed	3599255.0	ATAGGA (-15)
-	LMANv2_490001	3680593	3680973		N-acetylmuramoyl-L-alanine amidase domain protein	expressed	3681082.0	ATAGGA (-15)	COG3023	V	Defense mechanisms	CELLULAR PROCESSES AND SIGNALING
+	LMANv2_120065	1111901	1113271		conserved membrane protein of unknown function	expressed	1111866.0	ATAGGA (-16)	COG1808	S	Function unknown	POORLY CHARACTERIZED
+	LMANv2_120068	1113714	1113986		conserved protein of unknown function	expressed	1113534.0	ATAGGA (-16)
+	LMANv2_170114	1577224	1579626		Thermolysin metallopeptidase, alpha-helical domain protein	expressed	1577143.0	ATAGGA (-16)	COG3227	E	Amino acid transport and metabolism	METABOLISM
+	LMANv2_330012	2744878	2745237		conserved protein of unknown function	expressed	2744718.0	ATAGGA (-16)
-	LMANv2_580010	4011129	4011569		conserved membrane protein of unknown function	expressed	4011592.0	ATAGGA (-16)
+	LMANv2_20009	45356	45703		putative lipoprotein	expressed	45305.0	ATAGGA (-16)
-	LMANv2_560015	3989018	3989902		Pirin family protein	expressed	3989932.0	ATAGGA (-17)	COG1741	R	General function prediction only	POORLY CHARACTERIZED
+	LMANv2_650017	4193821	4195626	aspS	Aspartate--tRNA ligase	expressed	4193780.0	ATAGGA (-17)	COG0173	J	Translation, ribosomal structure and biogenesis	INFORMATION STORAGE AND PROCESSING
+	LMANv2_90153	783962	784783	ole	Fatty-acid desaturase	expressed	783944.0	ATAGGA (-17)	COG1398	I	Lipid transport and metabolism	METABOLISM
+	LMANv2_240054	2062867	2063382	tpx	putative thiol peroxidase	expressed	2062824.0	ATAGGA (-18)	COG2077	O	Posttranslational modification, protein turnover, chaperones	CELLULAR PROCESSES AND SIGNALING
+	LMANv2_10024	25746	26351		Uncharacterized membrane protein HI_1629	expressed	25715.0	ATAGGA (-18)	COG0586	S	Function unknown	POORLY CHARACTERIZED
-	LMANv2_410006	3228147	3228941		putative flagellar hook capping protein	expressed	3228959.0	ATAGGA (-18)	COG1843	N	Cell motility	CELLULAR PROCESSES AND SIGNALING
-	LMANv2_80099	605666	606562		conserved protein of unknown function	expressed	606602.0	ATAGGA (-19)	COG3016	S	Function unknown	POORLY CHARACTERIZED
-	LMANv2_370062	3105976	3106212		conserved protein of unknown function	expressed	3106358.0	ATAGGA (-20)
+	LMANv2_380003	3182788	3183285		conserved membrane protein of unknown function	expressed	3182730.0	ATAGGA (-20)
-	LMANv2_620004	4144999	4145553		conserved protein of unknown function	expressed	4145731.0	ATAGGA (-21)
-	LMANv2_80117	628798	629106		conserved protein of unknown function	not expressed	629160.0	ATAGGA (-23)
+	LMANv2_260043	2223675	2224088		conserved protein of unknown function	not expressed	2223473.0	ATAGGA (-27)
+	LMANv2_310003	2594540	2595820	amtB	ammonium transporter	expressed	2594518.0	ATAGGA (-6)	COG0004	P	Inorganic ion transport and metabolism	METABOLISM
-	LMANv2_130035	1168111	1168668		putative lipoprotein	expressed	1168735.0	ATAGGA (-7)	COG2849	S	Function unknown	POORLY CHARACTERIZED
+	LMANv2_60110	382765	383427		conserved protein of unknown function	expressed	382756.0	ATAGGA (-8)	['COG0500' 'COG0500']	['Q' 'R']	['Secondary metabolites biosynthesis, transport and catabolism'
-	LMANv2_810001	4579219	4581048		conserved protein of unknown function	expressed	4581061.0	ATAGGA (-8)	COG1196	D	Cell cycle control, cell division, chromosome partitioning	CELLULAR PROCESSES AND SIGNALING
-	LMANv2_370092	3125685	3128027		Leptospira interrogans gene, 19kb region containing 5S rRNA protein	expressed	3128076.0	ATAGGA (-9)
-	LMANv2_230012	1952402	1952599		conserved protein of unknown function	not expressed	1952796.0	ATAGTA (-11)	['COG0318' 'COG0318']	['I' 'Q']	['Lipid transport and metabolism'
+	LMANv2_340056	2933208	2934644		FHA domain-containing protein	expressed	2933086.0	ATAGTA (-17)	COG1716	T	Signal transduction mechanisms	CELLULAR PROCESSES AND SIGNALING
-	LMANv2_670012	4343485	4344435	czcD	Co/Zn/Cd efflux pump	not expressed	4344560.0	ATAGTA (-20)	COG1230	P	Inorganic ion transport and metabolism	METABOLISM
+	LMANv2_430009	3328127	3329140	lpxC	UDP-3-O-[3-hydroxymyristoyl] N-acetylglucosamine deacetylase	expressed	3328105.0	ATAGTA (-7)	COG0774	M	Cell wall/membrane/envelope biogenesis	CELLULAR PROCESSES AND SIGNALING
+	LMANv2_330106	2834430	2834819		Response regulator receiver domain protein	expressed	2834180.0	ATAGTA (-8)	COG0784	T	Signal transduction mechanisms	CELLULAR PROCESSES AND SIGNALING
+	LMANv2_210048	1854777	1855019		protein of unknown function	not expressed	1854493.0	ATATGA (-10)
-	LMANv2_170111	1570038	1571549		Predicted thiol oxidoreductase	expressed	1571673.0	ATATGA (-18)	COG3488	C	Energy production and conversion	METABOLISM
-	LMANv2_240117	2115653	2115721		protein of unknown function	expressed	2115800.0	ATATGA (-22)
+	LMANv2_490073	3766051	3766350		conserved protein of unknown function	expressed	3765870.0	ATATGA (-28)
+	LMANv2_480045	3667414	3668325		Transporter, auxin efflux carrier domain protein	not expressed	3667282.0	ATATGA (-30)	COG0679	R	General function prediction only	POORLY CHARACTERIZED
-	LMANv2_200015	1749208	1749696		conserved exported protein of unknown function	not expressed	1749720.0	ATCGGA (-11)	COG1430	S	Function unknown	POORLY CHARACTERIZED
-	LMANv2_130046	1180887	1181996		conserved protein of unknown function	expressed	1182043.0	ATCGGA (-12)
+	LMANv2_120025	1065713	1066003		conserved protein of unknown function	expressed	1065682.0	ATCGGA (-13)	COG2350	S	Function unknown	POORLY CHARACTERIZED
-	LMANv2_320085	2723057	2723854		Transporter, MotA/TolQ/ExbB proton channel family protein	expressed	2723875.0	ATCGGA (-13)	COG0811	U	Intracellular trafficking, secretion, and vesicular transport	CELLULAR PROCESSES AND SIGNALING
+	LMANv2_330079	2810968	2812311		NAD(P)-binding Rossmann-like domain protein	expressed	2810888.0	ATCGGA (-13)	COG1231	E	Amino acid transport and metabolism	METABOLISM
+	LMANv2_20018	57531	58073	dfp	fragment of bifunctional protein [Includes: 4'-phosphopantothenoylcysteine decarboxylase; phosphopantothenoylcysteine synthetase, FMN-binding] (part 1)	expressed	57384.0	ATCGGA (-13)	COG0452	H	Coenzyme transport and metabolism	METABOLISM
-	LMANv2_470079	3582078	3582605		conserved protein of unknown function	expressed	3582623.0	ATCGGA (-14)
+	LMANv2_240107	2109153	2109767	tmk	Thymidylate kinase	not expressed	2109061.0	ATCGGA (-15)	COG0125	F	Nucleotide transport and metabolism	METABOLISM
+	LMANv2_340025	2901251	2902306	ddl	D-alanine--D-alanine ligase	expressed	2901224.0	ATCGGA (-15)	COG1181	M	Cell wall/membrane/envelope biogenesis	CELLULAR PROCESSES AND SIGNALING
+	LMANv2_330017	2752281	2752730		MaoC-like protein	expressed	2752197.0	ATCGGA (-16)	COG2030	I	Lipid transport and metabolism	METABOLISM
-	LMANv2_280005	2286021	2286869		conserved exported protein of unknown function	expressed	2286896.0	ATCGGA (-17)
-	LMANv2_450018	3441181	3441618		Globin, protozoan/cyanobacterial family	expressed	3441687.0	ATCGGA (-17)	COG2346	R	General function prediction only	POORLY CHARACTERIZED
+	LMANv2_160048	1433358	1434269		Nitronate monooxygenase	expressed	1433263.0	ATCGGA (-18)	COG2070	R	General function prediction only	POORLY CHARACTERIZED
-	LMANv2_340046	2922796	2923086		conserved membrane protein of unknown function	not expressed	2923250.0	ATCGGA (-18)	COG4095	S	Function unknown	POORLY CHARACTERIZED
+	LMANv2_540007	3941929	3942396		conserved protein of unknown function	expressed	3941767.0	ATCGGA (-18)
+	LMANv2_450011	3432846	3434171		Adenosine/AMP deaminase	expressed	3432815.0	ATCGGA (-19)	COG1816	F	Nucleotide transport and metabolism	METABOLISM
-	LMANv2_290011	2399825	2400064		conserved protein of unknown function	not expressed	2400107.0	ATCGGA (-21)
+	LMANv2_340080	2957189	2958145		Beta-lactamase family protein	expressed	2957144.0	ATCGGA (-21)	COG1235	R	General function prediction only	POORLY CHARACTERIZED
+	LMANv2_490042	3733474	3735237		putative phosphoglucomutase	expressed	3733434.0	ATCGGA (-21)	COG1109	G	Carbohydrate transport and metabolism	METABOLISM
-	LMANv2_150090	1314502	1315323	fliO	Flagellar biosynthetic protein FliO	expressed	1315441.0	ATCGGA (-22)	COG3190	N	Cell motility	CELLULAR PROCESSES AND SIGNALING
-	LMANv2_300010	2490467	2491312		conserved protein of unknown function	expressed	2491428.0	ATCGGA (-22)
+	LMANv2_590023	4050128	4050976	flaB	Flagellar filament 35 kDa core protein	expressed	4050055.0	ATCGGA (-22)	COG1344	N	Cell motility	CELLULAR PROCESSES AND SIGNALING
+	LMANv2_330095	2825400	2825813		conserved protein of unknown function	expressed	2825145.0	ATCGGA (-24)
-	LMANv2_180027	1645062	1646165	cbiD	putative cobalt-precorrin-6A synthase [deacetylating]	expressed	1646360.0	ATCGGA (-25)	COG1903	H	Coenzyme transport and metabolism	METABOLISM
-	LMANv2_290002	2389730	2390752		Peptidase, M48 family	expressed	2390792.0	ATCGGA (-25)	COG4783	R	General function prediction only	POORLY CHARACTERIZED
-	LMANv2_200020	1752456	1752851		conserved protein of unknown function	not expressed	1752950.0	ATCGGA (-26)
-	LMANv2_810013	4589625	4589888		conserved protein of unknown function	expressed	4590100.0	ATCGGA (-26)
+	LMANv2_40013	182301	182429		conserved protein of unknown function	not expressed	182122.0	ATCGGA (-27)
-	LMANv2_470040	3542015	3543646		DNA-binding helix-turn-helix protein	not expressed	3543672.0	ATCGGA (-6)	['COG2207' 'COG0477' 'COG0477' 'COG0477' 'COG0477']	['K' 'E' 'G' 'P' 'R']	['Transcription' 'Amino acid transport and metabolism'
+	LMANv2_80020	523312	524607	lpxB	Lipid-A-disaccharide synthase	expressed	523243.0	ATCGGA (-7)	COG0763	M	Cell wall/membrane/envelope biogenesis	CELLULAR PROCESSES AND SIGNALING
-	LMANv2_320045	2681216	2681536		conserved protein of unknown function	expressed	2681599.0	ATGGAG (-11)	COG3123	S	Function unknown	POORLY CHARACTERIZED
-	LMANv2_tRNA35	121887	121958			expressed	122037.0	ATGGAG (-13)
+	LMANv2_190047	1702679	1703056		conserved protein of unknown function	not expressed	1702666.0	ATGGAG (-13)
-	LMANv2_480011	3629268	3629714		conserved membrane protein of unknown function	expressed	3629950.0	ATGGAG (-13)
+	LMANv2_470041	3544143	3545111		conserved membrane protein of unknown function	expressed	3544016.0	ATGGAG (-16)	COG3329	R	General function prediction only	POORLY CHARACTERIZED
-	LMANv2_100110	975111	975848		putative lipoprotein	expressed	975864.0	ATGGAG (-16)
+	LMANv2_190035	1689521	1689664		conserved protein of unknown function	expressed	1689244.0	ATGGGA (-10)
+	LMANv2_110008	1008101	1009003		conserved protein of unknown function	not expressed	1008082.0	ATGGGA (-11)	COG1090	R	General function prediction only	POORLY CHARACTERIZED
-	LMANv2_660071	4301166	4301570		WxcM-like protein	expressed	4301721.0	ATGGGA (-13)
-	LMANv2_410038	3258691	3259128		Ferric uptake regulator family protein	expressed	3259159.0	ATGGGA (-15)	COG0735	P	Inorganic ion transport and metabolism	METABOLISM
+	LMANv2_90020	654721	655236		conserved protein of unknown function	expressed	654486.0	ATGGGA (-23)
-	LMANv2_710011	4441013	4442044		putative chlorophyll synthesis pathway protein BchC	expressed	4442075.0	ATGGGA (-6)	['COG1063' 'COG1063']	['E' 'R']	['Amino acid transport and metabolism' 'General function prediction only']	['METABOLISM' 'POORLY CHARACTERIZED']
+	LMANv2_280067	2352241	2352690		conserved protein of unknown function	expressed	2352189.0	ATGTAA (-22)
+	LMANv2_490023	3712625	3713272		Phosphorylase domain protein	expressed	3712527.0	ATGTAA (-24)
-	LMANv2_140002	1202596	1202754		conserved protein of unknown function	not expressed	1203018.0	ATGTAA (-28)
-	LMANv2_50036	250057	250332		protein of unknown function	not expressed	250537.0	ATGTGA (-25)
-	LMANv2_30015	147362	147682		conserved protein of unknown function	not expressed	147777.0	ATTAGG (-8)
-	LMANv2_150136	1362591	1363064		Rod binding protein	expressed	1363295.0	ATTGGA (-12)	['COG3951' 'COG3951' 'COG3951']	['M' 'N' 'O']	['Cell wall/membrane/envelope biogenesis' 'Cell motility'
-	LMANv2_200035	1768084	1769355		MgsA AAA+ ATPase family protein	expressed	1769595.0	ATTGGA (-12)	COG2256	L	Replication, recombination and repair	INFORMATION STORAGE AND PROCESSING
-	LMANv2_490012	3693541	3694338		ATPase	expressed	3694382.0	ATTGGA (-12)	COG0714	R	General function prediction only	POORLY CHARACTERIZED
-	LMANv2_100089	953760	954464		conserved membrane protein of unknown function	expressed	954520.0	ATTGGA (-12)	COG3748	S	Function unknown	POORLY CHARACTERIZED
+	LMANv2_120024	1064475	1065692		Leucine rich repeat protein	not expressed	1064387.0	ATTGGA (-13)	COG4886	S	Function unknown	POORLY CHARACTERIZED
-	LMANv2_100080	943809	944309		conserved protein of unknown function	expressed	944448.0	ATTGGA (-13)
+	LMANv2_150133	1358243	1358881		SAM-dependent methyltransferase	expressed	1357996.0	ATTGGA (-14)	['COG0500' 'COG0500']	['Q' 'R']	['Secondary metabolites biosynthesis, transport and catabolism'
-	LMANv2_370005	3048900	3049628		conserved protein of unknown function	expressed	3049643.0	ATTGGA (-14)
-	LMANv2_450004	3424218	3425075		IstB-like ATP-binding protein	expressed	3425214.0	ATTGGA (-15)	COG1484	L	Replication, recombination and repair	INFORMATION STORAGE AND PROCESSING
+	LMANv2_610018	4130871	4131215		conserved protein of unknown function	expressed	4130618.0	ATTGGA (-15)	COG1694	R	General function prediction only	POORLY CHARACTERIZED
-	LMANv2_660025	4254638	4255927		conserved membrane protein of unknown function	not expressed	4256159.0	ATTGGA (-15)	COG0531	E	Amino acid transport and metabolism	METABOLISM
-	LMANv2_230050	1991015	1991749		conserved exported protein of unknown function	expressed	1991771.0	ATTGGA (-16)
-	LMANv2_440044	3415515	3416969		conserved protein of unknown function	expressed	3416994.0	ATTGGA (-16)
-	LMANv2_470089	3590841	3591170		conserved protein of unknown function	expressed	3591356.0	ATTGGA (-17)
+	LMANv2_470101	3602560	3602907		Nucleoid-associated protein LA_4332	expressed	3602425.0	ATTGGA (-17)	COG0718	S	Function unknown	POORLY CHARACTERIZED
-	LMANv2_90096	723107	724117		conserved protein of unknown function	expressed	724347.0	ATTGGA (-17)
-	LMANv2_490059	3750040	3751086		Thioredoxin-like domain protein	expressed	3751135.0	ATTGGA (-18)	COG1651	O	Posttranslational modification, protein turnover, chaperones	CELLULAR PROCESSES AND SIGNALING
-	LMANv2_240021	2025134	2026765		Methylase	expressed	2026854.0	ATTGGA (-20)	['COG0827' 'COG0286']	['L' 'V']	['Replication, recombination and repair' 'Defense mechanisms']	['INFORMATION STORAGE AND PROCESSING' 'CELLULAR PROCESSES AND SIGNALING']
+	LMANv2_460010	3456005	3457000		conserved exported protein of unknown function	expressed	3455743.0	ATTGGA (-20)
+	LMANv2_240003	2008613	2009413		3-hydroxybutyryl-CoA dehydratase	expressed	2008494.0	ATTGGA (-21)	COG1024	I	Lipid transport and metabolism	METABOLISM
+	LMANv2_320031	2652515	2657011	gltB	Glutamate synthase [NADPH] large chain	expressed	2652427.0	ATTGGA (-24)	COG0067,COG0069,COG0070	E	Amino acid transport and metabolism	METABOLISM
-	LMANv2_20027	67700	70867		RND transporter, HAE1 family	not expressed	70923.0	ATTGGA (-24)	COG0841	V	Defense mechanisms	CELLULAR PROCESSES AND SIGNALING
-	LMANv2_340006	2883620	2884369		Menaquinone biosynthesis protein	expressed	2884506.0	ATTGGA (-27)	COG1427	R	General function prediction only	POORLY CHARACTERIZED
-	LMANv2_340072	2950594	2950845	bolA	BolA-like protein	not expressed	2950870.0	ATTGGA (-6)	COG0271	T	Signal transduction mechanisms	CELLULAR PROCESSES AND SIGNALING
-	LMANv2_670044	4379753	4379953		conserved protein of unknown function	not expressed	4380085.0	ATTGGA (-7)
-	LMANv2_330042	2776957	2777424		conserved exported protein of unknown function	expressed	2777457.0	ATTGGA (-9)
+	LMANv2_240139	2136803	2137948		conserved membrane protein of unknown function	not expressed	2136746.0	CAAAGG (-13)	COG4299	S	Function unknown	POORLY CHARACTERIZED
-	LMANv2_60121	394156	396696	tlyB	Hemolysin B	expressed	396723.0	CAAAGG (-13)	COG0542	O	Posttranslational modification, protein turnover, chaperones	CELLULAR PROCESSES AND SIGNALING
-	LMANv2_320007	2623055	2623759	mtnC	Enolase-phosphatase E1	expressed	2623961.0	CAAAGG (-15)	COG4229	C	Energy production and conversion	METABOLISM
-	LMANv2_480030	3647649	3650495		Type III restriction enzyme, res subunit	not expressed	3650681.0	CAAAGG (-15)	['COG0553' 'COG0553']	['K' 'L']	['Transcription' 'Replication, recombination and repair']	['INFORMATION STORAGE AND PROCESSING' 'INFORMATION STORAGE AND PROCESSING']
-	LMANv2_200036	1769352	1769579		conserved protein of unknown function	expressed	1769595.0	CAAAGG (-16)
-	LMANv2_240147	2145732	2146109	rpsM	30S ribosomal subunit protein S13	expressed	2146142.0	CAAAGG (-18)	COG0099	J	Translation, ribosomal structure and biogenesis	INFORMATION STORAGE AND PROCESSING
+	LMANv2_20034	81044	82069		conserved protein of unknown function	not expressed	80887.0	CAAAGG (-6)
-	LMANv2_320072	2713191	2713607		conserved protein of unknown function	expressed	2713845.0	CAAGGA (-11)	COG2402	R	General function prediction only	POORLY CHARACTERIZED
+	LMANv2_270014	2260850	2262238		Transporter, SSS family	not expressed	2260762.0	CAAGGA (-12)	['COG0591' 'COG0591']	['E' 'R']	['Amino acid transport and metabolism' 'General function prediction only']	['METABOLISM' 'POORLY CHARACTERIZED']
+	LMANv2_290051	2437233	2438984		conserved membrane protein of unknown function	not expressed	2437076.0	CAAGGA (-12)
-	LMANv2_370049	3095388	3096110		conserved protein of unknown function	expressed	3096341.0	CAAGGA (-12)
-	LMANv2_500005	3768161	3769999		conserved protein of unknown function	expressed	3770280.0	CAAGGA (-12)
+	LMANv2_590042	4070371	4072314	priA	Primosomal protein N'	not expressed	4070189.0	CAAGGA (-12)	COG1198	L	Replication, recombination and repair	INFORMATION STORAGE AND PROCESSING
+	LMANv2_90040	672747	672953		conserved protein of unknown function	expressed	672734.0	CAAGGA (-12)
+	LMANv2_110016	1017606	1017827		Tetratricopeptide repeat protein	expressed	1017519.0	CAAGGA (-13)	COG0457	R	General function prediction only	POORLY CHARACTERIZED
-	LMANv2_240067	2073928	2074788		3-demethylubiquinone-9 3-methyltransferase	expressed	2074811.0	CAAGGA (-13)	COG3865	S	Function unknown	POORLY CHARACTERIZED
+	LMANv2_50019	230156	231523		Flavin-binding monooxygenase-like protein	expressed	230090.0	CAAGGA (-13)	COG2072	P	Inorganic ion transport and metabolism	METABOLISM
+	LMANv2_330058	2790859	2791467	cysG	Siroheme synthase	not expressed	2790792.0	CAAGGA (-13)	COG1648	H	Coenzyme transport and metabolism	METABOLISM
-	LMANv2_560003	3970872	3972212		conserved exported protein of unknown function	expressed	3972226.0	CAAGGA (-13)
+	LMANv2_60136	407075	407989		ABC transporter, ATP-binding protein	expressed	406916.0	CAAGGA (-13)	COG1131	V	Defense mechanisms	CELLULAR PROCESSES AND SIGNALING
+	LMANv2_590058	4081990	4082187		conserved protein of unknown function	expressed	4081939.0	CAAGGA (-13)
+	LMANv2_90188	813729	816659		Adenylate/guanylate cyclase catalytic domain protein	not expressed	813682.0	CAAGGA (-13)	['COG1196' 'COG0840,COG2114' 'COG0840' 'COG0419']	['D' 'T' 'N' 'L']	['Cell cycle control, cell division, chromosome partitioning'
+	LMANv2_100108	972824	973384		Surface exposed lipoprotein	expressed	972800.0	CAAGGA (-13)
-	LMANv2_150154	1379926	1381215		Metallopeptidase family M24	expressed	1381433.0	CAAGGA (-14)	COG0006	E	Amino acid transport and metabolism	METABOLISM
+	LMANv2_150157	1383522	1383989	bfr	Bacterioferritin	expressed	1383504.0	CAAGGA (-14)	COG2193	P	Inorganic ion transport and metabolism	METABOLISM
+	LMANv2_240136	2134142	2135368	dapL	LL-diaminopimelate aminotransferase	expressed	2133843.0	CAAGGA (-14)	COG0436	E	Amino acid transport and metabolism	METABOLISM
-	LMANv2_290016	2402994	2403839	flaB	Flagellar filament 35 kDa core protein	expressed	2403979.0	CAAGGA (-14)	COG1344	N	Cell motility	CELLULAR PROCESSES AND SIGNALING
-	LMANv2_320089	2729260	2730642		conserved exported protein of unknown function	expressed	2730678.0	CAAGGA (-14)	COG3210	U	Intracellular trafficking, secretion, and vesicular transport	CELLULAR PROCESSES AND SIGNALING
-	LMANv2_370100	3135493	3136020	nuoI	NADH-quinone oxidoreductase subunit I	expressed	3136072.0	CAAGGA (-14)	COG1143	C	Energy production and conversion	METABOLISM
+	LMANv2_80091	595488	595934		conserved exported protein of unknown function	expressed	595455.0	CAAGGA (-14)
-	LMANv2_220035	1918198	1918725		conserved protein of unknown function	expressed	1918863.0	CAAGGA (-15)
-	LMANv2_290066	2456911	2460231		Heavy metal efflux pump, CzcA family	not expressed	2460288.0	CAAGGA (-15)	COG3696	P	Inorganic ion transport and metabolism	METABOLISM
-	LMANv2_80049	551280	551555		conserved protein of unknown function	expressed	551847.0	CAAGGA (-15)
-	LMANv2_320015	2633672	2634283		conserved protein of unknown function	expressed	2634545.0	CAAGGA (-16)
+	LMANv2_590029	4056877	4057890	rfaE	fragment of fused heptose 7-phosphate kinase ; heptose 1-phosphate adenyltransferase (part 1)	expressed	4056840.0	CAAGGA (-16)	COG2870	M	Cell wall/membrane/envelope biogenesis	CELLULAR PROCESSES AND SIGNALING
+	LMANv2_200014	1748502	1749107		conserved exported protein of unknown function	expressed	1748474.0	CAAGGA (-17)
-	LMANv2_440039	3407862	3409298		putative alginate O-acetyltransferase AlgI	not expressed	3409444.0	CAAGGA (-17)	COG1696	M	Cell wall/membrane/envelope biogenesis	CELLULAR PROCESSES AND SIGNALING
-	LMANv2_50021	231948	232961		Alcohol dehydrogenase	expressed	232986.0	CAAGGA (-18)	['COG0604' 'COG0604']	['C' 'R']	['Energy production and conversion' 'General function prediction only']	['METABOLISM' 'POORLY CHARACTERIZED']
+	LMANv2_290006	2393681	2394919		conserved exported protein of unknown function	expressed	2393629.0	CAAGGA (-19)
-	LMANv2_370059	3103512	3103922		conserved protein of unknown function	expressed	3104058.0	CAAGGA (-20)
+	LMANv2_750013	4536294	4536737		TRL-like family protein	expressed	4536223.0	CAAGGA (-20)
+	LMANv2_100127	999487	1000248	soj	Sporulation initiation inhibitor protein Soj	expressed	999366.0	CAAGGA (-20)	COG1192	D	Cell cycle control, cell division, chromosome partitioning	CELLULAR PROCESSES AND SIGNALING
+	LMANv2_170008	1470550	1470774		conserved protein of unknown function	expressed	1470522.0	CAAGGA (-21)	COG1582	N	Cell motility	CELLULAR PROCESSES AND SIGNALING
-	LMANv2_150142	1367252	1367383		protein of unknown function	expressed	1367569.0	CAAGGA (-22)
-	LMANv2_100114	981942	982406		conserved protein of unknown function	expressed	982592.0	CAAGGA (-23)	COG5512	R	General function prediction only	POORLY CHARACTERIZED
+	LMANv2_330011	2744351	2744860		RNA polymerase ECF-type sigma factor	expressed	2744265.0	CAAGGA (-25)	COG1595	K	Transcription	INFORMATION STORAGE AND PROCESSING
-	LMANv2_470105	3605469	3606317		Cystine-binding periplasmic protein	expressed	3606578.0	CAAGGA (-25)	['COG0834' 'COG0834']	['E' 'T']	['Amino acid transport and metabolism' 'Signal transduction mechanisms']	['METABOLISM' 'CELLULAR PROCESSES AND SIGNALING']
-	LMANv2_810002	4581061	4581366		conserved protein of unknown function	expressed	4581392.0	CAAGGA (-26)	COG1555	L	Replication, recombination and repair	INFORMATION STORAGE AND PROCESSING
-	LMANv2_370097	3132577	3133950		conserved protein of unknown function	expressed	3134098.0	CAAGGA (-27)	COG1196	D	Cell cycle control, cell division, chromosome partitioning	CELLULAR PROCESSES AND SIGNALING
+	LMANv2_460006	3452153	3453250		Pseudouridine synthase	not expressed	3451882.0	CAAGGA (-27)	COG0564	J	Translation, ribosomal structure and biogenesis	INFORMATION STORAGE AND PROCESSING
+	LMANv2_280045	2329180	2329452		conserved protein of unknown function	not expressed	2328937.0	CAAGGA (-29)
+	LMANv2_80068	568647	569057		Polymer-forming cytoskeletal family protein	expressed	568596.0	CAGGAG (-12)	COG1664	M	Cell wall/membrane/envelope biogenesis	CELLULAR PROCESSES AND SIGNALING
-	LMANv2_490052	3743525	3744271		Platelet-activating factor acetylhydrolase	expressed	3744293.0	CAGGAG (-19)	COG2755	E	Amino acid transport and metabolism	METABOLISM
-	LMANv2_170119	1584174	1586312	ppk	Polyphosphate kinase	expressed	1586444.0	CAGGTA (-10)	COG0855	P	Inorganic ion transport and metabolism	METABOLISM
+	LMANv2_330005	2738417	2738767		conserved protein of unknown function	not expressed	2738242.0	CAGGTA (-10)
-	LMANv2_650031	4210299	4210634	secG	Preprotein translocase, SecG subunit	expressed	4210650.0	CAGGTA (-11)	COG1314	U	Intracellular trafficking, secretion, and vesicular transport	CELLULAR PROCESSES AND SIGNALING
-	LMANv2_130058	1197597	1199231	ybiT	putative transporter fused subunits of ABC superfamily: ATP-binding components	expressed	1199247.0	CAGGTA (-12)	COG0488	R	General function prediction only	POORLY CHARACTERIZED
+	LMANv2_110021	1020014	1020760	pyrH	uridylate kinase	expressed	1019763.0	CAGGTG (-21)	COG0528	F	Nucleotide transport and metabolism	METABOLISM
+	LMANv2_20006	42667	43446	lpxA	Acyl-[acyl-carrier-protein]--UDP-N-acetylglucosamine O-acyltransferase	expressed	42647.0	CGAGGT (-10)	COG1043	M	Cell wall/membrane/envelope biogenesis	CELLULAR PROCESSES AND SIGNALING
+	LMANv2_290025	2410904	2411878	acoB	Pyruvate dehydrogenase beta subunit	expressed	2410765.0	CGGAGG (-13)	COG0022	C	Energy production and conversion	METABOLISM
+	LMANv2_460007	3453247	3454653	nhaC	Na+/H+ antiporter NhaC	not expressed	3453221.0	CGGAGG (-13)	COG1757	C	Energy production and conversion	METABOLISM
-	LMANv2_240082	2088206	2088979	coaX	Type III pantothenate kinase	expressed	2089129.0	CGGAGG (-27)	COG1521	K	Transcription	INFORMATION STORAGE AND PROCESSING
-	LMANv2_150002	1220058	1220948		Alpha/beta hydrolase family protein	expressed	1221086.0	CGGTAA (-22)	COG0596	R	General function prediction only	POORLY CHARACTERIZED
+	LMANv2_310001	2593860	2594033		conserved protein of unknown function	not expressed	2593803.0	CGTAAT (-17)
-	LMANv2_600012	4108952	4109092		protein of unknown function	not expressed	4109207.0	CGTAAT (-21)
-	LMANv2_660056	4284789	4287050		NeuB family protein	expressed	4287082.0	CGTAAT (-25)	['COG2089' 'COG1082' 'COG0517']	['M' 'G' 'R']	['Cell wall/membrane/envelope biogenesis'
+	LMANv2_90179	804608	805195		MutT-like protein	not expressed	804588.0	CGTGAT (-8)	COG1051	F	Nucleotide transport and metabolism	METABOLISM
+	LMANv2_320019	2637385	2637873	rimP	Ribosome maturation factor RimP	expressed	2637332.0	CTAAGG (-13)	COG0779	S	Function unknown	POORLY CHARACTERIZED
-	LMANv2_410061	3282276	3282518		conserved protein of unknown function	expressed	3282600.0	CTAAGG (-13)
-	LMANv2_660082	4311885	4312736		RmlD substrate binding domain protein	expressed	4312941.0	CTAAGG (-14)	COG1091	M	Cell wall/membrane/envelope biogenesis	CELLULAR PROCESSES AND SIGNALING
+	LMANv2_330136	2867432	2867974		MORN repeat protein	expressed	2867261.0	CTAAGG (-16)	COG4642	S	Function unknown	POORLY CHARACTERIZED
-	LMANv2_370052	3098240	3098602		conserved protein of unknown function	expressed	3098748.0	CTAAGG (-16)
+	LMANv2_70060	484092	484892		MCE-related protein	not expressed	484072.0	CTAATC (-11)	COG1463	Q	Secondary metabolites biosynthesis, transport and catabolism	METABOLISM
+	LMANv2_480024	3641718	3641837		conserved protein of unknown function	not expressed	3641655.0	CTAATC (-30)
+	LMANv2_490022	3710701	3712638		AMP-binding enzyme	expressed	3710488.0	CTAATC (-9)	COG1022	I	Lipid transport and metabolism	METABOLISM
-	LMANv2_150080	1302859	1304844		Predicted polymerase	expressed	1305021.0	CTAGGA (-14)	COG1315	L	Replication, recombination and repair	INFORMATION STORAGE AND PROCESSING
+	LMANv2_330121	2854798	2855580		DKNYY domain protein	expressed	2854770.0	CTAGGA (-14)
-	LMANv2_370095	3130559	3131209	frnE	Polyketide synthase	expressed	3131242.0	CTAGGA (-14)	COG2761	Q	Secondary metabolites biosynthesis, transport and catabolism	METABOLISM
+	LMANv2_280011	2290724	2292319	mviN	Protein MurJ homolog	not expressed	2290553.0	CTAGGA (-15)	COG0728	R	General function prediction only	POORLY CHARACTERIZED
-	LMANv2_560004	3973060	3973605	ybcL	putative kinase inhibitor; DLP12 prophage	expressed	3973627.0	CTAGGA (-19)	COG1881	R	General function prediction only	POORLY CHARACTERIZED
-	LMANv2_100111	976440	977429	dusB	tRNA-dihydrouridine synthase B	expressed	977577.0	CTAGGA (-19)	COG0042	J	Translation, ribosomal structure and biogenesis	INFORMATION STORAGE AND PROCESSING
-	LMANv2_280090	2380268	2381047	tatC	Sec-independent protein translocase protein TatC	expressed	2381302.0	CTAGGA (-6)	COG0805	U	Intracellular trafficking, secretion, and vesicular transport	CELLULAR PROCESSES AND SIGNALING
-	LMANv2_90053	681490	681876	speH	S-adenosylmethionine decarboxylase proenzyme	expressed	681910.0	CTAGGA (-7)	COG1586	E	Amino acid transport and metabolism	METABOLISM
-	LMANv2_370088	3123763	3123987	yidD	hypothetical protein	expressed	3124178.0	CTGATC (-17)	COG0759	S	Function unknown	POORLY CHARACTERIZED
+	LMANv2_100075	938132	938671		NusG-like transcription termination/antitermination factor protein	expressed	937959.0	CTGATC (-28)	COG0250	K	Transcription	INFORMATION STORAGE AND PROCESSING
-	LMANv2_660063	4292897	4293931	legI	N,N'-diacetyllegionaminic acid synthase	expressed	4294083.0	CTGATC (-6)	COG2089	M	Cell wall/membrane/envelope biogenesis	CELLULAR PROCESSES AND SIGNALING
-	LMANv2_410004	3224509	3226491		GAF domain protein	expressed	3226498.0	CTGATC (-7)	['COG2206,COG3437' 'COG3437']	['T' 'K']	['Signal transduction mechanisms' 'Transcription']	['CELLULAR PROCESSES AND SIGNALING' 'INFORMATION STORAGE AND PROCESSING']
+	LMANv2_130006	1135337	1135579		conserved protein of unknown function	not expressed	1135050.0	CTTAGG (-18)
+	LMANv2_230056	1995865	1997415		Beta-propeller repeat protein	expressed	1995688.0	CTTAGG (-19)
-	LMANv2_30017	148554	148670		protein of unknown function	expressed	148810.0	CTTAGG (-24)
-	LMANv2_490068	3760776	3761681		conserved protein of unknown function	expressed	3761978.0	GAAAAG (-14)	COG2017	G	Carbohydrate transport and metabolism	METABOLISM
+	LMANv2_170024	1483800	1484111		putative naphthalene 1,2-dioxygenase system ferredoxin subunit	expressed	1483669.0	GAAAAG (-19)	['COG2146' 'COG2146']	['P' 'R']	['Inorganic ion transport and metabolism'
-	LMANv2_230019	1957793	1959109		HEAT repeat protein	not expressed	1959324.0	GAAAAG (-22)	COG1413	C	Energy production and conversion	METABOLISM
-	LMANv2_150078	1301399	1302451		conserved protein of unknown function	expressed	1302530.0	GAAAAG (-7)
+	LMANv2_280009	2288618	2289781		conserved protein of unknown function	expressed	2288458.0	GAAAAG (-9)
-	LMANv2_660015	4243292	4243459		protein of unknown function	not expressed	4243530.0	GAAAAG (-9)
-	LMANv2_660004	4230491	4231375	rmlA	dTDP-glucose pyrophosphorylase (glucose-1-phosphate thymidylyltransferase)	expressed	4231624.0	GAAACG (-10)	COG1209	M	Cell wall/membrane/envelope biogenesis	CELLULAR PROCESSES AND SIGNALING
+	LMANv2_40010	180721	180867		conserved protein of unknown function	not expressed	180709.0	GAAACG (-11)
+	LMANv2_220053	1939753	1941033		Glycosyl hydrolase, family 18	not expressed	1939716.0	GAAACG (-22)	COG3858	R	General function prediction only	POORLY CHARACTERIZED
-	LMANv2_330111	2840241	2840723	coaD	Phosphopantetheine adenylyltransferase	expressed	2840777.0	GAAACG (-23)	COG0669	H	Coenzyme transport and metabolism	METABOLISM
-	LMANv2_120021	1059147	1060829	ilvD	Dihydroxy-acid dehydratase	expressed	1060882.0	GAAACG (-28)	['COG0129' 'COG0129']	['E' 'G']	['Amino acid transport and metabolism'
-	LMANv2_60022	293435	295573		7TM diverse intracellular signaling	not expressed	295581.0	GAAACG (-8)	COG2114	T	Signal transduction mechanisms	CELLULAR PROCESSES AND SIGNALING
+	LMANv2_480006	3617976	3619802		Peptidase, M23 domain protein	expressed	3617905.0	GAAAGG (-10)	COG0739	M	Cell wall/membrane/envelope biogenesis	CELLULAR PROCESSES AND SIGNALING
+	LMANv2_170146	1615197	1615358		protein of unknown function	expressed	1614915.0	GAAAGG (-11)
+	LMANv2_480019	3636504	3637841		Vacuole effluxer Atg22-like protein	expressed	3636478.0	GAAAGG (-12)	COG2270	R	General function prediction only	POORLY CHARACTERIZED
+	LMANv2_590008	4030765	4032417		Carboxyl transferase domain protein	expressed	4030735.0	GAAAGG (-13)	COG4799	I	Lipid transport and metabolism	METABOLISM
+	LMANv2_160018	1402479	1403501	mreB	cell wall structural complex MreBCD, actin-like component MreB	expressed	1402393.0	GAAAGG (-14)	COG1077	D	Cell cycle control, cell division, chromosome partitioning	CELLULAR PROCESSES AND SIGNALING
+	LMANv2_410074	3294753	3296153		Cytidine and deoxycytidylate deaminase zinc-binding region	expressed	3294587.0	GAAAGG (-16)	COG0117,COG1985	H	Coenzyme transport and metabolism	METABOLISM
+	LMANv2_60107	379225	379614		Pentapeptide repeat protein	not expressed	379204.0	GAAAGG (-16)	COG1357	S	Function unknown	POORLY CHARACTERIZED
-	LMANv2_80052	553737	554081		conserved protein of unknown function	not expressed	554102.0	GAAAGG (-16)
+	LMANv2_810017	4591788	4592339		Transcriptional regulator	expressed	4591645.0	GAAAGG (-28)	COG1309	K	Transcription	INFORMATION STORAGE AND PROCESSING
+	LMANv2_190044	1701103	1701327		conserved protein of unknown function	not expressed	1700964.0	GAAAGG (-9)
+	LMANv2_540014	3950070	3951554		GHKL domain protein	expressed	3949828.0	GAAATC (-19)	COG0642	T	Signal transduction mechanisms	CELLULAR PROCESSES AND SIGNALING
-	LMANv2_500043	3814137	3814850	lolD	outer membrane-specific lipoprotein transporter subunit ; ATP-binding component of ABC superfamily	not expressed	3814948.0	GAAATC (-22)	COG1136	V	Defense mechanisms	CELLULAR PROCESSES AND SIGNALING
+	LMANv2_280013	2292562	2297178		conserved exported protein of unknown function	not expressed	2292325.0	GAAATC (-26)
+	LMANv2_90129	759396	759848		conserved protein of unknown function	expressed	759123.0	GAAATC (-26)
+	LMANv2_540012	3946943	3949615		PAS domain S-box protein	expressed	3946926.0	GAAATC (-8)	COG2202,COG0642	T	Signal transduction mechanisms	CELLULAR PROCESSES AND SIGNALING
-	LMANv2_460017	3466610	3467122		Acetyltransferase, GNAT family	expressed	3467217.0	GAAATC (-9)	['COG0454' 'COG0454']	['K' 'R']	['Transcription' 'General function prediction only']	['INFORMATION STORAGE AND PROCESSING' 'POORLY CHARACTERIZED']
-	LMANv2_230021	1961189	1961605	nusB	N utilization substance protein B homolog	expressed	1961736.0	GAAATG (-30)	COG0781	K	Transcription	INFORMATION STORAGE AND PROCESSING
-	LMANv2_470039	3540632	3541789		Sigma factor regulatory protein, FecR/PupR family	not expressed	3541892.0	GAAATG (-8)
-	LMANv2_590011	4035997	4037040	cheB	fused chemotaxis regulator ; protein-glutamate methylesterase in two-component regulatory system with CheA	not expressed	4037113.0	GAACGG (-17)	['COG2201' 'COG2201']	['N' 'T']	['Cell motility' 'Signal transduction mechanisms']	['CELLULAR PROCESSES AND SIGNALING' 'CELLULAR PROCESSES AND SIGNALING']
-	LMANv2_180010	1627296	1627796		ECF sigma factor	expressed	1627819.0	GAAGGA (-10)	COG1595	K	Transcription	INFORMATION STORAGE AND PROCESSING
+	LMANv2_tRNA8	2181966	2182037			expressed	2181931.0	GAAGGA (-11)
+	LMANv2_780005	4563475	4563933		Glyoxalase-like domain protein	expressed	4563446.0	GAAGGA (-11)	COG0346	E	Amino acid transport and metabolism	METABOLISM
+	LMANv2_260011	2193598	2193972	rpsL	30S ribosomal protein S12	expressed	2193567.0	GAAGGA (-12)	COG0048	J	Translation, ribosomal structure and biogenesis	INFORMATION STORAGE AND PROCESSING
+	LMANv2_260063	2241932	2243107		putative acyl-CoA dehydrogenase	expressed	2241874.0	GAAGGA (-12)	COG1960	I	Lipid transport and metabolism	METABOLISM
+	LMANv2_650021	4199503	4200285	recO	DNA repair protein RecO	not expressed	4199303.0	GAAGGA (-12)	COG1381	L	Replication, recombination and repair	INFORMATION STORAGE AND PROCESSING
+	LMANv2_280071	2356710	2358236		Oxidoreductase, aldo/keto reductase family protein	expressed	2356508.0	GAAGGA (-13)	COG0667	C	Energy production and conversion	METABOLISM
-	LMANv2_370048	3093884	3095395		conserved protein of unknown function	expressed	3095418.0	GAAGGA (-13)
-	LMANv2_610006	4115817	4116122		conserved protein of unknown function	expressed	4116154.0	GAAGGA (-13)	COG0718	S	Function unknown	POORLY CHARACTERIZED
+	LMANv2_240041	2044650	2045120		conserved protein of unknown function	expressed	2044632.0	GAAGGA (-14)
-	LMANv2_240174	2161409	2162635		conserved protein of unknown function	expressed	2162881.0	GAAGGA (-14)	COG0419	L	Replication, recombination and repair	INFORMATION STORAGE AND PROCESSING
+	LMANv2_330117	2849228	2851603		Thermolysin metallopeptidase, alpha-helical domain protein	expressed	2849112.0	GAAGGA (-14)	COG3227	E	Amino acid transport and metabolism	METABOLISM
-	LMANv2_660088	4316466	4317470		Transketolase C-terminal subunit	expressed	4317547.0	GAAGGA (-14)	COG3958	G	Carbohydrate transport and metabolism	METABOLISM
-	LMANv2_30012	145504	146283		putative hemolysin	expressed	146309.0	GAAGGA (-15)	COG3176	R	General function prediction only	POORLY CHARACTERIZED
-	LMANv2_240061	2070034	2070906	proB	Glutamate 5-kinase	expressed	2070957.0	GAAGGA (-15)	COG0263	E	Amino acid transport and metabolism	METABOLISM
+	LMANv2_340034	2911109	2911645	fliN	Flagellar motor switch protein FliN	expressed	2911083.0	GAAGGA (-15)	['COG1886' 'COG1886' 'COG2931']	['N' 'U' 'Q']	['Cell motility'
+	LMANv2_170144	1612422	1613207		conserved protein of unknown function	expressed	1612177.0	GAAGGA (-16)
-	LMANv2_260017	2196321	2197226	thiL	Thiamine-monophosphate kinase	expressed	2197393.0	GAAGGA (-16)	COG0611	H	Coenzyme transport and metabolism	METABOLISM
-	LMANv2_220032	1910389	1911405		YceG family protein	expressed	1911435.0	GAAGGA (-19)	COG1559	R	General function prediction only	POORLY CHARACTERIZED
+	LMANv2_260044	2224674	2224817		conserved protein of unknown function	expressed	2224650.0	GAAGGA (-19)
+	LMANv2_520003	3870337	3872775		Penicillin-binding protein, 1A family	expressed	3870163.0	GAAGGA (-23)	COG5009	M	Cell wall/membrane/envelope biogenesis	CELLULAR PROCESSES AND SIGNALING
+	LMANv2_440023	3395293	3395757		CheC-like family protein	expressed	3395093.0	GAAGGA (-28)	COG1406	N	Cell motility	CELLULAR PROCESSES AND SIGNALING
-	LMANv2_200013	1746871	1748325		putative alginate O-acetyltransferase AlgI	not expressed	1748453.0	GAAGGA (-7)	COG1696	M	Cell wall/membrane/envelope biogenesis	CELLULAR PROCESSES AND SIGNALING
+	LMANv2_200034	1767913	1768083		conserved protein of unknown function	expressed	1767902.0	GAAGGA (-9)
+	LMANv2_650039	4219489	4220031		conserved protein of unknown function	expressed	4219377.0	GAAGGA (-9)	COG0663	R	General function prediction only	POORLY CHARACTERIZED
-	LMANv2_500062	3829891	3830508	hisG	ATP phosphoribosyltransferase	expressed	3830678.0	GAAGGG (-9)	COG0040	E	Amino acid transport and metabolism	METABOLISM
-	LMANv2_150081	1304870	1305670	whiG	RNA polymerase sigma factor WhiG	expressed	1305693.0	GAAGGT (-23)	COG1191	K	Transcription	INFORMATION STORAGE AND PROCESSING
-	LMANv2_660042	4271039	4272067		Oxidoreductase, NAD-binding domain protein	expressed	4272232.0	GAAGTA (-18)	COG0673	R	General function prediction only	POORLY CHARACTERIZED
-	LMANv2_10029	27914	28342		conserved protein of unknown function	expressed	28518.0	GAAGTG (-22)	COG0419	L	Replication, recombination and repair	INFORMATION STORAGE AND PROCESSING
-	LMANv2_370058	3103303	3103458		conserved protein of unknown function	expressed	3103485.0	GAATGG (-25)
+	LMANv2_190037	1691024	1691950		conserved protein of unknown function	not expressed	1690823.0	GACAGG (-15)
-	LMANv2_70034	454517	454669		conserved protein of unknown function	not expressed	454692.0	GAGAGG (-10)
+	LMANv2_90144	774390	776033		Oxygen tolerance protein	expressed	774216.0	GAGAGG (-13)
-	LMANv2_50007	218526	219698		Alpha-methylacyl-CoA racemase	expressed	219714.0	GAGAGG (-16)	COG1804	C	Energy production and conversion	METABOLISM
-	LMANv2_90088	713668	714717	asd	Aspartate-semialdehyde dehydrogenase	expressed	714763.0	GAGAGG (-21)	COG0136	E	Amino acid transport and metabolism	METABOLISM
+	LMANv2_290054	2442798	2442941		protein of unknown function	not expressed	2442705.0	GAGAGG (-22)
+	LMANv2_190015	1678327	1678629		conserved protein of unknown function	expressed	1678230.0	GAGATA (-20)	COG1669	R	General function prediction only	POORLY CHARACTERIZED
+	LMANv2_150053	1279178	1279423	feoA	FeoA-like protein	expressed	1278942.0	GAGATC (-22)	COG1918	P	Inorganic ion transport and metabolism	METABOLISM
-	LMANv2_660058	4288581	4289366		Formyl transferase domain protein	expressed	4289615.0	GAGATG (-11)	COG0223	J	Translation, ribosomal structure and biogenesis	INFORMATION STORAGE AND PROCESSING
-	LMANv2_590016	4043182	4043544		STAS domain protein	expressed	4043766.0	GAGCTA (-10)
+	LMANv2_310012	2602764	2603153		conserved exported protein of unknown function	expressed	2602657.0	GAGGAA (-10)
+	LMANv2_20033	80460	80969		conserved protein of unknown function	expressed	80440.0	GAGGAA (-12)
+	LMANv2_100038	894659	895510		SAM-dependent methyltransferase	expressed	894645.0	GAGGAA (-12)	['COG0500' 'COG0500']	['Q' 'R']	['Secondary metabolites biosynthesis, transport and catabolism'
-	LMANv2_180008	1625569	1626120		conserved protein of unknown function	expressed	1626136.0	GAGGAA (-13)	['COG0840' 'COG0840']	['N' 'T']	['Cell motility' 'Signal transduction mechanisms']	['CELLULAR PROCESSES AND SIGNALING' 'CELLULAR PROCESSES AND SIGNALING']
-	LMANv2_90009	641507	642376		conserved protein of unknown function	expressed	642397.0	GAGGAA (-13)	COG1633	S	Function unknown	POORLY CHARACTERIZED
+	LMANv2_90076	704649	704927		conserved protein of unknown function	expressed	704634.0	GAGGAA (-13)	COG4575	S	Function unknown	POORLY CHARACTERIZED
+	LMANv2_160020	1404668	1405180	mreD	Rod shape-determining protein MreD	not expressed	1404461.0	GAGGAA (-14)	COG2891	M	Cell wall/membrane/envelope biogenesis	CELLULAR PROCESSES AND SIGNALING
-	LMANv2_660069	4299162	4300247		Glycosyltransferase-like protein, family 2	expressed	4300380.0	GAGGAA (-19)	COG0463	M	Cell wall/membrane/envelope biogenesis	CELLULAR PROCESSES AND SIGNALING
-	LMANv2_240050	2054831	2056294	alkH	Aldehyde dehydrogenase	expressed	2056342.0	GAGGAG (-14)	COG1012	C	Energy production and conversion	METABOLISM
+	LMANv2_90110	740773	741465		Response regulator receiver domain protein	expressed	740569.0	GAGGAG (-14)	['COG0745' 'COG0745']	['K' 'T']	['Transcription' 'Signal transduction mechanisms']	['INFORMATION STORAGE AND PROCESSING' 'CELLULAR PROCESSES AND SIGNALING']
+	LMANv2_650019	4196622	4199036		HDIG domain protein	expressed	4196490.0	GAGGAG (-16)	COG1480	R	General function prediction only	POORLY CHARACTERIZED
+	LMANv2_90015	650378	650755		conserved exported protein of unknown function	expressed	650323.0	GAGGCA (-21)
+	LMANv2_260021	2199844	2202777	alaS	Alanine--tRNA ligase	expressed	2199818.0	GAGGCA (-8)	COG0013	J	Translation, ribosomal structure and biogenesis	INFORMATION STORAGE AND PROCESSING
+	LMANv2_120010	1044213	1045550		conserved exported protein of unknown function	expressed	1044196.0	GAGGCG (-11)	COG0265	O	Posttranslational modification, protein turnover, chaperones	CELLULAR PROCESSES AND SIGNALING
+	LMANv2_330114	2842794	2845178		Thermolysin metallopeptidase, alpha-helical domain protein	expressed	2842652.0	GAGGGA (-10)	COG3227	E	Amino acid transport and metabolism	METABOLISM
+	LMANv2_330115	2845810	2848188		Thermolysin metallopeptidase, alpha-helical domain protein	not expressed	2845686.0	GAGGGA (-10)	COG3227	E	Amino acid transport and metabolism	METABOLISM
-	LMANv2_240105	2107033	2108199		Serine protease MucD family protein	expressed	2108238.0	GAGGGA (-15)	COG0265	O	Posttranslational modification, protein turnover, chaperones	CELLULAR PROCESSES AND SIGNALING
-	LMANv2_500069	3836994	3837557	scpB	Segregation and condensation protein B	expressed	3837624.0	GAGGGA (-8)	COG1386	K	Transcription	INFORMATION STORAGE AND PROCESSING
+	LMANv2_670028	4360840	4362597	rpoD	RNA polymerase sigma factor RpoD	expressed	4360626.0	GAGGGG (-11)	COG0568	K	Transcription	INFORMATION STORAGE AND PROCESSING
-	LMANv2_220004	1874733	1876112		Outer membrane efflux protein	not expressed	1876333.0	GAGGTA (-10)	['COG1538' 'COG1538']	['M' 'U']	['Cell wall/membrane/envelope biogenesis'
-	LMANv2_220034	1913083	1916394		Acriflavine resistance	expressed	1916412.0	GAGGTA (-11)	COG0841	V	Defense mechanisms	CELLULAR PROCESSES AND SIGNALING
-	LMANv2_210014	1812186	1813574		CHASE3 domain protein	expressed	1813636.0	GAGGTA (-12)	COG0642	T	Signal transduction mechanisms	CELLULAR PROCESSES AND SIGNALING
-	LMANv2_280091	2381065	2381322	tatA	Sec-independent protein translocase protein TatA	expressed	2381378.0	GAGGTA (-13)	COG1826	U	Intracellular trafficking, secretion, and vesicular transport	CELLULAR PROCESSES AND SIGNALING
-	LMANv2_320066	2708384	2708809		Acetyltransferase (GNAT) domain protein	expressed	2708855.0	GAGGTA (-13)	['COG0454' 'COG0454']	['K' 'R']	['Transcription' 'General function prediction only']	['INFORMATION STORAGE AND PROCESSING' 'POORLY CHARACTERIZED']
-	LMANv2_20025	63211	64971	caiA	Acyl-CoA dehydrogenase	expressed	64993.0	GAGGTA (-14)	COG1960	I	Lipid transport and metabolism	METABOLISM
-	LMANv2_350011	2972930	2973454		putative lipoprotein	not expressed	2973622.0	GAGGTA (-8)	COG0810	M	Cell wall/membrane/envelope biogenesis	CELLULAR PROCESSES AND SIGNALING
-	LMANv2_100123	993975	994808		conserved protein of unknown function	expressed	994819.0	GAGGTA (-8)
+	LMANv2_370124	3168515	3168667		conserved protein of unknown function	not expressed	3168265.0	GAGTTA (-19)
-	LMANv2_370115	3154602	3154949		Type IV pilus assembly protein PilZ	expressed	3154975.0	GAGTTA (-20)
-	LMANv2_100043	899633	899842		conserved protein of unknown function	expressed	899854.0	GAGTTG (-10)
-	LMANv2_100007	863671	864912		conserved protein of unknown function	expressed	865008.0	GAGTTG (-21)
-	LMANv2_240047	2050115	2050282		conserved protein of unknown function	not expressed	2050426.0	GAGTTG (-29)
-	LMANv2_350024	2999933	3000895		conserved protein of unknown function	not expressed	3001166.0	GAGTTG (-29)
-	LMANv2_360023	3042400	3043440		conserved exported protein of unknown function	not expressed	3043665.0	GAGTTG (-8)
+	LMANv2_120082	1125962	1126819		conserved protein of unknown function	expressed	1125857.0	GAGTTG (-9)
-	LMANv2_500057	3826105	3826320		conserved protein of unknown function	not expressed	3826435.0	GAGTTG (-9)
-	LMANv2_380002	3179144	3182440	helA	Protein HelA	expressed	3182468.0	GATAAG (-14)	COG3696	P	Inorganic ion transport and metabolism	METABOLISM
-	LMANv2_600007	4105612	4106565		WYL domain protein	not expressed	4106588.0	GATAAG (-14)	COG2378	K	Transcription	INFORMATION STORAGE AND PROCESSING
+	LMANv2_620008	4154170	4155024		Thioesterase	expressed	4154045.0	GATAAG (-14)
+	LMANv2_tRNA3	508829	508903			expressed	508739.0	GATAAG (-15)
-	LMANv2_740014	4510602	4511120		conserved protein of unknown function	expressed	4511175.0	GATAAG (-23)	COG0783	P	Inorganic ion transport and metabolism	METABOLISM
-	LMANv2_170110	1568827	1570041		Imelysin	not expressed	1570262.0	GATAAG (-29)
+	LMANv2_100063	923205	924443		conserved protein of unknown function	not expressed	923061.0	GATAAG (-6)	COG0457	R	General function prediction only	POORLY CHARACTERIZED
+	LMANv2_690019	4427814	4428914		MltA specific insert domain protein	not expressed	4427757.0	GATAAT (-13)	COG2821	M	Cell wall/membrane/envelope biogenesis	CELLULAR PROCESSES AND SIGNALING
+	LMANv2_90112	742474	743823	hemN	Oxygen-independent coproporphyrinogen-III oxidase	expressed	742256.0	GATACG (-11)	COG0635	H	Coenzyme transport and metabolism	METABOLISM
-	LMANv2_120027	1067449	1067634		conserved protein of unknown function	not expressed	1067804.0	GATACG (-21)
+	LMANv2_170012	1473189	1473707	fliL	Flagellar basal body-associated protein FliL	expressed	1473075.0	GATAGG (-11)	COG1580	N	Cell motility	CELLULAR PROCESSES AND SIGNALING
-	LMANv2_290046	2430433	2431125		Ribosomal RNA small subunit methyltransferase E	expressed	2431405.0	GATAGG (-14)	COG1385	S	Function unknown	POORLY CHARACTERIZED
-	LMANv2_120006	1040835	1041683	sseA	Thiosulfate sulfurtransferase	expressed	1041724.0	GATAGG (-15)	COG2897	P	Inorganic ion transport and metabolism	METABOLISM
-	LMANv2_210034	1838531	1839295		putative lipoprotein	not expressed	1839364.0	GATCGG (-16)
+	LMANv2_170003	1465766	1467277		Vitamin K-dependent gamma-carboxylase	not expressed	1465742.0	GATCGG (-17)
+	LMANv2_130020	1153586	1155142	hflX	GTPase HflX	expressed	1153377.0	GATCGG (-24)	COG2262	R	General function prediction only	POORLY CHARACTERIZED
+	LMANv2_340060	2937853	2939757		DNA and RNA helicase	not expressed	2937838.0	GATCGG (-8)	COG1112	L	Replication, recombination and repair	INFORMATION STORAGE AND PROCESSING
-	LMANv2_470075	3578081	3578335	csrA	Carbon storage regulator homolog	expressed	3578421.0	GATCGG (-9)	COG1551	T	Signal transduction mechanisms	CELLULAR PROCESSES AND SIGNALING
+	LMANv2_16s_rRNA_1	4180778	4182275			expressed	4180748.0	GCAAGG (-21)
-	LMANv2_660090	4318217	4319833		conserved protein of unknown function	expressed	4320004.0	GCAATC (-18)
+	LMANv2_720002	4445428	4446546		Sigma factor regulatory protein, FecR/PupR family	expressed	4445177.0	GCAGGT (-19)
+	LMANv2_90016	650727	650996		conserved protein of unknown function	expressed	650690.0	GCGATC (-25)
+	LMANv2_110004	1005359	1005490		conserved protein of unknown function	expressed	1005283.0	GCGGTA (-6)
-	LMANv2_370082	3115677	3117755		conserved protein of unknown function	expressed	3117771.0	GCGGTG (-10)
-	LMANv2_160024	1410323	1411066		conserved exported protein of unknown function	not expressed	1411108.0	GCTAAT (-12)
+	LMANv2_180037	1655125	1655595		Stringent starvation protein B-like protein	expressed	1655080.0	GCTAAT (-19)
+	LMANv2_370108	3146477	3146875		SET domain-containing protein	expressed	3146186.0	GCTAAT (-20)	COG2940	R	General function prediction only	POORLY CHARACTERIZED
+	LMANv2_190062	1728771	1728998		conserved protein of unknown function	not expressed	1728498.0	GCTAAT (-22)	COG0483	G	Carbohydrate transport and metabolism	METABOLISM
-	LMANv2_410021	3242748	3243212		conserved protein of unknown function	expressed	3243281.0	GCTAGG (-14)
-	LMANv2_460042	3493449	3495023	thyX	Thymidylate synthase ThyX	expressed	3495055.0	GGAAAT (-10)	COG1351	F	Nucleotide transport and metabolism	METABOLISM
+	LMANv2_470003	3499046	3500056		ABC transporter, permease protein	not expressed	3498858.0	GGAAAT (-12)	COG4174	R	General function prediction only	POORLY CHARACTERIZED
-	LMANv2_240046	2048473	2049744		Leucine rich repeat protein	expressed	2049807.0	GGAAAT (-14)	COG4886	S	Function unknown	POORLY CHARACTERIZED
-	LMANv2_230060	2001629	2001796		protein of unknown function	expressed	2001989.0	GGAAAT (-9)
-	LMANv2_170121	1589581	1590297	glpF	Glycerol uptake facilitator protein	expressed	1590332.0	GGAAGG (-6)	COG0580	G	Carbohydrate transport and metabolism	METABOLISM
-	LMANv2_10003	2474	3604		conserved protein of unknown function	not expressed	3618.0	GGAAGT (-12)	['COG0613' 'COG0556']	['R' 'L']	['General function prediction only' 'Replication, recombination and repair']	['POORLY CHARACTERIZED' 'INFORMATION STORAGE AND PROCESSING']
+	LMANv2_10014	14763	15938		Ankyrin repeat protein	expressed	14557.0	GGAATC (-12)	COG0666	R	General function prediction only	POORLY CHARACTERIZED
+	LMANv2_100010	866783	868285	metC	Cystathionine gamma-synthase	expressed	866504.0	GGAATC (-12)	COG0626	E	Amino acid transport and metabolism	METABOLISM
+	LMANv2_340052	2930188	2931060		Glycosyltransferase	expressed	2930152.0	GGAATC (-16)	COG0463	M	Cell wall/membrane/envelope biogenesis	CELLULAR PROCESSES AND SIGNALING
-	LMANv2_150117	1344340	1345176		conserved protein of unknown function	expressed	1345271.0	GGAATC (-30)	['COG0702' 'COG0702']	['G' 'M']	['Carbohydrate transport and metabolism'
+	LMANv2_670026	4358529	4359008		YqeY-like protein	expressed	4358252.0	GGAATC (-8)	COG1610	S	Function unknown	POORLY CHARACTERIZED
-	LMANv2_150003	1221416	1221550		conserved protein of unknown function	not expressed	1221681.0	GGACGT (-14)
+	LMANv2_150071	1295692	1297392	fliF	Flagellar M-ring protein	expressed	1295667.0	GGAGAT (-11)	['COG1766' 'COG1766']	['N' 'U']	['Cell motility'
-	LMANv2_320070	2711106	2711336	vapB	Virulence-associated protein B	expressed	2711347.0	GGAGAT (-11)	COG4456	S	Function unknown	POORLY CHARACTERIZED
+	LMANv2_80082	582778	584553	sph	Sphingomyelinase C 1	not expressed	582767.0	GGAGAT (-11)
-	LMANv2_450019	3441618	3442106	rppH	RNA pyrophosphohydrolase	expressed	3442124.0	GGAGCT (-13)	['COG0494' 'COG0494']	['L' 'R']	['Replication, recombination and repair' 'General function prediction only']	['INFORMATION STORAGE AND PROCESSING' 'POORLY CHARACTERIZED']
+	LMANv2_420015	3313114	3313809		putative lipoprotein	expressed	3313103.0	GGAGTT (-10)
-	LMANv2_480029	3645144	3647570	pheT	Phenylalanine--tRNA ligase beta subunit	expressed	3647594.0	GGAGTT (-12)	['COG0072' 'COG0073']	['J' 'R']	['Translation, ribosomal structure and biogenesis'
-	LMANv2_490053	3744279	3744455		conserved protein of unknown function	expressed	3744736.0	GGAGTT (-12)
+	LMANv2_590030	4057891	4058367	rfaE	fragment of fused heptose 7-phosphate kinase ; heptose 1-phosphate adenyltransferase (part 2)	expressed	4057629.0	GGAGTT (-17)	COG2870	M	Cell wall/membrane/envelope biogenesis	CELLULAR PROCESSES AND SIGNALING
-	LMANv2_490056	3747220	3747885	bioD	ATP-dependent dethiobiotin synthetase BioD	expressed	3747968.0	GGAGTT (-9)	COG0132	H	Coenzyme transport and metabolism	METABOLISM
-	LMANv2_160045	1432219	1432638	ywnA	putative HTH-type transcriptional regulator YwnA	not expressed	1432653.0	GGATGT (-15)	COG1959	K	Transcription	INFORMATION STORAGE AND PROCESSING
+	LMANv2_260054	2233691	2234863		Acyltransferase	not expressed	2233457.0	GGATGT (-6)	['COG3594' 'COG1835']	['G' 'I']	['Carbohydrate transport and metabolism' 'Lipid transport and metabolism']	['METABOLISM' 'METABOLISM']
+	LMANv2_790008	4570288	4571352		conserved exported protein of unknown function	not expressed	4570099.0	GGCAAT (-13)
-	LMANv2_90116	748080	749177		conserved exported protein of unknown function	expressed	749254.0	GGCAAT (-27)
-	LMANv2_660028	4260258	4261121		Polysaccharide deacetylase	not expressed	4261165.0	GGCGAT (-26)	COG0726	G	Carbohydrate transport and metabolism	METABOLISM
-	LMANv2_100069	931228	932397		NAD(P)(+) transhydrogenase (B-specific) family protein	expressed	932446.0	GGGAAT (-11)	COG3288	C	Energy production and conversion	METABOLISM
+	LMANv2_500038	3809192	3810043		Peptidase, A24 type IV prepilin peptidase family protein	not expressed	3809048.0	GGGAAT (-14)	['COG1989' 'COG1989' 'COG1989']	['N' 'O' 'U']	['Cell motility'
-	LMANv2_220047	1932786	1932932		protein of unknown function	not expressed	1933009.0	GGGAAT (-28)
-	LMANv2_330102	2829928	2831484		GMC oxidoreductase	expressed	2831542.0	GGGAAT (-7)	COG2303	E	Amino acid transport and metabolism	METABOLISM
-	LMANv2_280058	2344083	2344436		conserved protein of unknown function	expressed	2344448.0	GGGATC (-11)	COG1196	D	Cell cycle control, cell division, chromosome partitioning	CELLULAR PROCESSES AND SIGNALING
-	LMANv2_610020	4132450	4132977		Transporter, MotA/TolQ/ExbB proton channel domain protein	not expressed	4133078.0	GGGGAT (-10)	COG0811	U	Intracellular trafficking, secretion, and vesicular transport	CELLULAR PROCESSES AND SIGNALING
-	LMANv2_840003	4604149	4604466		conserved protein of unknown function	not expressed	4604525.0	GGGGAT (-10)
+	LMANv2_430039	3362543	3363373		conserved protein of unknown function	expressed	3362523.0	GGGGAT (-8)	COG1196	D	Cell cycle control, cell division, chromosome partitioning	CELLULAR PROCESSES AND SIGNALING
+	LMANv2_410047	3267954	3268391	dut	Deoxyuridine 5'-triphosphate nucleotidohydrolase	expressed	3267937.0	GGGGTA (-15)	COG0756	F	Nucleotide transport and metabolism	METABOLISM
+	LMANv2_280096	2386272	2387450		conserved protein of unknown function	expressed	2386266.0	GGGGTA (-6)
+	LMANv2_160065	1451067	1452122		GtrA-like protein	not expressed	1451043.0	GGGGTG (-22)	['COG0463' 'COG2252']	['M' 'R']	['Cell wall/membrane/envelope biogenesis'
+	LMANv2_590065	4089690	4090916	gspF	Type II secretory pathway component protein F	expressed	4089560.0	GGGTAA (-16)	['COG1459' 'COG1459']	['N' 'U']	['Cell motility'
-	LMANv2_330080	2812439	2813290		conserved protein of unknown function	not expressed	2813567.0	GGGTAA (-28)	COG4786	N	Cell motility	CELLULAR PROCESSES AND SIGNALING
-	LMANv2_170126	1596095	1597891		Stage II sporulation protein E	not expressed	1598149.0	GGGTAA (-30)	['COG2208' 'COG2208']	['K' 'T']	['Transcription' 'Signal transduction mechanisms']	['INFORMATION STORAGE AND PROCESSING' 'CELLULAR PROCESSES AND SIGNALING']
+	LMANv2_30010	142650	143345		Glycosyltransferase, group 2 family protein	expressed	142592.0	GGGTAA (-8)	COG0463	M	Cell wall/membrane/envelope biogenesis	CELLULAR PROCESSES AND SIGNALING
-	LMANv2_560014	3988526	3988945		DoxX family protein	expressed	3988965.0	GGGTAA (-9)	COG2259	S	Function unknown	POORLY CHARACTERIZED
+	LMANv2_190004	1671296	1671382		protein of unknown function	not expressed	1671234.0	GGTAAT (-9)
-	LMANv2_280006	2286959	2287309	panD	Aspartate 1-decarboxylase	expressed	2287548.0	GGTACT (-30)	COG0853	H	Coenzyme transport and metabolism	METABOLISM
-	LMANv2_20067	124521	125120		conserved membrane protein of unknown function	expressed	125198.0	GGTAGG (-11)	['COG0477' 'COG0477' 'COG0477' 'COG0477']	['E' 'G' 'P' 'R']	['Amino acid transport and metabolism'
+	LMANv2_90182	807463	807858		conserved protein of unknown function	not expressed	807203.0	GGTAGG (-12)
-	LMANv2_660075	4304470	4305015		conserved protein of unknown function	expressed	4305199.0	GGTAGT (-10)
-	LMANv2_50037	250462	250620		conserved protein of unknown function	expressed	250755.0	GGTAGT (-21)
-	LMANv2_150138	1364158	1365159	flgH	Flagellar L-ring protein FlgH	not expressed	1365440.0	GGTAGT (-30)	COG2063	N	Cell motility	CELLULAR PROCESSES AND SIGNALING
-	LMANv2_730011	4482162	4483157		RHS repeat-associated core domain protein	expressed	4483316.0	GGTATT (-10)	COG3209	M	Cell wall/membrane/envelope biogenesis	CELLULAR PROCESSES AND SIGNALING
+	LMANv2_tRNA11	2236400	2236472			expressed	2236312.0	GGTATT (-11)
+	LMANv2_360005	3021267	3021809		conserved protein of unknown function	expressed	3021191.0	GGTATT (-24)
-	LMANv2_200032	1765582	1765752		conserved protein of unknown function	expressed	1765780.0	GGTGAT (-10)
-	LMANv2_480004	3616887	3617369		Ferric uptake regulator family protein	expressed	3617388.0	GGTGAT (-11)	COG0735	P	Inorganic ion transport and metabolism	METABOLISM
-	LMANv2_90002	633250	634668		UTP--glucose-1-phosphate uridylyltransferase	expressed	634685.0	GGTGGT (-9)	COG4284	G	Carbohydrate transport and metabolism	METABOLISM
+	LMANv2_170075	1533796	1534653	purC	Phosphoribosylaminoimidazole-succinocarboxamide synthase	expressed	1533611.0	GGTGTT (-12)	COG0152	F	Nucleotide transport and metabolism	METABOLISM
-	LMANv2_150039	1262503	1263135		GDSL-like protein	expressed	1263160.0	GGTGTT (-6)	COG2755	E	Amino acid transport and metabolism	METABOLISM
-	LMANv2_100115	982403	983500	recF	DNA replication and repair protein RecF	not expressed	983739.0	GGTTAT (-14)	COG1195	L	Replication, recombination and repair	INFORMATION STORAGE AND PROCESSING
-	LMANv2_330133	2864763	2865119		conserved protein of unknown function	not expressed	2865343.0	GGTTAT (-24)
+	LMANv2_500026	3790992	3792821		conserved protein of unknown function	not expressed	3790984.0	GGTTAT (-7)
-	LMANv2_200038	1770274	1770894		SNARE-like domain protein	expressed	1771185.0	GTAAAG (-16)	COG1238	S	Function unknown	POORLY CHARACTERIZED
-	LMANv2_50009	221769	222155		conserved membrane protein of unknown function	expressed	222180.0	GTAAAG (-25)	['COG0697' 'COG0697' 'COG0697']	['E' 'G' 'R']	['Amino acid transport and metabolism'
-	LMANv2_140005	1204868	1205824	xerC	Tyrosine recombinase XerC	expressed	1206022.0	GTAAAG (-27)	COG4974	L	Replication, recombination and repair	INFORMATION STORAGE AND PROCESSING
-	LMANv2_480054	3675358	3676032		conserved exported protein of unknown function	expressed	3676317.0	GTAAAG (-6)
+	LMANv2_590038	4066109	4066372	ptsH	Phosphocarrier protein HPr	expressed	4066097.0	GTAAAG (-6)	COG1925	G	Carbohydrate transport and metabolism	METABOLISM
-	LMANv2_70026	447540	448208		conserved protein of unknown function	expressed	448304.0	GTAAAG (-7)
+	LMANv2_540018	3955300	3955698		conserved membrane protein of unknown function	expressed	3955281.0	GTAAAG (-9)
+	LMANv2_260009	2188986	2193200	rpoC	RNA polymerase, beta prime subunit	expressed	2188758.0	GTAACC (-7)	COG0086	K	Transcription	INFORMATION STORAGE AND PROCESSING
+	LMANv2_60116	388351	390582		putative membrane protein	not expressed	388073.0	GTAACG (-18)	COG0642	T	Signal transduction mechanisms	CELLULAR PROCESSES AND SIGNALING
-	LMANv2_290043	2428939	2429583		putative thiamine-phosphate diphosphorylase	expressed	2429881.0	GTAAGG (-14)	COG0352	H	Coenzyme transport and metabolism	METABOLISM
-	LMANv2_470107	3608741	3609994	serS	Serine--tRNA ligase	expressed	3610176.0	GTAAGG (-18)	COG0172	J	Translation, ribosomal structure and biogenesis	INFORMATION STORAGE AND PROCESSING
-	LMANv2_370098	3133960	3134484		RNA polymerase ECF-type sigma factor	expressed	3134509.0	GTAATC (-19)	COG1595	K	Transcription	INFORMATION STORAGE AND PROCESSING
+	LMANv2_90028	662359	662790		conserved protein of unknown function	expressed	662334.0	GTAATC (-21)	COG0419	L	Replication, recombination and repair	INFORMATION STORAGE AND PROCESSING
-	LMANv2_370090	3124314	3124475	rpmH	50S ribosomal protein L34	expressed	3124530.0	GTAATC (-29)	COG0230	J	Translation, ribosomal structure and biogenesis	INFORMATION STORAGE AND PROCESSING
+	LMANv2_150104	1331496	1332524		Alcohol dehydrogenase, catalytic domain protein, GroES-like family	expressed	1331489.0	GTAATC (-7)	['COG1063' 'COG1063']	['E' 'R']	['Amino acid transport and metabolism' 'General function prediction only']	['METABOLISM' 'POORLY CHARACTERIZED']
+	LMANv2_110027	1025835	1027565	proS	Proline--tRNA ligase	expressed	1025689.0	GTAATG (-23)	COG0442	J	Translation, ribosomal structure and biogenesis	INFORMATION STORAGE AND PROCESSING
-	LMANv2_130036	1168655	1169545		putative lipoprotein	expressed	1169591.0	GTAGGA (-12)
+	LMANv2_170051	1509628	1510077		conserved protein of unknown function	expressed	1509616.0	GTAGGA (-12)
+	LMANv2_150054	1279410	1281515	feoB	Ferrous iron transport protein B	not expressed	1279300.0	GTAGGA (-13)	COG0370	P	Inorganic ion transport and metabolism	METABOLISM
-	LMANv2_330139	2869411	2869848		conserved membrane protein of unknown function	expressed	2869874.0	GTAGGA (-14)
+	LMANv2_470049	3553254	3554075		NADH ubiquinone oxidoreductase, 20 Kd subunit	expressed	3553067.0	GTAGGA (-14)	COG1143,COG3260	C	Energy production and conversion	METABOLISM
+	LMANv2_470065	3568564	3570336	kefB	Sodium/hydrogen antiporter	not expressed	3568484.0	GTAGGA (-15)	COG0475,COG1226	P	Inorganic ion transport and metabolism	METABOLISM
+	LMANv2_160055	1439895	1441040		conserved membrane protein of unknown function	expressed	1439826.0	GTAGGA (-16)	COG2733	S	Function unknown	POORLY CHARACTERIZED
+	LMANv2_490020	3708328	3709428	recA	DNA strand exchange and recombination protein with protease and nuclease activity	expressed	3708205.0	GTAGGA (-16)	COG0468	L	Replication, recombination and repair	INFORMATION STORAGE AND PROCESSING
-	LMANv2_70051	474613	474786		conserved protein of unknown function	not expressed	474888.0	GTAGGA (-19)
+	LMANv2_70059	483571	483900		conserved protein of unknown function	expressed	483471.0	GTAGGA (-20)
+	LMANv2_100005	861853	862287		NUDIX domain protein	expressed	861724.0	GTAGGA (-20)	['COG0494' 'COG0494']	['L' 'R']	['Replication, recombination and repair' 'General function prediction only']	['INFORMATION STORAGE AND PROCESSING' 'POORLY CHARACTERIZED']
-	LMANv2_430030	3354604	3355857		conserved exported protein of unknown function	expressed	3355891.0	GTAGGA (-21)
-	LMANv2_230039	1978849	1979397		Sigma-70, region 4	not expressed	1979568.0	GTAGGA (-26)	COG1595	K	Transcription	INFORMATION STORAGE AND PROCESSING
-	LMANv2_240173	2158877	2160742		GTP-binding domain protein	expressed	2160968.0	GTAGGA (-26)	COG0480	J	Translation, ribosomal structure and biogenesis	INFORMATION STORAGE AND PROCESSING
-	LMANv2_120050	1094002	1094229		protein of unknown function	expressed	1094499.0	GTAGGA (-9)
+	LMANv2_90113	743903	744886		conserved membrane protein of unknown function	expressed	743695.0	GTATTC (-11)	COG0532	J	Translation, ribosomal structure and biogenesis	INFORMATION STORAGE AND PROCESSING
-	LMANv2_220049	1934151	1934441		protein of unknown function	not expressed	1934626.0	GTATTC (-12)
+	LMANv2_90056	684138	685283		Acyltransferase domain protein	expressed	684004.0	GTATTC (-24)	COG0204	I	Lipid transport and metabolism	METABOLISM
-	LMANv2_150112	1337513	1337644		conserved protein of unknown function	not expressed	1337817.0	GTATTC (-8)
+	LMANv2_350018	2984762	2985103		Anti-sigma factor antagonist	expressed	2984740.0	GTCAGG (-9)	COG1366	T	Signal transduction mechanisms	CELLULAR PROCESSES AND SIGNALING
-	LMANv2_320074	2714057	2714791		conserved protein of unknown function	expressed	2714837.0	GTCATC (-22)
+	LMANv2_80077	576919	577062		conserved protein of unknown function	expressed	576774.0	GTCATC (-29)
-	LMANv2_300032	2516238	2519318		RND transporter, Hydrophobe/Amphiphile Efflux-1 (HAE1)/Heavy Metal Efflux (HME) family, permease protein	not expressed	2519392.0	GTGAAC (-23)	COG0841	V	Defense mechanisms	CELLULAR PROCESSES AND SIGNALING
-	LMANv2_80045	548642	549373		conserved protein of unknown function	expressed	549440.0	GTGAGG (-14)
-	LMANv2_240094	2098388	2098963		conserved exported protein of unknown function	expressed	2099162.0	GTGATC (-11)
+	LMANv2_460002	3446605	3447567		putative lipoprotein	expressed	3446411.0	GTGATC (-17)
+	LMANv2_280044	2328677	2329219		conserved protein of unknown function	not expressed	2328453.0	GTGATC (-23)	COG4886	S	Function unknown	POORLY CHARACTERIZED
+	LMANv2_440022	3393959	3395293		conserved protein of unknown function	expressed	3393927.0	GTGATC (-26)
-	LMANv2_100100	965499	966242		KR domain protein	expressed	966378.0	GTGATC (-8)	['COG1028' 'COG1028' 'COG1028']	['I' 'Q' 'R']	['Lipid transport and metabolism'
+	LMANv2_670020	4354218	4355366		GHKL domain protein	expressed	4354061.0	GTGGTA (-14)	COG0784,COG0642	T	Signal transduction mechanisms	CELLULAR PROCESSES AND SIGNALING
+	LMANv2_150099	1324052	1324288		conserved protein of unknown function	expressed	1324043.0	GTGGTC (-9)
-	LMANv2_60034	311150	311482		conserved exported protein of unknown function	not expressed	311530.0	GTGTTC (-10)
-	LMANv2_330112	2840720	2841931	argG	Argininosuccinate synthase	expressed	2842019.0	GTGTTC (-11)	COG0137	E	Amino acid transport and metabolism	METABOLISM
-	LMANv2_560001	3967025	3968038		conserved protein of unknown function	expressed	3968049.0	GTGTTC (-11)
+	LMANv2_160044	1431478	1431642		conserved protein of unknown function	not expressed	1431390.0	GTGTTC (-13)
+	LMANv2_90023	656433	657083		TonB-dependent receptor	expressed	656366.0	GTTAAG (-14)	COG0810	M	Cell wall/membrane/envelope biogenesis	CELLULAR PROCESSES AND SIGNALING
-	LMANv2_430015	3336131	3337294		Glycosyltransferase, group 1 family protein	not expressed	3337529.0	GTTAAT (-27)	COG0438	M	Cell wall/membrane/envelope biogenesis	CELLULAR PROCESSES AND SIGNALING
+	LMANv2_170132	1601002	1602213		Beta-lactamase	expressed	1600913.0	GTTAAT (-6)	COG1680	V	Defense mechanisms	CELLULAR PROCESSES AND SIGNALING
+	LMANv2_500035	3803570	3803857		conserved protein of unknown function	not expressed	3803487.0	GTTAAT (-9)
+	LMANv2_240089	2093925	2094539		Transcriptional regulator	expressed	2093903.0	GTTACG (-13)	COG1309	K	Transcription	INFORMATION STORAGE AND PROCESSING
+	LMANv2_530018	3910592	3912655		NAD(P)-binding Rossmann-like domain protein	expressed	3910572.0	GTTAGG (-13)	COG0665	E	Amino acid transport and metabolism	METABOLISM
-	LMANv2_150089	1313666	1314469	fliP	Flagellar biosynthetic protein FliP	not expressed	1314730.0	GTTATC (-27)	['COG1338' 'COG1338']	['N' 'U']	['Cell motility'
-	LMANv2_440001	3369282	3370865		Leucine rich repeat protein	expressed	3371139.0	GTTATC (-27)	COG4886	S	Function unknown	POORLY CHARACTERIZED
+	LMANv2_20047	96120	97319		conserved protein of unknown function	expressed	96099.0	GTTATG (-12)	COG0399	M	Cell wall/membrane/envelope biogenesis	CELLULAR PROCESSES AND SIGNALING
-	LMANv2_160031	1417717	1419006		conserved exported protein of unknown function	expressed	1419148.0	GTTCGG (-27)
-	LMANv2_60109	380860	382434		conserved exported protein of unknown function	expressed	382450.0	GTTGAT (-9)
-	LMANv2_370120	3162800	3163729		LipL45-like lipoprotein	expressed	3163757.0	GTTTGG (-13)	COG4254	S	Function unknown	POORLY CHARACTERIZED
+	LMANv2_690017	4425041	4425526		conserved protein of unknown function	not expressed	4424994.0	GTTTGG (-17)
+	LMANv2_330093	2824013	2824663		conserved protein of unknown function	expressed	2823915.0	GTTTGG (-19)
+	LMANv2_90069	699723	700448		Response regulator	expressed	699709.0	GTTTGG (-8)	['COG0745' 'COG0745']	['K' 'T']	['Transcription' 'Signal transduction mechanisms']	['INFORMATION STORAGE AND PROCESSING' 'CELLULAR PROCESSES AND SIGNALING']
-	LMANv2_490047	3738494	3738679		protein of unknown function	not expressed	3738793.0	TAAAGA (-12)
+	LMANv2_650026	4204098	4205177		conserved protein of unknown function	expressed	4203943.0	TAAAGA (-13)	COG0449	M	Cell wall/membrane/envelope biogenesis	CELLULAR PROCESSES AND SIGNALING
-	LMANv2_660046	4274936	4275595	pgl	6-phosphogluconolactonase	expressed	4275773.0	TAAAGA (-13)	COG0363	G	Carbohydrate transport and metabolism	METABOLISM
+	LMANv2_90041	672964	673719		conserved protein of unknown function	expressed	672734.0	TAAAGA (-13)	COG1708	R	General function prediction only	POORLY CHARACTERIZED
+	LMANv2_190052	1709183	1713592		putative lipoprotein	not expressed	1709099.0	TAAAGA (-14)
+	LMANv2_170133	1603251	1603730	bcp	putative peroxiredoxin bcp	expressed	1603232.0	TAAAGA (-15)	COG1225	O	Posttranslational modification, protein turnover, chaperones	CELLULAR PROCESSES AND SIGNALING
+	LMANv2_270021	2272684	2274402		putative response regulator containing EAL domain	expressed	2272433.0	TAAAGA (-15)	COG0784,COG3706,COG5001,COG2200	T	Signal transduction mechanisms	CELLULAR PROCESSES AND SIGNALING
-	LMANv2_180021	1638968	1639732	cobM	Precorrin-4 C(11)-methyltransferase	expressed	1639867.0	TAAAGA (-16)	COG2875	H	Coenzyme transport and metabolism	METABOLISM
-	LMANv2_670035	4368472	4369038		conserved exported protein of unknown function	not expressed	4369094.0	TAAAGA (-19)
-	LMANv2_70018	440725	441012		HNH endonuclease domain protein	not expressed	441269.0	TAAAGA (-19)	COG1403	V	Defense mechanisms	CELLULAR PROCESSES AND SIGNALING
-	LMANv2_240085	2091176	2091373		protein of unknown function	expressed	2091483.0	TAAAGA (-21)
-	LMANv2_440025	3397013	3398008		conserved exported protein of unknown function	expressed	3398035.0	TAAAGA (-21)	COG0457	R	General function prediction only	POORLY CHARACTERIZED
-	LMANv2_490046	3737968	3738669		YfiH family protein	expressed	3738793.0	TAAAGA (-22)	COG1496	S	Function unknown	POORLY CHARACTERIZED
+	LMANv2_330006	2739163	2740293		Sensor histidine kinase of a two component response regulator	not expressed	2739117.0	TAAAGA (-29)	COG3920	T	Signal transduction mechanisms	CELLULAR PROCESSES AND SIGNALING
-	LMANv2_350026	3001328	3002434		putative aminopeptidase	expressed	3002492.0	TAAAGA (-29)	COG4324	R	General function prediction only	POORLY CHARACTERIZED
-	LMANv2_380005	3183930	3185024	mthZIM	Modification methylase MthZI	expressed	3185194.0	TAAAGA (-29)	COG0863	L	Replication, recombination and repair	INFORMATION STORAGE AND PROCESSING
-	LMANv2_150083	1306278	1307192		Site-determining protein	expressed	1307363.0	TAAAGA (-6)	COG0455	D	Cell cycle control, cell division, chromosome partitioning	CELLULAR PROCESSES AND SIGNALING
-	LMANv2_370096	3132468	3132632		protein of unknown function	not expressed	3132843.0	TAAAGA (-6)
-	LMANv2_90052	680524	681390		S-adenosylmethionine decarboxylase	expressed	681526.0	TAAAGA (-8)	COG1586	E	Amino acid transport and metabolism	METABOLISM
-	LMANv2_280066	2351345	2352100		conserved protein of unknown function	expressed	2352162.0	TAAAGA (-9)
+	LMANv2_90117	749384	750301		YhjQ protein	expressed	749369.0	TAAAGA (-9)	COG1192	D	Cell cycle control, cell division, chromosome partitioning	CELLULAR PROCESSES AND SIGNALING
-	LMANv2_350025	3000924	3001301		conserved exported protein of unknown function	expressed	3001348.0	TAAAGG (-10)	COG0229	O	Posttranslational modification, protein turnover, chaperones	CELLULAR PROCESSES AND SIGNALING
+	LMANv2_190029	1686763	1687179		conserved protein of unknown function	not expressed	1686525.0	TAAAGG (-11)	COG2402	R	General function prediction only	POORLY CHARACTERIZED
+	LMANv2_240141	2139322	2139531		conserved protein of unknown function	not expressed	2139264.0	TAAAGG (-11)
+	LMANv2_520016	3886881	3887000		conserved protein of unknown function	not expressed	3886729.0	TAAAGG (-11)
-	LMANv2_150067	1291695	1292342		Flagellar protein FlbB	expressed	1292406.0	TAAAGG (-12)	COG0419	L	Replication, recombination and repair	INFORMATION STORAGE AND PROCESSING
-	LMANv2_540004	3939058	3940050	citE	putative citrate lyase	expressed	3940139.0	TAAAGG (-13)	COG2301	G	Carbohydrate transport and metabolism	METABOLISM
-	LMANv2_290058	2447196	2448698		FAD binding domain protein	expressed	2448780.0	TAAAGG (-14)	COG0277	C	Energy production and conversion	METABOLISM
-	LMANv2_330002	2734282	2736261		Peptidase, M48 domain protein	expressed	2736295.0	TAAAGG (-16)	['COG4783' 'COG0501']	['R' 'O']	['General function prediction only'
+	LMANv2_450005	3425771	3426682		conserved exported protein of unknown function	expressed	3425707.0	TAAAGG (-16)	COG0419	L	Replication, recombination and repair	INFORMATION STORAGE AND PROCESSING
-	LMANv2_660032	4261742	4261894		protein of unknown function	expressed	4262004.0	TAAAGG (-17)
+	LMANv2_330063	2796159	2796935		conserved exported protein of unknown function	not expressed	2796121.0	TAAAGG (-18)
-	LMANv2_470082	3585603	3585755		conserved protein of unknown function	expressed	3585867.0	TAAAGG (-19)
-	LMANv2_660051	4279703	4280566		Methyltransferase-related protein	expressed	4280735.0	TAAAGG (-19)	['COG0500' 'COG0500']	['Q' 'R']	['Secondary metabolites biosynthesis, transport and catabolism'
-	LMANv2_500028	3794678	3795478		conserved protein of unknown function	expressed	3795629.0	TAAAGG (-20)
-	LMANv2_310018	2607757	2608695	prsA	phosphoribosylpyrophosphate synthase	expressed	2608763.0	TAAAGG (-21)	['COG0462' 'COG0462']	['E' 'F']	['Amino acid transport and metabolism'
+	LMANv2_170052	1511801	1513465	sph	Sphingomyelinase C	not expressed	1511777.0	TAACGA (-15)
-	LMANv2_490027	3717246	3718556		Glycosyltransferase	expressed	3718664.0	TAACGA (-18)	COG0438	M	Cell wall/membrane/envelope biogenesis	CELLULAR PROCESSES AND SIGNALING
+	LMANv2_190012	1676803	1677249		conserved protein of unknown function	expressed	1676693.0	TAACGA (-21)
+	LMANv2_100036	892964	893668		Acyltransferase	expressed	892936.0	TAACGA (-21)	COG0204	I	Lipid transport and metabolism	METABOLISM
-	LMANv2_290013	2401201	2401458		conserved protein of unknown function	not expressed	2401553.0	TAACGA (-24)
+	LMANv2_590039	4066386	4068176		putative nitrogen regulation protein NtrY	not expressed	4066097.0	TAACGA (-29)	COG5000	T	Signal transduction mechanisms	CELLULAR PROCESSES AND SIGNALING
-	LMANv2_660023	4252379	4253413	capD	UDP-glucose 4-epimerase	expressed	4253468.0	TAACGA (-29)	['COG1086' 'COG1086']	['G' 'M']	['Carbohydrate transport and metabolism'
+	LMANv2_40019	192744	194678		conserved protein of unknown function	not expressed	192588.0	TAAGAA (-10)
-	LMANv2_240069	2075764	2076660	mvaB	Hydroxymethylglutaryl-CoA lyase	expressed	2076728.0	TAAGAA (-10)	COG0119	E	Amino acid transport and metabolism	METABOLISM
+	LMANv2_300069	2578997	2580805		Penicillin-binding protein, transpeptidase domain protein	not expressed	2578906.0	TAAGAA (-10)	COG0768	M	Cell wall/membrane/envelope biogenesis	CELLULAR PROCESSES AND SIGNALING
-	LMANv2_810011	4588190	4588519		conserved membrane protein of unknown function	not expressed	4588743.0	TAAGAA (-10)
+	LMANv2_150110	1336275	1336427		conserved protein of unknown function	not expressed	1336148.0	TAAGAA (-12)
-	LMANv2_240160	2152551	2152820	rpsQ	30S ribosomal subunit protein S17	expressed	2152954.0	TAAGAA (-12)	COG0186	J	Translation, ribosomal structure and biogenesis	INFORMATION STORAGE AND PROCESSING
-	LMANv2_70065	487784	489040		NAD/FAD-binding protein	expressed	489074.0	TAAGAA (-12)	COG2907	R	General function prediction only	POORLY CHARACTERIZED
+	LMANv2_160054	1437592	1439898		putative membrane protein	not expressed	1437463.0	TAAGAA (-13)
-	LMANv2_240140	2138328	2138543		conserved protein of unknown function	not expressed	2138594.0	TAAGAA (-13)
+	LMANv2_410077	3298361	3299566	ribBA	Riboflavin biosynthesis protein RibBA [Includes: 3,4-dihydroxy-2-butanone 4-phosphate synthase ; GTP cyclohydrolase-2]	expressed	3298305.0	TAAGAA (-13)	COG0108,COG0807	H	Coenzyme transport and metabolism	METABOLISM
+	LMANv2_590074	4097641	4097976		conserved protein of unknown function	expressed	4097545.0	TAAGAA (-13)
-	LMANv2_90010	642439	643065		YhhN-like protein	expressed	643088.0	TAAGAA (-13)	COG3714	S	Function unknown	POORLY CHARACTERIZED
-	LMANv2_90048	676654	676794		conserved protein of unknown function	not expressed	676824.0	TAAGAA (-13)
+	LMANv2_330039	2772720	2774192	purF	Amidophosphoribosyltransferase	expressed	2772572.0	TAAGAA (-14)	COG0034	F	Nucleotide transport and metabolism	METABOLISM
+	LMANv2_240034	2035848	2036549		NADH-ubiquinone/plastoquinone oxidoreductase chain 6	expressed	2035731.0	TAAGAA (-16)	COG0839	C	Energy production and conversion	METABOLISM
+	LMANv2_470050	3554257	3555042		conserved protein of unknown function	not expressed	3554227.0	TAAGAA (-16)
-	LMANv2_620005	4145591	4150933		Stage II sporulation protein E	expressed	4151179.0	TAAGAA (-17)	['COG0515,COG3899' 'COG0515,COG2208' 'COG0515' 'COG0515,COG2203,COG2208']	['R' 'K' 'L' 'T']	['General function prediction only' 'Transcription'
-	LMANv2_70027	448254	448715		putative tRNA (cytidine(34)-2'-O)-methyltransferase	expressed	448818.0	TAAGAA (-17)	COG0219	J	Translation, ribosomal structure and biogenesis	INFORMATION STORAGE AND PROCESSING
+	LMANv2_190002	1668880	1669800		conserved protein of unknown function	not expressed	1668834.0	TAAGAA (-18)
-	LMANv2_660091	4319830	4320822		conserved protein of unknown function	expressed	4320972.0	TAAGAA (-18)	['COG0451' 'COG0451']	['G' 'M']	['Carbohydrate transport and metabolism'
-	LMANv2_100058	918665	919591		conserved membrane protein of unknown function	expressed	919674.0	TAAGAA (-21)	COG0750	M	Cell wall/membrane/envelope biogenesis	CELLULAR PROCESSES AND SIGNALING
+	LMANv2_300045	2545327	2545953		putative lipoprotein	expressed	2545212.0	TAAGAA (-22)
-	LMANv2_480007	3620646	3621383		conserved exported protein of unknown function	expressed	3621505.0	TAAGAA (-23)
-	LMANv2_720016	4458419	4458607		conserved protein of unknown function	not expressed	4458634.0	TAAGAA (-24)
-	LMANv2_70069	490421	491146		conserved protein of unknown function	expressed	491186.0	TAAGAA (-24)	['COG2202' 'COG2771']	['T' 'K']	['Signal transduction mechanisms' 'Transcription']	['CELLULAR PROCESSES AND SIGNALING' 'INFORMATION STORAGE AND PROCESSING']
-	LMANv2_150082	1305798	1306274		conserved exported protein of unknown function	expressed	1306403.0	TAAGAA (-25)
-	LMANv2_240086	2091453	2092778	paaJ	Acetyl-CoA acetyltransferase	expressed	2092875.0	TAAGAA (-27)	COG0183	I	Lipid transport and metabolism	METABOLISM
-	LMANv2_660068	4297363	4299150		ABC transporter, ATP-binding protein	expressed	4299422.0	TAAGAA (-28)	COG1132	V	Defense mechanisms	CELLULAR PROCESSES AND SIGNALING
-	LMANv2_590059	4082207	4083736		Mg chelatase subunit chII	not expressed	4083793.0	TAAGAA (-30)	COG0606	O	Posttranslational modification, protein turnover, chaperones	CELLULAR PROCESSES AND SIGNALING
-	LMANv2_20071	132477	132674		protein of unknown function	not expressed	132885.0	TAAGAA (-6)
-	LMANv2_60135	406385	406867		Phosphohistidine phosphatase	expressed	407056.0	TAAGAA (-6)	COG2062	T	Signal transduction mechanisms	CELLULAR PROCESSES AND SIGNALING
+	LMANv2_590035	4063024	4063749	lptB	putative lipopolysaccharide transport protein B: ATP-binding component of ABC superfamily	expressed	4062963.0	TAAGAA (-7)	COG1137	R	General function prediction only	POORLY CHARACTERIZED
-	LMANv2_150153	1379011	1379574		conserved protein of unknown function	not expressed	1379714.0	TAAGAA (-8)
+	LMANv2_260053	2233062	2233694		Cyclic nucleotide-binding domain protein	expressed	2233007.0	TAAGAA (-8)	COG0664	T	Signal transduction mechanisms	CELLULAR PROCESSES AND SIGNALING
+	LMANv2_540002	3937693	3938034	mazF	mRNA interferase MazF2	expressed	3937667.0	TAAGAG (-14)	COG2337	T	Signal transduction mechanisms	CELLULAR PROCESSES AND SIGNALING
+	LMANv2_80015	518022	518897	sucD	succinyl-CoA synthetase alpha chain	expressed	517872.0	TAAGAG (-15)	COG0074	C	Energy production and conversion	METABOLISM
+	LMANv2_190046	1701717	1702115		Death-on-curing family protein	expressed	1701481.0	TAAGAG (-16)	COG3654	R	General function prediction only	POORLY CHARACTERIZED
-	LMANv2_300078	2593180	2593320		conserved protein of unknown function	expressed	2593534.0	TAAGAG (-17)
+	LMANv2_60020	290987	291550		conserved protein of unknown function	not expressed	290715.0	TAAGCA (-17)	COG3361	S	Function unknown	POORLY CHARACTERIZED
-	LMANv2_150019	1240573	1241997		PAS domain S-box protein	expressed	1242071.0	TAAGCA (-20)	COG2202,COG3920	T	Signal transduction mechanisms	CELLULAR PROCESSES AND SIGNALING
-	LMANv2_170095	1556472	1556708		conserved protein of unknown function	expressed	1556801.0	TAAGCA (-25)
+	LMANv2_320009	2625401	2626339		putative lysophospholipase	not expressed	2625381.0	TAAGCA (-6)	COG2267	I	Lipid transport and metabolism	METABOLISM
-	LMANv2_120040	1081474	1081611		protein of unknown function	not expressed	1081697.0	TAAGCA (-9)
+	LMANv2_240008	2015316	2017346		NHL repeat protein	expressed	2015296.0	TAAGCA (-9)	COG3391	S	Function unknown	POORLY CHARACTERIZED
-	LMANv2_300054	2562278	2564872	leuS	Leucine--tRNA ligase	expressed	2565149.0	TAAGGA (-11)	COG0495	J	Translation, ribosomal structure and biogenesis	INFORMATION STORAGE AND PROCESSING
+	LMANv2_320041	2677261	2678196	yadG	putative transporter subunit: ATP-binding component of ABC superfamily	expressed	2677224.0	TAAGGA (-11)	COG1131	V	Defense mechanisms	CELLULAR PROCESSES AND SIGNALING
-	LMANv2_420009	3306198	3307295		Stearoyl-CoA 9-desaturase	not expressed	3307458.0	TAAGGA (-11)	COG3239	I	Lipid transport and metabolism	METABOLISM
-	LMANv2_80083	585324	586349		conserved protein of unknown function	not expressed	586579.0	TAAGGA (-11)
-	LMANv2_80095	599182	600186		conserved protein of unknown function	not expressed	600212.0	TAAGGA (-11)
+	LMANv2_130028	1160905	1161279		STAS domain protein	expressed	1160648.0	TAAGGA (-12)	COG1366	T	Signal transduction mechanisms	CELLULAR PROCESSES AND SIGNALING
+	LMANv2_150111	1336450	1337268	lipL	LipL32	expressed	1336433.0	TAAGGA (-12)
+	LMANv2_160068	1453598	1454701	thiH	Thiamine biosynthesis enzyme	expressed	1453488.0	TAAGGA (-12)	['COG1060' 'COG1060']	['H' 'R']	['Coenzyme transport and metabolism' 'General function prediction only']	['METABOLISM' 'POORLY CHARACTERIZED']
-	LMANv2_40031	210464	210874		conserved membrane protein of unknown function	expressed	211049.0	TAAGGA (-12)
+	LMANv2_280075	2360996	2362333		conserved protein of unknown function	not expressed	2360948.0	TAAGGA (-12)
+	LMANv2_310004	2595859	2596203	glnK	nitrogen assimilation regulatory protein for GlnL, GlnE, and AmtB	expressed	2595810.0	TAAGGA (-12)	COG0347	E	Amino acid transport and metabolism	METABOLISM
+	LMANv2_330044	2778167	2779189		Oxidoreductase, zinc-binding dehydrogenase family protein	expressed	2778146.0	TAAGGA (-12)	['COG0604' 'COG0604']	['C' 'R']	['Energy production and conversion' 'General function prediction only']	['METABOLISM' 'POORLY CHARACTERIZED']
-	LMANv2_330110	2839818	2840231	ndk	Nucleoside diphosphate kinase	expressed	2840250.0	TAAGGA (-12)	COG0105	F	Nucleotide transport and metabolism	METABOLISM
+	LMANv2_60074	348375	348863	glcG	GlcG	expressed	348315.0	TAAGGA (-12)	COG3193	R	General function prediction only	POORLY CHARACTERIZED
+	LMANv2_530020	3918298	3919971	kdpA	potassium translocating ATPase, subunit A	not expressed	3918180.0	TAAGGA (-12)	COG2060	P	Inorganic ion transport and metabolism	METABOLISM
+	LMANv2_740025	4519847	4520194		conserved membrane protein of unknown function	expressed	4519781.0	TAAGGA (-12)
-	LMANv2_90051	679672	680514	speE	Spermidine synthase 2	expressed	680677.0	TAAGGA (-12)	COG0421	E	Amino acid transport and metabolism	METABOLISM
+	LMANv2_90135	765598	766917		conserved exported protein of unknown function	expressed	765571.0	TAAGGA (-12)	COG2849	S	Function unknown	POORLY CHARACTERIZED
+	LMANv2_90155	785737	786756		conserved protein of unknown function	expressed	785494.0	TAAGGA (-12)
-	LMANv2_120004	1037907	1040066		Glycosyl hydrolase, family 31	not expressed	1040093.0	TAAGGA (-13)	COG1501	G	Carbohydrate transport and metabolism	METABOLISM
+	LMANv2_150007	1224838	1225296		conserved exported protein of unknown function	expressed	1224812.0	TAAGGA (-13)	COG1145	C	Energy production and conversion	METABOLISM
-	LMANv2_160029	1414141	1415970		conserved exported protein of unknown function	expressed	1416008.0	TAAGGA (-13)
+	LMANv2_180042	1661152	1662735		PDZ domain protein	expressed	1661090.0	TAAGGA (-13)	COG0265	O	Posttranslational modification, protein turnover, chaperones	CELLULAR PROCESSES AND SIGNALING
-	LMANv2_240053	2060516	2062198	ilvB	acetolactate synthase I, large subunit	not expressed	2062416.0	TAAGGA (-13)	['COG0028' 'COG0028']	['E' 'H']	['Amino acid transport and metabolism' 'Coenzyme transport and metabolism']	['METABOLISM' 'METABOLISM']
+	LMANv2_50002	213646	214608		OmpL1	expressed	213565.0	TAAGGA (-13)
+	LMANv2_280076	2362418	2362633		conserved protein of unknown function	expressed	2362396.0	TAAGGA (-13)
-	LMANv2_290030	2415958	2416815		Ig-like protein	expressed	2416952.0	TAAGGA (-13)
-	LMANv2_290079	2471492	2472085	clpP	ATP-dependent Clp protease proteolytic subunit 2	expressed	2472283.0	TAAGGA (-13)	['COG0740' 'COG0740']	['O' 'U']	['Posttranslational modification, protein turnover, chaperones'
+	LMANv2_300023	2506343	2507335		conserved protein of unknown function	expressed	2506129.0	TAAGGA (-13)	COG4260	S	Function unknown	POORLY CHARACTERIZED
+	LMANv2_350021	2988747	2996513		WD40-like protein	expressed	2988676.0	TAAGGA (-13)	['COG0457' 'COG0419' 'COG0823']	['R' 'L' 'U']	['General function prediction only' 'Replication, recombination and repair'
+	LMANv2_410064	3284158	3285327		conserved protein of unknown function	expressed	3284122.0	TAAGGA (-13)
+	LMANv2_530021	3919982	3922060	kdpB	potassium translocating ATPase, subunit B	expressed	3919761.0	TAAGGA (-13)	COG2216	P	Inorganic ion transport and metabolism	METABOLISM
+	LMANv2_530022	3922071	3922643	kdpC	Potassium-transporting ATPase C chain	expressed	3922027.0	TAAGGA (-13)	COG2156	P	Inorganic ion transport and metabolism	METABOLISM
-	LMANv2_620011	4157503	4158030		conserved protein of unknown function	expressed	4158057.0	TAAGGA (-13)
-	LMANv2_660053	4281808	4282875		Alcohol dehydrogenase, iron-dependent	expressed	4283152.0	TAAGGA (-13)	COG1454	C	Energy production and conversion	METABOLISM
+	LMANv2_780003	4560483	4561565		Endonuclease/exonuclease/phosphatase family protein	expressed	4560431.0	TAAGGA (-13)
+	LMANv2_80016	519184	520761		Outer membrane efflux protein	expressed	519086.0	TAAGGA (-13)	['COG1538' 'COG1538']	['M' 'U']	['Cell wall/membrane/envelope biogenesis'
+	LMANv2_20029	73267	74001		conserved exported protein of unknown function	not expressed	73238.0	TAAGGA (-13)
+	LMANv2_90203	832081	833376	pfkA	6-phosphofructokinase	expressed	831947.0	TAAGGA (-13)	COG0205	G	Carbohydrate transport and metabolism	METABOLISM
+	LMANv2_130004	1133768	1134088	cutA	Divalent-cation tolerance protein CutA	expressed	1133560.0	TAAGGA (-14)	COG1324	P	Inorganic ion transport and metabolism	METABOLISM
-	LMANv2_130008	1139474	1140250	yafJ	putative glutamine amidotransferases class-II	expressed	1140295.0	TAAGGA (-14)	COG0121	R	General function prediction only	POORLY CHARACTERIZED
-	LMANv2_130037	1170856	1171119		conserved protein of unknown function	not expressed	1171152.0	TAAGGA (-14)
+	LMANv2_150128	1353186	1353476	groS	10 kDa chaperonin	expressed	1353130.0	TAAGGA (-14)	COG0234	O	Posttranslational modification, protein turnover, chaperones	CELLULAR PROCESSES AND SIGNALING
+	LMANv2_170106	1563570	1564997		conserved exported protein of unknown function	expressed	1563494.0	TAAGGA (-14)
-	LMANv2_240074	2082688	2083020		Anti-sigma factor antagonist	expressed	2083047.0	TAAGGA (-14)	COG1366	T	Signal transduction mechanisms	CELLULAR PROCESSES AND SIGNALING
-	LMANv2_340032	2908768	2909598		conserved exported protein of unknown function	expressed	2909658.0	TAAGGA (-14)
-	LMANv2_370018	3063805	3064836		TRAM domain protein	expressed	3064924.0	TAAGGA (-14)	COG4956	R	General function prediction only	POORLY CHARACTERIZED
-	LMANv2_430001	3318565	3319731	lipL	LipL45	expressed	3319802.0	TAAGGA (-14)	COG0532	J	Translation, ribosomal structure and biogenesis	INFORMATION STORAGE AND PROCESSING
-	LMANv2_470013	3509207	3510829		Caspase domain protein	expressed	3510859.0	TAAGGA (-14)	['COG4249' 'COG0810']	['R' 'M']	['General function prediction only'
+	LMANv2_10004	3753	4298	thiJ	DJ-1/PfpI family intracellular protease	expressed	3668.0	TAAGGA (-14)	COG0693	R	General function prediction only	POORLY CHARACTERIZED
-	LMANv2_130041	1173470	1174153		Two-component response regulator	expressed	1174178.0	TAAGGA (-15)	['COG0745' 'COG0745']	['K' 'T']	['Transcription' 'Signal transduction mechanisms']	['INFORMATION STORAGE AND PROCESSING' 'CELLULAR PROCESSES AND SIGNALING']
+	LMANv2_170048	1508699	1508887		conserved protein of unknown function	expressed	1508598.0	TAAGGA (-15)
-	LMANv2_170090	1551582	1551989		conserved exported protein of unknown function	not expressed	1552163.0	TAAGGA (-15)
+	LMANv2_180039	1657643	1658530	htpX	Protease HtpX homolog	expressed	1657435.0	TAAGGA (-15)	COG0501	O	Posttranslational modification, protein turnover, chaperones	CELLULAR PROCESSES AND SIGNALING
-	LMANv2_10015	16058	16825		Enoyl-CoA hydratase/isomerase family protein	expressed	16873.0	TAAGGA (-15)	COG1024	I	Lipid transport and metabolism	METABOLISM
+	LMANv2_190063	1729219	1729374		Toxin-antitoxin system, antitoxin component, ribbon-helix-helix domain protein	not expressed	1729176.0	TAAGGA (-15)	COG3077	L	Replication, recombination and repair	INFORMATION STORAGE AND PROCESSING
+	LMANv2_280087	2376437	2376712		RNA-binding protein	expressed	2376275.0	TAAGGA (-15)	COG0724	R	General function prediction only	POORLY CHARACTERIZED
+	LMANv2_290026	2411900	2413267		Pyruvate dehydrogenase complex dihydrolipoamide acetyltransferase	expressed	2411725.0	TAAGGA (-15)	COG0508	C	Energy production and conversion	METABOLISM
+	LMANv2_60012	281747	282424	lolD	outer membrane-specific lipoprotein transporter subunit ; ATP-binding component of ABC superfamily	expressed	281653.0	TAAGGA (-15)	COG1136	V	Defense mechanisms	CELLULAR PROCESSES AND SIGNALING
-	LMANv2_350012	2973442	2973828		conserved protein of unknown function	not expressed	2973863.0	TAAGGA (-15)
+	LMANv2_470046	3550031	3550651		conserved membrane protein of unknown function	expressed	3549807.0	TAAGGA (-15)
-	LMANv2_470077	3578829	3580097	flgL	Flagellar hook-associated protein 2	expressed	3580278.0	TAAGGA (-15)	COG1344	N	Cell motility	CELLULAR PROCESSES AND SIGNALING
-	LMANv2_710001	4433824	4434108		conserved membrane protein of unknown function	expressed	4434128.0	TAAGGA (-15)	COG1914	P	Inorganic ion transport and metabolism	METABOLISM
+	LMANv2_720017	4459229	4459732		conserved protein of unknown function	expressed	4459121.0	TAAGGA (-15)	COG3832	S	Function unknown	POORLY CHARACTERIZED
+	LMANv2_90014	648313	649368	argK	membrane ATPase/protein kinase	expressed	648192.0	TAAGGA (-15)	COG1703	E	Amino acid transport and metabolism	METABOLISM
-	LMANv2_60053	329658	330020		conserved exported protein of unknown function	expressed	330042.0	TAAGGA (-16)
-	LMANv2_450023	3444435	3444815		conserved protein of unknown function	expressed	3444860.0	TAAGGA (-16)	['COG0840' 'COG0840']	['N' 'T']	['Cell motility' 'Signal transduction mechanisms']	['CELLULAR PROCESSES AND SIGNALING' 'CELLULAR PROCESSES AND SIGNALING']
-	LMANv2_590017	4043553	4043915		Chemotaxis response regulator CheY	expressed	4044148.0	TAAGGA (-16)	COG0784	T	Signal transduction mechanisms	CELLULAR PROCESSES AND SIGNALING
+	LMANv2_90022	656019	656423	exbD	ExbD-related biopolymer transport protein	expressed	655939.0	TAAGGA (-16)	COG0848	U	Intracellular trafficking, secretion, and vesicular transport	CELLULAR PROCESSES AND SIGNALING
+	LMANv2_260059	2238056	2238280		putative lipoprotein	expressed	2237959.0	TAAGGA (-17)
+	LMANv2_290089	2479045	2479611		conserved exported protein of unknown function	not expressed	2478846.0	TAAGGA (-17)
+	LMANv2_370042	3087743	3088330		OmpA family outer membrane lipoprotein	expressed	3087705.0	TAAGGA (-17)	COG2885	M	Cell wall/membrane/envelope biogenesis	CELLULAR PROCESSES AND SIGNALING
-	LMANv2_700003	4431374	4432663		putative lipoprotein	expressed	4432683.0	TAAGGA (-17)
+	LMANv2_90212	844221	845318		conserved protein of unknown function	expressed	844187.0	TAAGGA (-17)	COG0491	R	General function prediction only	POORLY CHARACTERIZED
-	LMANv2_300020	2501946	2503481		putative membrane protein	not expressed	2503505.0	TAAGGA (-18)
-	LMANv2_330119	2853494	2854651		Fatty acid synthase subunit beta	expressed	2854677.0	TAAGGA (-18)	COG0331	I	Lipid transport and metabolism	METABOLISM
-	LMANv2_60039	315672	316337		Cyclic nucleotide-binding domain protein	expressed	316568.0	TAAGGA (-18)	COG0664	T	Signal transduction mechanisms	CELLULAR PROCESSES AND SIGNALING
-	LMANv2_20011	49339	49758		conserved exported protein of unknown function	expressed	49847.0	TAAGGA (-18)
-	LMANv2_80025	527391	527795		conserved protein of unknown function	expressed	527952.0	TAAGGA (-18)
+	LMANv2_20030	74017	74562		YceI-like domain protein	not expressed	73738.0	TAAGGA (-18)	COG2353	S	Function unknown	POORLY CHARACTERIZED
-	LMANv2_240104	2106007	2107032	ruvB	Holliday junction ATP-dependent DNA helicase RuvB	expressed	2107129.0	TAAGGA (-19)	COG2255	L	Replication, recombination and repair	INFORMATION STORAGE AND PROCESSING
+	LMANv2_650007	4186582	4187016	vapC	Ribonuclease VapC44	expressed	4186327.0	TAAGGA (-19)	COG1848	R	General function prediction only	POORLY CHARACTERIZED
-	LMANv2_240172	2157621	2158826	tufB	protein chain elongation factor EF-Tu, possible GTP-binding factor (duplicate of tufA)	expressed	2158940.0	TAAGGA (-21)	COG0050	J	Translation, ribosomal structure and biogenesis	INFORMATION STORAGE AND PROCESSING
+	LMANv2_260032	2211959	2213368		conserved exported protein of unknown function	expressed	2211877.0	TAAGGA (-21)	COG0860	M	Cell wall/membrane/envelope biogenesis	CELLULAR PROCESSES AND SIGNALING
+	LMANv2_90100	727797	728687		DNA-binding helix-turn-helix protein	expressed	727681.0	TAAGGA (-22)
+	LMANv2_20050	100021	100224		conserved protein of unknown function	expressed	99874.0	TAAGGA (-26)
-	LMANv2_140007	1206583	1208133		HMGL-like protein	expressed	1208169.0	TAAGGA (-27)	COG0119	E	Amino acid transport and metabolism	METABOLISM
-	LMANv2_150045	1268188	1268673	ilvH	Acetolactate synthase small subunit	expressed	1268736.0	TAAGGA (-27)	COG0440	E	Amino acid transport and metabolism	METABOLISM
+	LMANv2_750019	4542465	4543580	purK	Phosphoribosylaminoimidazole carboxylase, ATPase subunit	not expressed	4542183.0	TAAGGA (-27)	COG0026	F	Nucleotide transport and metabolism	METABOLISM
+	LMANv2_340029	2905895	2907538		conserved exported protein of unknown function	expressed	2905828.0	TAAGGA (-30)
-	LMANv2_90008	640345	641496	csdB	Cysteine desulfurase	expressed	641614.0	TAAGGA (-6)	COG0520	E	Amino acid transport and metabolism	METABOLISM
+	LMANv2_370099	3134829	3135077		conserved protein of unknown function	expressed	3134623.0	TAAGGA (-9)	COG2442	S	Function unknown	POORLY CHARACTERIZED
+	LMANv2_470066	3570342	3570527		Fe-S protein	not expressed	3570127.0	TAAGTA (-12)	COG3313	R	General function prediction only	POORLY CHARACTERIZED
-	LMANv2_590015	4041037	4043178		putative chemotaxis protein CheA	expressed	4043232.0	TAAGTA (-13)	['COG0643' 'COG0643']	['N' 'T']	['Cell motility' 'Signal transduction mechanisms']	['CELLULAR PROCESSES AND SIGNALING' 'CELLULAR PROCESSES AND SIGNALING']
-	LMANv2_620002	4143137	4144615		Adenylate/guanylate cyclase	expressed	4144777.0	TAAGTA (-13)	COG2203,COG2114	T	Signal transduction mechanisms	CELLULAR PROCESSES AND SIGNALING
+	LMANv2_340063	2941336	2941890	rpoE	RNA polymerase ECF-type sigma factor	expressed	2941261.0	TAAGTA (-15)	COG1595	K	Transcription	INFORMATION STORAGE AND PROCESSING
-	LMANv2_100019	878746	879789		putative lipoprotein	not expressed	879815.0	TAAGTA (-15)
-	LMANv2_120061	1106736	1107359		Thiopurine S-methyltransferase	expressed	1107398.0	TAAGTA (-16)	['COG0500' 'COG0500']	['Q' 'R']	['Secondary metabolites biosynthesis, transport and catabolism'
+	LMANv2_320025	2643477	2645573	pnp	polynucleotide phosphorylase/polyadenylase	expressed	2643184.0	TAAGTA (-18)	COG1185	J	Translation, ribosomal structure and biogenesis	INFORMATION STORAGE AND PROCESSING
-	LMANv2_410057	3277820	3278722		conserved protein of unknown function	not expressed	3278998.0	TAAGTA (-18)	COG1533	L	Replication, recombination and repair	INFORMATION STORAGE AND PROCESSING
+	LMANv2_670027	4359027	4360823	dnaG	DNA primase	expressed	4358794.0	TAAGTA (-21)	COG0358	L	Replication, recombination and repair	INFORMATION STORAGE AND PROCESSING
+	LMANv2_330090	2821970	2822497		conserved protein of unknown function	not expressed	2821879.0	TAAGTA (-24)
-	LMANv2_290096	2482346	2482507		conserved protein of unknown function	not expressed	2482630.0	TAAGTA (-30)
+	LMANv2_10009	8895	9722		conserved membrane protein of unknown function	not expressed	8868.0	TAAGTA (-8)
+	LMANv2_250001	2178924	2179124		conserved protein of unknown function	expressed	2178904.0	TAATGA (-10)	['COG0840' 'COG0840']	['N' 'T']	['Cell motility' 'Signal transduction mechanisms']	['CELLULAR PROCESSES AND SIGNALING' 'CELLULAR PROCESSES AND SIGNALING']
-	LMANv2_100107	971138	972745		conserved protein of unknown function	not expressed	972777.0	TAATGA (-12)
-	LMANv2_660008	4234103	4235851		Glycosyltransferase-like protein, family 2	not expressed	4236042.0	TAATGA (-17)	['COG0463' 'COG1216']	['M' 'R']	['Cell wall/membrane/envelope biogenesis'
-	LMANv2_390003	3209385	3209720		conserved protein of unknown function	expressed	3209995.0	TAATGA (-18)	COG0346	E	Amino acid transport and metabolism	METABOLISM
-	LMANv2_90192	819655	820170		conserved protein of unknown function	expressed	820221.0	TAATGA (-18)
-	LMANv2_200057	1793660	1794505	cysT	sulfate transport protein (ABC superfamily, membrane)	not expressed	1794711.0	TAATGA (-24)	COG0555	O	Posttranslational modification, protein turnover, chaperones	CELLULAR PROCESSES AND SIGNALING
+	LMANv2_160003	1387800	1389956		GAF domain protein	expressed	1387515.0	TAATGA (-26)	COG2203,COG3605,COG2199	T	Signal transduction mechanisms	CELLULAR PROCESSES AND SIGNALING
+	LMANv2_170064	1522216	1522632		Thioesterase-like protein	expressed	1522163.0	TAATGA (-28)	COG0824	R	General function prediction only	POORLY CHARACTERIZED
-	LMANv2_480016	3634414	3635046		Membrane carboxypeptidase	not expressed	3635145.0	TAATGA (-28)	COG0744	M	Cell wall/membrane/envelope biogenesis	CELLULAR PROCESSES AND SIGNALING
-	LMANv2_130042	1175492	1176367		conserved exported protein of unknown function	not expressed	1176384.0	TACGGA (-13)
+	LMANv2_190006	1671529	1671990		conserved membrane protein of unknown function	expressed	1671234.0	TACGGA (-13)
+	LMANv2_290053	2441084	2442700		putative membrane protein	not expressed	2440794.0	TACGGA (-13)	['COG0477' 'COG0477' 'COG0477' 'COG0477']	['E' 'G' 'P' 'R']	['Amino acid transport and metabolism'
-	LMANv2_90064	693358	695631		Aconitate hydratase	expressed	695712.0	TACGGA (-13)	COG1048	C	Energy production and conversion	METABOLISM
+	LMANv2_90177	803203	803436	acpP	acyl carrier protein (ACP)	expressed	803128.0	TACGGA (-13)	['COG0236' 'COG0236']	['I' 'Q']	['Lipid transport and metabolism'
-	LMANv2_290072	2464552	2467278	secA	preprotein translocase subunit, ATPase	expressed	2467432.0	TACGGA (-15)	COG0653	U	Intracellular trafficking, secretion, and vesicular transport	CELLULAR PROCESSES AND SIGNALING
+	LMANv2_10031	29205	29831	purN	Phosphoribosylglycinamide formyltransferase	not expressed	29144.0	TACGGA (-16)	COG0299	F	Nucleotide transport and metabolism	METABOLISM
+	LMANv2_110028	1027568	1028761	trpB	tryptophan synthase, beta subunit	expressed	1027471.0	TACGGA (-18)	COG0133	E	Amino acid transport and metabolism	METABOLISM
-	LMANv2_370030	3076029	3076994		Polysaccharide biosynthesis protein	expressed	3077020.0	TACGGA (-20)	['COG0451' 'COG0451']	['G' 'M']	['Carbohydrate transport and metabolism'
-	LMANv2_730020	4496882	4497532		Thioredoxin	expressed	4497626.0	TACGGA (-20)	COG3531	O	Posttranslational modification, protein turnover, chaperones	CELLULAR PROCESSES AND SIGNALING
+	LMANv2_650023	4200501	4201088		conserved protein of unknown function	expressed	4200337.0	TACGGA (-21)
+	LMANv2_150135	1359748	1361997		Ribonuclease BN	expressed	1359566.0	TACGGA (-24)	COG1295	S	Function unknown	POORLY CHARACTERIZED
+	LMANv2_340065	2943141	2943476	clpS	regulatory protein for ClpA substrate specificity	expressed	2943106.0	TACGGA (-24)	COG2127	S	Function unknown	POORLY CHARACTERIZED
+	LMANv2_280082	2371037	2371945		conserved exported protein of unknown function	expressed	2370993.0	TACGGA (-25)	COG0296	G	Carbohydrate transport and metabolism	METABOLISM
+	LMANv2_60080	352215	352505		STAS domain protein	not expressed	352155.0	TACGGA (-26)
+	LMANv2_170044	1503569	1505512	mnmC	tRNA 5-methylaminomethyl-2-thiouridine biosynthesis bifunctional protein MnmC [Includes: tRNA (mnm(5)s(2)U34)-methyltransferase ; FAD-dependent cmnm(5)s(2)U34 oxidoreductase]	not expressed	1503423.0	TACGGA (-27)	['COG0665' 'COG4121']	['E' 'S']	['Amino acid transport and metabolism' 'Function unknown']	['METABOLISM' 'POORLY CHARACTERIZED']
+	LMANv2_260051	2231901	2232113		conserved protein of unknown function	not expressed	2231764.0	TACGGA (-29)
-	LMANv2_180018	1636391	1637074		Adenosylcobinamide amidohydrolase	expressed	1637155.0	TACGGA (-7)	COG1865	S	Function unknown	POORLY CHARACTERIZED
-	LMANv2_140003	1202890	1204329	hslU	molecular chaperone and ATPase component of HslUV protease	expressed	1204543.0	TAGAAG (-26)	COG1220	O	Posttranslational modification, protein turnover, chaperones	CELLULAR PROCESSES AND SIGNALING
+	LMANv2_600011	4108342	4108731		putative lipoprotein	expressed	4108311.0	TAGGGA (-10)
-	LMANv2_850001	4605019	4606011		Ig domain protein (fragment)	expressed	4606225.0	TAGGGA (-11)
-	LMANv2_220010	1883121	1883765	dedA	Protein DedA	expressed	1883971.0	TAGGGA (-12)	COG0586	S	Function unknown	POORLY CHARACTERIZED
+	LMANv2_60066	341247	341975	queC	7-cyano-7-deazaguanine synthase	expressed	341234.0	TAGGGA (-12)	COG0603	R	General function prediction only	POORLY CHARACTERIZED
-	LMANv2_520012	3880974	3882089		conserved protein of unknown function	expressed	3882181.0	TAGGGA (-12)
+	LMANv2_590027	4054637	4055908		NlpC/P60 family protein	expressed	4054371.0	TAGGGA (-12)	COG0791	M	Cell wall/membrane/envelope biogenesis	CELLULAR PROCESSES AND SIGNALING
+	LMANv2_260008	2185302	2188982	rpoB	DNA-directed RNA polymerase subunit beta	expressed	2185208.0	TAGGGA (-13)	COG0085	K	Transcription	INFORMATION STORAGE AND PROCESSING
-	LMANv2_400003	3220818	3221261		conserved protein of unknown function	expressed	3221469.0	TAGGGA (-14)	COG5573	R	General function prediction only	POORLY CHARACTERIZED
-	LMANv2_470024	3522020	3522883	mtnP	S-methyl-5'-thioadenosine phosphorylase	expressed	3522923.0	TAGGGA (-14)	COG0005	F	Nucleotide transport and metabolism	METABOLISM
+	LMANv2_330066	2797755	2799602		Chloride transporter, ClC family	expressed	2797725.0	TAGGGA (-15)	['COG0038' 'COG0517']	['P' 'R']	['Inorganic ion transport and metabolism'
-	LMANv2_70074	496496	496789	csoR	Copper-sensing transcriptional repressor CsoR	not expressed	496805.0	TAGGGA (-16)	COG1937	S	Function unknown	POORLY CHARACTERIZED
-	LMANv2_80110	621895	622401		conserved exported protein of unknown function	expressed	622430.0	TAGGGA (-16)
-	LMANv2_40005	163438	164301		conserved protein of unknown function	expressed	164432.0	TAGGGA (-6)
+	LMANv2_160043	1430424	1431224		transposase	not expressed	1430379.0	TAGGGA (-8)	COG2801	L	Replication, recombination and repair	INFORMATION STORAGE AND PROCESSING
+	LMANv2_320044	2680918	2681124		protein of unknown function	expressed	2680814.0	TAGTAG (-8)
+	LMANv2_190070	1733220	1733561	chpA	toxin of the ChpA-ChpR toxin-antitoxin system, endoribonuclease	expressed	1732980.0	TATAGG (-15)	COG2337	T	Signal transduction mechanisms	CELLULAR PROCESSES AND SIGNALING
-	LMANv2_tRNA25	4453358	4453442			expressed	4453525.0	TATAGG (-21)
+	LMANv2_210020	1819494	1820657		conserved protein of unknown function	not expressed	1819267.0	TATGAG (-14)	COG3391	S	Function unknown	POORLY CHARACTERIZED
-	LMANv2_290047	2431135	2431917		conserved protein of unknown function	expressed	2432063.0	TATGAG (-16)
-	LMANv2_90115	746912	747820	hemH	Ferrochelatase	not expressed	748022.0	TATGAG (-9)	COG0276	H	Coenzyme transport and metabolism	METABOLISM
+	LMANv2_160040	1429291	1429668		conserved protein of unknown function	expressed	1429160.0	TATGGA (-14)	COG5646	S	Function unknown	POORLY CHARACTERIZED
+	LMANv2_190054	1721884	1722294		conserved protein of unknown function	not expressed	1721763.0	TATGGA (-14)
-	LMANv2_240168	2155702	2156016	rplW	50S ribosomal protein L23	expressed	2156128.0	TATGGA (-14)	COG0089	J	Translation, ribosomal structure and biogenesis	INFORMATION STORAGE AND PROCESSING
+	LMANv2_360016	3033843	3034769		Diguanylate cyclase (GGDEF) domain protein	expressed	3033756.0	TATGGA (-14)	COG2202,COG2199	T	Signal transduction mechanisms	CELLULAR PROCESSES AND SIGNALING
+	LMANv2_10035	32955	33599	tal	putative transaldolase	expressed	32931.0	TATGGA (-14)	COG0176	G	Carbohydrate transport and metabolism	METABOLISM
-	LMANv2_590014	4038062	4040992		Methyl-accepting chemotaxis protein signaling domain protein	expressed	4041048.0	TATGGA (-14)	['COG0840' 'COG0840' 'COG0419']	['N' 'T' 'L']	['Cell motility' 'Signal transduction mechanisms'
+	LMANv2_60015	285197	285835		conserved exported protein of unknown function	expressed	285012.0	TATGGA (-15)	COG0457	R	General function prediction only	POORLY CHARACTERIZED
-	LMANv2_500052	3822606	3823352		conserved membrane protein of unknown function	not expressed	3823466.0	TATGGA (-15)
-	LMANv2_620016	4165480	4165830		Uncharacterized HIT-like protein aq_141	expressed	4165906.0	TATGGA (-15)	['COG0537' 'COG0537' 'COG0537']	['F' 'G' 'R']	['Nucleotide transport and metabolism'
+	LMANv2_650024	4201085	4202845	argS	Arginine--tRNA ligase	expressed	4200940.0	TATGGA (-17)	COG0018	J	Translation, ribosomal structure and biogenesis	INFORMATION STORAGE AND PROCESSING
+	LMANv2_590071	4094515	4096137		Cell division protein FtsA	expressed	4094352.0	TATGGA (-18)	['COG4972' 'COG4972' 'COG0849']	['N' 'U' 'D']	['Cell motility'
+	LMANv2_140016	1215179	1218784	nrdJ	Vitamin B12-dependent ribonucleotide reductase	expressed	1215140.0	TATGGA (-20)	COG0209	F	Nucleotide transport and metabolism	METABOLISM
+	LMANv2_10043	39654	39866		protein of unknown function	not expressed	39513.0	TATGGA (-23)
+	LMANv2_80035	539398	539553		protein of unknown function	not expressed	539338.0	TATGGA (-23)
-	LMANv2_80051	552523	553740		Phage-related protein	expressed	553835.0	TATGGA (-23)	COG3299	S	Function unknown	POORLY CHARACTERIZED
-	LMANv2_500074	3842982	3843476		Chemotaxis protein	expressed	3843512.0	TATGGA (-24)	['COG0835' 'COG0835']	['N' 'T']	['Cell motility' 'Signal transduction mechanisms']	['CELLULAR PROCESSES AND SIGNALING' 'CELLULAR PROCESSES AND SIGNALING']
-	LMANv2_30019	149767	149886		conserved protein of unknown function	expressed	149991.0	TATGGA (-26)
-	LMANv2_280001	2282640	2283452		ABC transporter, ATP-binding protein	expressed	2283522.0	TATGGA (-9)	COG1119	P	Inorganic ion transport and metabolism	METABOLISM
-	LMANv2_230022	1961606	1962061	ribE	riboflavin synthase beta chain	expressed	1962124.0	TCAGGA (-10)	COG0054	H	Coenzyme transport and metabolism	METABOLISM
-	LMANv2_260034	2213736	2214803		conserved protein of unknown function	expressed	2214815.0	TCAGGA (-12)
-	LMANv2_290082	2472859	2474157	eno	enolase	expressed	2474210.0	TCAGGA (-12)	COG0148	G	Carbohydrate transport and metabolism	METABOLISM
+	LMANv2_590026	4053283	4054587	ptr	Dipeptide/tripeptide permease	not expressed	4053216.0	TCAGGA (-12)	COG3104	E	Amino acid transport and metabolism	METABOLISM
-	LMANv2_720004	4447664	4448068		conserved protein of unknown function	expressed	4448133.0	TCAGGA (-12)
-	LMANv2_80061	559469	560848		conserved protein of unknown function	expressed	560946.0	TCAGGA (-12)
-	LMANv2_170112	1571581	1572903		Imelysin	expressed	1572991.0	TCAGGA (-13)	COG3487	P	Inorganic ion transport and metabolism	METABOLISM
-	LMANv2_280029	2310798	2311661		Flagella basal body rod protein	expressed	2311677.0	TCAGGA (-13)	COG4786	N	Cell motility	CELLULAR PROCESSES AND SIGNALING
-	LMANv2_740007	4503308	4503760		conserved protein of unknown function	expressed	4503802.0	TCAGGA (-13)
+	LMANv2_150129	1353491	1355131	groEL	chaperone Hsp60, peptide-dependent ATPase, heat shock protein	expressed	1353321.0	TCAGGA (-14)	COG0459	O	Posttranslational modification, protein turnover, chaperones	CELLULAR PROCESSES AND SIGNALING
-	LMANv2_370061	3104412	3105899		conserved protein of unknown function	expressed	3106009.0	TCAGGA (-14)
-	LMANv2_660030	4261353	4261541		Methyltransferase domain protein (fragment)	expressed	4261578.0	TCAGGA (-14)
-	LMANv2_680004	4399148	4399825	pbsA	Heme oxygenase 1	expressed	4399847.0	TCAGGA (-14)	COG5398	P	Inorganic ion transport and metabolism	METABOLISM
+	LMANv2_730019	4495469	4496542		conserved exported protein of unknown function	expressed	4495430.0	TCAGGA (-14)
+	LMANv2_90039	672063	672692		conserved protein of unknown function	not expressed	671795.0	TCAGGA (-14)
-	LMANv2_360008	3025034	3026143		Stage II sporulation protein E	expressed	3026429.0	TCAGGA (-15)	['COG2208' 'COG2204,COG2208']	['K' 'T']	['Transcription' 'Signal transduction mechanisms']	['INFORMATION STORAGE AND PROCESSING' 'CELLULAR PROCESSES AND SIGNALING']
+	LMANv2_370113	3152941	3153594	engB	putative GTP-binding protein EngB	expressed	3152851.0	TCAGGA (-15)	COG0218	R	General function prediction only	POORLY CHARACTERIZED
+	LMANv2_90005	636813	637931		conserved exported protein of unknown function	expressed	636738.0	TCAGGA (-15)	COG0596	R	General function prediction only	POORLY CHARACTERIZED
-	LMANv2_170097	1556970	1557644		conserved protein of unknown function	expressed	1557711.0	TCAGGA (-16)
-	LMANv2_260001	2181423	2181647		conserved protein of unknown function	not expressed	2181694.0	TCAGGA (-16)
+	LMANv2_330127	2861346	2862743		putative UDP-N-acetylmuramate:L-alanyl-gamma-D-glutamyl-meso-diaminopimelate ligase	expressed	2861058.0	TCAGGA (-16)	COG0773	M	Cell wall/membrane/envelope biogenesis	CELLULAR PROCESSES AND SIGNALING
+	LMANv2_100122	990622	992529	gidA	glucose-inhibited cell-division protein	not expressed	990499.0	TCAGGA (-18)	COG0445	D	Cell cycle control, cell division, chromosome partitioning	CELLULAR PROCESSES AND SIGNALING
+	LMANv2_60059	334181	334960	yqxC	putative rRNA methyltransferase YqxC	expressed	333982.0	TCAGGA (-20)	COG1189	J	Translation, ribosomal structure and biogenesis	INFORMATION STORAGE AND PROCESSING
+	LMANv2_450020	3442655	3443086		Lysine methyltransferase	expressed	3442587.0	TCAGGA (-21)	COG2940	R	General function prediction only	POORLY CHARACTERIZED
-	LMANv2_490034	3728739	3729206	prfH	Peptide chain release factor 2-like protein	expressed	3729307.0	TCAGGA (-22)	COG1186	J	Translation, ribosomal structure and biogenesis	INFORMATION STORAGE AND PROCESSING
+	LMANv2_490050	3740107	3742653	mutS	DNA mismatch repair protein MutS	not expressed	3739883.0	TCAGGA (-22)	COG0249	L	Replication, recombination and repair	INFORMATION STORAGE AND PROCESSING
+	LMANv2_170124	1593864	1594079		conserved protein of unknown function	expressed	1593813.0	TCAGGA (-27)
+	LMANv2_100096	962013	962132		conserved protein of unknown function	not expressed	961943.0	TCAGGA (-29)
+	LMANv2_130017	1149471	1151366	msbA	Lipid A export ATP-binding/permease protein MsbA	not expressed	1149352.0	TCAGGA (-9)	COG1132	V	Defense mechanisms	CELLULAR PROCESSES AND SIGNALING
-	LMANv2_240055	2063740	2064144		Anti-sigma factor antagonist	expressed	2064165.0	TCGGAG (-13)	COG1366	T	Signal transduction mechanisms	CELLULAR PROCESSES AND SIGNALING
-	LMANv2_120048	1092716	1093414		conserved protein of unknown function	expressed	1093486.0	TCGGAG (-14)	COG0419	L	Replication, recombination and repair	INFORMATION STORAGE AND PROCESSING
+	LMANv2_10018	19940	21220		conserved protein of unknown function	expressed	19661.0	TCGGAG (-17)	COG0457	R	General function prediction only	POORLY CHARACTERIZED
-	LMANv2_230046	1988552	1989097		GyrI-like small molecule binding domain protein	expressed	1989169.0	TGAGGA (-10)
-	LMANv2_20020	58901	59185		conserved protein of unknown function	not expressed	59346.0	TGAGGA (-11)
+	LMANv2_20015	52363	53370	gpsA	Glycerol-3-phosphate dehydrogenase [NAD(P)+]	expressed	52287.0	TGAGGA (-12)	COG0240	C	Energy production and conversion	METABOLISM
+	LMANv2_100066	928262	929410		conserved protein of unknown function	expressed	928022.0	TGAGGA (-12)
-	LMANv2_120078	1120003	1121100		conserved protein of unknown function	expressed	1121175.0	TGAGGA (-13)	COG1572	S	Function unknown	POORLY CHARACTERIZED
+	LMANv2_130043	1176560	1177030		Ketosteroid isomerase-related protein	expressed	1176513.0	TGAGGA (-13)
-	LMANv2_200050	1785869	1786987		conserved protein of unknown function	expressed	1787005.0	TGAGGA (-13)
+	LMANv2_280097	2387556	2388167		ACT domain protein	expressed	2387484.0	TGAGGA (-13)	COG2844	O	Posttranslational modification, protein turnover, chaperones	CELLULAR PROCESSES AND SIGNALING
+	LMANv2_470020	3516868	3517317		OsmC-like protein	expressed	3516834.0	TGAGGA (-13)	COG1764	O	Posttranslational modification, protein turnover, chaperones	CELLULAR PROCESSES AND SIGNALING
+	LMANv2_170103	1561706	1562374		putative lipoprotein	expressed	1561548.0	TGAGGA (-14)
+	LMANv2_30008	140773	141843		conserved protein of unknown function	expressed	140607.0	TGAGGA (-15)	COG1196	D	Cell cycle control, cell division, chromosome partitioning	CELLULAR PROCESSES AND SIGNALING
-	LMANv2_180029	1646924	1647295		conserved protein of unknown function	not expressed	1647554.0	TGAGGA (-15)
+	LMANv2_190017	1679065	1679511		Acetyltransferase (GNAT) domain protein	expressed	1679032.0	TGAGGA (-15)	['COG0454' 'COG0454']	['K' 'R']	['Transcription' 'General function prediction only']	['INFORMATION STORAGE AND PROCESSING' 'POORLY CHARACTERIZED']
+	LMANv2_240038	2040507	2042045	nuoN	NADH-quinone oxidoreductase subunit N	expressed	2040429.0	TGAGGA (-15)	COG1007	C	Energy production and conversion	METABOLISM
+	LMANv2_260065	2244158	2244553		conserved protein of unknown function	expressed	2244133.0	TGAGGA (-15)
-	LMANv2_60027	303419	304039		CBS domain protein	not expressed	304239.0	TGAGGA (-15)	COG0517	R	General function prediction only	POORLY CHARACTERIZED
+	LMANv2_410011	3234249	3235256		Alpha/beta hydrolase family protein	expressed	3234224.0	TGAGGA (-16)	COG0596	R	General function prediction only	POORLY CHARACTERIZED
+	LMANv2_90211	843806	844174		conserved membrane protein of unknown function	expressed	843698.0	TGAGGA (-17)
+	LMANv2_370028	3073201	3074148	ctaA	Cytochrome oxidase assembly protein	not expressed	3073094.0	TGAGGA (-18)	COG1612	O	Posttranslational modification, protein turnover, chaperones	CELLULAR PROCESSES AND SIGNALING
+	LMANv2_340012	2888007	2888369		conserved protein of unknown function	expressed	2887968.0	TGAGGA (-19)
+	LMANv2_220020	1898869	1900236	lenC	LenC	expressed	1898824.0	TGAGGA (-20)
-	LMANv2_510007	3855990	3858965		conserved exported protein of unknown function	expressed	3859181.0	TGAGGA (-23)	COG1452	M	Cell wall/membrane/envelope biogenesis	CELLULAR PROCESSES AND SIGNALING
-	LMANv2_660059	4289363	4290301		Polysaccharide deacetylase	expressed	4290514.0	TGAGGA (-9)	COG0726	G	Carbohydrate transport and metabolism	METABOLISM
-	LMANv2_100057	917286	918701		conserved protein of unknown function	expressed	918853.0	TGAGGA (-9)	COG3391	S	Function unknown	POORLY CHARACTERIZED
-	LMANv2_470068	3571525	3572010	bsaA	Glutathione peroxidase homolog BsaA	expressed	3572269.0	TGAGGT (-11)	COG0386	O	Posttranslational modification, protein turnover, chaperones	CELLULAR PROCESSES AND SIGNALING
-	LMANv2_600003	4101471	4102286		Peptidase, M23 family	expressed	4102312.0	TGAGGT (-11)	COG0739	M	Cell wall/membrane/envelope biogenesis	CELLULAR PROCESSES AND SIGNALING
-	LMANv2_310024	2616371	2616706		conserved exported protein of unknown function	expressed	2616749.0	TGAGGT (-13)
-	LMANv2_330027	2758862	2761240		Stage II sporulation protein E	not expressed	2761310.0	TGAGGT (-13)	['COG2208' 'COG2208']	['K' 'T']	['Transcription' 'Signal transduction mechanisms']	['INFORMATION STORAGE AND PROCESSING' 'CELLULAR PROCESSES AND SIGNALING']
-	LMANv2_100113	979957	981876	gyrB	DNA gyrase subunit B	expressed	981891.0	TGAGGT (-15)	COG0187	L	Replication, recombination and repair	INFORMATION STORAGE AND PROCESSING
-	LMANv2_290071	2464091	2464528		protein of unknown function	expressed	2464800.0	TGAGGT (-26)
-	LMANv2_60090	364145	365335	gcvT	Aminomethyltransferase	not expressed	365528.0	TGAGGT (-30)	COG0404	E	Amino acid transport and metabolism	METABOLISM
-	LMANv2_150022	1245781	1246002		protein of unknown function	expressed	1246064.0	TGAGGT (-6)
+	LMANv2_90128	758125	759393		Pyridine nucleotide-disulfide oxidoreductase	expressed	757986.0	TGGGAG (-19)	COG1252	C	Energy production and conversion	METABOLISM
+	LMANv2_330088	2820382	2820969		Histidine kinase-like ATPase domain protein	expressed	2820137.0	TGGGAG (-24)	COG2172	T	Signal transduction mechanisms	CELLULAR PROCESSES AND SIGNALING
+	LMANv2_90220	850832	851395		putative lipoprotein	not expressed	850656.0	TGGTAA (-16)
+	LMANv2_20052	102625	104136		Histidine kinase response regulator hybrid protein	expressed	102393.0	TGGTAA (-29)	COG2204,COG0642	T	Signal transduction mechanisms	CELLULAR PROCESSES AND SIGNALING
-	LMANv2_370084	3118455	3119768		DNA for 5S rRNA	expressed	3119813.0	TGGTAA (-6)	COG0281	C	Energy production and conversion	METABOLISM
+	LMANv2_60054	330688	330918		conserved protein of unknown function	expressed	330670.0	TGGTGA (-14)
-	LMANv2_150024	1247723	1248820	pgsW	Poly-gamma-glutamate system protein	not expressed	1249019.0	TGGTGA (-21)
-	LMANv2_500002	3766957	3767361		conserved protein of unknown function	expressed	3767542.0	TGTAAT (-14)
-	LMANv2_180044	1665271	1666848		conserved protein of unknown function	not expressed	1666898.0	TGTAAT (-17)
-	LMANv2_80084	586358	589831		conserved protein of unknown function	not expressed	590071.0	TGTAAT (-8)	['COG0457' 'COG0568']	['R' 'K']	['General function prediction only' 'Transcription']	['POORLY CHARACTERIZED' 'INFORMATION STORAGE AND PROCESSING']
-	LMANv2_130024	1157191	1157481		transposase	not expressed	1157515.0	TTAAGA (-10)
+	LMANv2_260058	2237791	2238054		conserved exported protein of unknown function	expressed	2237533.0	TTAAGA (-10)
+	LMANv2_590069	4092526	4093170	gspJ	Type II secretion system protein J	expressed	4092242.0	TTAAGA (-13)	['COG2165' 'COG2165']	['N' 'U']	['Cell motility'
+	LMANv2_60011	280372	281745	lolE	Permease component of lipoprotein releasing system	expressed	280335.0	TTAAGA (-14)	COG4591	M	Cell wall/membrane/envelope biogenesis	CELLULAR PROCESSES AND SIGNALING
-	LMANv2_370104	3142172	3143641		conserved protein of unknown function	expressed	3143938.0	TTAAGA (-14)	COG2206	T	Signal transduction mechanisms	CELLULAR PROCESSES AND SIGNALING
-	LMANv2_470073	3577039	3577851		conserved exported protein of unknown function	not expressed	3578042.0	TTAAGA (-15)
-	LMANv2_100020	879798	881345		conserved protein of unknown function	not expressed	881471.0	TTAAGA (-15)	COG1413	C	Energy production and conversion	METABOLISM
-	LMANv2_100119	986821	988152	dnaA	Chromosomal replication initiator protein DnaA	expressed	988421.0	TTAAGA (-15)	COG0593	L	Replication, recombination and repair	INFORMATION STORAGE AND PROCESSING
-	LMANv2_650037	4217198	4218652		PAS domain S-box protein	expressed	4218689.0	TTAAGA (-16)	COG0642	T	Signal transduction mechanisms	CELLULAR PROCESSES AND SIGNALING
-	LMANv2_300065	2575697	2576725	hrcA	Heat-inducible transcription repressor HrcA	expressed	2576762.0	TTAAGA (-17)	COG1420	K	Transcription	INFORMATION STORAGE AND PROCESSING
-	LMANv2_740016	4512739	4515258	lon	Lon protease	expressed	4515276.0	TTAAGA (-17)	COG0466	O	Posttranslational modification, protein turnover, chaperones	CELLULAR PROCESSES AND SIGNALING
+	LMANv2_820005	4596998	4598335		Permease of the major facilitator superfamily	not expressed	4596957.0	TTAAGA (-19)	['COG0477' 'COG0477' 'COG0477' 'COG0477']	['E' 'G' 'P' 'R']	['Amino acid transport and metabolism'
+	LMANv2_100067	929417	930736	hisS	Histidine--tRNA ligase	expressed	929374.0	TTAAGA (-20)	COG0124	J	Translation, ribosomal structure and biogenesis	INFORMATION STORAGE AND PROCESSING
-	LMANv2_300072	2584867	2585910	lpxK	Tetraacyldisaccharide 4'-kinase	not expressed	2586094.0	TTAAGA (-22)	COG1663	M	Cell wall/membrane/envelope biogenesis	CELLULAR PROCESSES AND SIGNALING
+	LMANv2_330129	2863767	2864180		Thioesterase family protein	not expressed	2863481.0	TTAAGA (-25)	COG0824	R	General function prediction only	POORLY CHARACTERIZED
-	LMANv2_480055	3675911	3676075		conserved protein of unknown function	expressed	3676317.0	TTAAGA (-6)
-	LMANv2_560020	3992877	3993524		conserved protein of unknown function	expressed	3993533.0	TTAAGA (-6)
-	LMANv2_660084	4313790	4314455		Methionine biosynthesis protein MetW-like protein	expressed	4314740.0	TTAAGA (-6)	['COG0500' 'COG0500']	['Q' 'R']	['Secondary metabolites biosynthesis, transport and catabolism'
-	LMANv2_430033	3358015	3358143		conserved protein of unknown function	expressed	3358228.0	TTAAGA (-9)
+	LMANv2_610017	4129804	4130874		conserved exported protein of unknown function	expressed	4129751.0	TTAAGG (-10)
-	LMANv2_490051	3742636	3743517	serB	Phosphoserine phosphatase SerB	expressed	3743776.0	TTAAGG (-11)	COG0560	E	Amino acid transport and metabolism	METABOLISM
-	LMANv2_240175	2162640	2163191		Redoxin	expressed	2163209.0	TTAAGG (-14)	['COG0526' 'COG0526']	['C' 'O']	['Energy production and conversion'
+	LMANv2_100027	888503	889318		conserved protein of unknown function	not expressed	888422.0	TTAAGG (-14)
-	LMANv2_70017	439363	439698		conserved protein of unknown function	expressed	439737.0	TTAAGG (-25)
-	LMANv2_60120	393728	394153		conserved protein of unknown function	expressed	394193.0	TTAAGG (-6)
-	LMANv2_300058	2568986	2569270		conserved protein of unknown function	expressed	2569284.0	TTAAGG (-7)
-	LMANv2_660041	4270251	4271024		Inositol monophosphatase family protein	expressed	4271129.0	TTAATC (-18)	COG0483	G	Carbohydrate transport and metabolism	METABOLISM
-	LMANv2_200003	1736645	1738447		putative methyl-accepting chemotaxis I	not expressed	1738510.0	TTAATC (-19)	['COG0840' 'COG0840']	['N' 'T']	['Cell motility' 'Signal transduction mechanisms']	['CELLULAR PROCESSES AND SIGNALING' 'CELLULAR PROCESSES AND SIGNALING']
-	LMANv2_220051	1936868	1936999		conserved protein of unknown function	expressed	1937027.0	TTAATC (-21)
+	LMANv2_210036	1842842	1844053		Acyltransferase	not expressed	1842675.0	TTAATC (-22)	COG1835	I	Lipid transport and metabolism	METABOLISM
+	LMANv2_330014	2746509	2748554	ligA	DNA ligase	expressed	2746469.0	TTAATC (-22)	COG0272	L	Replication, recombination and repair	INFORMATION STORAGE AND PROCESSING
+	LMANv2_340038	2914573	2915049		Heme-binding domain protein	not expressed	2914303.0	TTAATC (-27)
-	LMANv2_90168	797659	797775		conserved protein of unknown function	not expressed	797789.0	TTACGA (-13)
+	LMANv2_300016	2497631	2498197		Acetyltransferase (GNAT) domain protein	not expressed	2497521.0	TTACGA (-24)	COG1670	J	Translation, ribosomal structure and biogenesis	INFORMATION STORAGE AND PROCESSING
+	LMANv2_210025	1825781	1826152	rsfS	Ribosomal silencing factor RsfS	expressed	1825670.0	TTACGA (-25)	COG0799	S	Function unknown	POORLY CHARACTERIZED
+	LMANv2_270008	2254851	2255729	rssA	Predicted esterase of the alpha-beta hydrolase	expressed	2254554.0	TTACGA (-26)	COG1752	R	General function prediction only	POORLY CHARACTERIZED
+	LMANv2_720021	4462986	4466483		PAS domain S-box protein	expressed	4462919.0	TTACGA (-26)	COG0642,COG2202	T	Signal transduction mechanisms	CELLULAR PROCESSES AND SIGNALING
-	LMANv2_330131	2864527	2864664		protein of unknown function	not expressed	2864800.0	TTACGA (-29)
-	LMANv2_200004	1739727	1740557		conserved protein of unknown function	not expressed	1740593.0	TTACGA (-8)
-	LMANv2_150028	1251808	1252929		GHKL domain protein	not expressed	1252963.0	TTAGAA (-10)	COG0642	T	Signal transduction mechanisms	CELLULAR PROCESSES AND SIGNALING
-	LMANv2_170140	1608375	1608842	tdcF	Bifunctional translation initiation inhibitor (YjgF family)/endoribonuclease L-PSP	not expressed	1608868.0	TTAGAA (-10)	COG0251	J	Translation, ribosomal structure and biogenesis	INFORMATION STORAGE AND PROCESSING
+	LMANv2_340057	2934802	2936199	leuC	3-isopropylmalate dehydratase (isomerase), subunit with LeuD	expressed	2934730.0	TTAGAA (-10)	COG0065	E	Amino acid transport and metabolism	METABOLISM
+	LMANv2_60030	307163	307711		NUDIX domain protein	not expressed	307086.0	TTAGAA (-10)	COG1051	F	Nucleotide transport and metabolism	METABOLISM
-	LMANv2_490035	3729213	3729635		Acyl-CoA hydrolase	expressed	3729654.0	TTAGAA (-10)	COG1607	I	Lipid transport and metabolism	METABOLISM
+	LMANv2_670019	4351681	4354179		GHKL domain protein	expressed	4351616.0	TTAGAA (-10)	COG0642	T	Signal transduction mechanisms	CELLULAR PROCESSES AND SIGNALING
+	LMANv2_110015	1017222	1017602	acpS	Holo-[acyl-carrier-protein] synthase	expressed	1016930.0	TTAGAA (-11)	COG0736	I	Lipid transport and metabolism	METABOLISM
+	LMANv2_440027	3398779	3399474		Cyclic nucleotide-binding domain protein	expressed	3398744.0	TTAGAA (-11)	COG0664	T	Signal transduction mechanisms	CELLULAR PROCESSES AND SIGNALING
+	LMANv2_70037	456302	457594	folC	Bifunctional protein FolC	not expressed	456019.0	TTAGAA (-11)	COG0285	H	Coenzyme transport and metabolism	METABOLISM
+	LMANv2_210004	1801108	1802820		ABC1 family protein	expressed	1800940.0	TTAGAA (-15)	COG0661	R	General function prediction only	POORLY CHARACTERIZED
+	LMANv2_90194	820912	821721		conserved protein of unknown function	expressed	820713.0	TTAGAA (-15)	COG0647	G	Carbohydrate transport and metabolism	METABOLISM
-	LMANv2_60119	392597	393706		conserved protein of unknown function	expressed	393982.0	TTAGAA (-16)	['COG5010' 'COG0457']	['U' 'R']	['Intracellular trafficking, secretion, and vesicular transport'
+	LMANv2_misc_RNA_5	1760602	1760927			expressed	1760554.0	TTAGAA (-17)
+	LMANv2_280052	2337174	2339756	clpB	protein disaggregation chaperone	expressed	2337135.0	TTAGAA (-17)	COG0542	O	Posttranslational modification, protein turnover, chaperones	CELLULAR PROCESSES AND SIGNALING
-	LMANv2_660044	4272860	4273615		HpcH/HpaI aldolase/citrate lyase family protein	expressed	4273637.0	TTAGAA (-17)	COG3836	G	Carbohydrate transport and metabolism	METABOLISM
-	LMANv2_80103	613896	614348		conserved protein of unknown function	not expressed	614367.0	TTAGAA (-17)
-	LMANv2_240062	2070920	2071990	obgE	GTPase involved in cell partioning and DNA repair	not expressed	2072262.0	TTAGAA (-18)	COG0536	R	General function prediction only	POORLY CHARACTERIZED
-	LMANv2_660039	4268039	4269037	serA	Phosphoglycerate dehydrogenase and related dehydrogenase	expressed	4269108.0	TTAGAA (-18)	['COG0111' 'COG0111']	['E' 'H']	['Amino acid transport and metabolism' 'Coenzyme transport and metabolism']	['METABOLISM' 'METABOLISM']
+	LMANv2_120016	1051514	1054891		Methylmalonyl-CoA mutase	expressed	1051482.0	TTAGAA (-19)	['COG2185,COG1884' 'COG1703']	['I' 'E']	['Lipid transport and metabolism' 'Amino acid transport and metabolism']	['METABOLISM' 'METABOLISM']
+	LMANv2_160002	1387056	1387796		conserved protein of unknown function	expressed	1386912.0	TTAGAA (-19)	['COG0840' 'COG0840']	['N' 'T']	['Cell motility' 'Signal transduction mechanisms']	['CELLULAR PROCESSES AND SIGNALING' 'CELLULAR PROCESSES AND SIGNALING']
-	LMANv2_330048	2781345	2781485		conserved protein of unknown function	not expressed	2781621.0	TTAGAA (-19)
-	LMANv2_620013	4160680	4161090		Response regulator receiver domain protein	expressed	4161195.0	TTAGAA (-19)	COG0784	T	Signal transduction mechanisms	CELLULAR PROCESSES AND SIGNALING
-	LMANv2_80065	563635	564903		putative diaminopimelate decarboxylase	expressed	564932.0	TTAGAA (-20)	COG0019	E	Amino acid transport and metabolism	METABOLISM
-	LMANv2_340026	2902311	2902928	metW	Methionine biosynthesis protein MetW	expressed	2902956.0	TTAGAA (-21)	['COG0500' 'COG0500']	['Q' 'R']	['Secondary metabolites biosynthesis, transport and catabolism'
-	LMANv2_220050	1935093	1936196		DegT/DnrJ/EryC1/StrS aminotransferase family protein	expressed	1936228.0	TTAGAA (-22)	COG0399	M	Cell wall/membrane/envelope biogenesis	CELLULAR PROCESSES AND SIGNALING
+	LMANv2_60087	358995	359690		conserved membrane protein of unknown function	not expressed	358960.0	TTAGAA (-22)
+	LMANv2_170099	1558511	1559278	fabG	3-oxoacyl-[acyl-carrier-protein] reductase FabG	expressed	1558483.0	TTAGAA (-25)	['COG1028' 'COG1028' 'COG1028']	['I' 'Q' 'R']	['Lipid transport and metabolism'
+	LMANv2_280092	2381626	2382537		conserved protein of unknown function	expressed	2381421.0	TTAGAA (-25)
+	LMANv2_410008	3230922	3231047		conserved protein of unknown function	not expressed	3230760.0	TTAGAA (-25)
-	LMANv2_510011	3864158	3865015	panC	Pantothenate synthetase	expressed	3865116.0	TTAGAA (-26)	COG0414	H	Coenzyme transport and metabolism	METABOLISM
+	LMANv2_70031	452008	452769		Glycosyltransferase, group 2 family protein	not expressed	451823.0	TTAGAA (-26)	COG0463	M	Cell wall/membrane/envelope biogenesis	CELLULAR PROCESSES AND SIGNALING
-	LMANv2_340027	2902932	2904032	metX	Homoserine O-acetyltransferase	expressed	2904275.0	TTAGAA (-27)	COG2021	E	Amino acid transport and metabolism	METABOLISM
-	LMANv2_520015	3886163	3886504		conserved protein of unknown function	expressed	3886605.0	TTAGAA (-27)
+	LMANv2_160030	1416368	1416526		conserved protein of unknown function	not expressed	1416289.0	TTAGAA (-28)
+	LMANv2_40032	211401	212414		Methyl-accepting chemotaxis protein signaling domain protein (fragment)	expressed	211351.0	TTAGAA (-28)	['COG0840' 'COG0840']	['N' 'T']	['Cell motility' 'Signal transduction mechanisms']	['CELLULAR PROCESSES AND SIGNALING' 'CELLULAR PROCESSES AND SIGNALING']
+	LMANv2_470009	3505930	3506460		conserved protein of unknown function	not expressed	3505900.0	TTAGAA (-28)
+	LMANv2_330069	2802667	2804511		conserved protein of unknown function	expressed	2802423.0	TTAGAA (-30)	COG1196	D	Cell cycle control, cell division, chromosome partitioning	CELLULAR PROCESSES AND SIGNALING
+	LMANv2_80080	578848	579345		conserved protein of unknown function	not expressed	578732.0	TTAGAA (-30)	COG0457	R	General function prediction only	POORLY CHARACTERIZED
-	LMANv2_500058	3826524	3826775		conserved protein of unknown function	not expressed	3826960.0	TTAGAA (-6)
-	LMANv2_320088	2728443	2729186		conserved protein of unknown function	not expressed	2729401.0	TTAGAA (-7)
-	LMANv2_660006	4232422	4233342	rfbD	dTDP-4-dehydrorhamnose reductase	expressed	4233618.0	TTAGAA (-7)	COG1091	M	Cell wall/membrane/envelope biogenesis	CELLULAR PROCESSES AND SIGNALING
-	LMANv2_170094	1556298	1556423		conserved protein of unknown function	not expressed	1556550.0	TTAGAA (-8)
-	LMANv2_tRNA27	2609476	2609551			expressed	2609835.0	TTAGAA (-8)
-	LMANv2_370128	3174159	3174683		conserved membrane protein of unknown function	not expressed	3174743.0	TTAGAA (-8)
-	LMANv2_810009	4586701	4587027	atpE	ATP synthase F0, C subunit	expressed	4587074.0	TTAGAA (-8)	COG0636	C	Energy production and conversion	METABOLISM
+	LMANv2_90035	669432	669569		protein of unknown function	not expressed	669368.0	TTAGAA (-9)
-	LMANv2_280065	2350753	2351055		conserved protein of unknown function	expressed	2351333.0	TTAGGA (-10)
+	LMANv2_50040	254946	258470		Eco57I restriction-modification methylase	expressed	254870.0	TTAGGA (-10)	COG1002	V	Defense mechanisms	CELLULAR PROCESSES AND SIGNALING
-	LMANv2_90060	688614	690929		NMT1/THI5-like protein	expressed	690989.0	TTAGGA (-10)	COG0642	T	Signal transduction mechanisms	CELLULAR PROCESSES AND SIGNALING
-	LMANv2_60002	269793	270164		conserved exported protein of unknown function	not expressed	270356.0	TTAGGA (-11)
+	LMANv2_470021	3517666	3519099		Flavin-binding monooxygenase-like protein	expressed	3517629.0	TTAGGA (-11)	COG2072	P	Inorganic ion transport and metabolism	METABOLISM
-	LMANv2_480009	3623016	3627206		AAA ATPase domain protein	expressed	3627220.0	TTAGGA (-11)	['COG3899,COG0457' 'COG2114']	['R' 'T']	['General function prediction only' 'Signal transduction mechanisms']	['POORLY CHARACTERIZED' 'CELLULAR PROCESSES AND SIGNALING']
-	LMANv2_500030	3796100	3797569	der	GTPase Der	expressed	3797819.0	TTAGGA (-11)	COG1160	R	General function prediction only	POORLY CHARACTERIZED
+	LMANv2_720013	4454133	4454957		putative transketolase N-terminal section	expressed	4454019.0	TTAGGA (-11)	COG3959	G	Carbohydrate transport and metabolism	METABOLISM
-	LMANv2_230028	1966007	1967188	thlA	Acetyl-CoA acetyltransferase	expressed	1967278.0	TTAGGA (-12)	COG0183	I	Lipid transport and metabolism	METABOLISM
+	LMANv2_260057	2237556	2237789		conserved protein of unknown function	expressed	2237533.0	TTAGGA (-12)
+	LMANv2_480023	3641093	3641677		Caa(3)-type oxidase, subunit IV	expressed	3641062.0	TTAGGA (-12)	COG3125	C	Energy production and conversion	METABOLISM
+	LMANv2_530013	3905243	3906127		Formylglycine-generating sulfatase enzyme	expressed	3905193.0	TTAGGA (-12)	COG1262	S	Function unknown	POORLY CHARACTERIZED
-	LMANv2_100037	893675	894520	dapF	Diaminopimelate epimerase	expressed	894541.0	TTAGGA (-12)	COG0253	E	Amino acid transport and metabolism	METABOLISM
-	LMANv2_160028	1413108	1414112	sbp	sulfate transporter subunit ; periplasmic-binding component of ABC superfamily	expressed	1414155.0	TTAGGA (-13)	COG1613	P	Inorganic ion transport and metabolism	METABOLISM
-	LMANv2_170058	1517943	1518491		conserved exported protein of unknown function	expressed	1518596.0	TTAGGA (-13)
+	LMANv2_190027	1685944	1686417		conserved protein of unknown function	not expressed	1685898.0	TTAGGA (-13)
-	LMANv2_200030	1762097	1763806		Response regulator	expressed	1763913.0	TTAGGA (-13)	COG0784,COG5001,COG2200	T	Signal transduction mechanisms	CELLULAR PROCESSES AND SIGNALING
+	LMANv2_230043	1985590	1987287		Acyl-CoA dehydrogenase, C-terminal domain protein	expressed	1985576.0	TTAGGA (-13)	COG1960	I	Lipid transport and metabolism	METABOLISM
+	LMANv2_240123	2122043	2123332	gltA	citrate synthase	expressed	2121976.0	TTAGGA (-13)	COG0372	C	Energy production and conversion	METABOLISM
+	LMANv2_290063	2451724	2452125		conserved protein of unknown function	not expressed	2451441.0	TTAGGA (-13)
-	LMANv2_330108	2836789	2838255	icd	Isocitrate dehydrogenase [NADP]	expressed	2838270.0	TTAGGA (-13)	['COG0473' 'COG0473']	['C' 'E']	['Energy production and conversion' 'Amino acid transport and metabolism']	['METABOLISM' 'METABOLISM']
-	LMANv2_360024	3043437	3043739		Bor protein	not expressed	3043766.0	TTAGGA (-13)
-	LMANv2_370020	3065509	3066186		conserved protein of unknown function	expressed	3066385.0	TTAGGA (-13)
+	LMANv2_440019	3391779	3392531	lmtA	Lipid A methyltransferase	expressed	3391752.0	TTAGGA (-13)	COG2020	O	Posttranslational modification, protein turnover, chaperones	CELLULAR PROCESSES AND SIGNALING
-	LMANv2_500019	3783428	3784849	glnA	glutamine synthetase	expressed	3785009.0	TTAGGA (-13)	COG0174	E	Amino acid transport and metabolism	METABOLISM
-	LMANv2_660020	4248941	4250128		Glycosyltransferase, group 1 family protein	not expressed	4250289.0	TTAGGA (-13)	COG0438	M	Cell wall/membrane/envelope biogenesis	CELLULAR PROCESSES AND SIGNALING
+	LMANv2_740021	4517346	4517831	ispF	2-C-methyl-D-erythritol 2,4-cyclodiphosphate synthase	expressed	4517302.0	TTAGGA (-13)	COG0245	I	Lipid transport and metabolism	METABOLISM
-	LMANv2_10006	5751	6821		conserved protein of unknown function	not expressed	6970.0	TTAGGA (-13)
-	LMANv2_90195	821728	822156		Acyl-CoA thioester hydrolase, YbgC/YbaW family	expressed	822200.0	TTAGGA (-13)	COG0824	R	General function prediction only	POORLY CHARACTERIZED
-	LMANv2_170057	1517212	1517673		Activator of Hsp90 ATPase 1 family protein	expressed	1517711.0	TTAGGA (-14)	COG3832	S	Function unknown	POORLY CHARACTERIZED
-	LMANv2_180001	1616513	1616911		STAS domain protein	expressed	1616971.0	TTAGGA (-14)	COG1366	T	Signal transduction mechanisms	CELLULAR PROCESSES AND SIGNALING
-	LMANv2_210028	1829586	1831577		conserved exported protein of unknown function	expressed	1831655.0	TTAGGA (-14)	['COG1196' 'COG0419']	['D' 'L']	['Cell cycle control, cell division, chromosome partitioning'
+	LMANv2_260020	2199362	2199760	rpsI	30S ribosomal subunit protein S9	expressed	2199277.0	TTAGGA (-14)	COG0103	J	Translation, ribosomal structure and biogenesis	INFORMATION STORAGE AND PROCESSING
+	LMANv2_340019	2896011	2896559		GDYXXLXY protein	expressed	2895919.0	TTAGGA (-14)
-	LMANv2_380017	3197397	3197789	hsp	putative 15 kDa heat shock protein	expressed	3197933.0	TTAGGA (-14)	COG0071	O	Posttranslational modification, protein turnover, chaperones	CELLULAR PROCESSES AND SIGNALING
+	LMANv2_410072	3291882	3293810	secD	Protein translocase subunit SecD	expressed	3291790.0	TTAGGA (-14)	COG0342	U	Intracellular trafficking, secretion, and vesicular transport	CELLULAR PROCESSES AND SIGNALING
+	LMANv2_190018	1680238	1680759		conserved protein of unknown function	expressed	1680216.0	TTAGGA (-15)
+	LMANv2_270016	2263980	2264387		conserved membrane protein of unknown function	expressed	2263933.0	TTAGGA (-15)	COG0475	P	Inorganic ion transport and metabolism	METABOLISM
+	LMANv2_280010	2289788	2290720		STAS domain protein	expressed	2289746.0	TTAGGA (-15)	COG1366	T	Signal transduction mechanisms	CELLULAR PROCESSES AND SIGNALING
-	LMANv2_320068	2710062	2710610		conserved protein of unknown function	not expressed	2710745.0	TTAGGA (-15)
-	LMANv2_410059	3279561	3281261		Acyl-CoA dehydrogenase, C-terminal domain protein	expressed	3281407.0	TTAGGA (-15)	COG1960	I	Lipid transport and metabolism	METABOLISM
+	LMANv2_60067	342053	342337		Proton-translocating transhydrogenase subunit alpha	expressed	341980.0	TTAGGA (-15)	COG3288	C	Energy production and conversion	METABOLISM
+	LMANv2_100125	996296	997744		Peptidase dimerization domain protein	expressed	996279.0	TTAGGA (-15)	COG0624	E	Amino acid transport and metabolism	METABOLISM
-	LMANv2_120014	1049478	1050443		PAP2 family protein	expressed	1050704.0	TTAGGA (-16)	COG0671	I	Lipid transport and metabolism	METABOLISM
+	LMANv2_150147	1371216	1372232		conserved protein of unknown function	expressed	1371186.0	TTAGGA (-16)
-	LMANv2_30006	139369	139635	rpsT	30S ribosomal protein S20	expressed	139661.0	TTAGGA (-16)	COG0268	J	Translation, ribosomal structure and biogenesis	INFORMATION STORAGE AND PROCESSING
+	LMANv2_470060	3563949	3565391		Pappalysin-1 domain protein	expressed	3563715.0	TTAGGA (-16)
-	LMANv2_60089	363735	364127	gcvH	glycine cleavage complex lipoylprotein	expressed	364239.0	TTAGGA (-16)	COG0509	E	Amino acid transport and metabolism	METABOLISM
-	LMANv2_560008	3978736	3981987		RND transporter, Hydrophobe/Amphiphile Efflux-1 (HAE1)/Heavy Metal Efflux (HME) family, permease protein	expressed	3982106.0	TTAGGA (-16)	COG0841	V	Defense mechanisms	CELLULAR PROCESSES AND SIGNALING
-	LMANv2_80105	614999	616222		putative membrane protein	expressed	616280.0	TTAGGA (-16)
+	LMANv2_120069	1114052	1114648		LemA family protein	expressed	1114032.0	TTAGGA (-18)	COG1704	S	Function unknown	POORLY CHARACTERIZED
-	LMANv2_610003	4112837	4113415		conserved protein of unknown function	expressed	4113631.0	TTAGGA (-18)
-	LMANv2_210013	1811738	1812193		Signal receiver component of two-component system	expressed	1812224.0	TTAGGA (-19)	COG0784	T	Signal transduction mechanisms	CELLULAR PROCESSES AND SIGNALING
+	LMANv2_470094	3597738	3598670		Ferredoxin--NADP reductase	expressed	3597697.0	TTAGGA (-19)	COG0369	P	Inorganic ion transport and metabolism	METABOLISM
+	LMANv2_60008	275922	277307		conserved exported protein of unknown function	expressed	275775.0	TTAGGA (-20)
+	LMANv2_490070	3762845	3764266	dltB	Predicted membrane protein involved in D-alaninealginate export/acetyltransferase of MBOAT family	expressed	3762603.0	TTAGGA (-20)	COG1696	M	Cell wall/membrane/envelope biogenesis	CELLULAR PROCESSES AND SIGNALING
+	LMANv2_520021	3889897	3891813	thrS	Threonine--tRNA ligase	expressed	3889746.0	TTAGGA (-20)	COG0441	J	Translation, ribosomal structure and biogenesis	INFORMATION STORAGE AND PROCESSING
+	LMANv2_50032	246385	246936		conserved protein of unknown function	not expressed	246242.0	TTAGGA (-22)
+	LMANv2_240135	2133793	2134158		conserved protein of unknown function	expressed	2133666.0	TTAGGA (-23)	COG4911	S	Function unknown	POORLY CHARACTERIZED
+	LMANv2_110013	1015346	1016167		conserved protein of unknown function	expressed	1015196.0	TTAGGA (-24)	COG1624	S	Function unknown	POORLY CHARACTERIZED
-	LMANv2_370025	3070921	3071922	coxB	Cytochrome c oxidase subunit 2	expressed	3072051.0	TTAGGA (-24)	COG1622,COG2010	C	Energy production and conversion	METABOLISM
+	LMANv2_80036	539474	539698		conserved protein of unknown function	not expressed	539338.0	TTAGGA (-25)
+	LMANv2_290092	2480326	2480460		transposase (fragment)	not expressed	2480075.0	TTAGGA (-28)
-	LMANv2_80120	630584	631420		Beta-propeller repeat protein (fragment)	expressed	631580.0	TTAGGA (-6)
+	LMANv2_290065	2454727	2456382		Outer membrane protein	expressed	2454711.0	TTAGGA (-8)
+	LMANv2_490021	3709679	3710695	argC	N-acetyl-gamma-glutamyl-phosphate reductase	expressed	3709529.0	TTAGGA (-8)	COG0002	E	Amino acid transport and metabolism	METABOLISM
+	LMANv2_60006	274218	274334		conserved protein of unknown function	expressed	274005.0	TTAGGA (-9)
-	LMANv2_150087	1312620	1313399	fliR	Flagellar biosynthetic protein fliR	not expressed	1313652.0	TTAGTA (-10)	['COG1684' 'COG1684']	['N' 'U']	['Cell motility'
+	LMANv2_80076	573855	575234		PAS domain S-box protein	expressed	573790.0	TTAGTA (-10)	COG0784,COG3920	T	Signal transduction mechanisms	CELLULAR PROCESSES AND SIGNALING
-	LMANv2_90103	732784	733608	mqnD	1,4-dihydroxy-6-naphtoate synthase	not expressed	733741.0	TTAGTA (-14)	COG2107	R	General function prediction only	POORLY CHARACTERIZED
-	LMANv2_210041	1848114	1848269		conserved protein of unknown function	not expressed	1848451.0	TTAGTA (-19)
-	LMANv2_750001	4522154	4523212		Diguanylate cyclase (GGDEF) domain protein	expressed	4523475.0	TTAGTA (-28)	COG2199	T	Signal transduction mechanisms	CELLULAR PROCESSES AND SIGNALING
+	LMANv2_90017	650912	651601		conserved protein of unknown function	expressed	650690.0	TTAGTA (-28)
+	LMANv2_170101	1560652	1560978		conserved exported protein of unknown function	expressed	1560627.0	TTATGA (-12)
-	LMANv2_440033	3403406	3403540		conserved protein of unknown function	not expressed	3403584.0	TTATGA (-12)
+	LMANv2_590045	4074377	4075024	rpe	Ribulose-phosphate 3-epimerase	expressed	4074163.0	TTATGA (-15)	COG0036	G	Carbohydrate transport and metabolism	METABOLISM
-	LMANv2_410024	3246727	3248226		conserved protein of unknown function	expressed	3248286.0	TTATGA (-24)	COG1315	L	Replication, recombination and repair	INFORMATION STORAGE AND PROCESSING
-	LMANv2_660027	4258141	4260258		conserved protein of unknown function	expressed	4260303.0	TTATGA (-24)	['COG2348' 'COG0399']	['V' 'M']	['Defense mechanisms' 'Cell wall/membrane/envelope biogenesis']	['CELLULAR PROCESSES AND SIGNALING' 'CELLULAR PROCESSES AND SIGNALING']
-	LMANv2_520014	3884961	3886265		Tetratricopeptide repeat protein (fragment)	not expressed	3886470.0	TTATGA (-27)	COG0457	R	General function prediction only	POORLY CHARACTERIZED
-	LMANv2_370081	3114196	3115590	fumC	fumarate hydratase (fumarase C),aerobic Class II	expressed	3115855.0	TTCGGA (-12)	COG0114	C	Energy production and conversion	METABOLISM
-	LMANv2_450015	3437761	3438822		Oxidoreductase, aldo/keto reductase family protein	expressed	3438862.0	TTCGGA (-12)	COG0667	C	Energy production and conversion	METABOLISM
+	LMANv2_620026	4174185	4175366	czcB	Heavy metal efflux pump	expressed	4174025.0	TTCGGA (-12)	COG0845	M	Cell wall/membrane/envelope biogenesis	CELLULAR PROCESSES AND SIGNALING
-	LMANv2_170065	1523131	1523493		conserved protein of unknown function	expressed	1523603.0	TTCGGA (-13)
-	LMANv2_200026	1759534	1759821	raiA	Ribosomal subunit interface protein	expressed	1759873.0	TTCGGA (-13)	COG1544	J	Translation, ribosomal structure and biogenesis	INFORMATION STORAGE AND PROCESSING
+	LMANv2_210002	1797708	1799192		Amidase	expressed	1797694.0	TTCGGA (-13)	COG0154	J	Translation, ribosomal structure and biogenesis	INFORMATION STORAGE AND PROCESSING
+	LMANv2_270015	2262693	2263697		conserved protein of unknown function	expressed	2262673.0	TTCGGA (-13)	COG1752	R	General function prediction only	POORLY CHARACTERIZED
-	LMANv2_470029	3527499	3529463	acs	acetyl-CoA synthetase	expressed	3529477.0	TTCGGA (-13)	COG0365	I	Lipid transport and metabolism	METABOLISM
+	LMANv2_60129	401761	402411		GDSL-like protein	expressed	401615.0	TTCGGA (-13)	COG2755	E	Amino acid transport and metabolism	METABOLISM
-	LMANv2_620018	4166720	4167385		ABC transporter, ATP-binding protein	expressed	4167514.0	TTCGGA (-13)	COG1136	V	Defense mechanisms	CELLULAR PROCESSES AND SIGNALING
+	LMANv2_670024	4357903	4358115		conserved protein of unknown function	expressed	4357881.0	TTCGGA (-13)
+	LMANv2_170100	1559346	1559465		protein of unknown function	expressed	1559282.0	TTCGGA (-14)
+	LMANv2_730004	4474399	4475532		Leucine rich repeat protein	not expressed	4474368.0	TTCGGA (-14)	COG4886	S	Function unknown	POORLY CHARACTERIZED
+	LMANv2_100065	926189	928252		OmpA family protein	expressed	926132.0	TTCGGA (-14)	['COG2885' 'COG1360' 'COG0823']	['M' 'N' 'U']	['Cell wall/membrane/envelope biogenesis' 'Cell motility'
+	LMANv2_150049	1272481	1275021		Methyl-accepting chemotaxis protein signaling domain protein	not expressed	1272447.0	TTCGGA (-15)	['COG0840' 'COG0840']	['N' 'T']	['Cell motility' 'Signal transduction mechanisms']	['CELLULAR PROCESSES AND SIGNALING' 'CELLULAR PROCESSES AND SIGNALING']
-	LMANv2_500044	3814852	3816090	lolE	Permease component of lipoprotein releasing system	not expressed	3816221.0	TTCGGA (-15)	COG4591	M	Cell wall/membrane/envelope biogenesis	CELLULAR PROCESSES AND SIGNALING
+	LMANv2_670033	4365608	4366825	tyrS	Tyrosine--tRNA ligase	expressed	4365577.0	TTCGGA (-15)	COG0162	J	Translation, ribosomal structure and biogenesis	INFORMATION STORAGE AND PROCESSING
+	LMANv2_110024	1022024	1022932	cdsA	CDP-diglyceride synthetase	expressed	1021861.0	TTCGGA (-16)	COG0575	I	Lipid transport and metabolism	METABOLISM
-	LMANv2_100044	900747	901385		conserved protein of unknown function	expressed	901437.0	TTCGGA (-16)
-	LMANv2_50023	233176	233484		conserved protein of unknown function	not expressed	233507.0	TTCGGA (-17)
-	LMANv2_510006	3854573	3855988	wcaJ	Sugar transferase	not expressed	3856220.0	TTCGGA (-17)	COG2148	M	Cell wall/membrane/envelope biogenesis	CELLULAR PROCESSES AND SIGNALING
+	LMANv2_590041	4069523	4070374		conserved protein of unknown function	expressed	4069494.0	TTCGGA (-17)
+	LMANv2_90038	670982	672079	ablA	L-lysine 2,3-aminomutase	expressed	670806.0	TTCGGA (-17)	COG1509	E	Amino acid transport and metabolism	METABOLISM
+	LMANv2_470055	3559568	3560458		Fructosamine kinase	expressed	3559468.0	TTCGGA (-18)	COG3001	G	Carbohydrate transport and metabolism	METABOLISM
+	LMANv2_670015	4347185	4347826		putative lipoprotein	expressed	4347129.0	TTCGGA (-19)
+	LMANv2_430003	3321406	3322716		conserved protein of unknown function	expressed	3321255.0	TTCGGA (-24)
-	LMANv2_80053	554078	554761		conserved protein of unknown function	expressed	554915.0	TTCGGA (-24)
+	LMANv2_90174	801455	801583		conserved protein of unknown function	not expressed	801254.0	TTCGGA (-24)
-	LMANv2_370019	3064878	3065471		Transcriptional regulator (CarD family)	expressed	3065598.0	TTCGGA (-30)	COG1329	K	Transcription	INFORMATION STORAGE AND PROCESSING
-	LMANv2_370122	3165160	3166116	rsgA	putative ribosome biogenesis GTPase RsgA	expressed	3166385.0	TTCGGA (-30)	COG1162	R	General function prediction only	POORLY CHARACTERIZED
+	LMANv2_740017	4516242	4516448		conserved protein of unknown function	not expressed	4516183.0	TTCGGA (-30)
+	LMANv2_150159	1385252	1386364		conserved protein of unknown function	not expressed	1385009.0	TTCGGA (-6)	COG0548	E	Amino acid transport and metabolism	METABOLISM
-	LMANv2_100015	873843	874211		conserved protein of unknown function	expressed	874320.0	TTCGGA (-8)
-	LMANv2_610002	4112111	4112812		HmuY protein	not expressed	4113001.0	TTGATC (-10)
-	LMANv2_180036	1653308	1653430		conserved protein of unknown function	expressed	1653568.0	TTGATC (-11)
-	LMANv2_660062	4291737	4292900	legG	GDP/UDP-N,N'-diacetylbacillosamine 2-epimerase (hydrolyzing)	expressed	4292957.0	TTGATC (-11)	COG0381	M	Cell wall/membrane/envelope biogenesis	CELLULAR PROCESSES AND SIGNALING
+	LMANv2_20017	56181	57515		conserved membrane protein of unknown function	expressed	56055.0	TTGATC (-17)	COG1253	R	General function prediction only	POORLY CHARACTERIZED
+	LMANv2_320030	2650768	2652093		conserved protein of unknown function	expressed	2650721.0	TTGATC (-8)
+	LMANv2_280003	2285045	2285302		conserved protein of unknown function	expressed	2285027.0	TTGGAG (-12)
+	LMANv2_20061	115157	118951		Ig-like protein	expressed	115107.0	TTGGAG (-13)
+	LMANv2_370071	3110216	3110383		conserved protein of unknown function	expressed	3110190.0	TTGGAG (-13)
-	LMANv2_540019	3955943	3957034		conserved protein of unknown function	expressed	3957060.0	TTGGAG (-13)
+	LMANv2_670014	4345585	4346976	mgtE	Magnesium transporter	expressed	4345556.0	TTGGAG (-14)	COG2239	P	Inorganic ion transport and metabolism	METABOLISM
-	LMANv2_460015	3459601	3463275		Cytoplasmic membrane protein	expressed	3463378.0	TTGGAG (-15)
+	LMANv2_60044	321993	323612		Potassium uptake protein	expressed	321887.0	TTGGAG (-24)	COG0168	P	Inorganic ion transport and metabolism	METABOLISM
-	LMANv2_370129	3174707	3175921		Vitamin K epoxide reductase family protein	expressed	3175947.0	TTGGGA (-11)	['COG1651' 'COG4243']	['O' 'S']	['Posttranslational modification, protein turnover, chaperones'
+	LMANv2_290007	2395544	2396098		putative lipoprotein	expressed	2395256.0	TTGGGA (-12)	COG2010	C	Energy production and conversion	METABOLISM
-	LMANv2_90050	678833	679648	pyrF	Orotidine 5'-phosphate decarboxylase	expressed	679695.0	TTGGGA (-12)	COG0284	F	Nucleotide transport and metabolism	METABOLISM
+	LMANv2_280095	2385102	2386232		Acyl-CoA dehydrogenase, C-terminal domain protein	expressed	2384872.0	TTGGGA (-13)	COG1960	I	Lipid transport and metabolism	METABOLISM
-	LMANv2_380019	3199353	3200768		Beta-propeller repeat protein	expressed	3200782.0	TTGGGA (-13)
+	LMANv2_600009	4107435	4107749		Enoyl-(Acyl carrier protein) reductase (fragment)	not expressed	4107385.0	TTGGGA (-13)	['COG1028' 'COG1028' 'COG1028']	['I' 'Q' 'R']	['Lipid transport and metabolism'
-	LMANv2_150137	1363061	1364161	flgI	Flagellar P-ring protein	expressed	1364300.0	TTGGGA (-14)	COG1706	N	Cell motility	CELLULAR PROCESSES AND SIGNALING
-	LMANv2_230047	1989105	1989611		conserved membrane protein of unknown function	not expressed	1989862.0	TTGGGA (-14)
-	LMANv2_560021	3993578	3994321		conserved exported protein of unknown function	expressed	3994506.0	TTGGGA (-14)	COG0532	J	Translation, ribosomal structure and biogenesis	INFORMATION STORAGE AND PROCESSING
+	LMANv2_410075	3296138	3296740	ribE	Riboflavin synthase	expressed	3295889.0	TTGGGA (-15)	COG0307	H	Coenzyme transport and metabolism	METABOLISM
-	LMANv2_80116	628653	628808		conserved protein of unknown function	not expressed	629067.0	TTGGGA (-16)
-	LMANv2_560011	3984374	3985108		putative lipoprotein	not expressed	3985144.0	TTGGGA (-17)
-	LMANv2_80005	504000	506009		NAD-dependent glycerol-3-phosphate dehydrogenase	expressed	506205.0	TTGGGA (-19)	['COG0240' 'COG0204']	['C' 'I']	['Energy production and conversion' 'Lipid transport and metabolism']	['METABOLISM' 'METABOLISM']
+	LMANv2_190067	1732220	1732642		conserved protein of unknown function	expressed	1732163.0	TTGGGA (-23)
-	LMANv2_620012	4158041	4159330	sch	Beta-ketoacyl synthase	expressed	4159419.0	TTGGGA (-28)	['COG0304' 'COG0304']	['I' 'Q']	['Lipid transport and metabolism'
-	LMANv2_330141	2871136	2872446		3-hydroxyacyl-CoA dehydrogenase, NAD binding domain protein	expressed	2872481.0	TTGGGA (-29)	COG1250	I	Lipid transport and metabolism	METABOLISM
+	LMANv2_160038	1425387	1425887		Biotin-requiring enzyme	expressed	1425170.0	TTGGGA (-30)	COG0511	I	Lipid transport and metabolism	METABOLISM
-	LMANv2_170089	1549937	1550830		conserved exported protein of unknown function	expressed	1550854.0	TTTAGG (-12)	COG0330	O	Posttranslational modification, protein turnover, chaperones	CELLULAR PROCESSES AND SIGNALING
+	LMANv2_80037	541143	542093		FAH family protein	not expressed	540958.0	TTTAGG (-14)	COG0179	Q	Secondary metabolites biosynthesis, transport and catabolism	METABOLISM
+	LMANv2_160005	1391590	1392726		conserved protein of unknown function	not expressed	1391417.0	TTTAGG (-15)
-	LMANv2_60075	349517	349924		S-(Hydroxymethyl)glutathione synthase	not expressed	349956.0	TTTAGG (-15)	COG3791	S	Function unknown	POORLY CHARACTERIZED
-	LMANv2_440043	3414871	3415464		conserved protein of unknown function	expressed	3415608.0	TTTAGG (-16)
+	LMANv2_90125	756127	756486		Cyclic nucleotide-binding domain protein	expressed	756075.0	TTTAGG (-17)	COG0664	T	Signal transduction mechanisms	CELLULAR PROCESSES AND SIGNALING
+	LMANv2_410073	3293785	3294753	secF	Protein-export membrane protein SecF	expressed	3293756.0	TTTAGG (-23)	COG0341	U	Intracellular trafficking, secretion, and vesicular transport	CELLULAR PROCESSES AND SIGNALING
+	LMANv2_330116	2849013	2849249		conserved protein of unknown function	not expressed	2848798.0	TTTAGG (-25)
-	LMANv2_90081	706151	706438		protein of unknown function	not expressed	706594.0	TTTAGG (-8)
-	LMANv2_150025	1248817	1249326	pgsC	Poly-gamma-glutamate biosynthesis protein PgsC	not expressed	1249362.0	TTTGGA (-11)	COG0833	E	Amino acid transport and metabolism	METABOLISM
-	LMANv2_370035	3081939	3082754	suhB	Inositol monophosphatase family protein	expressed	3082813.0	TTTGGA (-12)	COG0483	G	Carbohydrate transport and metabolism	METABOLISM
-	LMANv2_660043	4272070	4272825	kdsB	3-deoxy-manno-octulosonate cytidylyltransferase	expressed	4272922.0	TTTGGA (-12)	COG1212	M	Cell wall/membrane/envelope biogenesis	CELLULAR PROCESSES AND SIGNALING
+	LMANv2_760012	4553509	4554807	tagH	ATP-binding protein of an ABC transporter complex	not expressed	4553272.0	TTTGGA (-12)	['COG1134' 'COG1134']	['G' 'M']	['Carbohydrate transport and metabolism'
-	LMANv2_310020	2609556	2610449	ispE	4-diphosphocytidyl-2-C-methyl-D-erythritol kinase	not expressed	2610621.0	TTTGGA (-13)	COG1947	I	Lipid transport and metabolism	METABOLISM
+	LMANv2_490006	3687608	3688078		Peptidyl-prolyl cis-trans isomerase	expressed	3687558.0	TTTGGA (-13)	COG1047	O	Posttranslational modification, protein turnover, chaperones	CELLULAR PROCESSES AND SIGNALING
+	LMANv2_620009	4155390	4156148		KR domain protein	expressed	4155266.0	TTTGGA (-13)	['COG1028' 'COG1028' 'COG1028']	['I' 'Q' 'R']	['Lipid transport and metabolism'
+	LMANv2_10025	26327	26500		protein of unknown function	expressed	26202.0	TTTGGA (-14)
-	LMANv2_470092	3596206	3596403		conserved protein of unknown function	expressed	3596426.0	TTTGGA (-14)
-	LMANv2_70011	433283	434248		Metallo-beta-lactamase domain protein	expressed	434273.0	TTTGGA (-14)	COG0491	R	General function prediction only	POORLY CHARACTERIZED
-	LMANv2_280069	2353825	2355738	sdhA	Succinate dehydrogenase flavoprotein subunit	expressed	2355776.0	TTTGGA (-15)	COG1053	C	Energy production and conversion	METABOLISM
+	LMANv2_60138	408890	410401		HDOD domain protein	expressed	408855.0	TTTGGA (-15)	['COG0642,COG1639' 'COG0519']	['T' 'F']	['Signal transduction mechanisms' 'Nucleotide transport and metabolism']	['CELLULAR PROCESSES AND SIGNALING' 'METABOLISM']
-	LMANv2_170098	1557641	1558348		Phospholipase/carboxylesterase	expressed	1558386.0	TTTGGA (-16)	COG0400	R	General function prediction only	POORLY CHARACTERIZED
-	LMANv2_240017	2023634	2024368		conserved exported protein of unknown function	expressed	2024393.0	TTTGGA (-16)
-	LMANv2_240187	2175337	2175852	ruvC	Crossover junction endodeoxyribonuclease RuvC	not expressed	2175947.0	TTTGGA (-16)	COG0817	L	Replication, recombination and repair	INFORMATION STORAGE AND PROCESSING
+	LMANv2_690013	4421438	4421878	yhfO	Uncharacterized N-acetyltransferase YhfO	not expressed	4421392.0	TTTGGA (-16)	['COG0454' 'COG0454']	['K' 'R']	['Transcription' 'General function prediction only']	['INFORMATION STORAGE AND PROCESSING' 'POORLY CHARACTERIZED']
-	LMANv2_70021	442755	443453		conserved protein of unknown function	expressed	443477.0	TTTGGA (-16)
-	LMANv2_90208	839819	840295	ygaF	putative peroxiredoxin YgaF	expressed	840499.0	TTTGGA (-16)	COG1225	O	Posttranslational modification, protein turnover, chaperones	CELLULAR PROCESSES AND SIGNALING
+	LMANv2_280084	2372933	2373202		conserved protein of unknown function	expressed	2372880.0	TTTGGA (-17)
+	LMANv2_340081	2958215	2959705	glpK	glycerol kinase	expressed	2958180.0	TTTGGA (-17)	COG0554	C	Energy production and conversion	METABOLISM
+	LMANv2_530023	3922640	3925252	kdpD	Histidine kinase sensor protein	not expressed	3922576.0	TTTGGA (-17)	COG2205	T	Signal transduction mechanisms	CELLULAR PROCESSES AND SIGNALING
-	LMANv2_60146	418806	419567	etfB	Electron transfer flavoprotein subunit beta	expressed	419596.0	TTTGGA (-17)	COG2086	C	Energy production and conversion	METABOLISM
-	LMANv2_660066	4295685	4296677		NAD dependent epimerase/dehydratase, LLPSF_EDH_00030 family	expressed	4296873.0	TTTGGA (-18)	['COG0451' 'COG0451']	['G' 'M']	['Carbohydrate transport and metabolism'
+	LMANv2_150073	1298364	1299287	fliH	Flagellar assembly protein H	expressed	1298066.0	TTTGGA (-20)	['COG1317' 'COG1317']	['N' 'U']	['Cell motility'
-	LMANv2_310009	2601060	2601278		conserved protein of unknown function	expressed	2601441.0	TTTGGA (-20)
+	LMANv2_590037	4065172	4066137	hprK	HPr kinase/phosphorylase	expressed	4065011.0	TTTGGA (-20)	COG1493	T	Signal transduction mechanisms	CELLULAR PROCESSES AND SIGNALING
-	LMANv2_370130	3176012	3176737	hisA	1-(5-phosphoribosyl)-5-[(5-phosphoribosylamino)methylideneamino] imidazole-4-carboxamide isomerase	expressed	3176792.0	TTTGGA (-24)	COG0106	E	Amino acid transport and metabolism	METABOLISM
+	LMANv2_650011	4189724	4190875		Bacterial capsule synthesis protein	expressed	4189645.0	TTTGGA (-24)	COG2843	M	Cell wall/membrane/envelope biogenesis	CELLULAR PROCESSES AND SIGNALING
-	LMANv2_150131	1356595	1356819		conserved protein of unknown function	expressed	1356927.0	TTTGGA (-26)
+	LMANv2_350003	2962788	2964812	relA	GTP pyrophosphokinase	expressed	2962669.0	TTTGGA (-26)	['COG0317' 'COG0317']	['K' 'T']	['Transcription' 'Signal transduction mechanisms']	['INFORMATION STORAGE AND PROCESSING' 'CELLULAR PROCESSES AND SIGNALING']
-	LMANv2_420004	3301291	3301968		Flagellar filament outer layer protein Flaa domain protein	expressed	3302003.0	TTTGGA (-26)
+	LMANv2_460024	3477244	3478092		conserved protein of unknown function	expressed	3477062.0	TTTGGA (-27)	COG0457	R	General function prediction only	POORLY CHARACTERIZED
+	LMANv2_tRNA6	887806	887882			expressed	887614.0	TTTGGA (-27)
+	LMANv2_210011	1808599	1809306		conserved protein of unknown function	expressed	1808533.0	TTTGGA (-29)	COG2121	S	Function unknown	POORLY CHARACTERIZED
-	LMANv2_430018	3338764	3340956	pcrA	ATP-dependent DNA helicase PcrA	expressed	3341159.0	TTTGGA (-30)	COG0210	L	Replication, recombination and repair	INFORMATION STORAGE AND PROCESSING
-	LMANv2_670048	4381275	4381661		conserved protein of unknown function	not expressed	4381744.0	TTTGGA (-30)
+	LMANv2_680001	4397238	4397393		conserved protein of unknown function	expressed	4397000.0	TTTGGA (-30)
+	LMANv2_590050	4076806	4077501	trmD	tRNA (guanine-N(1)-)-methyltransferase	expressed	4076786.0	TTTGGA (-6)	COG0336	J	Translation, ribosomal structure and biogenesis	INFORMATION STORAGE AND PROCESSING
-	LMANv2_10039	36241	37659		putative alginate O-acetyltransferase AlgI	not expressed	37854.0	TTTGGA (-7)	COG1696	M	Cell wall/membrane/envelope biogenesis	CELLULAR PROCESSES AND SIGNALING
-	LMANv2_120045	1088493	1089200		conserved membrane protein of unknown function	not expressed	1089388.0	TTTGGA (-8)

## Sheet: Genes-37
Strand	Locus	Start	End	Gene	Product	Expression	pTSS	potential Shine-Dalgano	COGs	COG class	COG description	COG process
+	LMANv2_100128	1000251	1001126	parB	ParB-like protein	expressed	1000109.0	AGGGAA (-15)	COG1475	K	Transcription	INFORMATION STORAGE AND PROCESSING
-	LMANv2_410043	3263864	3264475		Transcriptional regulator	expressed	3264528.0	AAAAGA (-10)	COG1396	K	Transcription	INFORMATION STORAGE AND PROCESSING
+	LMANv2_330055	2787859	2788776	cysD	sulfate adenylyltransferase, subunit 2	expressed	2787651.0	AAAAGA (-11)	['COG0175' 'COG0175']	['E' 'H']	['Amino acid transport and metabolism' 'Coenzyme transport and metabolism']	['METABOLISM' 'METABOLISM']
-	LMANv2_330134	2865566	2866414		Internalin G related protein	not expressed	2866570.0	AAAAGA (-11)	COG4886	S	Function unknown	POORLY CHARACTERIZED
-	LMANv2_750004	4524792	4525460		Pyridoxal phosphate enzyme, YggS family	expressed	4525716.0	AAAAGA (-11)	COG0325	R	General function prediction only	POORLY CHARACTERIZED
-	LMANv2_480047	3670037	3670594		conserved protein of unknown function	expressed	3670616.0	AAAAGA (-12)	COG1611	R	General function prediction only	POORLY CHARACTERIZED
+	LMANv2_500048	3818312	3820300		Phosphoglycerol transferase-related protein	expressed	3818263.0	AAAAGA (-12)	COG1368	M	Cell wall/membrane/envelope biogenesis	CELLULAR PROCESSES AND SIGNALING
+	LMANv2_90067	698449	698778		conserved protein of unknown function	expressed	698407.0	AAAAGA (-12)
+	LMANv2_330062	2795251	2796162		Amino terminal protease	expressed	2795203.0	AAAAGA (-13)	COG1266	R	General function prediction only	POORLY CHARACTERIZED
+	LMANv2_150113	1338313	1340073		Acyl-CoA dehydrogenase, C-terminal domain protein	expressed	1338226.0	AAAAGA (-14)	COG1960	I	Lipid transport and metabolism	METABOLISM
-	LMANv2_180025	1643162	1644397		Precorrin-6y C5,15-methyltransferase (Decarboxylating), CbiE subunit / precorrin-6Y C5,15-methyltransferase (Decarboxylating), CbiT subunit multi-domain protein	expressed	1644431.0	AAAAGA (-14)	COG2241,COG2242	H	Coenzyme transport and metabolism	METABOLISM
-	LMANv2_520013	3882086	3883897		GHKL domain protein	expressed	3883928.0	AAAAGA (-14)	COG0326	O	Posttranslational modification, protein turnover, chaperones	CELLULAR PROCESSES AND SIGNALING
+	LMANv2_150048	1270809	1271918	pilF	TPR-repeat-containing protein	expressed	1270737.0	AAAAGA (-15)	COG0457	R	General function prediction only	POORLY CHARACTERIZED
+	LMANv2_280004	2285286	2285549		conserved protein of unknown function	expressed	2285027.0	AAAAGA (-15)
+	LMANv2_480052	3674214	3674594		conserved protein of unknown function	not expressed	3674104.0	AAAAGA (-15)
+	LMANv2_100068	930733	931269		PAP2 family protein	expressed	930634.0	AAAAGA (-15)	COG0671	I	Lipid transport and metabolism	METABOLISM
+	LMANv2_220008	1880658	1881797		conserved protein of unknown function	expressed	1880628.0	AAAAGA (-16)
-	LMANv2_240157	2151246	2151794	rplE	50S ribosomal subunit protein L5	expressed	2152087.0	AAAAGA (-16)	COG0094	J	Translation, ribosomal structure and biogenesis	INFORMATION STORAGE AND PROCESSING
+	LMANv2_320034	2659762	2661837		conserved protein of unknown function	expressed	2659650.0	AAAAGA (-16)	COG1331	O	Posttranslational modification, protein turnover, chaperones	CELLULAR PROCESSES AND SIGNALING
+	LMANv2_580004	3998863	4000278		conserved protein of unknown function	expressed	3998667.0	AAAAGA (-16)	COG0719	O	Posttranslational modification, protein turnover, chaperones	CELLULAR PROCESSES AND SIGNALING
-	LMANv2_320069	2710708	2711106	vapC	Ribonuclease VapC2	not expressed	2711227.0	AAAAGA (-17)	COG1487	R	General function prediction only	POORLY CHARACTERIZED
+	LMANv2_490045	3737564	3737971		conserved protein of unknown function	expressed	3737488.0	AAAAGA (-17)	COG0784	T	Signal transduction mechanisms	CELLULAR PROCESSES AND SIGNALING
+	LMANv2_670018	4349709	4351049	mgtA	fragment of P-type ATPase, Mg2+ ATPase transporter (part 2)	expressed	4349671.0	AAAAGA (-17)	COG0474	P	Inorganic ion transport and metabolism	METABOLISM
+	LMANv2_370080	3113671	3113832		conserved protein of unknown function	not expressed	3113506.0	AAAAGA (-18)
+	LMANv2_110014	1016170	1017225		conserved protein of unknown function	expressed	1015871.0	AAAAGA (-19)	COG4856	S	Function unknown	POORLY CHARACTERIZED
-	LMANv2_20023	61369	62352		Diguanylate cyclase (GGDEF) domain protein	expressed	62374.0	AAAAGA (-19)	COG2203,COG2199	T	Signal transduction mechanisms	CELLULAR PROCESSES AND SIGNALING
+	LMANv2_10021	22852	23568		conserved exported protein of unknown function	expressed	22672.0	AAAAGA (-20)
-	LMANv2_20040	88276	88836		putative polyhydroxyalkanoate synthesis repressor PhaR	expressed	88868.0	AAAAGA (-20)	COG5394,COG3937	S	Function unknown	POORLY CHARACTERIZED
+	LMANv2_140009	1208588	1210147		conserved protein of unknown function	expressed	1208554.0	AAAAGA (-21)
+	LMANv2_350009	2969707	2970489		conserved protein of unknown function	expressed	2969639.0	AAAAGA (-21)	['COG0451' 'COG0451']	['G' 'M']	['Carbohydrate transport and metabolism'
+	LMANv2_820004	4596554	4596955		conserved protein of unknown function	expressed	4596519.0	AAAAGA (-23)
+	LMANv2_490039	3730718	3731761		conserved protein of unknown function	not expressed	3730684.0	AAAAGA (-27)
-	LMANv2_140006	1206023	1206595	pth	Peptidyl-tRNA hydrolase	expressed	1206737.0	AAAAGA (-28)	COG0193	J	Translation, ribosomal structure and biogenesis	INFORMATION STORAGE AND PROCESSING
-	LMANv2_240169	2156013	2156648	rplD	50S ribosomal protein L4	expressed	2156762.0	AAAAGA (-28)	COG0088	J	Translation, ribosomal structure and biogenesis	INFORMATION STORAGE AND PROCESSING
-	LMANv2_300017	2498288	2498413		conserved protein of unknown function	not expressed	2498509.0	AAAAGA (-28)
+	LMANv2_490002	3681603	3683612	fadH	2,4-dienoyl-CoA reductase [NADPH]	expressed	3681388.0	AAAAGA (-28)	['COG1902' 'COG0446']	['C' 'R']	['Energy production and conversion' 'General function prediction only']	['METABOLISM' 'POORLY CHARACTERIZED']
+	LMANv2_70055	478302	478682		conserved protein of unknown function	expressed	478063.0	AAAAGA (-28)
-	LMANv2_300010	2490467	2491312		conserved protein of unknown function	expressed	2491501.0	AAAAGA (-29)
+	LMANv2_20016	53376	55961		conserved exported protein of unknown function	expressed	53326.0	AAAAGA (-29)	COG0457	R	General function prediction only	POORLY CHARACTERIZED
-	LMANv2_90001	631792	633144		conserved protein of unknown function	not expressed	633178.0	AAAAGA (-29)	COG2200	T	Signal transduction mechanisms	CELLULAR PROCESSES AND SIGNALING
+	LMANv2_500018	3782979	3783098		conserved protein of unknown function	not expressed	3782735.0	AAAAGA (-30)
+	LMANv2_720023	4467154	4468176		Metallo-beta-lactamase domain protein	expressed	4466903.0	AAAAGA (-30)	COG0491	R	General function prediction only	POORLY CHARACTERIZED
-	LMANv2_20013	50435	51436		conserved protein of unknown function	expressed	51486.0	AAAAGA (-30)	COG2129	R	General function prediction only	POORLY CHARACTERIZED
-	LMANv2_370109	3146864	3148090		conserved protein of unknown function	expressed	3148124.0	AAAAGA (-6)
+	LMANv2_410062	3282618	3283049		AAA domain protein	not expressed	3282601.0	AAAAGA (-6)	COG0703	E	Amino acid transport and metabolism	METABOLISM
-	LMANv2_450021	3443108	3443278		conserved protein of unknown function	expressed	3443347.0	AAAAGA (-6)
+	LMANv2_470071	3573452	3575248	kefB	Glutathione-regulated potassium-efflux system protein KefB	expressed	3573223.0	AAAAGA (-6)	COG0475,COG1226	P	Inorganic ion transport and metabolism	METABOLISM
+	LMANv2_90146	777871	778440		conserved protein of unknown function	expressed	777636.0	AAAAGA (-7)
+	LMANv2_90061	690985	691602		Transglycosylase SLT domain protein	expressed	690880.0	AAAAGA (-8)	COG0741	M	Cell wall/membrane/envelope biogenesis	CELLULAR PROCESSES AND SIGNALING
-	LMANv2_90065	695900	697051		OmpA family protein	expressed	697063.0	AAAAGA (-8)	['COG2885' 'COG1360']	['M' 'N']	['Cell wall/membrane/envelope biogenesis' 'Cell motility']	['CELLULAR PROCESSES AND SIGNALING' 'CELLULAR PROCESSES AND SIGNALING']
+	LMANv2_280023	2307380	2307679		transposase	not expressed	2307234.0	AAAAGG (-10)	COG2963	L	Replication, recombination and repair	INFORMATION STORAGE AND PROCESSING
+	LMANv2_160042	1430084	1430287		transposase	expressed	1429836.0	AAAAGG (-11)	COG2963	L	Replication, recombination and repair	INFORMATION STORAGE AND PROCESSING
-	LMANv2_410016	3239508	3240041		Rhodanese-like protein	not expressed	3240066.0	AAAAGG (-11)	COG0607	P	Inorganic ion transport and metabolism	METABOLISM
+	LMANv2_90044	674701	674961		transposase	expressed	674644.0	AAAAGG (-11)	COG2963	L	Replication, recombination and repair	INFORMATION STORAGE AND PROCESSING
+	LMANv2_160035	1421644	1422753		conserved exported protein of unknown function	expressed	1421584.0	AAAAGG (-13)
+	LMANv2_240033	2034794	2035834	nuoH	NADH:ubiquinone oxidoreductase, membrane subunit H	expressed	2034704.0	AAAAGG (-13)	COG1005	C	Energy production and conversion	METABOLISM
+	LMANv2_110009	1010242	1010667		Glyoxalase-like domain protein	expressed	1010228.0	AAAAGG (-14)	COG0346	E	Amino acid transport and metabolism	METABOLISM
+	LMANv2_110019	1018500	1019399	rpsB	30S ribosomal subunit protein S2	expressed	1018245.0	AAAAGG (-14)	COG0052	J	Translation, ribosomal structure and biogenesis	INFORMATION STORAGE AND PROCESSING
-	LMANv2_240161	2152830	2153114	rpmC	50S ribosomal protein L29	expressed	2153178.0	AAAAGG (-14)	COG0255	J	Translation, ribosomal structure and biogenesis	INFORMATION STORAGE AND PROCESSING
+	LMANv2_350020	2988147	2988743		conserved protein of unknown function	expressed	2987901.0	AAAAGG (-14)
-	LMANv2_20062	119615	120529	yfcH	Epimerase family protein YfcH	expressed	120683.0	AAAAGG (-15)	COG1090	R	General function prediction only	POORLY CHARACTERIZED
-	LMANv2_520019	3888361	3888549		conserved protein of unknown function	expressed	3888586.0	AAAAGG (-15)
+	LMANv2_100054	915261	915719		transposase	expressed	915227.0	AAAAGG (-15)	COG2963	L	Replication, recombination and repair	INFORMATION STORAGE AND PROCESSING
-	LMANv2_270007	2253635	2254054		conserved protein of unknown function	expressed	2254071.0	AAAAGG (-16)
+	LMANv2_470005	3501093	3502094	dppD	dipeptide transporter ; ATP-binding component of ABC superfamily	expressed	3501022.0	AAAAGG (-16)	['COG0444' 'COG0444']	['E' 'P']	['Amino acid transport and metabolism'
-	LMANv2_150140	1366065	1366862	flgG	flagellar component of cell-distal portion of basal-body rod	expressed	1366882.0	AAAAGG (-17)	COG4786	N	Cell motility	CELLULAR PROCESSES AND SIGNALING
+	LMANv2_320063	2705206	2706021		conserved membrane protein of unknown function	expressed	2704977.0	AAAAGG (-17)
-	LMANv2_500004	3767426	3768145		conserved protein of unknown function	expressed	3768401.0	AAAAGG (-17)	COG0388	R	General function prediction only	POORLY CHARACTERIZED
+	LMANv2_80066	564979	566055		conserved protein of unknown function	expressed	564763.0	AAAAGG (-17)
+	LMANv2_90013	646102	648300	yliK	methylmalonyl-CoA mutase	expressed	645804.0	AAAAGG (-17)	COG1884,COG2185	I	Lipid transport and metabolism	METABOLISM
+	LMANv2_190049	1704332	1705303		ParB-like protein	expressed	1704083.0	AAAAGG (-18)	COG1475	K	Transcription	INFORMATION STORAGE AND PROCESSING
-	LMANv2_300011	2491314	2492594	purD	Phosphoribosylamine--glycine ligase	expressed	2492738.0	AAAAGG (-18)	COG0151	F	Nucleotide transport and metabolism	METABOLISM
+	LMANv2_320024	2643199	2643465	rpsO	30S ribosomal subunit protein S15	expressed	2643180.0	AAAAGG (-18)	COG0184	J	Translation, ribosomal structure and biogenesis	INFORMATION STORAGE AND PROCESSING
-	LMANv2_670005	4331700	4332218		conserved protein of unknown function	expressed	4332398.0	AAAAGG (-18)
-	LMANv2_70072	494062	496281	copA	Copper-exporting P-type ATPase A	expressed	496453.0	AAAAGG (-18)	COG2217	P	Inorganic ion transport and metabolism	METABOLISM
+	LMANv2_650041	4221880	4222809	cysK	cysteine synthase A, O-acetylserine sulfhydrolase A subunit	expressed	4221830.0	AAAAGG (-19)	COG0031	E	Amino acid transport and metabolism	METABOLISM
+	LMANv2_170009	1470780	1471562	motA	Motility protein A	expressed	1470522.0	AAAAGG (-20)	COG1291	N	Cell motility	CELLULAR PROCESSES AND SIGNALING
+	LMANv2_210027	1827698	1828903		conserved protein of unknown function	expressed	1827408.0	AAAAGG (-20)
+	LMANv2_60106	378081	379052		conserved protein of unknown function	expressed	377931.0	AAAAGG (-21)	COG0696	G	Carbohydrate transport and metabolism	METABOLISM
-	LMANv2_90007	638500	639450	yocS	Uncharacterized sodium-dependent transporter YocS	expressed	639519.0	AAAAGG (-23)	COG0385	R	General function prediction only	POORLY CHARACTERIZED
+	LMANv2_210024	1824578	1825774		conserved protein of unknown function	expressed	1824401.0	AAAAGG (-24)	COG1316	K	Transcription	INFORMATION STORAGE AND PROCESSING
-	LMANv2_180023	1641257	1642414		Cobalamin biosynthesis protein	expressed	1642462.0	AAAAGG (-26)	COG2073	H	Coenzyme transport and metabolism	METABOLISM
+	LMANv2_250003	2180023	2181045		Cache domain protein	expressed	2179998.0	AAAAGG (-6)	['COG0840' 'COG0840']	['N' 'T']	['Cell motility' 'Signal transduction mechanisms']	['CELLULAR PROCESSES AND SIGNALING' 'CELLULAR PROCESSES AND SIGNALING']
-	LMANv2_620019	4167382	4167906		conserved membrane protein of unknown function	expressed	4167977.0	AAACGA (-13)	COG0577	V	Defense mechanisms	CELLULAR PROCESSES AND SIGNALING
-	LMANv2_650032	4210721	4211473	tpiA	Triosephosphate isomerase	expressed	4211507.0	AAACGA (-13)	COG0149	G	Carbohydrate transport and metabolism	METABOLISM
-	LMANv2_280038	2322601	2323566		Acetyl xylan esterase	expressed	2323826.0	AAACGA (-15)	COG3458	Q	Secondary metabolites biosynthesis, transport and catabolism	METABOLISM
-	LMANv2_340071	2950274	2950597		Uncharacterized monothiol glutaredoxin ycf64-like	expressed	2950630.0	AAACGA (-16)	COG0278	O	Posttranslational modification, protein turnover, chaperones	CELLULAR PROCESSES AND SIGNALING
+	LMANv2_650040	4220314	4221387		conserved protein of unknown function	expressed	4220021.0	AAACGA (-16)
-	LMANv2_230020	1959130	1961196		Anaphase-promoting complex, cyclosome, subunit 3	expressed	1961413.0	AAACGA (-17)	COG0457	R	General function prediction only	POORLY CHARACTERIZED
-	LMANv2_720024	4468272	4468376		conserved protein of unknown function	expressed	4468416.0	AAACGA (-17)
+	LMANv2_470043	3545466	3547418		conserved exported protein of unknown function	expressed	3545426.0	AAACGA (-18)
-	LMANv2_240013	2020888	2021334	mgsA	methylglyoxal synthase	not expressed	2021359.0	AAACGA (-20)	COG1803	G	Carbohydrate transport and metabolism	METABOLISM
+	LMANv2_90151	782180	783100		Histidine kinase-like ATPase domain protein	expressed	782128.0	AAACGA (-20)
-	LMANv2_90217	848604	849110	cheD	putative chemoreceptor glutamine deamidase CheD 2	expressed	849146.0	AAACGA (-20)	['COG1871' 'COG1871']	['N' 'T']	['Cell motility' 'Signal transduction mechanisms']	['CELLULAR PROCESSES AND SIGNALING' 'CELLULAR PROCESSES AND SIGNALING']
+	LMANv2_70007	430577	430882		putative toxin-antitoxin system, toxin component	expressed	430480.0	AAACGA (-21)	COG1708	R	General function prediction only	POORLY CHARACTERIZED
+	LMANv2_710006	4436412	4436807	ccmE	Cytochrome c-type biogenesis protein	expressed	4436116.0	AAACGA (-26)	COG2332	O	Posttranslational modification, protein turnover, chaperones	CELLULAR PROCESSES AND SIGNALING
+	LMANv2_150041	1264937	1266103		putative coproporphyrinogen dehydrogenase	expressed	1264640.0	AAACGA (-27)	COG0635	H	Coenzyme transport and metabolism	METABOLISM
+	LMANv2_460038	3489491	3489583		transposase (fragment)	not expressed	3489401.0	AAACGA (-27)
-	LMANv2_210038	1846366	1847286		conserved protein of unknown function	expressed	1847342.0	AAACGA (-29)
-	LMANv2_90071	701696	701986	phhB	4a-hydroxytetrahydrobiopterin dehydratase	expressed	702130.0	AAACGA (-29)	COG2154	H	Coenzyme transport and metabolism	METABOLISM
-	LMANv2_330030	2763748	2765139	vicK	Two-component sensor histidine kinase VicK	expressed	2765292.0	AAACGA (-30)	COG0642	T	Signal transduction mechanisms	CELLULAR PROCESSES AND SIGNALING
-	LMANv2_170069	1528167	1528856		conserved exported protein of unknown function	expressed	1528890.0	AAACGA (-6)	COG1196	D	Cell cycle control, cell division, chromosome partitioning	CELLULAR PROCESSES AND SIGNALING
+	LMANv2_210029	1831767	1832324		Thioredoxin-like protein	expressed	1831751.0	AAACGA (-6)	['COG0526' 'COG0526']	['C' 'O']	['Energy production and conversion'
-	LMANv2_310021	2610957	2611832		WYL domain protein	expressed	2611901.0	AAACGA (-6)	COG2378	K	Transcription	INFORMATION STORAGE AND PROCESSING
+	LMANv2_50025	233749	235740	ispG	4-hydroxy-3-methylbut-2-en-1-yl diphosphate synthase	expressed	233722.0	AAACGA (-8)	COG0821	I	Lipid transport and metabolism	METABOLISM
+	LMANv2_60007	274481	274831		conserved protein of unknown function	expressed	274187.0	AAACGA (-8)
+	LMANv2_340013	2888338	2889858	murE	UDP-N-acetylmuramoyl-L-alanyl-D-glutamate--2,6-diaminopimelate ligase	expressed	2888122.0	AAACGA (-8)	COG0769	M	Cell wall/membrane/envelope biogenesis	CELLULAR PROCESSES AND SIGNALING
+	LMANv2_90203	832081	833376	pfkA	6-phosphofructokinase	expressed	832069.0	AAACGA (-8)	COG0205	G	Carbohydrate transport and metabolism	METABOLISM
-	LMANv2_240084	2090880	2091179		conserved protein of unknown function	expressed	2091295.0	AAACGA (-9)
-	LMANv2_290004	2391722	2392384		conserved protein of unknown function	expressed	2392413.0	AAAGAA (-10)
+	LMANv2_410023	3244541	3245635	mtnA	Methylthioribose-1-phosphate isomerase	expressed	3244376.0	AAAGAA (-10)	COG0182	J	Translation, ribosomal structure and biogenesis	INFORMATION STORAGE AND PROCESSING
+	LMANv2_60082	353276	354325		Tetratricopeptide repeat protein	expressed	353164.0	AAAGAA (-10)	COG0457	R	General function prediction only	POORLY CHARACTERIZED
+	LMANv2_490061	3751658	3752299		conserved protein of unknown function	expressed	3751425.0	AAAGAA (-10)
+	LMANv2_590068	4091980	4092516		conserved protein of unknown function	expressed	4091818.0	AAAGAA (-10)	['COG2165' 'COG2165']	['N' 'U']	['Cell motility'
-	LMANv2_660080	4309916	4310701		Phytanoyl-CoA dioxygenase PhyH	expressed	4310786.0	AAAGAA (-10)
-	LMANv2_320078	2717741	2718043		protein of unknown function	not expressed	2718082.0	AAAGAA (-11)	COG0582	L	Replication, recombination and repair	INFORMATION STORAGE AND PROCESSING
-	LMANv2_370089	3123984	3124136		Ribonuclease P protein component-like protein	expressed	3124362.0	AAAGAA (-11)	COG0594	J	Translation, ribosomal structure and biogenesis	INFORMATION STORAGE AND PROCESSING
-	LMANv2_460022	3473708	3475306	nadB	L-aspartate oxidase 1	expressed	3475507.0	AAAGAA (-11)	COG0029	H	Coenzyme transport and metabolism	METABOLISM
+	LMANv2_80089	594158	594346		conserved protein of unknown function	expressed	593968.0	AAAGAA (-11)
+	LMANv2_100034	892641	892925		conserved protein of unknown function	expressed	892594.0	AAAGAA (-11)
-	LMANv2_330130	2864233	2864502		conserved protein of unknown function	not expressed	2864800.0	AAAGAA (-12)
-	LMANv2_660070	4300234	4301169		NAD-binding protein	expressed	4301208.0	AAAGAA (-12)	['COG0451' 'COG0451']	['G' 'M']	['Carbohydrate transport and metabolism'
-	LMANv2_320055	2696214	2697359		conserved protein of unknown function	expressed	2697655.0	AAAGAA (-13)
-	LMANv2_550004	3964336	3965583	glyA	serine hydroxymethyltransferase	expressed	3965719.0	AAAGAA (-13)	COG0112	E	Amino acid transport and metabolism	METABOLISM
-	LMANv2_190039	1694770	1695663		conserved protein of unknown function	expressed	1695677.0	AAAGAA (-14)
+	LMANv2_60068	342340	343740	pntB	pyridine nucleotide transhydrogenase, beta subunit	expressed	342083.0	AAAGAA (-14)	COG1282	C	Energy production and conversion	METABOLISM
+	LMANv2_90018	651603	652052		conserved protein of unknown function	expressed	651345.0	AAAGAA (-14)
+	LMANv2_90200	826600	830343	metH	homocysteine-N5-methyltetrahydrofolate transmethylase, B12-dependent	expressed	826348.0	AAAGAA (-14)	COG0646,COG1410	E	Amino acid transport and metabolism	METABOLISM
+	LMANv2_110007	1007185	1007931		Acetyltransferase (GNAT) domain protein	expressed	1007119.0	AAAGAA (-15)	COG1670	J	Translation, ribosomal structure and biogenesis	INFORMATION STORAGE AND PROCESSING
+	LMANv2_330019	2754550	2754906		conserved protein of unknown function	not expressed	2754457.0	AAAGAA (-15)
+	LMANv2_170022	1481832	1482599	sufC	component of SufBCD complex, ATP-binding component of ABC superfamily	expressed	1481731.0	AAAGAA (-16)	COG0396	O	Posttranslational modification, protein turnover, chaperones	CELLULAR PROCESSES AND SIGNALING
+	LMANv2_160027	1411720	1412130		6-carboxy-5,6,7,8-tetrahydropterin synthase	expressed	1411661.0	AAAGAA (-17)	COG0720	H	Coenzyme transport and metabolism	METABOLISM
+	LMANv2_330125	2859642	2860745		conserved exported protein of unknown function	expressed	2859374.0	AAAGAA (-17)
+	LMANv2_470047	3550648	3551856		NADH-ubiquinone/plastoquinone complex I subunit	expressed	3550391.0	AAAGAA (-17)	['COG0651' 'COG0651']	['C' 'P']	['Energy production and conversion'
+	LMANv2_470087	3589852	3590439		conserved exported protein of unknown function	expressed	3589758.0	AAAGAA (-17)
+	LMANv2_620020	4168021	4169580		Restriction endonuclease	expressed	4167757.0	AAAGAA (-17)	COG0457	R	General function prediction only	POORLY CHARACTERIZED
+	LMANv2_170043	1502553	1503569		conserved protein of unknown function	not expressed	1502534.0	AAAGAA (-18)
+	LMANv2_170087	1545547	1547769		WGR domain protein	expressed	1545506.0	AAAGAA (-18)	COG3831	S	Function unknown	POORLY CHARACTERIZED
+	LMANv2_170143	1611350	1612441		N-acetylmuramoyl-L-alanine amidase	expressed	1611108.0	AAAGAA (-18)	COG0860	M	Cell wall/membrane/envelope biogenesis	CELLULAR PROCESSES AND SIGNALING
-	LMANv2_320059	2699344	2700180		putative membrane protein	not expressed	2700259.0	AAAGAA (-18)	COG1008	C	Energy production and conversion	METABOLISM
+	LMANv2_330007	2740497	2741630		Histidine kinase sensor protein	not expressed	2740411.0	AAAGAA (-18)	COG0642,COG3920	T	Signal transduction mechanisms	CELLULAR PROCESSES AND SIGNALING
+	LMANv2_530033	3936016	3936498		transposase	expressed	3935901.0	AAAGAA (-18)	COG3547	L	Replication, recombination and repair	INFORMATION STORAGE AND PROCESSING
+	LMANv2_590054	4079395	4079658		FlhB/HrpN/YscU/SpaS domain protein	expressed	4079183.0	AAAGAA (-18)	COG2257	S	Function unknown	POORLY CHARACTERIZED
-	LMANv2_240087	2092815	2093675		Predicted thioesterase	expressed	2093770.0	AAAGAA (-19)
-	LMANv2_320003	2619340	2619882		transposase (fragment)	expressed	2620024.0	AAAGAA (-19)	COG3547	L	Replication, recombination and repair	INFORMATION STORAGE AND PROCESSING
+	LMANv2_160037	1423927	1425390	pycA	Pyruvate carboxylase subunit A	expressed	1423767.0	AAAGAA (-20)	COG4770	I	Lipid transport and metabolism	METABOLISM
+	LMANv2_170085	1544077	1544499		MAPEG family protein	expressed	1544055.0	AAAGAA (-20)
-	LMANv2_230009	1948701	1950122		Alcohol dehydrogenase, catalytic domain protein, GroES-like family	expressed	1950267.0	AAAGAA (-20)	['COG1063' 'COG1063']	['E' 'R']	['Amino acid transport and metabolism' 'General function prediction only']	['METABOLISM' 'POORLY CHARACTERIZED']
+	LMANv2_290052	2439095	2441080		O-antigen ligase	expressed	2439061.0	AAAGAA (-20)	COG3307	M	Cell wall/membrane/envelope biogenesis	CELLULAR PROCESSES AND SIGNALING
-	LMANv2_500061	3828381	3829388	plsX	Phosphate acyltransferase	expressed	3829621.0	AAAGAA (-20)	COG0416	I	Lipid transport and metabolism	METABOLISM
+	LMANv2_180033	1650500	1652623		conserved protein of unknown function	expressed	1650409.0	AAAGAA (-21)
-	LMANv2_230027	1965462	1965896		conserved protein of unknown function	expressed	1965983.0	AAAGAA (-21)
+	LMANv2_410035	3255644	3255928		HEPN domain protein (fragment)	expressed	3255448.0	AAAGAA (-21)	COG2250	S	Function unknown	POORLY CHARACTERIZED
+	LMANv2_410071	3291125	3291871		conserved exported protein of unknown function	expressed	3290949.0	AAAGAA (-21)	COG1263	G	Carbohydrate transport and metabolism	METABOLISM
-	LMANv2_660057	4287077	4288228		conserved protein of unknown function	expressed	4288267.0	AAAGAA (-21)
-	LMANv2_100116	984163	985284	dnaN	DNA polymerase III subunit beta	expressed	985380.0	AAAGAA (-21)	COG0592	L	Replication, recombination and repair	INFORMATION STORAGE AND PROCESSING
-	LMANv2_160062	1446300	1448390		Cysteine-rich domain protein	expressed	1448426.0	AAAGAA (-22)	COG0247	C	Energy production and conversion	METABOLISM
-	LMANv2_40011	181134	181952		Leucine rich repeat protein	expressed	181974.0	AAAGAA (-22)	COG4886	S	Function unknown	POORLY CHARACTERIZED
-	LMANv2_320004	2619839	2619967		conserved protein of unknown function	expressed	2620024.0	AAAGAA (-22)
-	LMANv2_340035	2912119	2913051		conserved protein of unknown function	expressed	2913086.0	AAAGAA (-22)	COG0330	O	Posttranslational modification, protein turnover, chaperones	CELLULAR PROCESSES AND SIGNALING
-	LMANv2_210051	1856439	1857017		conserved protein of unknown function	expressed	1857176.0	AAAGAA (-23)
-	LMANv2_260025	2204908	2205342		conserved protein of unknown function	expressed	2205401.0	AAAGAA (-23)
+	LMANv2_340067	2945727	2947460	ggt	Gamma-glutamyltransferase	expressed	2945492.0	AAAGAA (-23)	COG0405	E	Amino acid transport and metabolism	METABOLISM
-	LMANv2_480017	3635462	3636130	ribD	Riboflavin-specific deaminase/reductase	expressed	3636383.0	AAAGAA (-23)	COG1985	H	Coenzyme transport and metabolism	METABOLISM
-	LMANv2_60102	374139	374327		conserved protein of unknown function	expressed	374418.0	AAAGAA (-23)
-	LMANv2_590004	4026251	4026931		conserved protein of unknown function	expressed	4027159.0	AAAGAA (-23)	COG0596	R	General function prediction only	POORLY CHARACTERIZED
-	LMANv2_90186	811163	811573		DoxX-like family protein	expressed	811789.0	AAAGAA (-23)
-	LMANv2_210052	1857031	1859985		Export membrane protein	expressed	1860254.0	AAAGAA (-24)	COG1033,COG2409	R	General function prediction only	POORLY CHARACTERIZED
+	LMANv2_320032	2657529	2657717		protein of unknown function	not expressed	2657271.0	AAAGAA (-24)
+	LMANv2_60023	295946	297127		Uncharacterized RNA methyltransferase LA_0292	not expressed	295752.0	AAAGAA (-24)	COG2265	J	Translation, ribosomal structure and biogenesis	INFORMATION STORAGE AND PROCESSING
-	LMANv2_120026	1066000	1067325	cyaA	Adenylate/guanylate cyclase	expressed	1067384.0	AAAGAA (-25)	COG2114	T	Signal transduction mechanisms	CELLULAR PROCESSES AND SIGNALING
-	LMANv2_130007	1136229	1138574	amt	Ammonium transporter	expressed	1138660.0	AAAGAA (-25)	['COG0004' 'COG0840' 'COG0840']	['P' 'N' 'T']	['Inorganic ion transport and metabolism' 'Cell motility'
+	LMANv2_230037	1976051	1976500		conserved protein of unknown function	expressed	1976016.0	AAAGAA (-25)	COG2259	S	Function unknown	POORLY CHARACTERIZED
+	LMANv2_240029	2031216	2031752	nuoC	NADH-quinone oxidoreductase subunit C	expressed	2030938.0	AAAGAA (-25)	COG0852	C	Energy production and conversion	METABOLISM
+	LMANv2_300057	2566130	2568667		conserved membrane protein of unknown function	expressed	2566080.0	AAAGAA (-25)	COG3127	Q	Secondary metabolites biosynthesis, transport and catabolism	METABOLISM
+	LMANv2_340041	2917357	2917980		conserved protein of unknown function	expressed	2917224.0	AAAGAA (-25)
+	LMANv2_590062	4085304	4086212		conserved protein of unknown function	expressed	4085104.0	AAAGAA (-25)	COG3031	U	Intracellular trafficking, secretion, and vesicular transport	CELLULAR PROCESSES AND SIGNALING
+	LMANv2_90101	728714	731230		F5/8 type C domain protein	expressed	728639.0	AAAGAA (-25)
+	LMANv2_30022	153019	153150		conserved protein of unknown function	not expressed	152863.0	AAAGAA (-26)
+	LMANv2_360004	3019330	3021270		Glycosyl hydrolase, family 31 domain protein	expressed	3019230.0	AAAGAA (-26)	COG3345	G	Carbohydrate transport and metabolism	METABOLISM
+	LMANv2_590007	4030344	4030673	spoIIAA	Anti-sigma factor antagonist	expressed	4030157.0	AAAGAA (-26)	COG1366	T	Signal transduction mechanisms	CELLULAR PROCESSES AND SIGNALING
-	LMANv2_810006	4584110	4585621	atpA	F1 sector of membrane-bound ATP synthase, alpha subunit	expressed	4585859.0	AAAGAA (-26)	COG0056	C	Energy production and conversion	METABOLISM
-	LMANv2_70058	482658	483407		POTRA domain protein, FtsQ-type	expressed	483611.0	AAAGAA (-26)	COG1589	M	Cell wall/membrane/envelope biogenesis	CELLULAR PROCESSES AND SIGNALING
+	LMANv2_100035	892918	893034		conserved protein of unknown function	expressed	892663.0	AAAGAA (-26)
-	LMANv2_180030	1647316	1648485	cbiX	Sirohydrochlorin cobaltochelatase	expressed	1648767.0	AAAGAA (-27)	['COG2138' 'COG3411']	['S' 'C']	['Function unknown' 'Energy production and conversion']	['POORLY CHARACTERIZED' 'METABOLISM']
-	LMANv2_240103	2105115	2106032		conserved protein of unknown function	expressed	2106277.0	AAAGAA (-27)
-	LMANv2_470030	3529564	3530115	folE	GTP cyclohydrolase 1	expressed	3530246.0	AAAGAA (-27)	COG0302	H	Coenzyme transport and metabolism	METABOLISM
+	LMANv2_490010	3691083	3691997		2-dehydropantoate 2-reductase	expressed	3690964.0	AAAGAA (-27)	COG1893	H	Coenzyme transport and metabolism	METABOLISM
-	LMANv2_660035	4263827	4264279		dTDP-4-dehydrorhamnose epimerase	expressed	4264433.0	AAAGAA (-27)	COG1898	M	Cell wall/membrane/envelope biogenesis	CELLULAR PROCESSES AND SIGNALING
+	LMANv2_90011	643153	644133		conserved membrane protein of unknown function	expressed	643126.0	AAAGAA (-27)	COG0861	P	Inorganic ion transport and metabolism	METABOLISM
-	LMANv2_330033	2767582	2767953		conserved protein of unknown function	expressed	2767983.0	AAAGAA (-28)
-	LMANv2_490052	3743525	3744271		Platelet-activating factor acetylhydrolase	expressed	3744344.0	AAAGAA (-28)	COG2755	E	Amino acid transport and metabolism	METABOLISM
+	LMANv2_40026	206389	207309		conserved protein of unknown function	expressed	206347.0	AAAGAA (-29)	COG3649	L	Replication, recombination and repair	INFORMATION STORAGE AND PROCESSING
-	LMANv2_90204	833574	835319		Stage II sporulation protein E	expressed	835356.0	AAAGAA (-29)	['COG2208' 'COG2203,COG2208']	['K' 'T']	['Transcription' 'Signal transduction mechanisms']	['INFORMATION STORAGE AND PROCESSING' 'CELLULAR PROCESSES AND SIGNALING']
+	LMANv2_370015	3060589	3061329		conserved protein of unknown function	expressed	3060397.0	AAAGAA (-30)	COG2849	S	Function unknown	POORLY CHARACTERIZED
+	LMANv2_460030	3481706	3482767	manC	Mannose-1-phosphate guanylyltransferase	expressed	3481662.0	AAAGAA (-30)	COG0836	M	Cell wall/membrane/envelope biogenesis	CELLULAR PROCESSES AND SIGNALING
+	LMANv2_470023	3520545	3521366		conserved protein of unknown function	expressed	3520495.0	AAAGAA (-30)	COG1073	R	General function prediction only	POORLY CHARACTERIZED
-	LMANv2_500001	3766576	3766827		conserved protein of unknown function	not expressed	3767063.0	AAAGAA (-30)
-	LMANv2_180014	1631649	1632272		Histidine phosphatase superfamily (Branch 1)	not expressed	1632365.0	AAAGAA (-6)	COG0406	G	Carbohydrate transport and metabolism	METABOLISM
-	LMANv2_240065	2072672	2072986	rplU	50S ribosomal protein L21	expressed	2073017.0	AAAGAA (-6)	COG0261	J	Translation, ribosomal structure and biogenesis	INFORMATION STORAGE AND PROCESSING
-	LMANv2_240112	2112418	2113476	pdxA	4-hydroxythreonine-4-phosphate dehydrogenase PdxA	expressed	2113608.0	AAAGAA (-6)	COG1995	H	Coenzyme transport and metabolism	METABOLISM
-	LMANv2_260033	2213422	2213628		conserved protein of unknown function	expressed	2213912.0	AAAGAA (-6)
+	LMANv2_340043	2919531	2920556	fliM	Flagellar motor switch protein FliM	expressed	2919407.0	AAAGAA (-6)	COG1868	N	Cell motility	CELLULAR PROCESSES AND SIGNALING
-	LMANv2_220029	1908954	1909211		conserved protein of unknown function	expressed	1909248.0	AAAGAA (-7)
+	LMANv2_380012	3192909	3193919		Multicopper oxidase-related protein	expressed	3192750.0	AAAGAA (-7)	COG2132	Q	Secondary metabolites biosynthesis, transport and catabolism	METABOLISM
-	LMANv2_450003	3423772	3424221	folK	2-amino-4-hydroxy-6-hydroxymethyldihydropteridine diphosphokinase	expressed	3424311.0	AAAGAA (-7)	COG0801	H	Coenzyme transport and metabolism	METABOLISM
+	LMANv2_450016	3439299	3440870		conserved protein of unknown function	not expressed	3439280.0	AAAGAA (-7)
-	LMANv2_480018	3636127	3636354		2Fe-2S iron-sulfur cluster-binding domain protein	expressed	3636383.0	AAAGAA (-7)	COG2906	P	Inorganic ion transport and metabolism	METABOLISM
+	LMANv2_760004	4545257	4546645		Peptidase, S41 family	expressed	4545187.0	AAAGAA (-7)	COG0793	M	Cell wall/membrane/envelope biogenesis	CELLULAR PROCESSES AND SIGNALING
+	LMANv2_100006	862299	863321		conserved protein of unknown function	expressed	862145.0	AAAGAA (-7)
-	LMANv2_170020	1480688	1481128		Host cell attachment protein	expressed	1481419.0	AAAGAA (-8)	COG5622	N	Cell motility	CELLULAR PROCESSES AND SIGNALING
+	LMANv2_190036	1689891	1690835		conserved protein of unknown function	expressed	1689826.0	AAAGAA (-8)
+	LMANv2_330094	2824660	2825388		MotB	expressed	2824434.0	AAAGAA (-8)	COG1360	N	Cell motility	CELLULAR PROCESSES AND SIGNALING
+	LMANv2_430023	3347544	3348248		conserved protein of unknown function	expressed	3347495.0	AAAGAA (-8)
+	LMANv2_460005	3451071	3452144		conserved protein of unknown function	expressed	3451034.0	AAAGAA (-8)
-	LMANv2_460034	3486175	3486690		putative lipoprotein	expressed	3486947.0	AAAGAA (-8)
-	LMANv2_670004	4331121	4331687		putative lipoprotein	expressed	4331754.0	AAAGAA (-8)
+	LMANv2_60055	331025	331234		conserved protein of unknown function	expressed	330755.0	AAAGAA (-9)
-	LMANv2_320012	2631172	2632272		conserved exported protein of unknown function	expressed	2632469.0	AAAGAG (-11)
-	LMANv2_490057	3747885	3749015		putative 8-amino-7-oxononanoate synthase	expressed	3749132.0	AAAGAG (-11)	COG0156	H	Coenzyme transport and metabolism	METABOLISM
+	LMANv2_230018	1956347	1957201		conserved exported protein of unknown function	not expressed	1956325.0	AAAGAG (-12)
-	LMANv2_60003	270206	270862		4Fe-4S dicluster domain protein	expressed	270952.0	AAAGAG (-16)	COG1145	C	Energy production and conversion	METABOLISM
+	LMANv2_150035	1258753	1258977		conserved protein of unknown function	not expressed	1258539.0	AAAGAG (-17)
+	LMANv2_90148	779141	780739		conserved exported protein of unknown function	expressed	779105.0	AAAGAG (-26)	COG3211	R	General function prediction only	POORLY CHARACTERIZED
+	LMANv2_260022	2202774	2203241		conserved protein of unknown function	expressed	2202514.0	AAAGAG (-7)	COG1666	S	Function unknown	POORLY CHARACTERIZED
-	LMANv2_500051	3821438	3822586		Arylsulfatase (fragment)	not expressed	3822729.0	AAAGAG (-7)	['COG2194' 'COG3119' 'COG1368']	['R' 'P' 'M']	['General function prediction only'
-	LMANv2_100050	908196	909086		conserved exported protein of unknown function	expressed	909281.0	AAAGAG (-9)
+	LMANv2_120015	1050680	1051477	plsC	Acyltransferase	expressed	1050635.0	AAAGCA (-15)	COG0204	I	Lipid transport and metabolism	METABOLISM
-	LMANv2_240150	2147027	2148409	secY	preprotein translocase membrane subunit	expressed	2148607.0	AAAGCA (-15)	COG0201	U	Intracellular trafficking, secretion, and vesicular transport	CELLULAR PROCESSES AND SIGNALING
-	LMANv2_340070	2950035	2950277		Glutaredoxin	expressed	2950391.0	AAAGCA (-23)	COG0695	O	Posttranslational modification, protein turnover, chaperones	CELLULAR PROCESSES AND SIGNALING
+	LMANv2_530017	3910431	3910550		protein of unknown function	expressed	3910167.0	AAAGCA (-24)
+	LMANv2_80014	516837	518009	sucC	succinyl-CoA synthetase, beta subunit	expressed	516784.0	AAAGCA (-24)	COG0045	C	Energy production and conversion	METABOLISM
+	LMANv2_590025	4052756	4053307	yvqK	Cob(I)yrinic acid a,c-diamide adenosyltransferase	expressed	4052700.0	AAAGCA (-28)	COG2096	S	Function unknown	POORLY CHARACTERIZED
-	LMANv2_290083	2474159	2474305		conserved protein of unknown function	expressed	2474363.0	AAAGCA (-30)
-	LMANv2_440034	3403659	3404555	xerD	Tyrosine recombinase XerD	expressed	3404589.0	AAAGCA (-6)	COG4974	L	Replication, recombination and repair	INFORMATION STORAGE AND PROCESSING
+	LMANv2_10013	13006	14697		Alkylglycerone-phosphate synthase	expressed	12855.0	AAAGCA (-7)	COG0277	C	Energy production and conversion	METABOLISM
-	LMANv2_180020	1638435	1638971	btuR	Cob(I)yrinic acid a,c-diamide adenosyltransferase	not expressed	1639074.0	AAAGGA (-10)	COG2109	H	Coenzyme transport and metabolism	METABOLISM
+	LMANv2_210044	1850372	1852099		TonB family protein	expressed	1850149.0	AAAGGA (-10)
-	LMANv2_290017	2404625	2404762		conserved protein of unknown function	expressed	2404917.0	AAAGGA (-10)
+	LMANv2_750014	4536759	4537082		TRL-like family protein	expressed	4536557.0	AAAGGA (-10)
-	LMANv2_100084	947990	948847		HSP33-family chaperone	expressed	948906.0	AAAGGA (-10)	COG1281	O	Posttranslational modification, protein turnover, chaperones	CELLULAR PROCESSES AND SIGNALING
+	LMANv2_150017	1236888	1238012		conserved exported protein of unknown function	not expressed	1236733.0	AAAGGA (-11)
-	LMANv2_10002	829	1713		S1/P1 Nuclease	expressed	1728.0	AAAGGA (-11)
-	LMANv2_430036	3360295	3361338	mrp	Protein mrp homolog	expressed	3361376.0	AAAGGA (-11)	COG0489	D	Cell cycle control, cell division, chromosome partitioning	CELLULAR PROCESSES AND SIGNALING
+	LMANv2_590032	4060185	4061048	kdsA	2-dehydro-3-deoxyphosphooctonate aldolase	expressed	4060004.0	AAAGGA (-11)	COG2877	M	Cell wall/membrane/envelope biogenesis	CELLULAR PROCESSES AND SIGNALING
-	LMANv2_720020	4460889	4461644		conserved protein of unknown function	expressed	4461655.0	AAAGGA (-11)
+	LMANv2_110003	1004320	1004832		conserved protein of unknown function	expressed	1004096.0	AAAGGA (-12)	COG3865	S	Function unknown	POORLY CHARACTERIZED
+	LMANv2_110006	1006180	1007076		conserved protein of unknown function	expressed	1006137.0	AAAGGA (-12)
-	LMANv2_130023	1155920	1157194	pyrC	Cyclic amidohydrolase	expressed	1157242.0	AAAGGA (-12)	COG0044	F	Nucleotide transport and metabolism	METABOLISM
-	LMANv2_170059	1518513	1518989		conserved protein of unknown function	expressed	1519011.0	AAAGGA (-12)	COG3832	S	Function unknown	POORLY CHARACTERIZED
+	LMANv2_240091	2095672	2096067	msrB	methionine sulfoxide reductase B	expressed	2095513.0	AAAGGA (-12)	COG0229	O	Posttranslational modification, protein turnover, chaperones	CELLULAR PROCESSES AND SIGNALING
+	LMANv2_280073	2358934	2359809		Alpha/beta hydrolase family protein	expressed	2358674.0	AAAGGA (-12)	COG0596	R	General function prediction only	POORLY CHARACTERIZED
-	LMANv2_300060	2570405	2571373	mviM	Oxidoreductase	expressed	2571595.0	AAAGGA (-12)	COG0673	R	General function prediction only	POORLY CHARACTERIZED
-	LMANv2_340036	2913053	2914000		SPFH domain/Band 7 family protein	expressed	2914202.0	AAAGGA (-12)	COG0330	O	Posttranslational modification, protein turnover, chaperones	CELLULAR PROCESSES AND SIGNALING
+	LMANv2_370073	3110950	3111189		conserved protein of unknown function	expressed	3110835.0	AAAGGA (-12)
+	LMANv2_480041	3661703	3663253	cshA	DEAD-box ATP-dependent RNA helicase CshA	expressed	3661666.0	AAAGGA (-12)	['COG0513' 'COG0513' 'COG0513']	['J' 'K' 'L']	['Translation, ribosomal structure and biogenesis' 'Transcription'
+	LMANv2_610016	4128400	4129797		putative alginate O-acetyltransferase AlgI	expressed	4128232.0	AAAGGA (-12)	COG1696	M	Cell wall/membrane/envelope biogenesis	CELLULAR PROCESSES AND SIGNALING
-	LMANv2_660077	4306349	4307578		C-methyltransferase C-terminal domain protein	expressed	4307619.0	AAAGGA (-12)	['COG0500' 'COG0500']	['Q' 'R']	['Secondary metabolites biosynthesis, transport and catabolism'
+	LMANv2_80018	522255	522497		Zinc ribbon domain protein	expressed	522219.0	AAAGGA (-12)	COG2331	S	Function unknown	POORLY CHARACTERIZED
-	LMANv2_80048	550390	551277		conserved protein of unknown function	expressed	551291.0	AAAGGA (-12)
+	LMANv2_90078	705324	705593		conserved protein of unknown function	expressed	705140.0	AAAGGA (-12)
+	LMANv2_90157	787565	788215		NADP oxidoreductase coenzyme F420-dependent	expressed	787465.0	AAAGGA (-12)	COG2085	R	General function prediction only	POORLY CHARACTERIZED
+	LMANv2_10010	10010	10501		conserved membrane protein of unknown function	expressed	9996.0	AAAGGA (-12)	COG4539	S	Function unknown	POORLY CHARACTERIZED
+	LMANv2_140014	1213921	1214208	xseB	Exodeoxyribonuclease 7 small subunit	expressed	1213822.0	AAAGGA (-13)	COG1722	L	Replication, recombination and repair	INFORMATION STORAGE AND PROCESSING
+	LMANv2_160019	1403574	1404671	mreC	Rod shape-determining protein MreC	expressed	1403493.0	AAAGGA (-13)	COG1792	M	Cell wall/membrane/envelope biogenesis	CELLULAR PROCESSES AND SIGNALING
+	LMANv2_160053	1437376	1437510		conserved protein of unknown function	expressed	1437139.0	AAAGGA (-13)
+	LMANv2_210047	1853752	1854738		Carbohydrate kinase, PfkB family	expressed	1853692.0	AAAGGA (-13)	COG0524	G	Carbohydrate transport and metabolism	METABOLISM
+	LMANv2_230014	1953147	1953620		conserved exported protein of unknown function	expressed	1953133.0	AAAGGA (-13)	COG1413	C	Energy production and conversion	METABOLISM
-	LMANv2_230017	1954059	1955345		HMGL-like protein	expressed	1955426.0	AAAGGA (-13)	COG0119	E	Amino acid transport and metabolism	METABOLISM
+	LMANv2_240032	2033466	2034797	nuoF	NADH:ubiquinone oxidoreductase, chain F	expressed	2033174.0	AAAGGA (-13)	COG1894	C	Energy production and conversion	METABOLISM
-	LMANv2_240121	2118311	2119624		conserved protein of unknown function	expressed	2119711.0	AAAGGA (-13)	COG0457	R	General function prediction only	POORLY CHARACTERIZED
+	LMANv2_260029	2209453	2210280		Metallo-beta-lactamase	expressed	2209367.0	AAAGGA (-13)	COG1234	R	General function prediction only	POORLY CHARACTERIZED
-	LMANv2_260048	2230637	2230888		conserved protein of unknown function	expressed	2230947.0	AAAGGA (-13)
-	LMANv2_260061	2238874	2239620		Enoyl-CoA hydratase/isomerase family protein	expressed	2239649.0	AAAGGA (-13)	COG1024	I	Lipid transport and metabolism	METABOLISM
+	LMANv2_280015	2297806	2298171		conserved protein of unknown function	expressed	2297742.0	AAAGGA (-13)
-	LMANv2_50026	236989	237609		MORN repeat protein	expressed	237657.0	AAAGGA (-13)	COG4642	S	Function unknown	POORLY CHARACTERIZED
-	LMANv2_290015	2401686	2402537	flaB	Flagellar filament 35 kDa core protein	expressed	2402720.0	AAAGGA (-13)	COG1344	N	Cell motility	CELLULAR PROCESSES AND SIGNALING
+	LMANv2_310007	2599325	2599519		conserved protein of unknown function	expressed	2599233.0	AAAGGA (-13)
-	LMANv2_370012	3057415	3058875	gatB	Aspartyl/glutamyl-tRNA(Asn/Gln) amidotransferase subunit B	expressed	3058944.0	AAAGGA (-13)	COG0064	J	Translation, ribosomal structure and biogenesis	INFORMATION STORAGE AND PROCESSING
-	LMANv2_370036	3082751	3083065		conserved protein of unknown function	expressed	3083108.0	AAAGGA (-13)	COG3339	S	Function unknown	POORLY CHARACTERIZED
-	LMANv2_370101	3136007	3137455		NADH-ubiquinone oxidoreductase-G iron-sulfur binding region	expressed	3137494.0	AAAGGA (-13)	COG1034,COG0243	C	Energy production and conversion	METABOLISM
-	LMANv2_410051	3271842	3272612		Rnase H family	expressed	3272638.0	AAAGGA (-13)	COG3359	L	Replication, recombination and repair	INFORMATION STORAGE AND PROCESSING
+	LMANv2_460041	3491475	3492530	fbaB	fructose-bisphosphate aldolase class I	expressed	3491339.0	AAAGGA (-13)	COG1830	G	Carbohydrate transport and metabolism	METABOLISM
-	LMANv2_480056	3676127	3677323	icd	Isocitrate dehydrogenase [NADP]	expressed	3677371.0	AAAGGA (-13)	COG0538	C	Energy production and conversion	METABOLISM
+	LMANv2_520004	3872863	3874122	sucB	dihydrolipoyltranssuccinase	expressed	3872831.0	AAAGGA (-13)	COG0508	C	Energy production and conversion	METABOLISM
+	LMANv2_90107	737578	738531	hemB	Delta-aminolevulinic acid dehydratase	expressed	737503.0	AAAGGA (-13)	COG0113	H	Coenzyme transport and metabolism	METABOLISM
-	LMANv2_20037	83578	84732		Transcriptional regulator (AraC family)	not expressed	84769.0	AAAGGA (-13)	COG2207	K	Transcription	INFORMATION STORAGE AND PROCESSING
+	LMANv2_110029	1028758	1029552	trpA	Tryptophan synthase alpha chain	expressed	1028577.0	AAAGGA (-14)	COG0159	E	Amino acid transport and metabolism	METABOLISM
-	LMANv2_150097	1322350	1323135	dltE	Short-chain dehydrogenase	expressed	1323150.0	AAAGGA (-14)	COG0300	R	General function prediction only	POORLY CHARACTERIZED
+	LMANv2_170072	1531239	1531910		CcmB protein	not expressed	1531038.0	AAAGGA (-14)	COG2386	O	Posttranslational modification, protein turnover, chaperones	CELLULAR PROCESSES AND SIGNALING
+	LMANv2_210005	1802817	1803365	lspA	Lipoprotein signal peptidase	expressed	1802663.0	AAAGGA (-14)	['COG0597' 'COG0597']	['M' 'U']	['Cell wall/membrane/envelope biogenesis'
-	LMANv2_240024	2028803	2029267		putative enoyl-CoA hydratase 1	expressed	2029326.0	AAAGGA (-14)	COG2030	I	Lipid transport and metabolism	METABOLISM
+	LMANv2_240131	2130694	2131014		TM2 domain protein	expressed	2130629.0	AAAGGA (-14)	COG2314	S	Function unknown	POORLY CHARACTERIZED
+	LMANv2_260007	2184696	2185079	rplL	50S ribosomal subunit protein L7/L12	expressed	2184650.0	AAAGGA (-14)	COG0222	J	Translation, ribosomal structure and biogenesis	INFORMATION STORAGE AND PROCESSING
+	LMANv2_260046	2226561	2227508		Flagellar filament outer layer protein Flaa	expressed	2226499.0	AAAGGA (-14)
+	LMANv2_280033	2314185	2315630	cat	Catalase	expressed	2314147.0	AAAGGA (-14)	COG0753	P	Inorganic ion transport and metabolism	METABOLISM
-	LMANv2_300063	2573070	2575010	dnaK	chaperone Hsp70, co-chaperone with DnaJ	expressed	2575053.0	AAAGGA (-14)	COG0443	O	Posttranslational modification, protein turnover, chaperones	CELLULAR PROCESSES AND SIGNALING
-	LMANv2_370131	3176734	3177366	hisH	Imidazole glycerol phosphate synthase subunit HisH	expressed	3177566.0	AAAGGA (-14)	COG0118	E	Amino acid transport and metabolism	METABOLISM
+	LMANv2_410066	3286581	3287696		conserved protein of unknown function	expressed	3286374.0	AAAGGA (-14)	COG1426	S	Function unknown	POORLY CHARACTERIZED
+	LMANv2_430024	3348238	3349008	fabG	Short chain dehydrogenase	expressed	3348030.0	AAAGGA (-14)	['COG1028' 'COG1028' 'COG1028']	['I' 'Q' 'R']	['Lipid transport and metabolism'
-	LMANv2_500009	3774345	3774998		Leucine rich repeat protein	expressed	3775202.0	AAAGGA (-14)	COG4886	S	Function unknown	POORLY CHARACTERIZED
+	LMANv2_500021	3786627	3786911		conserved exported protein of unknown function	expressed	3786531.0	AAAGGA (-14)
+	LMANv2_580002	3997789	3998370	ahpC	Peroxiredoxin	expressed	3997749.0	AAAGGA (-14)	COG0450	O	Posttranslational modification, protein turnover, chaperones	CELLULAR PROCESSES AND SIGNALING
+	LMANv2_60127	399905	400240		Anti-sigma factor antagonist	expressed	399882.0	AAAGGA (-14)	COG1366	T	Signal transduction mechanisms	CELLULAR PROCESSES AND SIGNALING
+	LMANv2_580009	4009370	4010476		conserved membrane protein of unknown function	expressed	4009306.0	AAAGGA (-14)	COG0628	R	General function prediction only	POORLY CHARACTERIZED
-	LMANv2_590018	4043929	4045191		Response regulator receiver domain protein	expressed	4045246.0	AAAGGA (-14)	COG2204,COG0642	T	Signal transduction mechanisms	CELLULAR PROCESSES AND SIGNALING
+	LMANv2_590070	4093133	4094509		Type II secretion system protein K-like protein	expressed	4093005.0	AAAGGA (-14)	['COG3156' 'COG0075']	['U' 'E']	['Intracellular trafficking, secretion, and vesicular transport'
-	LMANv2_660089	4317410	4318204		putative transketolase N-terminal section	expressed	4318248.0	AAAGGA (-14)	COG3959	G	Carbohydrate transport and metabolism	METABOLISM
-	LMANv2_670041	4378380	4378574		conserved protein of unknown function	expressed	4378599.0	AAAGGA (-14)
-	LMANv2_810003	4581425	4581808	atpC	ATP synthase epsilon chain	expressed	4581913.0	AAAGGA (-14)	COG0355	C	Energy production and conversion	METABOLISM
+	LMANv2_90172	799264	799542	hisE	Phosphoribosyl-ATP pyrophosphatase	expressed	799241.0	AAAGGA (-14)	COG0140	E	Amino acid transport and metabolism	METABOLISM
+	LMANv2_90198	824870	826180	ahcY	Adenosylhomocysteinase	expressed	824825.0	AAAGGA (-14)	COG0499	H	Coenzyme transport and metabolism	METABOLISM
-	LMANv2_170061	1519860	1520252		DoxX-like family protein	expressed	1520346.0	AAAGGA (-15)
-	LMANv2_40004	162713	163282		Ig domain protein	expressed	163354.0	AAAGGA (-15)	COG1301	C	Energy production and conversion	METABOLISM
-	LMANv2_490017	3705326	3705703		conserved protein of unknown function	expressed	3705781.0	AAAGGA (-15)
-	LMANv2_620003	4144622	4144996		conserved protein of unknown function	expressed	4145242.0	AAAGGA (-15)
-	LMANv2_60143	415324	417144		conserved protein of unknown function	expressed	417187.0	AAAGGA (-15)
-	LMANv2_70073	496278	496478		Heavy metal-associated domain protein	expressed	496605.0	AAAGGA (-15)	COG2608	P	Inorganic ion transport and metabolism	METABOLISM
+	LMANv2_90027	661794	662225		conserved protein of unknown function	expressed	661742.0	AAAGGA (-15)	COG0824	R	General function prediction only	POORLY CHARACTERIZED
+	LMANv2_90083	707302	707742		conserved membrane protein of unknown function	expressed	707283.0	AAAGGA (-15)
-	LMANv2_150107	1333519	1334481		putative transketolase C-terminal section	expressed	1334667.0	AAAGGA (-16)	COG3958	G	Carbohydrate transport and metabolism	METABOLISM
+	LMANv2_350008	2968405	2969706	purB	Adenylosuccinate lyase	expressed	2968381.0	AAAGGA (-16)	COG0015	F	Nucleotide transport and metabolism	METABOLISM
+	LMANv2_370107	3144595	3146415		ABC transporter transmembrane region	expressed	3144547.0	AAAGGA (-16)	COG1132	V	Defense mechanisms	CELLULAR PROCESSES AND SIGNALING
-	LMANv2_440026	3398005	3398616		conserved protein of unknown function	expressed	3398652.0	AAAGGA (-16)
-	LMANv2_460025	3478064	3478816	pdxJ	Pyridoxine 5'-phosphate synthase	expressed	3478859.0	AAAGGA (-16)	COG0854	H	Coenzyme transport and metabolism	METABOLISM
+	LMANv2_480020	3637957	3638166		conserved protein of unknown function	expressed	3637887.0	AAAGGA (-16)
-	LMANv2_60096	367340	369004		conserved exported protein of unknown function	expressed	369052.0	AAAGGA (-16)	COG1196	D	Cell cycle control, cell division, chromosome partitioning	CELLULAR PROCESSES AND SIGNALING
+	LMANv2_490060	3751344	3751649		conserved protein of unknown function	expressed	3751301.0	AAAGGA (-16)
+	LMANv2_650008	4187313	4188203		Ankyrin repeat protein (fragment)	expressed	4187262.0	AAAGGA (-16)	COG0666	R	General function prediction only	POORLY CHARACTERIZED
+	LMANv2_170026	1485342	1485776	nifU	NifU-like protein	expressed	1485070.0	AAAGGA (-17)	COG0822	C	Energy production and conversion	METABOLISM
-	LMANv2_180019	1637071	1638435	cobB	Cobyrinic acid A,C-diamide synthase	expressed	1638529.0	AAAGGA (-17)	COG1797	H	Coenzyme transport and metabolism	METABOLISM
-	LMANv2_280085	2373366	2374961		Bacterial transcriptional activator domain protein	not expressed	2374999.0	AAAGGA (-17)	COG3629	T	Signal transduction mechanisms	CELLULAR PROCESSES AND SIGNALING
+	LMANv2_290036	2421012	2421518		conserved protein of unknown function	expressed	2420979.0	AAAGGA (-17)	COG3812	S	Function unknown	POORLY CHARACTERIZED
-	LMANv2_330036	2768907	2769080		conserved protein of unknown function	expressed	2769295.0	AAAGGA (-17)
-	LMANv2_370066	3108560	3108886		conserved protein of unknown function	not expressed	3109179.0	AAAGGA (-17)
+	LMANv2_490044	3736471	3737547	leuB	3-isopropylmalate dehydrogenase	expressed	3736423.0	AAAGGA (-17)	['COG0473' 'COG0473']	['C' 'E']	['Energy production and conversion' 'Amino acid transport and metabolism']	['METABOLISM' 'METABOLISM']
+	LMANv2_670022	4357348	4357791		conserved protein of unknown function	expressed	4357327.0	AAAGGA (-17)
-	LMANv2_80059	558665	559048		conserved protein of unknown function	expressed	559079.0	AAAGGA (-17)
+	LMANv2_110012	1014521	1015333	dapB	4-hydroxy-tetrahydrodipicolinate reductase	expressed	1014267.0	AAAGGA (-18)	COG0289	E	Amino acid transport and metabolism	METABOLISM
+	LMANv2_140013	1212651	1213919	xseA	Exodeoxyribonuclease 7 large subunit	expressed	1212603.0	AAAGGA (-18)	COG1570	L	Replication, recombination and repair	INFORMATION STORAGE AND PROCESSING
-	LMANv2_150037	1260386	1260982	clpP	ATP-dependent Clp protease proteolytic subunit (Endopeptidase Clp) (Caseinolytic protease) (Protease Ti) (Heat shock protein F21.5)	expressed	1261239.0	AAAGGA (-18)	['COG0740' 'COG0740']	['O' 'U']	['Posttranslational modification, protein turnover, chaperones'
+	LMANv2_330059	2791504	2793189	cysI	Sulfite reductase [NADPH] hemoprotein beta-component	expressed	2791350.0	AAAGGA (-18)	COG0155	P	Inorganic ion transport and metabolism	METABOLISM
+	LMANv2_340016	2892169	2893245	murG	UDP-N-acetylglucosamine--N-acetylmuramyl-(pentapeptide) pyrophosphoryl-undecaprenol N-acetylglucosamine transferase	expressed	2891994.0	AAAGGA (-18)	COG0707	M	Cell wall/membrane/envelope biogenesis	CELLULAR PROCESSES AND SIGNALING
+	LMANv2_530016	3909572	3910495		conserved protein of unknown function	expressed	3909550.0	AAAGGA (-18)
+	LMANv2_260028	2207780	2209453		Peptidase M16 inactive domain protein	expressed	2207514.0	AAAGGA (-19)	COG0612	R	General function prediction only	POORLY CHARACTERIZED
+	LMANv2_280093	2382588	2382902	trxA	Thioredoxin	expressed	2382501.0	AAAGGA (-19)	['COG0526' 'COG0526']	['C' 'O']	['Energy production and conversion'
-	LMANv2_290073	2467389	2468138		Class I glutamine amidotransferase	expressed	2468241.0	AAAGGA (-19)	COG0518	F	Nucleotide transport and metabolism	METABOLISM
+	LMANv2_320046	2681902	2683329		conserved exported protein of unknown function	not expressed	2681880.0	AAAGGA (-19)
-	LMANv2_320090	2730799	2731113		conserved exported protein of unknown function	expressed	2731139.0	AAAGGA (-19)
+	LMANv2_670025	4358291	4358500	rpsU	30S ribosomal protein S21	expressed	4358184.0	AAAGGA (-19)	COG0828	J	Translation, ribosomal structure and biogenesis	INFORMATION STORAGE AND PROCESSING
-	LMANv2_70020	442020	442745		DnaJ-like protein	expressed	442876.0	AAAGGA (-19)	COG0484,COG2214	O	Posttranslational modification, protein turnover, chaperones	CELLULAR PROCESSES AND SIGNALING
+	LMANv2_310023	2614765	2615319		conserved exported protein of unknown function	expressed	2614655.0	AAAGGA (-20)
-	LMANv2_480002	3615360	3615695		Anti-sigma factor antagonist	expressed	3615734.0	AAAGGA (-20)	COG1366	T	Signal transduction mechanisms	CELLULAR PROCESSES AND SIGNALING
+	LMANv2_530014	3906129	3907190		conserved protein of unknown function	expressed	3906042.0	AAAGGA (-20)	COG0466	O	Posttranslational modification, protein turnover, chaperones	CELLULAR PROCESSES AND SIGNALING
-	LMANv2_60131	403055	404116		Arylesterase	expressed	404149.0	AAAGGA (-20)
+	LMANv2_170027	1486104	1486427		conserved protein of unknown function	expressed	1486017.0	AAAGGA (-21)	COG2151	R	General function prediction only	POORLY CHARACTERIZED
+	LMANv2_170035	1493940	1495217		Diguanylate phosphodiesterase	expressed	1493807.0	AAAGGA (-21)	COG2200	T	Signal transduction mechanisms	CELLULAR PROCESSES AND SIGNALING
-	LMANv2_170116	1580827	1581174		conserved membrane protein of unknown function	expressed	1581218.0	AAAGGA (-21)
-	LMANv2_190051	1707525	1707989		conserved protein of unknown function	not expressed	1708013.0	AAAGGA (-21)
+	LMANv2_370076	3111711	3112178		conserved protein of unknown function	expressed	3111462.0	AAAGGA (-21)
+	LMANv2_710007	4436834	4439023		putative cytochrome c-type biogenesis protein CcmF	expressed	4436780.0	AAAGGA (-21)	COG1138	O	Posttranslational modification, protein turnover, chaperones	CELLULAR PROCESSES AND SIGNALING
+	LMANv2_650025	4202845	4204101		CinA-like protein	expressed	4202694.0	AAAGGA (-22)	COG1058,COG1546	R	General function prediction only	POORLY CHARACTERIZED
-	LMANv2_720025	4469113	4470564		Pectinacetylesterase domain protein	expressed	4470600.0	AAAGGA (-22)
-	LMANv2_150108	1334489	1335727	metK	methionine adenosyltransferase 1	expressed	1335941.0	AAAGGA (-23)	COG0192	H	Coenzyme transport and metabolism	METABOLISM
+	LMANv2_60107	379225	379614		Pentapeptide repeat protein	not expressed	378980.0	AAAGGA (-23)	COG1357	S	Function unknown	POORLY CHARACTERIZED
-	LMANv2_500080	3846049	3846252	rpmI	50S ribosomal subunit protein L35	expressed	3846304.0	AAAGGA (-23)	COG0291	J	Translation, ribosomal structure and biogenesis	INFORMATION STORAGE AND PROCESSING
-	LMANv2_270001	2247067	2249466		Papain family cysteine protease	expressed	2249627.0	AAAGGA (-24)	COG4870	O	Posttranslational modification, protein turnover, chaperones	CELLULAR PROCESSES AND SIGNALING
+	LMANv2_270009	2255857	2257821		Glycosyl hydrolase family 35 domain protein	expressed	2255795.0	AAAGGA (-25)	COG2723	G	Carbohydrate transport and metabolism	METABOLISM
-	LMANv2_290067	2460311	2461045		conserved exported protein of unknown function	expressed	2461314.0	AAAGGA (-25)
+	LMANv2_330024	2756493	2757617		Suppressor of fused protein	expressed	2756235.0	AAAGGA (-25)
-	LMANv2_240114	2113534	2113974		Predicted protein involved in cell shape determination	expressed	2114044.0	AAAGGA (-26)	COG1664	M	Cell wall/membrane/envelope biogenesis	CELLULAR PROCESSES AND SIGNALING
-	LMANv2_660097	4325834	4326778	fcl	bifunctional GDP-fucose synthetase: GDP-4-dehydro-6-deoxy-D-mannose epimerase and GDP-4-dehydro-6-L-deoxygalactose reductase	expressed	4326845.0	AAAGGA (-26)	['COG0451' 'COG0451']	['G' 'M']	['Carbohydrate transport and metabolism'
-	LMANv2_280036	2320437	2321099		RNA methyltransferase, TrmH family, group 3	expressed	2321394.0	AAAGGA (-28)	COG0566	J	Translation, ribosomal structure and biogenesis	INFORMATION STORAGE AND PROCESSING
-	LMANv2_490036	3729642	3730361	nth	Endonuclease III	expressed	3730423.0	AAAGGA (-28)	COG0177	L	Replication, recombination and repair	INFORMATION STORAGE AND PROCESSING
+	LMANv2_110023	1021312	1022031	uppS	Isoprenyl transferase	expressed	1021093.0	AAAGGA (-29)	COG0020	I	Lipid transport and metabolism	METABOLISM
-	LMANv2_20005	42173	42520		Hpt domain protein	expressed	42565.0	AAAGGA (-29)	COG2198	T	Signal transduction mechanisms	CELLULAR PROCESSES AND SIGNALING
+	LMANv2_820003	4595938	4596510		conserved protein of unknown function	expressed	4595874.0	AAAGGA (-29)	['COG1259' 'COG0542']	['S' 'O']	['Function unknown'
+	LMANv2_290091	2480017	2480214		conserved protein of unknown function	not expressed	2479910.0	AAAGGA (-30)	COG3293	L	Replication, recombination and repair	INFORMATION STORAGE AND PROCESSING
+	LMANv2_170023	1482568	1483803	sufD	FeS assembly protein SufD	expressed	1482304.0	AAAGGA (-7)	COG0719	O	Posttranslational modification, protein turnover, chaperones	CELLULAR PROCESSES AND SIGNALING
-	LMANv2_460023	3475308	3477131		Peptidase, S41 family	expressed	3477150.0	AAAGGA (-7)	COG0793	M	Cell wall/membrane/envelope biogenesis	CELLULAR PROCESSES AND SIGNALING
+	LMANv2_610024	4136616	4138007		Protease PrsW family protein	not expressed	4136553.0	AAAGGA (-8)	COG2339	S	Function unknown	POORLY CHARACTERIZED
-	LMANv2_510003	3852029	3852799	hisF	Imidazole glycerol phosphate synthase subunit HisF	expressed	3852860.0	AAAGTA (-10)	COG0107	E	Amino acid transport and metabolism	METABOLISM
-	LMANv2_170117	1581156	1582739	yhcX	Hydrolase YhcX	expressed	1582909.0	AAAGTA (-11)	['COG0454,COG0388' 'COG0454']	['R' 'K']	['General function prediction only' 'Transcription']	['POORLY CHARACTERIZED' 'INFORMATION STORAGE AND PROCESSING']
+	LMANv2_300046	2545975	2546583		putative lipoprotein	expressed	2545940.0	AAAGTA (-12)
-	LMANv2_500076	3844085	3844615		5-formyltetrahydrofolate cyclo-ligase	expressed	3844805.0	AAAGTA (-13)	COG0212	H	Coenzyme transport and metabolism	METABOLISM
-	LMANv2_660094	4323135	4324124		3-beta hydroxysteroid dehydrogenase/isomerase family protein	expressed	4324176.0	AAAGTA (-13)	['COG0451' 'COG0451']	['G' 'M']	['Carbohydrate transport and metabolism'
+	LMANv2_670011	4342159	4343208		conserved protein of unknown function	expressed	4341913.0	AAAGTA (-16)	COG1960	I	Lipid transport and metabolism	METABOLISM
+	LMANv2_230030	1968074	1968685		Transcriptional regulator	expressed	1967973.0	AAAGTA (-17)	COG1309	K	Transcription	INFORMATION STORAGE AND PROCESSING
-	LMANv2_tRNA28	2419282	2419355			expressed	2419553.0	AAAGTA (-17)
-	LMANv2_320084	2722611	2723048		Biopolymer transport protein	expressed	2723159.0	AAAGTA (-17)	COG0848	U	Intracellular trafficking, secretion, and vesicular transport	CELLULAR PROCESSES AND SIGNALING
+	LMANv2_100028	889592	889825		conserved protein of unknown function	expressed	889562.0	AAAGTA (-18)
-	LMANv2_240189	2176764	2177513	yebC	conserved hypothetical protein	expressed	2177559.0	AAAGTA (-20)	COG0217	S	Function unknown	POORLY CHARACTERIZED
-	LMANv2_240064	2072349	2072675		conserved protein of unknown function	expressed	2072699.0	AAAGTA (-23)	COG2868	J	Translation, ribosomal structure and biogenesis	INFORMATION STORAGE AND PROCESSING
-	LMANv2_70042	462674	463564		putative membrane protein	expressed	463734.0	AAAGTA (-24)	['COG0697' 'COG0697' 'COG0697']	['E' 'G' 'R']	['Amino acid transport and metabolism'
-	LMANv2_280051	2335175	2336767		Transporter	expressed	2337045.0	AAAGTA (-25)	COG0733	R	General function prediction only	POORLY CHARACTERIZED
-	LMANv2_290056	2444562	2445695		Glycosyltransferase	expressed	2445944.0	AAAGTA (-25)	COG0463	M	Cell wall/membrane/envelope biogenesis	CELLULAR PROCESSES AND SIGNALING
-	LMANv2_410005	3226725	3228119	flgE	Flagellar hook protein FlgE	expressed	3228162.0	AAAGTA (-25)	COG1749	N	Cell motility	CELLULAR PROCESSES AND SIGNALING
+	LMANv2_90180	805192	806277	aroB	3-dehydroquinate synthase	expressed	805072.0	AAAGTA (-25)	COG0337	E	Amino acid transport and metabolism	METABOLISM
+	LMANv2_440014	3386618	3386914		conserved protein of unknown function	expressed	3386539.0	AAAGTA (-26)
+	LMANv2_100087	952552	953400	suhB	Inositol monophosphatase family protein	expressed	952438.0	AAAGTA (-26)	COG0483	G	Carbohydrate transport and metabolism	METABOLISM
+	LMANv2_40015	187852	188964	yehL	putative ABC superfamily protein	expressed	187811.0	AAAGTA (-27)	COG0714	R	General function prediction only	POORLY CHARACTERIZED
-	LMANv2_660012	4239918	4240337	fdtA	TDP-4-oxo-6-deoxy-alpha-D-glucose-3,4-oxoisomerase	expressed	4240416.0	AAAGTA (-28)
+	LMANv2_10005	4295	5035	cobB	NAD-dependent protein deacylase	expressed	4096.0	AAAGTA (-29)	COG0846	K	Transcription	INFORMATION STORAGE AND PROCESSING
+	LMANv2_90134	763297	764367		conserved protein of unknown function	expressed	763100.0	AAAGTA (-30)
-	LMANv2_90216	847747	848598		HDIG domain protein	expressed	848746.0	AAAGTA (-30)	COG1639	T	Signal transduction mechanisms	CELLULAR PROCESSES AND SIGNALING
+	LMANv2_490071	3764436	3765077		conserved protein of unknown function	expressed	3764199.0	AAAGTA (-6)
+	LMANv2_590048	4076063	4076293		conserved protein of unknown function	expressed	4075938.0	AAAGTA (-6)	COG1837	R	General function prediction only	POORLY CHARACTERIZED
+	LMANv2_200005	1740716	1741150		Universal stress family protein	expressed	1740703.0	AAAGTA (-7)	COG0589	T	Signal transduction mechanisms	CELLULAR PROCESSES AND SIGNALING
+	LMANv2_350019	2985125	2988133		conserved protein of unknown function	expressed	2984892.0	AAAGTA (-7)
-	LMANv2_90066	697227	698201		EF-P lysine aminoacylase GenX	expressed	698238.0	AAAGTA (-8)	COG2269	J	Translation, ribosomal structure and biogenesis	INFORMATION STORAGE AND PROCESSING
-	LMANv2_330041	2775989	2776978		conserved protein of unknown function	expressed	2777086.0	AAATGA (-10)
-	LMANv2_10016	17017	17811		putative lipoprotein	expressed	17975.0	AAATGA (-12)
+	LMANv2_290064	2452118	2453416		tRNA nucleotidyltransferase/poly(A) polymerase family protein	expressed	2452029.0	AAATGA (-12)	COG0617	J	Translation, ribosomal structure and biogenesis	INFORMATION STORAGE AND PROCESSING
-	LMANv2_430012	3331790	3333835		AMP-binding enzyme	expressed	3333908.0	AAATGA (-12)	COG1022	I	Lipid transport and metabolism	METABOLISM
-	LMANv2_740024	4519259	4519708	rimI	Acetyltransferase	expressed	4519748.0	AAATGA (-15)	COG0456	R	General function prediction only	POORLY CHARACTERIZED
-	LMANv2_320077	2716839	2717726		conserved protein of unknown function	not expressed	2717953.0	AAATGA (-16)
-	LMANv2_330001	2732776	2733288	ymdB	conserved hypothetical protein	not expressed	2733322.0	AAATGA (-21)	COG2110	R	General function prediction only	POORLY CHARACTERIZED
-	LMANv2_430040	3364015	3364908		putative membrane protein	expressed	3364982.0	AAATGA (-21)
-	LMANv2_500024	3788127	3790901	smc	Chromosome partition protein Smc	expressed	3790984.0	AAATGA (-21)	COG1196	D	Cell cycle control, cell division, chromosome partitioning	CELLULAR PROCESSES AND SIGNALING
+	LMANv2_170104	1562429	1562971		conserved protein of unknown function	expressed	1562233.0	AAATGA (-25)
+	LMANv2_210016	1814207	1814398		conserved protein of unknown function	not expressed	1814026.0	AAATGA (-25)
-	LMANv2_330132	2864564	2864743		conserved protein of unknown function	not expressed	2864800.0	AAATGA (-25)
-	LMANv2_240025	2029280	2029921		conserved protein of unknown function	expressed	2030016.0	AAATGA (-27)
+	LMANv2_240036	2036871	2038820	nqo	NADH-quinone oxidoreductase chain 12	expressed	2036697.0	AAATGA (-27)	['COG1009' 'COG1009']	['C' 'P']	['Energy production and conversion'
-	LMANv2_230054	1995249	1995503		conserved protein of unknown function	not expressed	1995551.0	AAATGA (-30)
-	LMANv2_60024	298063	300378		AAA domain protein	not expressed	300473.0	AAATGA (-7)	COG0419	L	Replication, recombination and repair	INFORMATION STORAGE AND PROCESSING
+	LMANv2_tRNA9	2182049	2182119			expressed	2181931.0	AAATGA (-8)
-	LMANv2_470104	3603891	3605465		conserved exported protein of unknown function	expressed	3605699.0	AAATGA (-9)
+	LMANv2_460004	3448708	3450990		Phosphoribosylamine--glycine ligase-like protein	expressed	3448531.0	AACGAG (-17)	['COG0439' 'COG1304']	['I' 'C']	['Lipid transport and metabolism' 'Energy production and conversion']	['METABOLISM' 'METABOLISM']
+	LMANv2_330087	2818744	2820309	gltX	Glutamate--tRNA ligase	expressed	2818712.0	AACGAG (-20)	COG0008	J	Translation, ribosomal structure and biogenesis	INFORMATION STORAGE AND PROCESSING
-	LMANv2_320008	2623765	2625147		Transporter, major facilitator family protein	expressed	2625159.0	AACGGA (-12)	['COG0477' 'COG0477' 'COG0477' 'COG0477']	['E' 'G' 'P' 'R']	['Amino acid transport and metabolism'
+	LMANv2_320092	2732492	2732683		conserved exported protein of unknown function	expressed	2732458.0	AACGGA (-12)
+	LMANv2_370013	3058989	3059765		YhjQ protein	expressed	3058929.0	AACGGA (-12)	COG1192	D	Cell cycle control, cell division, chromosome partitioning	CELLULAR PROCESSES AND SIGNALING
-	LMANv2_60142	414359	415327	trpS	Tryptophan--tRNA ligase	expressed	415394.0	AACGGA (-12)	COG0180	J	Translation, ribosomal structure and biogenesis	INFORMATION STORAGE AND PROCESSING
+	LMANv2_90119	751101	751703		Flavin reductase	expressed	750910.0	AACGGA (-12)	COG0431	R	General function prediction only	POORLY CHARACTERIZED
+	LMANv2_150032	1255261	1257552		Phosphate transporter family protein	expressed	1255070.0	AACGGA (-13)	['COG0306' 'COG1196' 'COG0419']	['P' 'D' 'L']	['Inorganic ion transport and metabolism'
-	LMANv2_270002	2249479	2249937		conserved exported protein of unknown function	expressed	2249965.0	AACGGA (-13)
-	LMANv2_280002	2283449	2284930		HD family protein	expressed	2284946.0	AACGGA (-13)	COG1639	T	Signal transduction mechanisms	CELLULAR PROCESSES AND SIGNALING
-	LMANv2_590021	4047940	4048878	ispH	4-hydroxy-3-methylbut-2-enyl diphosphate reductase	expressed	4048895.0	AACGGA (-13)	['COG0761' 'COG0761']	['I' 'M']	['Lipid transport and metabolism' 'Cell wall/membrane/envelope biogenesis']	['METABOLISM' 'CELLULAR PROCESSES AND SIGNALING']
+	LMANv2_130018	1151363	1151776		Response regulator receiver domain protein	expressed	1151117.0	AACGGA (-14)	COG0784	T	Signal transduction mechanisms	CELLULAR PROCESSES AND SIGNALING
-	LMANv2_450017	3440904	3441191	acyP	Acylphosphatase	expressed	3441310.0	AACGGA (-14)	COG1254	C	Energy production and conversion	METABOLISM
-	LMANv2_150068	1292344	1292622		conserved protein of unknown function	expressed	1292696.0	AACGGA (-15)
-	LMANv2_10038	35181	36227		conserved protein of unknown function	expressed	36261.0	AACGGA (-15)
-	LMANv2_480015	3633375	3633881	paaI	PaaI thioesterase-like protein	expressed	3633942.0	AACGGA (-15)	COG2050	Q	Secondary metabolites biosynthesis, transport and catabolism	METABOLISM
-	LMANv2_150092	1316953	1317279		conserved protein of unknown function	expressed	1317414.0	AACGGA (-17)	COG3536	S	Function unknown	POORLY CHARACTERIZED
+	LMANv2_460028	3480577	3480834	hfq	RNA-binding protein Hfq	expressed	3480431.0	AACGGA (-17)	COG1923	R	General function prediction only	POORLY CHARACTERIZED
+	LMANv2_480042	3663380	3664693		conserved exported protein of unknown function	expressed	3663154.0	AACGGA (-18)	COG1262	S	Function unknown	POORLY CHARACTERIZED
+	LMANv2_740003	4499595	4501694		Stage II sporulation protein E	not expressed	4499535.0	AACGGA (-18)	['COG2208' 'COG2208' 'COG3250']	['K' 'T' 'G']	['Transcription' 'Signal transduction mechanisms'
+	LMANv2_120034	1074343	1075221		conserved protein of unknown function	expressed	1074114.0	AACGGA (-20)
+	LMANv2_670043	4379613	4379756		protein of unknown function	expressed	4379355.0	AACGGA (-21)	['COG2026' 'COG2026']	['D' 'J']	['Cell cycle control, cell division, chromosome partitioning'
+	LMANv2_90143	773704	774393		Tetratricopeptide repeat protein	expressed	773538.0	AACGGA (-22)	COG0457	R	General function prediction only	POORLY CHARACTERIZED
-	LMANv2_240060	2068787	2070037	proA	gamma-glutamylphosphate reductase	expressed	2070080.0	AACGGA (-23)	COG0014	E	Amino acid transport and metabolism	METABOLISM
+	LMANv2_240009	2017343	2019340		Tetratricopeptide repeat protein	expressed	2017283.0	AACGGA (-24)	COG0457	R	General function prediction only	POORLY CHARACTERIZED
-	LMANv2_70053	476570	477124		putative lipoprotein	expressed	477174.0	AACGGA (-25)
+	LMANv2_460033	3484192	3486159		conserved protein of unknown function	expressed	3484126.0	AACGGA (-29)	['COG0457' 'COG0419' 'COG0735']	['R' 'L' 'P']	['General function prediction only' 'Replication, recombination and repair'
-	LMANv2_490066	3757209	3758423	aatA	Aspartate aminotransferase	expressed	3758511.0	AACGGA (-30)	COG0436	E	Amino acid transport and metabolism	METABOLISM
-	LMANv2_150155	1381212	1382249	rfaF	Lipopolysaccharide heptosyltransferase II	expressed	1382366.0	AACGGA (-7)	COG0859	M	Cell wall/membrane/envelope biogenesis	CELLULAR PROCESSES AND SIGNALING
-	LMANv2_300012	2492584	2495232	valS	Valine--tRNA ligase	expressed	2495240.0	AACGGA (-7)	COG0525	J	Translation, ribosomal structure and biogenesis	INFORMATION STORAGE AND PROCESSING
-	LMANv2_100072	934889	936586		Methyl-accepting chemotaxis protein	expressed	936596.0	AACGGA (-8)	['COG0840' 'COG2202,COG0840']	['N' 'T']	['Cell motility' 'Signal transduction mechanisms']	['CELLULAR PROCESSES AND SIGNALING' 'CELLULAR PROCESSES AND SIGNALING']
-	LMANv2_370085	3119765	3121135	mnmE	tRNA modification GTPase MnmE	expressed	3121181.0	AAGAAG (-12)	COG0486	R	General function prediction only	POORLY CHARACTERIZED
+	LMANv2_440024	3396200	3396751		putative lipoprotein	expressed	3395954.0	AAGAAG (-15)
+	LMANv2_80067	566062	568545		Penicillin-binding protein, 1A family	expressed	565860.0	AAGAAG (-17)	COG5009	M	Cell wall/membrane/envelope biogenesis	CELLULAR PROCESSES AND SIGNALING
-	LMANv2_140008	1208130	1208441		Smr domain protein	expressed	1208460.0	AAGAAG (-19)	COG1193	L	Replication, recombination and repair	INFORMATION STORAGE AND PROCESSING
-	LMANv2_320013	2632389	2632787		PIN domain protein	expressed	2633022.0	AAGAAG (-21)	COG3744	S	Function unknown	POORLY CHARACTERIZED
-	LMANv2_410031	3252677	3253183		Chemotaxis phosphatase CheX	expressed	3253414.0	AAGAAG (-28)
+	LMANv2_150102	1328011	1329189		MaoC-like protein	expressed	1327988.0	AAGAGG (-11)	COG2030	I	Lipid transport and metabolism	METABOLISM
-	LMANv2_90054	682346	682834		conserved protein of unknown function	expressed	682889.0	AAGAGG (-11)
+	LMANv2_260042	2223320	2223571		conserved protein of unknown function	expressed	2223164.0	AAGAGG (-12)
+	LMANv2_670010	4339296	4342142	uvrA	ATPase and DNA damage recognition protein of nucleotide excision repair excinuclease UvrABC	expressed	4339282.0	AAGAGG (-14)	COG0178	L	Replication, recombination and repair	INFORMATION STORAGE AND PROCESSING
-	LMANv2_750011	4532123	4534237	hppA	putative K(+)-stimulated pyrophosphate-energized sodium pump	expressed	4534348.0	AAGAGG (-15)	COG3808	C	Energy production and conversion	METABOLISM
-	LMANv2_420016	3315130	3316230		putative lipoprotein	expressed	3316279.0	AAGAGG (-16)
+	LMANv2_170142	1609761	1611383		DEAD/DEAH box helicase	expressed	1609599.0	AAGCAG (-11)	['COG0513' 'COG0513' 'COG0513']	['J' 'K' 'L']	['Translation, ribosomal structure and biogenesis' 'Transcription'
+	LMANv2_270006	2253424	2253609		conserved protein of unknown function	expressed	2253133.0	AAGCAG (-23)
+	LMANv2_260035	2215360	2215512		protein of unknown function	not expressed	2215338.0	AAGCAG (-8)
+	LMANv2_360012	3029766	3029993		conserved protein of unknown function	expressed	3029757.0	AAGCAG (-8)
+	LMANv2_70006	429807	430502		conserved protein of unknown function	expressed	429518.0	AAGCAG (-9)
+	LMANv2_710004	4435320	4436096		conserved exported protein of unknown function	expressed	4435309.0	AAGGAG (-11)	COG1434	S	Function unknown	POORLY CHARACTERIZED
+	LMANv2_330145	2875445	2877973		conserved exported protein of unknown function	expressed	2875433.0	AAGGAG (-12)
-	LMANv2_340077	2954357	2955739		Pyridine nucleotide-disulfide oxidoreductase	not expressed	2955755.0	AAGGCG (-16)	COG1249	C	Energy production and conversion	METABOLISM
+	LMANv2_590034	4061641	4063011		conserved protein of unknown function	expressed	4061358.0	AAGGCG (-17)	COG1934	S	Function unknown	POORLY CHARACTERIZED
-	LMANv2_320082	2721604	2722194		TonB-dependent receptor	expressed	2722289.0	AAGGCG (-20)	COG0810	M	Cell wall/membrane/envelope biogenesis	CELLULAR PROCESSES AND SIGNALING
+	LMANv2_20054	105133	105861		MobA-like NTP transferase domain protein	not expressed	105119.0	AAGGGA (-10)	['COG1208' 'COG1208']	['J' 'M']	['Translation, ribosomal structure and biogenesis'
+	LMANv2_80087	593108	593311	rpmE	50S ribosomal subunit protein L31	expressed	593021.0	AAGGGA (-10)	COG0254	J	Translation, ribosomal structure and biogenesis	INFORMATION STORAGE AND PROCESSING
+	LMANv2_230005	1946649	1946864		conserved protein of unknown function	expressed	1946620.0	AAGGGA (-11)	['COG0477' 'COG0477' 'COG0477' 'COG0477']	['E' 'G' 'P' 'R']	['Amino acid transport and metabolism'
-	LMANv2_370118	3157444	3161037		Tetratricopeptide repeat protein	expressed	3161054.0	AAGGGA (-11)	COG0457	R	General function prediction only	POORLY CHARACTERIZED
-	LMANv2_650035	4215036	4216043	gapA	glyceraldehyde-3-phosphate dehydrogenase A	expressed	4216190.0	AAGGGA (-11)	COG0057	G	Carbohydrate transport and metabolism	METABOLISM
+	LMANv2_170109	1567815	1568177		conserved protein of unknown function	expressed	1567553.0	AAGGGA (-12)	COG1545	R	General function prediction only	POORLY CHARACTERIZED
-	LMANv2_460036	3487085	3487525		CBS domain protein	expressed	3487645.0	AAGGGA (-12)	COG0517	R	General function prediction only	POORLY CHARACTERIZED
-	LMANv2_580012	4012493	4012687		protein of unknown function	not expressed	4012750.0	AAGGGA (-12)
-	LMANv2_120037	1078343	1079488		conserved exported protein of unknown function	expressed	1079532.0	AAGGGA (-13)
+	LMANv2_150043	1266923	1267330		Thioesterase-like family protein	expressed	1266760.0	AAGGGA (-13)	COG0824	R	General function prediction only	POORLY CHARACTERIZED
+	LMANv2_170008	1470550	1470774		conserved protein of unknown function	expressed	1470522.0	AAGGGA (-13)	COG1582	N	Cell motility	CELLULAR PROCESSES AND SIGNALING
+	LMANv2_190050	1705694	1707133		Winged helix-turn-helix DNA-binding protein	expressed	1705500.0	AAGGGA (-13)
-	LMANv2_330029	2762522	2763679	argJ	Arginine biosynthesis bifunctional protein ArgJ [Includes: Glutamate N-acetyltransferase ; Amino-acid acetyltransferase]	expressed	2763706.0	AAGGGA (-13)	COG1364	E	Amino acid transport and metabolism	METABOLISM
+	LMANv2_550002	3960166	3961353		conserved exported protein of unknown function	expressed	3959996.0	AAGGGA (-13)
+	LMANv2_790006	4569297	4569722		Planctomycete cytochrome C	not expressed	4569275.0	AAGGGA (-13)
-	LMANv2_810008	4586176	4586697	atpF	ATP synthase subunit b	expressed	4586769.0	AAGGGA (-14)	COG0711	C	Energy production and conversion	METABOLISM
-	LMANv2_300064	2575045	2575683	grpE	Protein GrpE	expressed	2575709.0	AAGGGA (-15)	COG0576	O	Posttranslational modification, protein turnover, chaperones	CELLULAR PROCESSES AND SIGNALING
+	LMANv2_330045	2779194	2779745		putative lipoprotein	expressed	2778897.0	AAGGGA (-15)
+	LMANv2_590055	4079655	4080839		Response regulator with HD-GYP domain	expressed	4079603.0	AAGGGA (-15)	COG2206	T	Signal transduction mechanisms	CELLULAR PROCESSES AND SIGNALING
+	LMANv2_610023	4134478	4136571		putative lipoprotein	expressed	4134453.0	AAGGGA (-15)
+	LMANv2_190071	1733964	1734158		conserved protein of unknown function	expressed	1733916.0	AAGGGA (-16)
-	LMANv2_500078	3844970	3845608		conserved protein of unknown function	expressed	3845795.0	AAGGGA (-16)	['COG3074,COG4530' 'COG1196']	['S' 'D']	['Function unknown'
+	LMANv2_410069	3289736	3290746	trpD	Anthranilate phosphoribosyltransferase	expressed	3289442.0	AAGGGA (-18)	COG0547	E	Amino acid transport and metabolism	METABOLISM
+	LMANv2_170074	1532666	1533799		Stage II sporulation protein E	expressed	1532575.0	AAGGGA (-19)	['COG2208' 'COG0784,COG2208']	['K' 'T']	['Transcription' 'Signal transduction mechanisms']	['INFORMATION STORAGE AND PROCESSING' 'CELLULAR PROCESSES AND SIGNALING']
-	LMANv2_490065	3756279	3757205		conserved exported protein of unknown function	expressed	3757371.0	AAGGGA (-19)
+	LMANv2_590009	4032424	4035168		Biotin-requiring enzyme	expressed	4032230.0	AAGGGA (-22)	COG0439,COG4770	I	Lipid transport and metabolism	METABOLISM
+	LMANv2_90120	752269	753024		conserved protein of unknown function	expressed	752217.0	AAGGGA (-22)
-	LMANv2_220007	1879486	1879935		conserved exported protein of unknown function	expressed	1879975.0	AAGGGA (-25)
+	LMANv2_350040	3014386	3014544		conserved protein of unknown function	not expressed	3014178.0	AAGGGA (-25)
-	LMANv2_450001	3421774	3422916		putative 3-deoxy-7-phosphoheptulonate synthase	expressed	3422947.0	AAGGGA (-30)	COG2876	E	Amino acid transport and metabolism	METABOLISM
+	LMANv2_650016	4192460	4193788	dnaB	Replicative DNA helicase	expressed	4192232.0	AAGGGA (-8)	COG0305	L	Replication, recombination and repair	INFORMATION STORAGE AND PROCESSING
-	LMANv2_150046	1268670	1270379	ilvB	Acetolactate synthase large subunit	expressed	1270396.0	AAGGGG (-16)	['COG0028' 'COG0028']	['E' 'H']	['Amino acid transport and metabolism' 'Coenzyme transport and metabolism']	['METABOLISM' 'METABOLISM']
+	LMANv2_340068	2947457	2949019	gshA	Glutamate--cysteine ligase	expressed	2947400.0	AAGGGG (-19)	COG2918	H	Coenzyme transport and metabolism	METABOLISM
+	LMANv2_60149	421311	422006	mdmC	O-methyltransferase MdmC	expressed	421144.0	AAGGTA (-10)	COG4122	R	General function prediction only	POORLY CHARACTERIZED
+	LMANv2_90098	725734	726486	parA	ParA	expressed	725722.0	AAGGTA (-12)	COG1192	D	Cell cycle control, cell division, chromosome partitioning	CELLULAR PROCESSES AND SIGNALING
+	LMANv2_350010	2972074	2972892		Fatty acid hydroxylase family protein	not expressed	2972035.0	AAGGTG (-10)	COG3000	I	Lipid transport and metabolism	METABOLISM
+	LMANv2_590031	4058566	4060182	pyrG	CTP synthetase	expressed	4058549.0	AAGGTG (-15)	COG0504	F	Nucleotide transport and metabolism	METABOLISM
+	LMANv2_120059	1103681	1104697		Peptidase, M23 family	expressed	1103637.0	AAGTAA (-12)	COG0739	M	Cell wall/membrane/envelope biogenesis	CELLULAR PROCESSES AND SIGNALING
+	LMANv2_120074	1116757	1117122		conserved protein of unknown function	not expressed	1116506.0	AAGTAA (-14)	COG2315	S	Function unknown	POORLY CHARACTERIZED
-	LMANv2_370006	3049664	3050569		RNA polymerase sigma factor, sigma-70 family	expressed	3050641.0	AAGTAA (-16)	COG1595	K	Transcription	INFORMATION STORAGE AND PROCESSING
-	LMANv2_370050	3096182	3096847		conserved protein of unknown function	expressed	3096934.0	AAGTAA (-18)
-	LMANv2_30002	133353	134963		Putative UDP-N-acetylglucosamine diphosphorylase/glucosamine-1-phosphate N-acetyltransferase (fragment)	expressed	135010.0	AAGTAA (-30)	COG4799	I	Lipid transport and metabolism	METABOLISM
-	LMANv2_20055	106277	107155		conserved protein of unknown function	not expressed	107442.0	AAGTAA (-8)
+	LMANv2_80086	591639	593087	rho	transcription termination factor	expressed	591537.0	AAGTAG (-14)	COG1158	K	Transcription	INFORMATION STORAGE AND PROCESSING
-	LMANv2_660064	4293909	4294532		Acetyl transferase	expressed	4294738.0	AAGTAG (-17)	COG0110	R	General function prediction only	POORLY CHARACTERIZED
-	LMANv2_670001	4327951	4329462	leuA	2-isopropylmalate synthase	expressed	4329527.0	AAGTAG (-25)	COG0119	E	Amino acid transport and metabolism	METABOLISM
-	LMANv2_290076	2469520	2470077		conserved protein of unknown function	expressed	2470124.0	AAGTAG (-30)
-	LMANv2_670013	4344435	4345445		OmpA family protein	expressed	4345457.0	AAGTGA (-11)	['COG1360' 'COG1196']	['N' 'D']	['Cell motility'
+	LMANv2_90024	658266	659060		conserved protein of unknown function	expressed	658252.0	AAGTGA (-13)	COG2908	S	Function unknown	POORLY CHARACTERIZED
-	LMANv2_170139	1607879	1608385		conserved membrane protein of unknown function	expressed	1608501.0	AAGTGA (-21)
-	LMANv2_310016	2606491	2607054		putative aminoacyl-tRNA hydrolase	expressed	2607345.0	AATAGG (-11)	COG0193	J	Translation, ribosomal structure and biogenesis	INFORMATION STORAGE AND PROCESSING
-	LMANv2_360010	3026963	3027871	acuC	Histone deacetylase	expressed	3027891.0	AATAGG (-16)	['COG0123' 'COG0123']	['B' 'Q']	['Chromatin structure and dynamics'
-	LMANv2_170062	1520233	1520613		DNA-binding helix-turn-helix protein	expressed	1520711.0	AATAGG (-18)	COG0640	K	Transcription	INFORMATION STORAGE AND PROCESSING
+	LMANv2_10033	31373	31999		conserved membrane protein of unknown function	expressed	31277.0	AATGAG (-24)	COG1113	E	Amino acid transport and metabolism	METABOLISM
-	LMANv2_500012	3778568	3779977		Cytochrome C biogenesis protein transmembrane region	expressed	3780028.0	AATGAG (-26)	['COG4232' 'COG4232']	['C' 'O']	['Energy production and conversion'
-	LMANv2_330082	2813574	2814101		conserved protein of unknown function	expressed	2814181.0	AATGAG (-29)
-	LMANv2_90165	792234	794246	meaA	Protein MeaA	expressed	794325.0	AATGAG (-29)	COG1884,COG2185	I	Lipid transport and metabolism	METABOLISM
-	LMANv2_60047	324578	324919		conserved protein of unknown function	not expressed	324954.0	AATGAG (-9)
+	LMANv2_690018	4426107	4427711		7TM diverse intracellular signaling	not expressed	4426003.0	AATGGA (-11)	['COG0477' 'COG0477' 'COG0477' 'COG0477' 'COG2207']	['E' 'G' 'P' 'R' 'K']	['Amino acid transport and metabolism'
-	LMANv2_30018	148919	149770		Alpha/beta hydrolase family protein	expressed	149785.0	AATGGA (-12)	COG0596	R	General function prediction only	POORLY CHARACTERIZED
+	LMANv2_190003	1670063	1670989		conserved protein of unknown function	expressed	1669827.0	AATGGA (-12)
+	LMANv2_190010	1675017	1676051		conserved protein of unknown function	expressed	1674949.0	AATGGA (-14)
+	LMANv2_410068	3289015	3289761	pgsA	CDP-diacylglycerol--glycerol-3-phosphate 3-phosphatidyltransferase	expressed	3288729.0	AATGGA (-14)	COG0558	I	Lipid transport and metabolism	METABOLISM
+	LMANv2_100060	919793	920500	cysE	Serine acetyltransferase	expressed	919660.0	AATGGA (-15)	COG1045	E	Amino acid transport and metabolism	METABOLISM
-	LMANv2_100092	957085	959361		7TM diverse intracellular signaling	not expressed	959502.0	AATGGA (-16)	COG2114	T	Signal transduction mechanisms	CELLULAR PROCESSES AND SIGNALING
+	LMANv2_650033	4211920	4212759		conserved protein of unknown function	expressed	4211861.0	AATGGA (-17)
-	LMANv2_660081	4310716	4311882		Methyltransferase domain protein	expressed	4312031.0	AATGGA (-17)	['COG0500' 'COG0500']	['Q' 'R']	['Secondary metabolites biosynthesis, transport and catabolism'
+	LMANv2_220027	1905429	1908452		conserved membrane protein of unknown function	expressed	1905408.0	AATGGA (-18)	['COG5373' 'COG0477' 'COG0477' 'COG0477' 'COG0477']	['S' 'E' 'G' 'P' 'R']	['Function unknown' 'Amino acid transport and metabolism'
+	LMANv2_470061	3565414	3565986		conserved exported protein of unknown function	expressed	3565235.0	AATGGA (-19)
+	LMANv2_340055	2932423	2933184		ABC transporter, ATP-binding protein	expressed	2932172.0	AATGGA (-20)	['COG0444' 'COG0444']	['E' 'P']	['Amino acid transport and metabolism'
-	LMANv2_190005	1671459	1671629		protein of unknown function	expressed	1671691.0	AATGGA (-21)
+	LMANv2_90111	741455	742477		putative uroporphyrinogen decarboxylase	expressed	741158.0	AATGGA (-21)	COG0407	H	Coenzyme transport and metabolism	METABOLISM
-	LMANv2_240059	2068184	2068783	nadD	putative nicotinate-nucleotide adenylyltransferase	expressed	2068968.0	AATGGA (-24)	COG1057	H	Coenzyme transport and metabolism	METABOLISM
-	LMANv2_20010	47178	49358	recG	ATP-dependent DNA helicase RecG	expressed	49407.0	AATGGA (-24)	['COG1200' 'COG1200']	['K' 'L']	['Transcription' 'Replication, recombination and repair']	['INFORMATION STORAGE AND PROCESSING' 'INFORMATION STORAGE AND PROCESSING']
-	LMANv2_370053	3098602	3099174		conserved protein of unknown function	not expressed	3099232.0	AATGGA (-26)
-	LMANv2_330081	2813415	2813546		protein of unknown function	expressed	2813804.0	AATGGA (-27)
-	LMANv2_60013	283490	284161		conserved exported protein of unknown function	expressed	284274.0	AATGGA (-27)
-	LMANv2_660086	4314900	4315295		conserved protein of unknown function	expressed	4315486.0	AATGGA (-27)
-	LMANv2_330032	2767139	2767585		conserved exported protein of unknown function	expressed	2767753.0	AATGGA (-28)
-	LMANv2_310014	2603897	2604367		EVE domain protein	expressed	2604488.0	AATGGA (-6)	COG2947	S	Function unknown	POORLY CHARACTERIZED
+	LMANv2_100047	902954	903424		conserved exported protein of unknown function	expressed	902931.0	AATGGA (-6)	COG4731	S	Function unknown	POORLY CHARACTERIZED
-	LMANv2_70041	462133	462594	ptsN	Phosphoenolpyruvate-dependent enzyme IIA component of the PTS system	expressed	462810.0	AATGGA (-7)	['COG1762' 'COG1762']	['G' 'T']	['Carbohydrate transport and metabolism' 'Signal transduction mechanisms']	['METABOLISM' 'CELLULAR PROCESSES AND SIGNALING']
+	LMANv2_160012	1397603	1397863		conserved protein of unknown function	not expressed	1397553.0	AATGGA (-9)
-	LMANv2_690007	4407646	4409214		GMC oxidoreductase	expressed	4409368.0	ACAGGA (-10)	COG2303	E	Amino acid transport and metabolism	METABOLISM
-	LMANv2_230038	1977640	1978719		Sigma factor regulatory protein, FecR/PupR family	expressed	1978841.0	ACAGGA (-11)
+	LMANv2_460019	3469178	3470716		Outer membrane protein, OMP85 family	expressed	3469167.0	ACAGGA (-11)
-	LMANv2_300013	2495411	2495839		conserved membrane protein of unknown function	expressed	2495904.0	ACAGGA (-13)	['COG0477' 'COG0477' 'COG0477' 'COG0477']	['E' 'G' 'P' 'R']	['Amino acid transport and metabolism'
+	LMANv2_420005	3302053	3303147		conserved exported protein of unknown function	expressed	3302011.0	ACAGGA (-13)
+	LMANv2_150008	1225311	1225742		conserved protein of unknown function	expressed	1225068.0	ACAGGA (-14)
+	LMANv2_160022	1407112	1408617	rodA	RodA	expressed	1406911.0	ACAGGA (-14)	COG0772	D	Cell cycle control, cell division, chromosome partitioning	CELLULAR PROCESSES AND SIGNALING
-	LMANv2_200058	1794527	1795531	cysP	sulfate transport protein (ABC superfamily, peri_bind)	not expressed	1795594.0	ACAGGA (-14)	COG1613	P	Inorganic ion transport and metabolism	METABOLISM
-	LMANv2_430017	3338262	3338702		conserved exported protein of unknown function	expressed	3338757.0	ACAGGA (-14)
+	LMANv2_70070	491391	491846		GyrI-like small molecule binding domain protein	expressed	491320.0	ACAGGA (-14)	COG3708	S	Function unknown	POORLY CHARACTERIZED
-	LMANv2_80027	529975	530625		putative lipoprotein	expressed	530767.0	ACAGGA (-14)	COG0457	R	General function prediction only	POORLY CHARACTERIZED
+	LMANv2_100042	899177	899545	glo	Glyoxylase I	expressed	899153.0	ACAGGA (-14)	COG0346	E	Amino acid transport and metabolism	METABOLISM
-	LMANv2_200040	1772857	1773849		ABC transporter, substrate-binding protein, family 3	expressed	1773906.0	ACAGGA (-15)	['COG0834' 'COG0834']	['E' 'T']	['Amino acid transport and metabolism' 'Signal transduction mechanisms']	['METABOLISM' 'CELLULAR PROCESSES AND SIGNALING']
+	LMANv2_260019	2198902	2199351	rplM	50S ribosomal subunit protein L13	expressed	2198887.0	ACAGGA (-15)	COG0102	J	Translation, ribosomal structure and biogenesis	INFORMATION STORAGE AND PROCESSING
+	LMANv2_330010	2743762	2744343		conserved exported protein of unknown function	expressed	2743747.0	ACAGGA (-15)
+	LMANv2_410070	3290802	3291128	yajC	Immunogenic membrane protein YajC	expressed	3290768.0	ACAGGA (-15)	COG1862	U	Intracellular trafficking, secretion, and vesicular transport	CELLULAR PROCESSES AND SIGNALING
+	LMANv2_490069	3761823	3762809	sppA	Periplasmic serine protease	expressed	3761805.0	ACAGGA (-15)	['COG0616' 'COG0616']	['O' 'U']	['Posttranslational modification, protein turnover, chaperones'
+	LMANv2_760006	4547663	4548427	pssA	CDP-diacylglycerol-serine O-phosphatidyltransferase	expressed	4547556.0	ACAGGA (-15)	COG1183	I	Lipid transport and metabolism	METABOLISM
+	LMANv2_90037	670008	670907	pstS	Phosphate binding protein	expressed	669985.0	ACAGGA (-15)	COG0226	P	Inorganic ion transport and metabolism	METABOLISM
+	LMANv2_370074	3111189	3111494		conserved protein of unknown function	expressed	3111071.0	ACAGGA (-16)
+	LMANv2_590005	4027221	4027529		conserved protein of unknown function	expressed	4027070.0	ACAGGA (-16)	COG0419	L	Replication, recombination and repair	INFORMATION STORAGE AND PROCESSING
-	LMANv2_170127	1597987	1598943	ribF	Riboflavin biosynthesis protein	expressed	1599015.0	ACAGGA (-17)	COG0196	H	Coenzyme transport and metabolism	METABOLISM
-	LMANv2_490067	3758475	3760184	ssl	DNA or RNA helicase	expressed	3760391.0	ACAGGA (-18)	['COG1061' 'COG1061']	['K' 'L']	['Transcription' 'Replication, recombination and repair']	['INFORMATION STORAGE AND PROCESSING' 'INFORMATION STORAGE AND PROCESSING']
+	LMANv2_710009	4439619	4440017		Zinc-ribbon domain protein	expressed	4439511.0	ACAGGA (-18)	COG1760	E	Amino acid transport and metabolism	METABOLISM
-	LMANv2_660067	4296680	4297366	neuA	CMP-N,N'-diacetyllegionaminic acid synthase	expressed	4297476.0	ACAGGA (-20)	COG1083	M	Cell wall/membrane/envelope biogenesis	CELLULAR PROCESSES AND SIGNALING
-	LMANv2_160033	1419824	1420447	truA	tRNA pseudouridine synthase A	expressed	1420690.0	ACAGGA (-21)	COG0101	J	Translation, ribosomal structure and biogenesis	INFORMATION STORAGE AND PROCESSING
-	LMANv2_730010	4481922	4482155		conserved protein of unknown function	not expressed	4482404.0	ACAGGA (-21)
+	LMANv2_70054	477254	478321	lipL	LipL41	expressed	477218.0	ACAGGA (-21)	COG0457	R	General function prediction only	POORLY CHARACTERIZED
+	LMANv2_460027	3479667	3480560	miaA	tRNA dimethylallyltransferase	expressed	3479510.0	ACAGGA (-22)	COG0324	J	Translation, ribosomal structure and biogenesis	INFORMATION STORAGE AND PROCESSING
-	LMANv2_180022	1639746	1641260	cobJ	Precorrin-3B C(17)-methyltransferase	expressed	1641314.0	ACAGGA (-25)	COG1010	H	Coenzyme transport and metabolism	METABOLISM
+	LMANv2_240080	2087485	2087703		conserved protein of unknown function	not expressed	2087424.0	ACAGGA (-7)
-	LMANv2_10028	27438	27935		DnaJ domain protein	expressed	28014.0	ACAGGA (-9)	COG2214	O	Posttranslational modification, protein turnover, chaperones	CELLULAR PROCESSES AND SIGNALING
+	LMANv2_60065	340851	341237	ygcM	6-pyruvoyl tetrahydrobiopterin synthase (PTPS)	expressed	340721.0	ACAGGA (-9)	COG0720	H	Coenzyme transport and metabolism	METABOLISM
-	LMANv2_240073	2081923	2082681	trpC	Indole-3-glycerol phosphate synthase	expressed	2082923.0	ACGAGG (-29)	COG0134	E	Amino acid transport and metabolism	METABOLISM
+	LMANv2_470012	3508793	3508999		conserved protein of unknown function	expressed	3508700.0	ACGGAG (-12)
+	LMANv2_350029	3004966	3005736	murI	Glutamate racemase	expressed	3004952.0	ACGGAG (-14)	COG0796	M	Cell wall/membrane/envelope biogenesis	CELLULAR PROCESSES AND SIGNALING
-	LMANv2_330026	2758628	2758720		conserved protein of unknown function	expressed	2758784.0	ACGGAG (-15)
+	LMANv2_760005	4546650	4547666	tsaD	tRNA N6-adenosine threonylcarbamoyltransferase	expressed	4546449.0	ACGGAG (-24)	COG0533	O	Posttranslational modification, protein turnover, chaperones	CELLULAR PROCESSES AND SIGNALING
+	LMANv2_490007	3688059	3690077		putative ATP-dependent DNA helicase PcrA	expressed	3687819.0	ACGGAG (-9)	COG0210	L	Replication, recombination and repair	INFORMATION STORAGE AND PROCESSING
+	LMANv2_180040	1659052	1659585	apt	adenine phosphoribosyltransferase	expressed	1658787.0	ACGTAA (-13)	COG0503	F	Nucleotide transport and metabolism	METABOLISM
+	LMANv2_320020	2637875	2639257	nusA	Transcription termination/antitermination protein NusA	expressed	2637852.0	ACGTAA (-15)	COG0195	K	Transcription	INFORMATION STORAGE AND PROCESSING
-	LMANv2_660061	4291532	4291648		protein of unknown function	expressed	4291803.0	ACGTAA (-15)
+	LMANv2_80085	590328	591491		Transcriptional regulator	expressed	590298.0	ACGTAA (-27)	COG2202,COG2204	T	Signal transduction mechanisms	CELLULAR PROCESSES AND SIGNALING
-	LMANv2_120002	1037207	1037332		protein of unknown function	expressed	1037533.0	ACGTGA (-26)
-	LMANv2_240072	2079771	2080832	rlmN	putative dual-specificity RNA methyltransferase RlmN	expressed	2080844.0	AGAAGG (-12)	COG0820	R	General function prediction only	POORLY CHARACTERIZED
-	LMANv2_150085	1308553	1310670	flhA	putative flagellar export pore protein	expressed	1310723.0	AGAGGA (-10)	['COG1298' 'COG1298']	['N' 'U']	['Cell motility'
-	LMANv2_60043	319586	321706	fusA	Elongation factor G	expressed	321780.0	AGAGGA (-10)	COG0480	J	Translation, ribosomal structure and biogenesis	INFORMATION STORAGE AND PROCESSING
+	LMANv2_440041	3412022	3412972	trxB	Thioredoxin reductase	expressed	3411987.0	AGAGGA (-10)	COG0492	O	Posttranslational modification, protein turnover, chaperones	CELLULAR PROCESSES AND SIGNALING
+	LMANv2_590051	4077461	4077877	rplS	50S ribosomal subunit protein L19	expressed	4077213.0	AGAGGA (-10)	COG0335	J	Translation, ribosomal structure and biogenesis	INFORMATION STORAGE AND PROCESSING
-	LMANv2_670021	4356157	4357185	fbp	fructose-1,6-bisphosphatase I	expressed	4357206.0	AGAGGA (-10)	COG0158	G	Carbohydrate transport and metabolism	METABOLISM
+	LMANv2_170071	1530623	1531267	ccmA	ATP-binding protein of an ABC transporter complex	expressed	1530607.0	AGAGGA (-12)	COG1131	V	Defense mechanisms	CELLULAR PROCESSES AND SIGNALING
-	LMANv2_40003	161504	162436		putative lipoprotein	expressed	162609.0	AGAGGA (-12)
-	LMANv2_270027	2280440	2280976		conserved exported protein of unknown function	expressed	2281044.0	AGAGGA (-12)
+	LMANv2_340066	2943473	2945713	clpA	ATPase and specificity subunit of ClpA-ClpP ATP-dependent serine protease, chaperone activity	expressed	2943402.0	AGAGGA (-12)	COG0542	O	Posttranslational modification, protein turnover, chaperones	CELLULAR PROCESSES AND SIGNALING
+	LMANv2_60069	344844	345347		conserved exported protein of unknown function	not expressed	344809.0	AGAGGA (-12)
-	LMANv2_690006	4406615	4407325		Methyltransferase domain protein	expressed	4407360.0	AGAGGA (-12)	['COG0500' 'COG0500']	['Q' 'R']	['Secondary metabolites biosynthesis, transport and catabolism'
+	LMANv2_690009	4413643	4414722	rsgA	putative ribosome biogenesis GTPase RsgA	expressed	4413618.0	AGAGGA (-12)	COG1162	R	General function prediction only	POORLY CHARACTERIZED
-	LMANv2_80022	525434	525916		conserved protein of unknown function	expressed	525948.0	AGAGGA (-12)	COG3832	S	Function unknown	POORLY CHARACTERIZED
-	LMANv2_80104	614508	614987		putative lipoprotein	expressed	615231.0	AGAGGA (-12)
-	LMANv2_90084	708943	709353		putative lipoprotein	expressed	709429.0	AGAGGA (-12)
[truncated: 1,381 more rows]
