# Supplementary material for: Genome-Wide Transcriptional Start Site Mapping and sRNA Identification in the Pathogen Leptospira interrogans
Source: Front Cell Infect Microbiol. 2017 Jan 19;7:10. doi: 10.3389/fcimb.2017.00010 (PMC5243855; doi:10.3389/fcimb.2017.00010)
Supplement: Supplementary Table 6 — Search of conserved motifs in the 80 to +1 sequences upstream of the detected pTSS at 30 and 37°C. [file Table6.XLSX]

## Sheet: 30meme
********************************************************************************
MEME - Motif discovery tool
********************************************************************************
MEME version 4.10.1 (Release date: Wed Mar 25 11:40:43 2015 +1000)
For further information on how to interpret these results or to get
a copy of the MEME software please access http://meme-suite.org .
This file may be used as input to the MAST algorithm for searching
sequence databases for matches to groups of motifs. MAST is available
for interactive use and downloading at http://meme-suite.org .
********************************************************************************
********************************************************************************
REFERENCE
********************************************************************************
If you use this program in your research, please cite:
Timothy L. Bailey and Charles Elkan,
Fitting a mixture model by expectation maximization to discover
motifs in biopolymers", Proceedings of the Second International
Conference on Intelligent Systems for Molecular Biology, pp. 28-36,
AAAI Press, Menlo Park, California, 1994.
********************************************************************************
********************************************************************************
TRAINING SET
********************************************************************************
DATAFILE= /pasteur/homes/azhukova/projects/tss/tss/tables/fasta_80nt_30_primary.fasta
ALPHABET= ACGT
Sequence name Weight Length Sequence name Weight Length
------------- ------ ------ ------------- ------ ------
LMANv2_100001 1.0000 80 LMANv2_100004 1.0000 80
LMANv2_100005 1.0000 80 LMANv2_100006 1.0000 80
LMANv2_100007 1.0000 80 LMANv2_100008 1.0000 80
LMANv2_100009 1.0000 80 LMANv2_10001 1.0000 80
LMANv2_100010 1.0000 80 LMANv2_100011 1.0000 80
LMANv2_100012 1.0000 80 LMANv2_100013 1.0000 80
LMANv2_100015 1.0000 80 LMANv2_100016 1.0000 80
LMANv2_100017 1.0000 80 LMANv2_100019 1.0000 80
LMANv2_10002 1.0000 80 LMANv2_100020 1.0000 80
LMANv2_100024 1.0000 80 LMANv2_100025 1.0000 80
LMANv2_100027 1.0000 80 LMANv2_100028 1.0000 80
LMANv2_100029 1.0000 80 LMANv2_10003 1.0000 80
LMANv2_100030 1.0000 80 LMANv2_100031 1.0000 80
LMANv2_100032 1.0000 80 LMANv2_100034 1.0000 80
LMANv2_100035 1.0000 80 LMANv2_100036 1.0000 80
LMANv2_100037 1.0000 80 LMANv2_100038 1.0000 80
LMANv2_100039 1.0000 80 LMANv2_10004 1.0000 80
LMANv2_100042 1.0000 80 LMANv2_100043 1.0000 80
LMANv2_100044 1.0000 80 LMANv2_100045 1.0000 80
LMANv2_100046 1.0000 80 LMANv2_100047 1.0000 80
LMANv2_100048 1.0000 80 LMANv2_100049 1.0000 80
LMANv2_100050 1.0000 80 LMANv2_100051 1.0000 80
LMANv2_100052 1.0000 80 LMANv2_100054 1.0000 80
LMANv2_100057 1.0000 80 LMANv2_100058 1.0000 80
LMANv2_100059 1.0000 80 LMANv2_100060 1.0000 80
LMANv2_100062 1.0000 80 LMANv2_100063 1.0000 80
LMANv2_100064 1.0000 80 LMANv2_100065 1.0000 80
LMANv2_100066 1.0000 80 LMANv2_100067 1.0000 80
LMANv2_100068 1.0000 80 LMANv2_100069 1.0000 80
LMANv2_100070 1.0000 80 LMANv2_100071 1.0000 80
LMANv2_100072 1.0000 80 LMANv2_100073 1.0000 80
LMANv2_100075 1.0000 80 LMANv2_100076 1.0000 80
LMANv2_100077 1.0000 80 LMANv2_100078 1.0000 80
LMANv2_100079 1.0000 80 LMANv2_10008 1.0000 80
LMANv2_100080 1.0000 80 LMANv2_100082 1.0000 80
LMANv2_100084 1.0000 80 LMANv2_100085 1.0000 80
LMANv2_100087 1.0000 80 LMANv2_100088 1.0000 80
LMANv2_100089 1.0000 80 LMANv2_10009 1.0000 80
LMANv2_100090 1.0000 80 LMANv2_100092 1.0000 80
LMANv2_100093 1.0000 80 LMANv2_100095 1.0000 80
LMANv2_100096 1.0000 80 LMANv2_100099 1.0000 80
LMANv2_10010 1.0000 80 LMANv2_100100 1.0000 80
LMANv2_100102 1.0000 80 LMANv2_100103 1.0000 80
LMANv2_100104 1.0000 80 LMANv2_100106 1.0000 80
LMANv2_100107 1.0000 80 LMANv2_100108 1.0000 80
LMANv2_100109 1.0000 80 LMANv2_100110 1.0000 80
LMANv2_100111 1.0000 80 LMANv2_100113 1.0000 80
LMANv2_100114 1.0000 80 LMANv2_100115 1.0000 80
LMANv2_100116 1.0000 80 LMANv2_100118 1.0000 80
LMANv2_100119 1.0000 80 LMANv2_100122 1.0000 80
LMANv2_100123 1.0000 80 LMANv2_100125 1.0000 80
LMANv2_100126 1.0000 80 LMANv2_100127 1.0000 80
LMANv2_100128 1.0000 80 LMANv2_100129 1.0000 80
LMANv2_10013 1.0000 80 LMANv2_10014 1.0000 80
LMANv2_10015 1.0000 80 LMANv2_10016 1.0000 80
LMANv2_10017 1.0000 80 LMANv2_10018 1.0000 80
LMANv2_10019 1.0000 80 LMANv2_10021 1.0000 80
LMANv2_10023 1.0000 80 LMANv2_10024 1.0000 80
LMANv2_10025 1.0000 80 LMANv2_10026 1.0000 80
LMANv2_10027 1.0000 80 LMANv2_10028 1.0000 80
LMANv2_10029 1.0000 80 LMANv2_10030 1.0000 80
LMANv2_10031 1.0000 80 LMANv2_10032 1.0000 80
LMANv2_10033 1.0000 80 LMANv2_10034 1.0000 80
LMANv2_10035 1.0000 80 LMANv2_10036 1.0000 80
LMANv2_10039 1.0000 80 LMANv2_10040 1.0000 80
LMANv2_10041 1.0000 80 LMANv2_10042 1.0000 80
LMANv2_10043 1.0000 80 LMANv2_110003 1.0000 80
LMANv2_110004 1.0000 80 LMANv2_110005 1.0000 80
LMANv2_110006 1.0000 80 LMANv2_110007 1.0000 80
LMANv2_110008 1.0000 80 LMANv2_110009 1.0000 80
LMANv2_110010 1.0000 80 LMANv2_110011 1.0000 80
LMANv2_110012 1.0000 80 LMANv2_110013 1.0000 80
LMANv2_110014 1.0000 80 LMANv2_110015 1.0000 80
LMANv2_110016 1.0000 80 LMANv2_110018 1.0000 80
LMANv2_110019 1.0000 80 LMANv2_110021 1.0000 80
LMANv2_110023 1.0000 80 LMANv2_110024 1.0000 80
LMANv2_110025 1.0000 80 LMANv2_110027 1.0000 80
LMANv2_110028 1.0000 80 LMANv2_110031 1.0000 80
LMANv2_110033 1.0000 80 LMANv2_120003 1.0000 80
LMANv2_120004 1.0000 80 LMANv2_120006 1.0000 80
LMANv2_120008 1.0000 80 LMANv2_120010 1.0000 80
LMANv2_120011 1.0000 80 LMANv2_120013 1.0000 80
LMANv2_120014 1.0000 80 LMANv2_120015 1.0000 80
LMANv2_120016 1.0000 80 LMANv2_120020 1.0000 80
LMANv2_120021 1.0000 80 LMANv2_120022 1.0000 80
LMANv2_120024 1.0000 80 LMANv2_120025 1.0000 80
LMANv2_120026 1.0000 80 LMANv2_120027 1.0000 80
LMANv2_120028 1.0000 80 LMANv2_120029 1.0000 80
LMANv2_120030 1.0000 80 LMANv2_120031 1.0000 80
LMANv2_120037 1.0000 80 LMANv2_120039 1.0000 80
LMANv2_120040 1.0000 80 LMANv2_120042 1.0000 80
LMANv2_120043 1.0000 80 LMANv2_120045 1.0000 80
LMANv2_120048 1.0000 80 LMANv2_120050 1.0000 80
LMANv2_120051 1.0000 80 LMANv2_120052 1.0000 80
LMANv2_120053 1.0000 80 LMANv2_120054 1.0000 80
LMANv2_120055 1.0000 80 LMANv2_120056 1.0000 80
LMANv2_120057 1.0000 80 LMANv2_120058 1.0000 80
LMANv2_120060 1.0000 80 LMANv2_120061 1.0000 80
LMANv2_120064 1.0000 80 LMANv2_120065 1.0000 80
LMANv2_120066 1.0000 80 LMANv2_120067 1.0000 80
LMANv2_120068 1.0000 80 LMANv2_120069 1.0000 80
LMANv2_120070 1.0000 80 LMANv2_120073 1.0000 80
LMANv2_120074 1.0000 80 LMANv2_120075 1.0000 80
LMANv2_120078 1.0000 80 LMANv2_120079 1.0000 80
LMANv2_120080 1.0000 80 LMANv2_120082 1.0000 80
LMANv2_120083 1.0000 80 LMANv2_120084 1.0000 80
LMANv2_130001 1.0000 80 LMANv2_130002 1.0000 80
LMANv2_130004 1.0000 80 LMANv2_130006 1.0000 80
LMANv2_130007 1.0000 80 LMANv2_130008 1.0000 80
LMANv2_130009 1.0000 80 LMANv2_130011 1.0000 80
LMANv2_130012 1.0000 80 LMANv2_130014 1.0000 80
LMANv2_130015 1.0000 80 LMANv2_130016 1.0000 80
LMANv2_130017 1.0000 80 LMANv2_130018 1.0000 80
LMANv2_130020 1.0000 80 LMANv2_130023 1.0000 80
LMANv2_130024 1.0000 80 LMANv2_130025 1.0000 80
LMANv2_130027 1.0000 80 LMANv2_130028 1.0000 80
LMANv2_130030 1.0000 80 LMANv2_130031 1.0000 80
LMANv2_130032 1.0000 80 LMANv2_130033 1.0000 80
LMANv2_130035 1.0000 80 LMANv2_130036 1.0000 80
LMANv2_130037 1.0000 80 LMANv2_130041 1.0000 80
LMANv2_130042 1.0000 80 LMANv2_130043 1.0000 80
LMANv2_130044 1.0000 80 LMANv2_130046 1.0000 80
LMANv2_130047 1.0000 80 LMANv2_130048 1.0000 80
LMANv2_130049 1.0000 80 LMANv2_130050 1.0000 80
LMANv2_130051 1.0000 80 LMANv2_130054 1.0000 80
LMANv2_130058 1.0000 80 LMANv2_140002 1.0000 80
LMANv2_140003 1.0000 80 LMANv2_140004 1.0000 80
LMANv2_140005 1.0000 80 LMANv2_140007 1.0000 80
LMANv2_140008 1.0000 80 LMANv2_140009 1.0000 80
LMANv2_140010 1.0000 80 LMANv2_140012 1.0000 80
LMANv2_140013 1.0000 80 LMANv2_140014 1.0000 80
LMANv2_140016 1.0000 80 LMANv2_150002 1.0000 80
LMANv2_150003 1.0000 80 LMANv2_150005 1.0000 80
LMANv2_150006 1.0000 80 LMANv2_150007 1.0000 80
LMANv2_150013 1.0000 80 LMANv2_150014 1.0000 80
LMANv2_150018 1.0000 80 LMANv2_150019 1.0000 80
LMANv2_150020 1.0000 80 LMANv2_150021 1.0000 80
LMANv2_150022 1.0000 80 LMANv2_150023 1.0000 80
LMANv2_150024 1.0000 80 LMANv2_150025 1.0000 80
LMANv2_150027 1.0000 80 LMANv2_150028 1.0000 80
LMANv2_150029 1.0000 80 LMANv2_150030 1.0000 80
LMANv2_150031 1.0000 80 LMANv2_150032 1.0000 80
LMANv2_150033 1.0000 80 LMANv2_150038 1.0000 80
LMANv2_150039 1.0000 80 LMANv2_150040 1.0000 80
LMANv2_150041 1.0000 80 LMANv2_150042 1.0000 80
LMANv2_150043 1.0000 80 LMANv2_150044 1.0000 80
LMANv2_150045 1.0000 80 LMANv2_150046 1.0000 80
LMANv2_150048 1.0000 80 LMANv2_150049 1.0000 80
LMANv2_150050 1.0000 80 LMANv2_150051 1.0000 80
LMANv2_150052 1.0000 80 LMANv2_150053 1.0000 80
LMANv2_150054 1.0000 80 LMANv2_150056 1.0000 80
LMANv2_150057 1.0000 80 LMANv2_150059 1.0000 80
LMANv2_150060 1.0000 80 LMANv2_150066 1.0000 80
LMANv2_150067 1.0000 80 LMANv2_150068 1.0000 80
LMANv2_150070 1.0000 80 LMANv2_150071 1.0000 80
LMANv2_150072 1.0000 80 LMANv2_150073 1.0000 80
LMANv2_150075 1.0000 80 LMANv2_150077 1.0000 80
LMANv2_150078 1.0000 80 LMANv2_150079 1.0000 80
LMANv2_150080 1.0000 80 LMANv2_150081 1.0000 80
LMANv2_150082 1.0000 80 LMANv2_150083 1.0000 80
LMANv2_150084 1.0000 80 LMANv2_150086 1.0000 80
LMANv2_150087 1.0000 80 LMANv2_150089 1.0000 80
LMANv2_150090 1.0000 80 LMANv2_150091 1.0000 80
LMANv2_150092 1.0000 80 LMANv2_150094 1.0000 80
LMANv2_150095 1.0000 80 LMANv2_150097 1.0000 80
LMANv2_150098 1.0000 80 LMANv2_150099 1.0000 80
LMANv2_150101 1.0000 80 LMANv2_150102 1.0000 80
LMANv2_150104 1.0000 80 LMANv2_150106 1.0000 80
LMANv2_150107 1.0000 80 LMANv2_150109 1.0000 80
LMANv2_150110 1.0000 80 LMANv2_150111 1.0000 80
LMANv2_150113 1.0000 80 LMANv2_150114 1.0000 80
LMANv2_150117 1.0000 80 LMANv2_150118 1.0000 80
LMANv2_150119 1.0000 80 LMANv2_150120 1.0000 80
LMANv2_150121 1.0000 80 LMANv2_150128 1.0000 80
LMANv2_150129 1.0000 80 LMANv2_150130 1.0000 80
LMANv2_150131 1.0000 80 LMANv2_150132 1.0000 80
LMANv2_150133 1.0000 80 LMANv2_150135 1.0000 80
LMANv2_150136 1.0000 80 LMANv2_150137 1.0000 80
LMANv2_150138 1.0000 80 LMANv2_150140 1.0000 80
LMANv2_150142 1.0000 80 LMANv2_150143 1.0000 80
LMANv2_150144 1.0000 80 LMANv2_150146 1.0000 80
LMANv2_150147 1.0000 80 LMANv2_150148 1.0000 80
LMANv2_150154 1.0000 80 LMANv2_150157 1.0000 80
LMANv2_160001 1.0000 80 LMANv2_160002 1.0000 80
LMANv2_160003 1.0000 80 LMANv2_160004 1.0000 80
LMANv2_160005 1.0000 80 LMANv2_160007 1.0000 80
LMANv2_160011 1.0000 80 LMANv2_160012 1.0000 80
LMANv2_160013 1.0000 80 LMANv2_160017 1.0000 80
LMANv2_160018 1.0000 80 LMANv2_160019 1.0000 80
LMANv2_160020 1.0000 80 LMANv2_160023 1.0000 80
LMANv2_160024 1.0000 80 LMANv2_160025 1.0000 80
LMANv2_160026 1.0000 80 LMANv2_160027 1.0000 80
LMANv2_160028 1.0000 80 LMANv2_160029 1.0000 80
LMANv2_160030 1.0000 80 LMANv2_160031 1.0000 80
LMANv2_160032 1.0000 80 LMANv2_160033 1.0000 80
LMANv2_160034 1.0000 80 LMANv2_160035 1.0000 80
LMANv2_160036 1.0000 80 LMANv2_160038 1.0000 80
LMANv2_160039 1.0000 80 LMANv2_160040 1.0000 80
LMANv2_160041 1.0000 80 LMANv2_160042 1.0000 80
LMANv2_160043 1.0000 80 LMANv2_160044 1.0000 80
LMANv2_160045 1.0000 80 LMANv2_160046 1.0000 80
LMANv2_160048 1.0000 80 LMANv2_160049 1.0000 80
LMANv2_160050 1.0000 80 LMANv2_160051 1.0000 80
LMANv2_160053 1.0000 80 LMANv2_160054 1.0000 80
LMANv2_160055 1.0000 80 LMANv2_160062 1.0000 80
LMANv2_160065 1.0000 80 LMANv2_160067 1.0000 80
LMANv2_160068 1.0000 80 LMANv2_160069 1.0000 80
LMANv2_160070 1.0000 80 LMANv2_160071 1.0000 80
LMANv2_160072 1.0000 80 LMANv2_160073 1.0000 80
LMANv2_16s_rRNA_1 1.0000 80 LMANv2_170003 1.0000 80
LMANv2_170004 1.0000 80 LMANv2_170006 1.0000 80
LMANv2_170007 1.0000 80 LMANv2_170008 1.0000 80
LMANv2_170009 1.0000 80 LMANv2_170010 1.0000 80
LMANv2_170012 1.0000 80 LMANv2_170016 1.0000 80
LMANv2_170017 1.0000 80 LMANv2_170018 1.0000 80
LMANv2_170020 1.0000 80 LMANv2_170022 1.0000 80
LMANv2_170023 1.0000 80 LMANv2_170024 1.0000 80
LMANv2_170025 1.0000 80 LMANv2_170026 1.0000 80
LMANv2_170027 1.0000 80 LMANv2_170029 1.0000 80
LMANv2_170031 1.0000 80 LMANv2_170035 1.0000 80
LMANv2_170036 1.0000 80 LMANv2_170038 1.0000 80
LMANv2_170041 1.0000 80 LMANv2_170043 1.0000 80
LMANv2_170044 1.0000 80 LMANv2_170046 1.0000 80
LMANv2_170048 1.0000 80 LMANv2_170049 1.0000 80
LMANv2_170051 1.0000 80 LMANv2_170052 1.0000 80
LMANv2_170055 1.0000 80 LMANv2_170057 1.0000 80
LMANv2_170058 1.0000 80 LMANv2_170059 1.0000 80
LMANv2_170060 1.0000 80 LMANv2_170062 1.0000 80
LMANv2_170064 1.0000 80 LMANv2_170065 1.0000 80
LMANv2_170066 1.0000 80 LMANv2_170067 1.0000 80
LMANv2_170068 1.0000 80 LMANv2_170069 1.0000 80
LMANv2_170071 1.0000 80 LMANv2_170072 1.0000 80
LMANv2_170073 1.0000 80 LMANv2_170074 1.0000 80
LMANv2_170075 1.0000 80 LMANv2_170076 1.0000 80
LMANv2_170077 1.0000 80 LMANv2_170078 1.0000 80
LMANv2_170080 1.0000 80 LMANv2_170081 1.0000 80
LMANv2_170084 1.0000 80 LMANv2_170085 1.0000 80
LMANv2_170086 1.0000 80 LMANv2_170087 1.0000 80
LMANv2_170089 1.0000 80 LMANv2_170090 1.0000 80
LMANv2_170094 1.0000 80 LMANv2_170095 1.0000 80
LMANv2_170097 1.0000 80 LMANv2_170098 1.0000 80
LMANv2_170099 1.0000 80 LMANv2_170100 1.0000 80
LMANv2_170101 1.0000 80 LMANv2_170102 1.0000 80
LMANv2_170103 1.0000 80 LMANv2_170104 1.0000 80
LMANv2_170106 1.0000 80 LMANv2_170107 1.0000 80
LMANv2_170108 1.0000 80 LMANv2_170109 1.0000 80
LMANv2_170110 1.0000 80 LMANv2_170111 1.0000 80
LMANv2_170112 1.0000 80 LMANv2_170113 1.0000 80
LMANv2_170114 1.0000 80 LMANv2_170115 1.0000 80
LMANv2_170116 1.0000 80 LMANv2_170117 1.0000 80
LMANv2_170118 1.0000 80 LMANv2_170121 1.0000 80
LMANv2_170122 1.0000 80 LMANv2_170124 1.0000 80
LMANv2_170126 1.0000 80 LMANv2_170127 1.0000 80
LMANv2_170131 1.0000 80 LMANv2_170132 1.0000 80
LMANv2_170133 1.0000 80 LMANv2_170135 1.0000 80
LMANv2_170140 1.0000 80 LMANv2_170142 1.0000 80
LMANv2_170143 1.0000 80 LMANv2_170144 1.0000 80
LMANv2_170145 1.0000 80 LMANv2_170146 1.0000 80
LMANv2_180001 1.0000 80 LMANv2_180008 1.0000 80
LMANv2_180009 1.0000 80 LMANv2_180010 1.0000 80
LMANv2_180012 1.0000 80 LMANv2_180013 1.0000 80
LMANv2_180014 1.0000 80 LMANv2_180016 1.0000 80
LMANv2_180018 1.0000 80 LMANv2_180020 1.0000 80
LMANv2_180021 1.0000 80 LMANv2_180022 1.0000 80
LMANv2_180023 1.0000 80 LMANv2_180026 1.0000 80
LMANv2_180027 1.0000 80 LMANv2_180028 1.0000 80
LMANv2_180029 1.0000 80 LMANv2_180033 1.0000 80
LMANv2_180035 1.0000 80 LMANv2_180036 1.0000 80
LMANv2_180037 1.0000 80 LMANv2_180038 1.0000 80
LMANv2_180039 1.0000 80 LMANv2_180040 1.0000 80
LMANv2_180042 1.0000 80 LMANv2_180044 1.0000 80
LMANv2_180045 1.0000 80 LMANv2_190001 1.0000 80
LMANv2_190002 1.0000 80 LMANv2_190003 1.0000 80
LMANv2_190004 1.0000 80 LMANv2_190005 1.0000 80
LMANv2_190006 1.0000 80 LMANv2_190007 1.0000 80
LMANv2_190008 1.0000 80 LMANv2_190011 1.0000 80
LMANv2_190012 1.0000 80 LMANv2_190013 1.0000 80
LMANv2_190014 1.0000 80 LMANv2_190015 1.0000 80
LMANv2_190016 1.0000 80 LMANv2_190017 1.0000 80
LMANv2_190018 1.0000 80 LMANv2_190019 1.0000 80
LMANv2_190021 1.0000 80 LMANv2_190022 1.0000 80
LMANv2_190024 1.0000 80 LMANv2_190025 1.0000 80
LMANv2_190027 1.0000 80 LMANv2_190028 1.0000 80
LMANv2_190029 1.0000 80 LMANv2_190030 1.0000 80
LMANv2_190033 1.0000 80 LMANv2_190034 1.0000 80
LMANv2_190035 1.0000 80 LMANv2_190036 1.0000 80
LMANv2_190037 1.0000 80 LMANv2_190038 1.0000 80
LMANv2_190039 1.0000 80 LMANv2_190042 1.0000 80
LMANv2_190044 1.0000 80 LMANv2_190046 1.0000 80
LMANv2_190047 1.0000 80 LMANv2_190048 1.0000 80
LMANv2_190049 1.0000 80 LMANv2_190050 1.0000 80
LMANv2_190052 1.0000 80 LMANv2_190054 1.0000 80
LMANv2_190056 1.0000 80 LMANv2_190057 1.0000 80
LMANv2_190058 1.0000 80 LMANv2_190061 1.0000 80
LMANv2_190062 1.0000 80 LMANv2_190063 1.0000 80
LMANv2_190066 1.0000 80 LMANv2_190067 1.0000 80
LMANv2_190068 1.0000 80 LMANv2_190069 1.0000 80
LMANv2_190070 1.0000 80 LMANv2_190071 1.0000 80
LMANv2_200001 1.0000 80 LMANv2_200003 1.0000 80
LMANv2_200004 1.0000 80 LMANv2_200005 1.0000 80
LMANv2_200006 1.0000 80 LMANv2_200007 1.0000 80
LMANv2_200008 1.0000 80 LMANv2_200009 1.0000 80
LMANv2_200011 1.0000 80 LMANv2_200012 1.0000 80
LMANv2_200013 1.0000 80 LMANv2_200014 1.0000 80
LMANv2_200015 1.0000 80 LMANv2_200018 1.0000 80
LMANv2_20002 1.0000 80 LMANv2_200020 1.0000 80
LMANv2_200021 1.0000 80 LMANv2_200023 1.0000 80
LMANv2_200024 1.0000 80 LMANv2_200026 1.0000 80
LMANv2_200027 1.0000 80 LMANv2_200028 1.0000 80
LMANv2_200029 1.0000 80 LMANv2_200030 1.0000 80
LMANv2_200032 1.0000 80 LMANv2_200034 1.0000 80
LMANv2_200035 1.0000 80 LMANv2_200036 1.0000 80
LMANv2_200038 1.0000 80 LMANv2_200039 1.0000 80
LMANv2_200040 1.0000 80 LMANv2_200041 1.0000 80
LMANv2_200042 1.0000 80 LMANv2_200045 1.0000 80
LMANv2_200047 1.0000 80 LMANv2_200048 1.0000 80
LMANv2_200049 1.0000 80 LMANv2_20005 1.0000 80
LMANv2_200050 1.0000 80 LMANv2_200051 1.0000 80
LMANv2_200057 1.0000 80 LMANv2_200058 1.0000 80
LMANv2_20006 1.0000 80 LMANv2_20009 1.0000 80
LMANv2_20010 1.0000 80 LMANv2_20011 1.0000 80
LMANv2_20012 1.0000 80 LMANv2_20013 1.0000 80
LMANv2_20014 1.0000 80 LMANv2_20015 1.0000 80
LMANv2_20016 1.0000 80 LMANv2_20017 1.0000 80
LMANv2_20018 1.0000 80 LMANv2_20019 1.0000 80
LMANv2_20020 1.0000 80 LMANv2_20022 1.0000 80
LMANv2_20023 1.0000 80 LMANv2_20025 1.0000 80
LMANv2_20027 1.0000 80 LMANv2_20029 1.0000 80
LMANv2_20030 1.0000 80 LMANv2_20031 1.0000 80
LMANv2_20032 1.0000 80 LMANv2_20033 1.0000 80
LMANv2_20034 1.0000 80 LMANv2_20037 1.0000 80
LMANv2_20039 1.0000 80 LMANv2_20040 1.0000 80
LMANv2_20041 1.0000 80 LMANv2_20044 1.0000 80
LMANv2_20047 1.0000 80 LMANv2_20049 1.0000 80
LMANv2_20050 1.0000 80 LMANv2_20052 1.0000 80
LMANv2_20054 1.0000 80 LMANv2_20056 1.0000 80
LMANv2_20058 1.0000 80 LMANv2_20059 1.0000 80
LMANv2_20060 1.0000 80 LMANv2_20061 1.0000 80
LMANv2_20062 1.0000 80 LMANv2_20064 1.0000 80
LMANv2_20066 1.0000 80 LMANv2_20067 1.0000 80
LMANv2_20068 1.0000 80 LMANv2_20070 1.0000 80
LMANv2_20071 1.0000 80 LMANv2_210001 1.0000 80
LMANv2_210002 1.0000 80 LMANv2_210004 1.0000 80
LMANv2_210005 1.0000 80 LMANv2_210006 1.0000 80
LMANv2_210007 1.0000 80 LMANv2_210011 1.0000 80
LMANv2_210012 1.0000 80 LMANv2_210013 1.0000 80
LMANv2_210014 1.0000 80 LMANv2_210016 1.0000 80
LMANv2_210018 1.0000 80 LMANv2_210020 1.0000 80
LMANv2_210021 1.0000 80 LMANv2_210022 1.0000 80
LMANv2_210023 1.0000 80 LMANv2_210024 1.0000 80
LMANv2_210025 1.0000 80 LMANv2_210026 1.0000 80
LMANv2_210028 1.0000 80 LMANv2_210029 1.0000 80
LMANv2_210031 1.0000 80 LMANv2_210034 1.0000 80
LMANv2_210035 1.0000 80 LMANv2_210037 1.0000 80
LMANv2_210038 1.0000 80 LMANv2_210040 1.0000 80
LMANv2_210041 1.0000 80 LMANv2_210043 1.0000 80
LMANv2_210045 1.0000 80 LMANv2_210048 1.0000 80
LMANv2_210051 1.0000 80 LMANv2_210052 1.0000 80
LMANv2_210056 1.0000 80 LMANv2_220001 1.0000 80
LMANv2_220002 1.0000 80 LMANv2_220003 1.0000 80
LMANv2_220004 1.0000 80 LMANv2_220005 1.0000 80
LMANv2_220006 1.0000 80 LMANv2_220007 1.0000 80
LMANv2_220008 1.0000 80 LMANv2_220009 1.0000 80
LMANv2_220010 1.0000 80 LMANv2_220016 1.0000 80
LMANv2_220018 1.0000 80 LMANv2_220020 1.0000 80
LMANv2_220023 1.0000 80 LMANv2_220026 1.0000 80
LMANv2_220027 1.0000 80 LMANv2_220029 1.0000 80
LMANv2_220032 1.0000 80 LMANv2_220033 1.0000 80
LMANv2_220034 1.0000 80 LMANv2_220035 1.0000 80
LMANv2_220037 1.0000 80 LMANv2_220038 1.0000 80
LMANv2_220039 1.0000 80 LMANv2_220041 1.0000 80
LMANv2_220042 1.0000 80 LMANv2_220043 1.0000 80
LMANv2_220045 1.0000 80 LMANv2_220046 1.0000 80
LMANv2_220047 1.0000 80 LMANv2_220048 1.0000 80
LMANv2_220049 1.0000 80 LMANv2_220050 1.0000 80
LMANv2_220051 1.0000 80 LMANv2_220053 1.0000 80
LMANv2_230001 1.0000 80 LMANv2_230003 1.0000 80
LMANv2_230004 1.0000 80 LMANv2_230005 1.0000 80
LMANv2_230007 1.0000 80 LMANv2_230008 1.0000 80
LMANv2_230009 1.0000 80 LMANv2_230012 1.0000 80
LMANv2_230014 1.0000 80 LMANv2_230015 1.0000 80
LMANv2_230016 1.0000 80 LMANv2_230017 1.0000 80
LMANv2_230019 1.0000 80 LMANv2_230020 1.0000 80
LMANv2_230021 1.0000 80 LMANv2_230022 1.0000 80
LMANv2_230024 1.0000 80 LMANv2_230025 1.0000 80
LMANv2_230026 1.0000 80 LMANv2_230027 1.0000 80
LMANv2_230028 1.0000 80 LMANv2_230029 1.0000 80
LMANv2_230030 1.0000 80 LMANv2_230032 1.0000 80
LMANv2_230034 1.0000 80 LMANv2_230035 1.0000 80
LMANv2_230036 1.0000 80 LMANv2_230037 1.0000 80
LMANv2_230038 1.0000 80 LMANv2_230039 1.0000 80
LMANv2_230041 1.0000 80 LMANv2_230043 1.0000 80
LMANv2_230044 1.0000 80 LMANv2_230046 1.0000 80
LMANv2_230047 1.0000 80 LMANv2_230048 1.0000 80
LMANv2_230050 1.0000 80 LMANv2_230054 1.0000 80
LMANv2_230055 1.0000 80 LMANv2_230056 1.0000 80
LMANv2_230059 1.0000 80 LMANv2_230060 1.0000 80
LMANv2_230061 1.0000 80 LMANv2_230062 1.0000 80
LMANv2_230063 1.0000 80 LMANv2_23s_rRNA_1 1.0000 80
LMANv2_240001 1.0000 80 LMANv2_240002 1.0000 80
LMANv2_240003 1.0000 80 LMANv2_240005 1.0000 80
LMANv2_240007 1.0000 80 LMANv2_240008 1.0000 80
LMANv2_240011 1.0000 80 LMANv2_240012 1.0000 80
LMANv2_240013 1.0000 80 LMANv2_240015 1.0000 80
LMANv2_240017 1.0000 80 LMANv2_240021 1.0000 80
LMANv2_240024 1.0000 80 LMANv2_240027 1.0000 80
LMANv2_240028 1.0000 80 LMANv2_240029 1.0000 80
LMANv2_240030 1.0000 80 LMANv2_240031 1.0000 80
LMANv2_240032 1.0000 80 LMANv2_240033 1.0000 80
LMANv2_240034 1.0000 80 LMANv2_240038 1.0000 80
LMANv2_240039 1.0000 80 LMANv2_240040 1.0000 80
LMANv2_240041 1.0000 80 LMANv2_240042 1.0000 80
LMANv2_240043 1.0000 80 LMANv2_240044 1.0000 80
LMANv2_240046 1.0000 80 LMANv2_240048 1.0000 80
LMANv2_240050 1.0000 80 LMANv2_240051 1.0000 80
LMANv2_240052 1.0000 80 LMANv2_240053 1.0000 80
LMANv2_240054 1.0000 80 LMANv2_240055 1.0000 80
LMANv2_240059 1.0000 80 LMANv2_240060 1.0000 80
LMANv2_240061 1.0000 80 LMANv2_240062 1.0000 80
LMANv2_240065 1.0000 80 LMANv2_240067 1.0000 80
LMANv2_240069 1.0000 80 LMANv2_240070 1.0000 80
LMANv2_240071 1.0000 80 LMANv2_240072 1.0000 80
LMANv2_240073 1.0000 80 LMANv2_240074 1.0000 80
LMANv2_240075 1.0000 80 LMANv2_240078 1.0000 80
LMANv2_240080 1.0000 80 LMANv2_240082 1.0000 80
LMANv2_240083 1.0000 80 LMANv2_240084 1.0000 80
LMANv2_240085 1.0000 80 LMANv2_240086 1.0000 80
LMANv2_240087 1.0000 80 LMANv2_240089 1.0000 80
LMANv2_240091 1.0000 80 LMANv2_240092 1.0000 80
LMANv2_240094 1.0000 80 LMANv2_240095 1.0000 80
LMANv2_240096 1.0000 80 LMANv2_240097 1.0000 80
LMANv2_240098 1.0000 80 LMANv2_240099 1.0000 80
LMANv2_240102 1.0000 80 LMANv2_240103 1.0000 80
LMANv2_240104 1.0000 80 LMANv2_240105 1.0000 80
LMANv2_240107 1.0000 80 LMANv2_240109 1.0000 80
LMANv2_240110 1.0000 80 LMANv2_240111 1.0000 80
LMANv2_240112 1.0000 80 LMANv2_240114 1.0000 80
LMANv2_240115 1.0000 80 LMANv2_240117 1.0000 80
LMANv2_240119 1.0000 80 LMANv2_240121 1.0000 80
LMANv2_240123 1.0000 80 LMANv2_240124 1.0000 80
LMANv2_240126 1.0000 80 LMANv2_240127 1.0000 80
LMANv2_240131 1.0000 80 LMANv2_240133 1.0000 80
LMANv2_240134 1.0000 80 LMANv2_240135 1.0000 80
LMANv2_240136 1.0000 80 LMANv2_240137 1.0000 80
LMANv2_240139 1.0000 80 LMANv2_240140 1.0000 80
LMANv2_240141 1.0000 80 LMANv2_240144 1.0000 80
LMANv2_240147 1.0000 80 LMANv2_240149 1.0000 80
LMANv2_240150 1.0000 80 LMANv2_240153 1.0000 80
LMANv2_240157 1.0000 80 LMANv2_240160 1.0000 80
LMANv2_240161 1.0000 80 LMANv2_240164 1.0000 80
LMANv2_240167 1.0000 80 LMANv2_240168 1.0000 80
LMANv2_240169 1.0000 80 LMANv2_240172 1.0000 80
LMANv2_240173 1.0000 80 LMANv2_240174 1.0000 80
LMANv2_240175 1.0000 80 LMANv2_240178 1.0000 80
LMANv2_240183 1.0000 80 LMANv2_240184 1.0000 80
LMANv2_240187 1.0000 80 LMANv2_240189 1.0000 80
LMANv2_250001 1.0000 80 LMANv2_250002 1.0000 80
LMANv2_250003 1.0000 80 LMANv2_260001 1.0000 80
LMANv2_260002 1.0000 80 LMANv2_260004 1.0000 80
LMANv2_260007 1.0000 80 LMANv2_260008 1.0000 80
LMANv2_260009 1.0000 80 LMANv2_260011 1.0000 80
LMANv2_260012 1.0000 80 LMANv2_260014 1.0000 80
LMANv2_260016 1.0000 80 LMANv2_260017 1.0000 80
LMANv2_260018 1.0000 80 LMANv2_260019 1.0000 80
LMANv2_260020 1.0000 80 LMANv2_260021 1.0000 80
LMANv2_260022 1.0000 80 LMANv2_260023 1.0000 80
LMANv2_260025 1.0000 80 LMANv2_260027 1.0000 80
LMANv2_260028 1.0000 80 LMANv2_260029 1.0000 80
LMANv2_260031 1.0000 80 LMANv2_260032 1.0000 80
LMANv2_260033 1.0000 80 LMANv2_260034 1.0000 80
LMANv2_260035 1.0000 80 LMANv2_260036 1.0000 80
LMANv2_260037 1.0000 80 LMANv2_260039 1.0000 80
LMANv2_260042 1.0000 80 LMANv2_260043 1.0000 80
LMANv2_260044 1.0000 80 LMANv2_260045 1.0000 80
LMANv2_260046 1.0000 80 LMANv2_260047 1.0000 80
LMANv2_260048 1.0000 80 LMANv2_260051 1.0000 80
LMANv2_260053 1.0000 80 LMANv2_260054 1.0000 80
LMANv2_260055 1.0000 80 LMANv2_260057 1.0000 80
LMANv2_260058 1.0000 80 LMANv2_260059 1.0000 80
LMANv2_260060 1.0000 80 LMANv2_260061 1.0000 80
LMANv2_260062 1.0000 80 LMANv2_260065 1.0000 80
LMANv2_260066 1.0000 80 LMANv2_270001 1.0000 80
LMANv2_270002 1.0000 80 LMANv2_270004 1.0000 80
LMANv2_270006 1.0000 80 LMANv2_270007 1.0000 80
LMANv2_270008 1.0000 80 LMANv2_270009 1.0000 80
LMANv2_270010 1.0000 80 LMANv2_270013 1.0000 80
LMANv2_270014 1.0000 80 LMANv2_270015 1.0000 80
LMANv2_270016 1.0000 80 LMANv2_270019 1.0000 80
LMANv2_270021 1.0000 80 LMANv2_270027 1.0000 80
LMANv2_270028 1.0000 80 LMANv2_280001 1.0000 80
LMANv2_280002 1.0000 80 LMANv2_280003 1.0000 80
LMANv2_280004 1.0000 80 LMANv2_280005 1.0000 80
LMANv2_280006 1.0000 80 LMANv2_280008 1.0000 80
LMANv2_280009 1.0000 80 LMANv2_280010 1.0000 80
LMANv2_280011 1.0000 80 LMANv2_280012 1.0000 80
LMANv2_280013 1.0000 80 LMANv2_280014 1.0000 80
LMANv2_280015 1.0000 80 LMANv2_280017 1.0000 80
LMANv2_280019 1.0000 80 LMANv2_280020 1.0000 80
LMANv2_280021 1.0000 80 LMANv2_280022 1.0000 80
LMANv2_280023 1.0000 80 LMANv2_280025 1.0000 80
LMANv2_280026 1.0000 80 LMANv2_280027 1.0000 80
LMANv2_280029 1.0000 80 LMANv2_280031 1.0000 80
LMANv2_280034 1.0000 80 LMANv2_280035 1.0000 80
LMANv2_280036 1.0000 80 LMANv2_280037 1.0000 80
LMANv2_280038 1.0000 80 LMANv2_280039 1.0000 80
LMANv2_280040 1.0000 80 LMANv2_280042 1.0000 80
LMANv2_280043 1.0000 80 LMANv2_280044 1.0000 80
LMANv2_280045 1.0000 80 LMANv2_280046 1.0000 80
LMANv2_280049 1.0000 80 LMANv2_280050 1.0000 80
LMANv2_280051 1.0000 80 LMANv2_280052 1.0000 80
LMANv2_280053 1.0000 80 LMANv2_280056 1.0000 80
LMANv2_280057 1.0000 80 LMANv2_280058 1.0000 80
LMANv2_280059 1.0000 80 LMANv2_280060 1.0000 80
LMANv2_280061 1.0000 80 LMANv2_280062 1.0000 80
LMANv2_280065 1.0000 80 LMANv2_280066 1.0000 80
LMANv2_280067 1.0000 80 LMANv2_280069 1.0000 80
LMANv2_280070 1.0000 80 LMANv2_280071 1.0000 80
LMANv2_280073 1.0000 80 LMANv2_280075 1.0000 80
LMANv2_280076 1.0000 80 LMANv2_280077 1.0000 80
LMANv2_280078 1.0000 80 LMANv2_280079 1.0000 80
LMANv2_280080 1.0000 80 LMANv2_280081 1.0000 80
LMANv2_280082 1.0000 80 LMANv2_280083 1.0000 80
LMANv2_280084 1.0000 80 LMANv2_280085 1.0000 80
LMANv2_280087 1.0000 80 LMANv2_280088 1.0000 80
LMANv2_280089 1.0000 80 LMANv2_280090 1.0000 80
LMANv2_280091 1.0000 80 LMANv2_280092 1.0000 80
LMANv2_280093 1.0000 80 LMANv2_280094 1.0000 80
LMANv2_280095 1.0000 80 LMANv2_280096 1.0000 80
LMANv2_280097 1.0000 80 LMANv2_290001 1.0000 80
LMANv2_290002 1.0000 80 LMANv2_290003 1.0000 80
LMANv2_290004 1.0000 80 LMANv2_290005 1.0000 80
LMANv2_290006 1.0000 80 LMANv2_290007 1.0000 80
LMANv2_290008 1.0000 80 LMANv2_290011 1.0000 80
LMANv2_290013 1.0000 80 LMANv2_290015 1.0000 80
LMANv2_290016 1.0000 80 LMANv2_290017 1.0000 80
LMANv2_290022 1.0000 80 LMANv2_290024 1.0000 80
LMANv2_290025 1.0000 80 LMANv2_290026 1.0000 80
LMANv2_290027 1.0000 80 LMANv2_290028 1.0000 80
LMANv2_290030 1.0000 80 LMANv2_290031 1.0000 80
LMANv2_290034 1.0000 80 LMANv2_290037 1.0000 80
LMANv2_290038 1.0000 80 LMANv2_290039 1.0000 80
LMANv2_290040 1.0000 80 LMANv2_290041 1.0000 80
LMANv2_290042 1.0000 80 LMANv2_290045 1.0000 80
LMANv2_290046 1.0000 80 LMANv2_290047 1.0000 80
LMANv2_290048 1.0000 80 LMANv2_290049 1.0000 80
LMANv2_290051 1.0000 80 LMANv2_290052 1.0000 80
LMANv2_290053 1.0000 80 LMANv2_290054 1.0000 80
LMANv2_290056 1.0000 80 LMANv2_290058 1.0000 80
LMANv2_290062 1.0000 80 LMANv2_290063 1.0000 80
LMANv2_290064 1.0000 80 LMANv2_290065 1.0000 80
LMANv2_290066 1.0000 80 LMANv2_290067 1.0000 80
LMANv2_290068 1.0000 80 LMANv2_290070 1.0000 80
LMANv2_290071 1.0000 80 LMANv2_290072 1.0000 80
LMANv2_290073 1.0000 80 LMANv2_290076 1.0000 80
LMANv2_290077 1.0000 80 LMANv2_290079 1.0000 80
LMANv2_290080 1.0000 80 LMANv2_290081 1.0000 80
LMANv2_290082 1.0000 80 LMANv2_290083 1.0000 80
LMANv2_290084 1.0000 80 LMANv2_290086 1.0000 80
LMANv2_290088 1.0000 80 LMANv2_290090 1.0000 80
LMANv2_290092 1.0000 80 LMANv2_290095 1.0000 80
LMANv2_290096 1.0000 80 LMANv2_290097 1.0000 80
LMANv2_300001 1.0000 80 LMANv2_300004 1.0000 80
LMANv2_300009 1.0000 80 LMANv2_300010 1.0000 80
LMANv2_300011 1.0000 80 LMANv2_300012 1.0000 80
LMANv2_300013 1.0000 80 LMANv2_300015 1.0000 80
LMANv2_300016 1.0000 80 LMANv2_30002 1.0000 80
LMANv2_300020 1.0000 80 LMANv2_300022 1.0000 80
LMANv2_300023 1.0000 80 LMANv2_300024 1.0000 80
LMANv2_300025 1.0000 80 LMANv2_30003 1.0000 80
LMANv2_300030 1.0000 80 LMANv2_300032 1.0000 80
LMANv2_300034 1.0000 80 LMANv2_30004 1.0000 80
LMANv2_300041 1.0000 80 LMANv2_300044 1.0000 80
LMANv2_300045 1.0000 80 LMANv2_300048 1.0000 80
LMANv2_30005 1.0000 80 LMANv2_300050 1.0000 80
LMANv2_300054 1.0000 80 LMANv2_300057 1.0000 80
LMANv2_300058 1.0000 80 LMANv2_300059 1.0000 80
LMANv2_30006 1.0000 80 LMANv2_300060 1.0000 80
LMANv2_300061 1.0000 80 LMANv2_300064 1.0000 80
LMANv2_300065 1.0000 80 LMANv2_300068 1.0000 80
LMANv2_300069 1.0000 80 LMANv2_300072 1.0000 80
LMANv2_300073 1.0000 80 LMANv2_300074 1.0000 80
LMANv2_300078 1.0000 80 LMANv2_30008 1.0000 80
LMANv2_30009 1.0000 80 LMANv2_30010 1.0000 80
LMANv2_30011 1.0000 80 LMANv2_30012 1.0000 80
LMANv2_30014 1.0000 80 LMANv2_30015 1.0000 80
LMANv2_30016 1.0000 80 LMANv2_30017 1.0000 80
LMANv2_30018 1.0000 80 LMANv2_30019 1.0000 80
LMANv2_30021 1.0000 80 LMANv2_30024 1.0000 80
LMANv2_310001 1.0000 80 LMANv2_310003 1.0000 80
LMANv2_310004 1.0000 80 LMANv2_310005 1.0000 80
LMANv2_310006 1.0000 80 LMANv2_310007 1.0000 80
LMANv2_310008 1.0000 80 LMANv2_310009 1.0000 80
LMANv2_310010 1.0000 80 LMANv2_310012 1.0000 80
LMANv2_310015 1.0000 80 LMANv2_310017 1.0000 80
LMANv2_310018 1.0000 80 LMANv2_310019 1.0000 80
LMANv2_310020 1.0000 80 LMANv2_310021 1.0000 80
LMANv2_310023 1.0000 80 LMANv2_310024 1.0000 80
LMANv2_320001 1.0000 80 LMANv2_320003 1.0000 80
LMANv2_320004 1.0000 80 LMANv2_320007 1.0000 80
LMANv2_320008 1.0000 80 LMANv2_320009 1.0000 80
LMANv2_320010 1.0000 80 LMANv2_320011 1.0000 80
LMANv2_320012 1.0000 80 LMANv2_320013 1.0000 80
LMANv2_320014 1.0000 80 LMANv2_320015 1.0000 80
LMANv2_320017 1.0000 80 LMANv2_320019 1.0000 80
LMANv2_320020 1.0000 80 LMANv2_320022 1.0000 80
LMANv2_320024 1.0000 80 LMANv2_320025 1.0000 80
LMANv2_320026 1.0000 80 LMANv2_320030 1.0000 80
LMANv2_320031 1.0000 80 LMANv2_320033 1.0000 80
LMANv2_320034 1.0000 80 LMANv2_320035 1.0000 80
LMANv2_320038 1.0000 80 LMANv2_320040 1.0000 80
LMANv2_320041 1.0000 80 LMANv2_320042 1.0000 80
LMANv2_320043 1.0000 80 LMANv2_320044 1.0000 80
LMANv2_320045 1.0000 80 LMANv2_320046 1.0000 80
LMANv2_320050 1.0000 80 LMANv2_320052 1.0000 80
LMANv2_320053 1.0000 80 LMANv2_320055 1.0000 80
LMANv2_320058 1.0000 80 LMANv2_320059 1.0000 80
LMANv2_320060 1.0000 80 LMANv2_320062 1.0000 80
LMANv2_320066 1.0000 80 LMANv2_320067 1.0000 80
LMANv2_320068 1.0000 80 LMANv2_320069 1.0000 80
LMANv2_320070 1.0000 80 LMANv2_320071 1.0000 80
LMANv2_320072 1.0000 80 LMANv2_320073 1.0000 80
LMANv2_320074 1.0000 80 LMANv2_320075 1.0000 80
LMANv2_320076 1.0000 80 LMANv2_320077 1.0000 80
LMANv2_320078 1.0000 80 LMANv2_320079 1.0000 80
LMANv2_320080 1.0000 80 LMANv2_320082 1.0000 80
LMANv2_320084 1.0000 80 LMANv2_320085 1.0000 80
LMANv2_320088 1.0000 80 LMANv2_320089 1.0000 80
LMANv2_320090 1.0000 80 LMANv2_320092 1.0000 80
LMANv2_330002 1.0000 80 LMANv2_330005 1.0000 80
LMANv2_330006 1.0000 80 LMANv2_330007 1.0000 80
LMANv2_330010 1.0000 80 LMANv2_330011 1.0000 80
LMANv2_330012 1.0000 80 LMANv2_330013 1.0000 80
LMANv2_330014 1.0000 80 LMANv2_330015 1.0000 80
LMANv2_330016 1.0000 80 LMANv2_330017 1.0000 80
LMANv2_330019 1.0000 80 LMANv2_330020 1.0000 80
LMANv2_330021 1.0000 80 LMANv2_330023 1.0000 80
LMANv2_330024 1.0000 80 LMANv2_330027 1.0000 80
LMANv2_330028 1.0000 80 LMANv2_330030 1.0000 80
LMANv2_330031 1.0000 80 LMANv2_330032 1.0000 80
LMANv2_330033 1.0000 80 LMANv2_330034 1.0000 80
LMANv2_330035 1.0000 80 LMANv2_330036 1.0000 80
LMANv2_330038 1.0000 80 LMANv2_330039 1.0000 80
LMANv2_330040 1.0000 80 LMANv2_330041 1.0000 80
LMANv2_330042 1.0000 80 LMANv2_330044 1.0000 80
LMANv2_330045 1.0000 80 LMANv2_330047 1.0000 80
LMANv2_330049 1.0000 80 LMANv2_330051 1.0000 80
LMANv2_330053 1.0000 80 LMANv2_330054 1.0000 80
LMANv2_330055 1.0000 80 LMANv2_330056 1.0000 80
LMANv2_330058 1.0000 80 LMANv2_330059 1.0000 80
LMANv2_330060 1.0000 80 LMANv2_330061 1.0000 80
LMANv2_330062 1.0000 80 LMANv2_330063 1.0000 80
LMANv2_330066 1.0000 80 LMANv2_330069 1.0000 80
LMANv2_330070 1.0000 80 LMANv2_330077 1.0000 80
LMANv2_330079 1.0000 80 LMANv2_330081 1.0000 80
LMANv2_330082 1.0000 80 LMANv2_330084 1.0000 80
LMANv2_330085 1.0000 80 LMANv2_330086 1.0000 80
LMANv2_330087 1.0000 80 LMANv2_330088 1.0000 80
LMANv2_330089 1.0000 80 LMANv2_330090 1.0000 80
LMANv2_330092 1.0000 80 LMANv2_330093 1.0000 80
LMANv2_330095 1.0000 80 LMANv2_330096 1.0000 80
LMANv2_330100 1.0000 80 LMANv2_330102 1.0000 80
LMANv2_330103 1.0000 80 LMANv2_330104 1.0000 80
LMANv2_330105 1.0000 80 LMANv2_330106 1.0000 80
LMANv2_330107 1.0000 80 LMANv2_330108 1.0000 80
LMANv2_330109 1.0000 80 LMANv2_330110 1.0000 80
LMANv2_330111 1.0000 80 LMANv2_330112 1.0000 80
LMANv2_330114 1.0000 80 LMANv2_330115 1.0000 80
LMANv2_330116 1.0000 80 LMANv2_330117 1.0000 80
LMANv2_330119 1.0000 80 LMANv2_330121 1.0000 80
LMANv2_330122 1.0000 80 LMANv2_330123 1.0000 80
LMANv2_330126 1.0000 80 LMANv2_330127 1.0000 80
LMANv2_330128 1.0000 80 LMANv2_330129 1.0000 80
LMANv2_330131 1.0000 80 LMANv2_330132 1.0000 80
LMANv2_330133 1.0000 80 LMANv2_330134 1.0000 80
LMANv2_330135 1.0000 80 LMANv2_330136 1.0000 80
LMANv2_330139 1.0000 80 LMANv2_330140 1.0000 80
LMANv2_330141 1.0000 80 LMANv2_330142 1.0000 80
LMANv2_330143 1.0000 80 LMANv2_340001 1.0000 80
LMANv2_340002 1.0000 80 LMANv2_340004 1.0000 80
LMANv2_340006 1.0000 80 LMANv2_340008 1.0000 80
LMANv2_340010 1.0000 80 LMANv2_340012 1.0000 80
LMANv2_340013 1.0000 80 LMANv2_340014 1.0000 80
LMANv2_340016 1.0000 80 LMANv2_340017 1.0000 80
LMANv2_340018 1.0000 80 LMANv2_340019 1.0000 80
LMANv2_340020 1.0000 80 LMANv2_340021 1.0000 80
LMANv2_340022 1.0000 80 LMANv2_340023 1.0000 80
LMANv2_340024 1.0000 80 LMANv2_340025 1.0000 80
LMANv2_340026 1.0000 80 LMANv2_340027 1.0000 80
LMANv2_340028 1.0000 80 LMANv2_340029 1.0000 80
LMANv2_340031 1.0000 80 LMANv2_340032 1.0000 80
LMANv2_340034 1.0000 80 LMANv2_340036 1.0000 80
LMANv2_340037 1.0000 80 LMANv2_340038 1.0000 80
LMANv2_340039 1.0000 80 LMANv2_340040 1.0000 80
LMANv2_340041 1.0000 80 LMANv2_340042 1.0000 80
LMANv2_340043 1.0000 80 LMANv2_340044 1.0000 80
LMANv2_340045 1.0000 80 LMANv2_340046 1.0000 80
LMANv2_340047 1.0000 80 LMANv2_340048 1.0000 80
LMANv2_340049 1.0000 80 LMANv2_340050 1.0000 80
LMANv2_340052 1.0000 80 LMANv2_340053 1.0000 80
LMANv2_340054 1.0000 80 LMANv2_340055 1.0000 80
LMANv2_340056 1.0000 80 LMANv2_340057 1.0000 80
LMANv2_340059 1.0000 80 LMANv2_340060 1.0000 80
LMANv2_340063 1.0000 80 LMANv2_340064 1.0000 80
LMANv2_340065 1.0000 80 LMANv2_340066 1.0000 80
LMANv2_340067 1.0000 80 LMANv2_340069 1.0000 80
LMANv2_340070 1.0000 80 LMANv2_340071 1.0000 80
LMANv2_340072 1.0000 80 LMANv2_340075 1.0000 80
LMANv2_340078 1.0000 80 LMANv2_340079 1.0000 80
LMANv2_340080 1.0000 80 LMANv2_340081 1.0000 80
LMANv2_350002 1.0000 80 LMANv2_350003 1.0000 80
LMANv2_350004 1.0000 80 LMANv2_350008 1.0000 80
LMANv2_350010 1.0000 80 LMANv2_350011 1.0000 80
LMANv2_350012 1.0000 80 LMANv2_350015 1.0000 80
LMANv2_350016 1.0000 80 LMANv2_350017 1.0000 80
LMANv2_350018 1.0000 80 LMANv2_350019 1.0000 80
LMANv2_350020 1.0000 80 LMANv2_350021 1.0000 80
LMANv2_350024 1.0000 80 LMANv2_350025 1.0000 80
LMANv2_350026 1.0000 80 LMANv2_350027 1.0000 80
LMANv2_350028 1.0000 80 LMANv2_350029 1.0000 80
LMANv2_350031 1.0000 80 LMANv2_350032 1.0000 80
LMANv2_350038 1.0000 80 LMANv2_350039 1.0000 80
LMANv2_350040 1.0000 80 LMANv2_350041 1.0000 80
LMANv2_360001 1.0000 80 LMANv2_360003 1.0000 80
LMANv2_360004 1.0000 80 LMANv2_360005 1.0000 80
LMANv2_360007 1.0000 80 LMANv2_360008 1.0000 80
LMANv2_360009 1.0000 80 LMANv2_360010 1.0000 80
LMANv2_360011 1.0000 80 LMANv2_360012 1.0000 80
LMANv2_360016 1.0000 80 LMANv2_360020 1.0000 80
LMANv2_360021 1.0000 80 LMANv2_360023 1.0000 80
LMANv2_360024 1.0000 80 LMANv2_370001 1.0000 80
LMANv2_370002 1.0000 80 LMANv2_370003 1.0000 80
LMANv2_370004 1.0000 80 LMANv2_370005 1.0000 80
LMANv2_370006 1.0000 80 LMANv2_370007 1.0000 80
LMANv2_370010 1.0000 80 LMANv2_370012 1.0000 80
LMANv2_370013 1.0000 80 LMANv2_370015 1.0000 80
LMANv2_370018 1.0000 80 LMANv2_370019 1.0000 80
LMANv2_370020 1.0000 80 LMANv2_370022 1.0000 80
LMANv2_370025 1.0000 80 LMANv2_370026 1.0000 80
LMANv2_370027 1.0000 80 LMANv2_370028 1.0000 80
LMANv2_370029 1.0000 80 LMANv2_370030 1.0000 80
LMANv2_370031 1.0000 80 LMANv2_370035 1.0000 80
LMANv2_370036 1.0000 80 LMANv2_370037 1.0000 80
LMANv2_370039 1.0000 80 LMANv2_370041 1.0000 80
LMANv2_370042 1.0000 80 LMANv2_370043 1.0000 80
LMANv2_370044 1.0000 80 LMANv2_370046 1.0000 80
LMANv2_370047 1.0000 80 LMANv2_370048 1.0000 80
LMANv2_370049 1.0000 80 LMANv2_370050 1.0000 80
LMANv2_370051 1.0000 80 LMANv2_370052 1.0000 80
LMANv2_370053 1.0000 80 LMANv2_370054 1.0000 80
LMANv2_370055 1.0000 80 LMANv2_370056 1.0000 80
LMANv2_370057 1.0000 80 LMANv2_370058 1.0000 80
LMANv2_370059 1.0000 80 LMANv2_370060 1.0000 80
LMANv2_370061 1.0000 80 LMANv2_370062 1.0000 80
LMANv2_370066 1.0000 80 LMANv2_370067 1.0000 80
LMANv2_370068 1.0000 80 LMANv2_370071 1.0000 80
LMANv2_370072 1.0000 80 LMANv2_370073 1.0000 80
LMANv2_370076 1.0000 80 LMANv2_370078 1.0000 80
LMANv2_370079 1.0000 80 LMANv2_370080 1.0000 80
LMANv2_370081 1.0000 80 LMANv2_370082 1.0000 80
LMANv2_370083 1.0000 80 LMANv2_370084 1.0000 80
LMANv2_370085 1.0000 80 LMANv2_370087 1.0000 80
LMANv2_370088 1.0000 80 LMANv2_370089 1.0000 80
LMANv2_370090 1.0000 80 LMANv2_370092 1.0000 80
LMANv2_370095 1.0000 80 LMANv2_370097 1.0000 80
LMANv2_370098 1.0000 80 LMANv2_370099 1.0000 80
LMANv2_370100 1.0000 80 LMANv2_370101 1.0000 80
LMANv2_370102 1.0000 80 LMANv2_370103 1.0000 80
LMANv2_370104 1.0000 80 LMANv2_370105 1.0000 80
LMANv2_370106 1.0000 80 LMANv2_370107 1.0000 80
LMANv2_370108 1.0000 80 LMANv2_370110 1.0000 80
LMANv2_370113 1.0000 80 LMANv2_370114 1.0000 80
LMANv2_370115 1.0000 80 LMANv2_370116 1.0000 80
LMANv2_370117 1.0000 80 LMANv2_370118 1.0000 80
LMANv2_370119 1.0000 80 LMANv2_370120 1.0000 80
LMANv2_370121 1.0000 80 LMANv2_370122 1.0000 80
LMANv2_370124 1.0000 80 LMANv2_370127 1.0000 80
LMANv2_370128 1.0000 80 LMANv2_370129 1.0000 80
LMANv2_370130 1.0000 80 LMANv2_380002 1.0000 80
LMANv2_380003 1.0000 80 LMANv2_380005 1.0000 80
LMANv2_380008 1.0000 80 LMANv2_380010 1.0000 80
LMANv2_380011 1.0000 80 LMANv2_380012 1.0000 80
LMANv2_380014 1.0000 80 LMANv2_380016 1.0000 80
LMANv2_380017 1.0000 80 LMANv2_380018 1.0000 80
LMANv2_380019 1.0000 80 LMANv2_380020 1.0000 80
LMANv2_390002 1.0000 80 LMANv2_390003 1.0000 80
LMANv2_390004 1.0000 80 LMANv2_390009 1.0000 80
LMANv2_390011 1.0000 80 LMANv2_400001 1.0000 80
LMANv2_400003 1.0000 80 LMANv2_400004 1.0000 80
LMANv2_400006 1.0000 80 LMANv2_40001 1.0000 80
LMANv2_40003 1.0000 80 LMANv2_40004 1.0000 80
LMANv2_40005 1.0000 80 LMANv2_40010 1.0000 80
LMANv2_40011 1.0000 80 LMANv2_40013 1.0000 80
LMANv2_40014 1.0000 80 LMANv2_40015 1.0000 80
LMANv2_40018 1.0000 80 LMANv2_40019 1.0000 80
LMANv2_40021 1.0000 80 LMANv2_40026 1.0000 80
LMANv2_40032 1.0000 80 LMANv2_410004 1.0000 80
LMANv2_410006 1.0000 80 LMANv2_410007 1.0000 80
LMANv2_410011 1.0000 80 LMANv2_410012 1.0000 80
LMANv2_410013 1.0000 80 LMANv2_410014 1.0000 80
LMANv2_410015 1.0000 80 LMANv2_410016 1.0000 80
LMANv2_410021 1.0000 80 LMANv2_410022 1.0000 80
LMANv2_410023 1.0000 80 LMANv2_410024 1.0000 80
LMANv2_410025 1.0000 80 LMANv2_410026 1.0000 80
LMANv2_410027 1.0000 80 LMANv2_410030 1.0000 80
LMANv2_410031 1.0000 80 LMANv2_410032 1.0000 80
LMANv2_410033 1.0000 80 LMANv2_410034 1.0000 80
LMANv2_410036 1.0000 80 LMANv2_410037 1.0000 80
LMANv2_410038 1.0000 80 LMANv2_410040 1.0000 80
LMANv2_410041 1.0000 80 LMANv2_410043 1.0000 80
LMANv2_410045 1.0000 80 LMANv2_410046 1.0000 80
LMANv2_410047 1.0000 80 LMANv2_410051 1.0000 80
LMANv2_410052 1.0000 80 LMANv2_410055 1.0000 80
LMANv2_410057 1.0000 80 LMANv2_410059 1.0000 80
LMANv2_410061 1.0000 80 LMANv2_410062 1.0000 80
LMANv2_410063 1.0000 80 LMANv2_410064 1.0000 80
LMANv2_410066 1.0000 80 LMANv2_410069 1.0000 80
LMANv2_410070 1.0000 80 LMANv2_410071 1.0000 80
LMANv2_410072 1.0000 80 LMANv2_410073 1.0000 80
LMANv2_410074 1.0000 80 LMANv2_410075 1.0000 80
LMANv2_410077 1.0000 80 LMANv2_420004 1.0000 80
LMANv2_420005 1.0000 80 LMANv2_420008 1.0000 80
LMANv2_420009 1.0000 80 LMANv2_420011 1.0000 80
LMANv2_420013 1.0000 80 LMANv2_420014 1.0000 80
LMANv2_420015 1.0000 80 LMANv2_420016 1.0000 80
LMANv2_430001 1.0000 80 LMANv2_430002 1.0000 80
LMANv2_430003 1.0000 80 LMANv2_430004 1.0000 80
LMANv2_430008 1.0000 80 LMANv2_430009 1.0000 80
LMANv2_430011 1.0000 80 LMANv2_430012 1.0000 80
LMANv2_430015 1.0000 80 LMANv2_430016 1.0000 80
LMANv2_430017 1.0000 80 LMANv2_430018 1.0000 80
LMANv2_430019 1.0000 80 LMANv2_430021 1.0000 80
LMANv2_430022 1.0000 80 LMANv2_430023 1.0000 80
LMANv2_430024 1.0000 80 LMANv2_430025 1.0000 80
LMANv2_430026 1.0000 80 LMANv2_430027 1.0000 80
LMANv2_430028 1.0000 80 LMANv2_430029 1.0000 80
LMANv2_430030 1.0000 80 LMANv2_430031 1.0000 80
LMANv2_430033 1.0000 80 LMANv2_430034 1.0000 80
LMANv2_430035 1.0000 80 LMANv2_430036 1.0000 80
LMANv2_430038 1.0000 80 LMANv2_430039 1.0000 80
LMANv2_430040 1.0000 80 LMANv2_430042 1.0000 80
LMANv2_440002 1.0000 80 LMANv2_440003 1.0000 80
LMANv2_440005 1.0000 80 LMANv2_440007 1.0000 80
LMANv2_440008 1.0000 80 LMANv2_440009 1.0000 80
LMANv2_440011 1.0000 80 LMANv2_440012 1.0000 80
LMANv2_440013 1.0000 80 LMANv2_440014 1.0000 80
LMANv2_440015 1.0000 80 LMANv2_440019 1.0000 80
LMANv2_440021 1.0000 80 LMANv2_440022 1.0000 80
LMANv2_440023 1.0000 80 LMANv2_440024 1.0000 80
LMANv2_440025 1.0000 80 LMANv2_440026 1.0000 80
LMANv2_440027 1.0000 80 LMANv2_440028 1.0000 80
LMANv2_440030 1.0000 80 LMANv2_440031 1.0000 80
LMANv2_440032 1.0000 80 LMANv2_440033 1.0000 80
LMANv2_440034 1.0000 80 LMANv2_440035 1.0000 80
LMANv2_440039 1.0000 80 LMANv2_440040 1.0000 80
LMANv2_440041 1.0000 80 LMANv2_440042 1.0000 80
LMANv2_440043 1.0000 80 LMANv2_440044 1.0000 80
LMANv2_450001 1.0000 80 LMANv2_450002 1.0000 80
LMANv2_450003 1.0000 80 LMANv2_450004 1.0000 80
LMANv2_450005 1.0000 80 LMANv2_450007 1.0000 80
LMANv2_450008 1.0000 80 LMANv2_450009 1.0000 80
LMANv2_450011 1.0000 80 LMANv2_450012 1.0000 80
LMANv2_450013 1.0000 80 LMANv2_450014 1.0000 80
LMANv2_450015 1.0000 80 LMANv2_450016 1.0000 80
LMANv2_450017 1.0000 80 LMANv2_450018 1.0000 80
LMANv2_450019 1.0000 80 LMANv2_450020 1.0000 80
LMANv2_450021 1.0000 80 LMANv2_450022 1.0000 80
LMANv2_450023 1.0000 80 LMANv2_460001 1.0000 80
LMANv2_460002 1.0000 80 LMANv2_460003 1.0000 80
LMANv2_460004 1.0000 80 LMANv2_460005 1.0000 80
LMANv2_460006 1.0000 80 LMANv2_460007 1.0000 80
LMANv2_460008 1.0000 80 LMANv2_460009 1.0000 80
LMANv2_460010 1.0000 80 LMANv2_460011 1.0000 80
LMANv2_460014 1.0000 80 LMANv2_460015 1.0000 80
LMANv2_460016 1.0000 80 LMANv2_460017 1.0000 80
LMANv2_460018 1.0000 80 LMANv2_460022 1.0000 80
LMANv2_460023 1.0000 80 LMANv2_460025 1.0000 80
LMANv2_460026 1.0000 80 LMANv2_460027 1.0000 80
LMANv2_460028 1.0000 80 LMANv2_460030 1.0000 80
LMANv2_460031 1.0000 80 LMANv2_460032 1.0000 80
LMANv2_460033 1.0000 80 LMANv2_460034 1.0000 80
LMANv2_460035 1.0000 80 LMANv2_460036 1.0000 80
LMANv2_460037 1.0000 80 LMANv2_460038 1.0000 80
LMANv2_460040 1.0000 80 LMANv2_460041 1.0000 80
LMANv2_460042 1.0000 80 LMANv2_460043 1.0000 80
LMANv2_470003 1.0000 80 LMANv2_470004 1.0000 80
LMANv2_470008 1.0000 80 LMANv2_470009 1.0000 80
LMANv2_470010 1.0000 80 LMANv2_470011 1.0000 80
LMANv2_470012 1.0000 80 LMANv2_470013 1.0000 80
LMANv2_470015 1.0000 80 LMANv2_470016 1.0000 80
LMANv2_470018 1.0000 80 LMANv2_470019 1.0000 80
LMANv2_470020 1.0000 80 LMANv2_470021 1.0000 80
LMANv2_470023 1.0000 80 LMANv2_470024 1.0000 80
LMANv2_470026 1.0000 80 LMANv2_470029 1.0000 80
LMANv2_470030 1.0000 80 LMANv2_470034 1.0000 80
LMANv2_470035 1.0000 80 LMANv2_470036 1.0000 80
LMANv2_470037 1.0000 80 LMANv2_470038 1.0000 80
LMANv2_470039 1.0000 80 LMANv2_470040 1.0000 80
LMANv2_470041 1.0000 80 LMANv2_470043 1.0000 80
LMANv2_470044 1.0000 80 LMANv2_470045 1.0000 80
LMANv2_470046 1.0000 80 LMANv2_470047 1.0000 80
LMANv2_470049 1.0000 80 LMANv2_470050 1.0000 80
LMANv2_470055 1.0000 80 LMANv2_470058 1.0000 80
LMANv2_470059 1.0000 80 LMANv2_470060 1.0000 80
LMANv2_470062 1.0000 80 LMANv2_470065 1.0000 80
LMANv2_470066 1.0000 80 LMANv2_470068 1.0000 80
LMANv2_470070 1.0000 80 LMANv2_470071 1.0000 80
LMANv2_470075 1.0000 80 LMANv2_470076 1.0000 80
LMANv2_470077 1.0000 80 LMANv2_470079 1.0000 80
LMANv2_470080 1.0000 80 LMANv2_470081 1.0000 80
LMANv2_470082 1.0000 80 LMANv2_470084 1.0000 80
LMANv2_470085 1.0000 80 LMANv2_470086 1.0000 80
LMANv2_470087 1.0000 80 LMANv2_470088 1.0000 80
LMANv2_470092 1.0000 80 LMANv2_470093 1.0000 80
LMANv2_470094 1.0000 80 LMANv2_470097 1.0000 80
LMANv2_470100 1.0000 80 LMANv2_470101 1.0000 80
LMANv2_470102 1.0000 80 LMANv2_470103 1.0000 80
LMANv2_470104 1.0000 80 LMANv2_470105 1.0000 80
LMANv2_470106 1.0000 80 LMANv2_470107 1.0000 80
LMANv2_470108 1.0000 80 LMANv2_470109 1.0000 80
LMANv2_470111 1.0000 80 LMANv2_480002 1.0000 80
LMANv2_480004 1.0000 80 LMANv2_480006 1.0000 80
LMANv2_480007 1.0000 80 LMANv2_480009 1.0000 80
LMANv2_480011 1.0000 80 LMANv2_480012 1.0000 80
LMANv2_480013 1.0000 80 LMANv2_480014 1.0000 80
LMANv2_480015 1.0000 80 LMANv2_480016 1.0000 80
LMANv2_480017 1.0000 80 LMANv2_480018 1.0000 80
LMANv2_480019 1.0000 80 LMANv2_480020 1.0000 80
LMANv2_480021 1.0000 80 LMANv2_480023 1.0000 80
LMANv2_480024 1.0000 80 LMANv2_480026 1.0000 80
LMANv2_480029 1.0000 80 LMANv2_480030 1.0000 80
LMANv2_480034 1.0000 80 LMANv2_480035 1.0000 80
LMANv2_480036 1.0000 80 LMANv2_480037 1.0000 80
LMANv2_480040 1.0000 80 LMANv2_480042 1.0000 80
LMANv2_480043 1.0000 80 LMANv2_480044 1.0000 80
LMANv2_480045 1.0000 80 LMANv2_480046 1.0000 80
LMANv2_480047 1.0000 80 LMANv2_480049 1.0000 80
LMANv2_480050 1.0000 80 LMANv2_480051 1.0000 80
LMANv2_480052 1.0000 80 LMANv2_480054 1.0000 80
LMANv2_480055 1.0000 80 LMANv2_480056 1.0000 80
LMANv2_480057 1.0000 80 LMANv2_480059 1.0000 80
LMANv2_490001 1.0000 80 LMANv2_490002 1.0000 80
LMANv2_490003 1.0000 80 LMANv2_490005 1.0000 80
LMANv2_490006 1.0000 80 LMANv2_490007 1.0000 80
LMANv2_490008 1.0000 80 LMANv2_490009 1.0000 80
LMANv2_490010 1.0000 80 LMANv2_490012 1.0000 80
LMANv2_490013 1.0000 80 LMANv2_490014 1.0000 80
LMANv2_490015 1.0000 80 LMANv2_490016 1.0000 80
LMANv2_490017 1.0000 80 LMANv2_490018 1.0000 80
LMANv2_490019 1.0000 80 LMANv2_490020 1.0000 80
LMANv2_490021 1.0000 80 LMANv2_490022 1.0000 80
LMANv2_490023 1.0000 80 LMANv2_490024 1.0000 80
LMANv2_490026 1.0000 80 LMANv2_490027 1.0000 80
LMANv2_490029 1.0000 80 LMANv2_490032 1.0000 80
LMANv2_490033 1.0000 80 LMANv2_490034 1.0000 80
LMANv2_490035 1.0000 80 LMANv2_490036 1.0000 80
LMANv2_490037 1.0000 80 LMANv2_490039 1.0000 80
LMANv2_490041 1.0000 80 LMANv2_490042 1.0000 80
LMANv2_490044 1.0000 80 LMANv2_490046 1.0000 80
LMANv2_490047 1.0000 80 LMANv2_490050 1.0000 80
LMANv2_490051 1.0000 80 LMANv2_490052 1.0000 80
LMANv2_490053 1.0000 80 LMANv2_490054 1.0000 80
LMANv2_490055 1.0000 80 LMANv2_490056 1.0000 80
LMANv2_490057 1.0000 80 LMANv2_490059 1.0000 80
LMANv2_490060 1.0000 80 LMANv2_490061 1.0000 80
LMANv2_490066 1.0000 80 LMANv2_490067 1.0000 80
LMANv2_490068 1.0000 80 LMANv2_490069 1.0000 80
LMANv2_490070 1.0000 80 LMANv2_490072 1.0000 80
LMANv2_490073 1.0000 80 LMANv2_500002 1.0000 80
LMANv2_500004 1.0000 80 LMANv2_500005 1.0000 80
LMANv2_500007 1.0000 80 LMANv2_500009 1.0000 80
LMANv2_500010 1.0000 80 LMANv2_500012 1.0000 80
LMANv2_500016 1.0000 80 LMANv2_500017 1.0000 80
LMANv2_500018 1.0000 80 LMANv2_500019 1.0000 80
LMANv2_50002 1.0000 80 LMANv2_500020 1.0000 80
LMANv2_500021 1.0000 80 LMANv2_500023 1.0000 80
LMANv2_500024 1.0000 80 LMANv2_500025 1.0000 80
LMANv2_500026 1.0000 80 LMANv2_500027 1.0000 80
LMANv2_500028 1.0000 80 LMANv2_50003 1.0000 80
LMANv2_500030 1.0000 80 LMANv2_500035 1.0000 80
LMANv2_500036 1.0000 80 LMANv2_500037 1.0000 80
LMANv2_500038 1.0000 80 LMANv2_500042 1.0000 80
LMANv2_500043 1.0000 80 LMANv2_500044 1.0000 80
LMANv2_500046 1.0000 80 LMANv2_500049 1.0000 80
LMANv2_500052 1.0000 80 LMANv2_500053 1.0000 80
LMANv2_500057 1.0000 80 LMANv2_500058 1.0000 80
LMANv2_50006 1.0000 80 LMANv2_500061 1.0000 80
LMANv2_500062 1.0000 80 LMANv2_500064 1.0000 80
LMANv2_500067 1.0000 80 LMANv2_500068 1.0000 80
LMANv2_500069 1.0000 80 LMANv2_50007 1.0000 80
LMANv2_500071 1.0000 80 LMANv2_500073 1.0000 80
LMANv2_500074 1.0000 80 LMANv2_500075 1.0000 80
LMANv2_500076 1.0000 80 LMANv2_500077 1.0000 80
LMANv2_500078 1.0000 80 LMANv2_500080 1.0000 80
LMANv2_500081 1.0000 80 LMANv2_50009 1.0000 80
LMANv2_50010 1.0000 80 LMANv2_50011 1.0000 80
LMANv2_50019 1.0000 80 LMANv2_50021 1.0000 80
LMANv2_50022 1.0000 80 LMANv2_50023 1.0000 80
LMANv2_50025 1.0000 80 LMANv2_50026 1.0000 80
LMANv2_50027 1.0000 80 LMANv2_50028 1.0000 80
LMANv2_50029 1.0000 80 LMANv2_50031 1.0000 80
LMANv2_50032 1.0000 80 LMANv2_50033 1.0000 80
LMANv2_50034 1.0000 80 LMANv2_50036 1.0000 80
LMANv2_50037 1.0000 80 LMANv2_50038 1.0000 80
LMANv2_50039 1.0000 80 LMANv2_50040 1.0000 80
LMANv2_50043 1.0000 80 LMANv2_50044 1.0000 80
LMANv2_50045 1.0000 80 LMANv2_50046 1.0000 80
LMANv2_510003 1.0000 80 LMANv2_510004 1.0000 80
LMANv2_510005 1.0000 80 LMANv2_510006 1.0000 80
LMANv2_510007 1.0000 80 LMANv2_510009 1.0000 80
LMANv2_510010 1.0000 80 LMANv2_510011 1.0000 80
LMANv2_510012 1.0000 80 LMANv2_510013 1.0000 80
LMANv2_520001 1.0000 80 LMANv2_520002 1.0000 80
LMANv2_520003 1.0000 80 LMANv2_520004 1.0000 80
LMANv2_520005 1.0000 80 LMANv2_520009 1.0000 80
LMANv2_520010 1.0000 80 LMANv2_520012 1.0000 80
LMANv2_520014 1.0000 80 LMANv2_520015 1.0000 80
LMANv2_520016 1.0000 80 LMANv2_520019 1.0000 80
LMANv2_520020 1.0000 80 LMANv2_520021 1.0000 80
LMANv2_530002 1.0000 80 LMANv2_530003 1.0000 80
LMANv2_530005 1.0000 80 LMANv2_530006 1.0000 80
LMANv2_530007 1.0000 80 LMANv2_530009 1.0000 80
LMANv2_530013 1.0000 80 LMANv2_530014 1.0000 80
LMANv2_530015 1.0000 80 LMANv2_530016 1.0000 80
LMANv2_530017 1.0000 80 LMANv2_530018 1.0000 80
LMANv2_530019 1.0000 80 LMANv2_530022 1.0000 80
LMANv2_530023 1.0000 80 LMANv2_530024 1.0000 80
LMANv2_530025 1.0000 80 LMANv2_530027 1.0000 80
LMANv2_530031 1.0000 80 LMANv2_530032 1.0000 80
LMANv2_530033 1.0000 80 LMANv2_540001 1.0000 80
LMANv2_540002 1.0000 80 LMANv2_540004 1.0000 80
LMANv2_540005 1.0000 80 LMANv2_540007 1.0000 80
LMANv2_540011 1.0000 80 LMANv2_540012 1.0000 80
LMANv2_540013 1.0000 80 LMANv2_540014 1.0000 80
LMANv2_540015 1.0000 80 LMANv2_540017 1.0000 80
LMANv2_540018 1.0000 80 LMANv2_540019 1.0000 80
LMANv2_550003 1.0000 80 LMANv2_550004 1.0000 80
LMANv2_550005 1.0000 80 LMANv2_560001 1.0000 80
LMANv2_560002 1.0000 80 LMANv2_560003 1.0000 80
LMANv2_560004 1.0000 80 LMANv2_560008 1.0000 80
LMANv2_560011 1.0000 80 LMANv2_560014 1.0000 80
LMANv2_560015 1.0000 80 LMANv2_560017 1.0000 80
LMANv2_560018 1.0000 80 LMANv2_560020 1.0000 80
LMANv2_560021 1.0000 80 LMANv2_560022 1.0000 80
LMANv2_570001 1.0000 80 LMANv2_570002 1.0000 80
LMANv2_580002 1.0000 80 LMANv2_580004 1.0000 80
LMANv2_580005 1.0000 80 LMANv2_580006 1.0000 80
LMANv2_580007 1.0000 80 LMANv2_580009 1.0000 80
LMANv2_580010 1.0000 80 LMANv2_580011 1.0000 80
LMANv2_580012 1.0000 80 LMANv2_580016 1.0000 80
LMANv2_580018 1.0000 80 LMANv2_590002 1.0000 80
LMANv2_590003 1.0000 80 LMANv2_590005 1.0000 80
LMANv2_590006 1.0000 80 LMANv2_590007 1.0000 80
LMANv2_590008 1.0000 80 LMANv2_590009 1.0000 80
LMANv2_590010 1.0000 80 LMANv2_590011 1.0000 80
LMANv2_590014 1.0000 80 LMANv2_590015 1.0000 80
LMANv2_590016 1.0000 80 LMANv2_590017 1.0000 80
LMANv2_590019 1.0000 80 LMANv2_590021 1.0000 80
LMANv2_590023 1.0000 80 LMANv2_590024 1.0000 80
LMANv2_590025 1.0000 80 LMANv2_590026 1.0000 80
LMANv2_590027 1.0000 80 LMANv2_590029 1.0000 80
LMANv2_590030 1.0000 80 LMANv2_590031 1.0000 80
LMANv2_590032 1.0000 80 LMANv2_590033 1.0000 80
LMANv2_590034 1.0000 80 LMANv2_590035 1.0000 80
LMANv2_590036 1.0000 80 LMANv2_590037 1.0000 80
LMANv2_590038 1.0000 80 LMANv2_590039 1.0000 80
LMANv2_590040 1.0000 80 LMANv2_590041 1.0000 80
LMANv2_590042 1.0000 80 LMANv2_590043 1.0000 80
LMANv2_590044 1.0000 80 LMANv2_590045 1.0000 80
LMANv2_590047 1.0000 80 LMANv2_590050 1.0000 80
LMANv2_590051 1.0000 80 LMANv2_590052 1.0000 80
LMANv2_590053 1.0000 80 LMANv2_590054 1.0000 80
LMANv2_590055 1.0000 80 LMANv2_590058 1.0000 80
LMANv2_590059 1.0000 80 LMANv2_590060 1.0000 80
LMANv2_590062 1.0000 80 LMANv2_590063 1.0000 80
LMANv2_590064 1.0000 80 LMANv2_590065 1.0000 80
LMANv2_590066 1.0000 80 LMANv2_590067 1.0000 80
LMANv2_590068 1.0000 80 LMANv2_590069 1.0000 80
LMANv2_590070 1.0000 80 LMANv2_590071 1.0000 80
LMANv2_590073 1.0000 80 LMANv2_590074 1.0000 80
LMANv2_590075 1.0000 80 LMANv2_5s_rRNA_1 1.0000 80
LMANv2_600001 1.0000 80 LMANv2_600002 1.0000 80
LMANv2_600003 1.0000 80 LMANv2_600004 1.0000 80
LMANv2_600006 1.0000 80 LMANv2_600007 1.0000 80
LMANv2_600008 1.0000 80 LMANv2_600009 1.0000 80
LMANv2_600011 1.0000 80 LMANv2_60002 1.0000 80
LMANv2_60003 1.0000 80 LMANv2_60004 1.0000 80
LMANv2_60005 1.0000 80 LMANv2_60006 1.0000 80
LMANv2_60007 1.0000 80 LMANv2_60008 1.0000 80
LMANv2_60009 1.0000 80 LMANv2_60010 1.0000 80
LMANv2_60011 1.0000 80 LMANv2_60012 1.0000 80
LMANv2_60013 1.0000 80 LMANv2_60014 1.0000 80
LMANv2_60015 1.0000 80 LMANv2_60016 1.0000 80
LMANv2_60017 1.0000 80 LMANv2_60018 1.0000 80
LMANv2_60019 1.0000 80 LMANv2_60020 1.0000 80
LMANv2_60021 1.0000 80 LMANv2_60022 1.0000 80
LMANv2_60023 1.0000 80 LMANv2_60025 1.0000 80
LMANv2_60026 1.0000 80 LMANv2_60027 1.0000 80
LMANv2_60029 1.0000 80 LMANv2_60030 1.0000 80
LMANv2_60031 1.0000 80 LMANv2_60032 1.0000 80
LMANv2_60034 1.0000 80 LMANv2_60035 1.0000 80
LMANv2_60037 1.0000 80 LMANv2_60039 1.0000 80
LMANv2_60040 1.0000 80 LMANv2_60041 1.0000 80
LMANv2_60042 1.0000 80 LMANv2_60043 1.0000 80
LMANv2_60044 1.0000 80 LMANv2_60046 1.0000 80
LMANv2_60048 1.0000 80 LMANv2_60052 1.0000 80
LMANv2_60053 1.0000 80 LMANv2_60054 1.0000 80
LMANv2_60057 1.0000 80 LMANv2_60059 1.0000 80
LMANv2_60060 1.0000 80 LMANv2_60062 1.0000 80
LMANv2_60064 1.0000 80 LMANv2_60065 1.0000 80
LMANv2_60066 1.0000 80 LMANv2_60067 1.0000 80
LMANv2_60068 1.0000 80 LMANv2_60069 1.0000 80
LMANv2_60070 1.0000 80 LMANv2_60074 1.0000 80
LMANv2_60075 1.0000 80 LMANv2_60077 1.0000 80
LMANv2_60078 1.0000 80 LMANv2_60079 1.0000 80
LMANv2_60080 1.0000 80 LMANv2_60081 1.0000 80
LMANv2_60084 1.0000 80 LMANv2_60087 1.0000 80
LMANv2_60089 1.0000 80 LMANv2_60091 1.0000 80
LMANv2_60093 1.0000 80 LMANv2_60096 1.0000 80
LMANv2_60097 1.0000 80 LMANv2_60099 1.0000 80
LMANv2_60100 1.0000 80 LMANv2_60101 1.0000 80
LMANv2_60104 1.0000 80 LMANv2_60105 1.0000 80
LMANv2_60106 1.0000 80 LMANv2_60107 1.0000 80
LMANv2_60108 1.0000 80 LMANv2_60109 1.0000 80
LMANv2_60110 1.0000 80 LMANv2_60112 1.0000 80
LMANv2_60115 1.0000 80 LMANv2_60116 1.0000 80
LMANv2_60117 1.0000 80 LMANv2_60118 1.0000 80
LMANv2_60119 1.0000 80 LMANv2_60120 1.0000 80
LMANv2_60121 1.0000 80 LMANv2_60122 1.0000 80
LMANv2_60123 1.0000 80 LMANv2_60126 1.0000 80
LMANv2_60127 1.0000 80 LMANv2_60128 1.0000 80
LMANv2_60129 1.0000 80 LMANv2_60131 1.0000 80
LMANv2_60132 1.0000 80 LMANv2_60133 1.0000 80
LMANv2_60135 1.0000 80 LMANv2_60136 1.0000 80
LMANv2_60138 1.0000 80 LMANv2_60139 1.0000 80
LMANv2_60142 1.0000 80 LMANv2_60143 1.0000 80
LMANv2_60144 1.0000 80 LMANv2_60146 1.0000 80
LMANv2_60148 1.0000 80 LMANv2_610002 1.0000 80
LMANv2_610003 1.0000 80 LMANv2_610006 1.0000 80
LMANv2_610007 1.0000 80 LMANv2_610008 1.0000 80
LMANv2_610011 1.0000 80 LMANv2_610012 1.0000 80
LMANv2_610017 1.0000 80 LMANv2_610018 1.0000 80
LMANv2_610020 1.0000 80 LMANv2_610022 1.0000 80
LMANv2_610023 1.0000 80 LMANv2_610027 1.0000 80
LMANv2_620002 1.0000 80 LMANv2_620003 1.0000 80
LMANv2_620004 1.0000 80 LMANv2_620005 1.0000 80
LMANv2_620006 1.0000 80 LMANv2_620007 1.0000 80
LMANv2_620008 1.0000 80 LMANv2_620009 1.0000 80
LMANv2_620010 1.0000 80 LMANv2_620011 1.0000 80
LMANv2_620012 1.0000 80 LMANv2_620013 1.0000 80
LMANv2_620014 1.0000 80 LMANv2_620015 1.0000 80
LMANv2_620016 1.0000 80 LMANv2_620018 1.0000 80
LMANv2_620019 1.0000 80 LMANv2_620020 1.0000 80
LMANv2_620025 1.0000 80 LMANv2_620026 1.0000 80
LMANv2_630002 1.0000 80 LMANv2_650001 1.0000 80
LMANv2_650003 1.0000 80 LMANv2_650006 1.0000 80
LMANv2_650007 1.0000 80 LMANv2_650008 1.0000 80
LMANv2_650009 1.0000 80 LMANv2_650011 1.0000 80
LMANv2_650012 1.0000 80 LMANv2_650014 1.0000 80
LMANv2_650015 1.0000 80 LMANv2_650016 1.0000 80
LMANv2_650017 1.0000 80 LMANv2_650018 1.0000 80
LMANv2_650019 1.0000 80 LMANv2_650021 1.0000 80
LMANv2_650023 1.0000 80 LMANv2_650024 1.0000 80
LMANv2_650025 1.0000 80 LMANv2_650026 1.0000 80
LMANv2_650029 1.0000 80 LMANv2_650030 1.0000 80
LMANv2_650031 1.0000 80 LMANv2_650032 1.0000 80
LMANv2_650033 1.0000 80 LMANv2_650035 1.0000 80
LMANv2_650036 1.0000 80 LMANv2_650037 1.0000 80
LMANv2_650038 1.0000 80 LMANv2_650039 1.0000 80
LMANv2_650040 1.0000 80 LMANv2_650041 1.0000 80
LMANv2_650042 1.0000 80 LMANv2_660004 1.0000 80
LMANv2_660006 1.0000 80 LMANv2_660007 1.0000 80
LMANv2_660008 1.0000 80 LMANv2_660010 1.0000 80
LMANv2_660012 1.0000 80 LMANv2_660015 1.0000 80
LMANv2_660017 1.0000 80 LMANv2_660018 1.0000 80
LMANv2_660019 1.0000 80 LMANv2_660020 1.0000 80
LMANv2_660021 1.0000 80 LMANv2_660022 1.0000 80
LMANv2_660023 1.0000 80 LMANv2_660024 1.0000 80
LMANv2_660025 1.0000 80 LMANv2_660026 1.0000 80
LMANv2_660027 1.0000 80 LMANv2_660028 1.0000 80
LMANv2_660030 1.0000 80 LMANv2_660032 1.0000 80
LMANv2_660034 1.0000 80 LMANv2_660035 1.0000 80
LMANv2_660038 1.0000 80 LMANv2_660039 1.0000 80
LMANv2_660040 1.0000 80 LMANv2_660041 1.0000 80
LMANv2_660042 1.0000 80 LMANv2_660043 1.0000 80
LMANv2_660044 1.0000 80 LMANv2_660046 1.0000 80
LMANv2_660048 1.0000 80 LMANv2_660049 1.0000 80
LMANv2_660051 1.0000 80 LMANv2_660053 1.0000 80
LMANv2_660054 1.0000 80 LMANv2_660055 1.0000 80
LMANv2_660056 1.0000 80 LMANv2_660057 1.0000 80
LMANv2_660058 1.0000 80 LMANv2_660060 1.0000 80
LMANv2_660061 1.0000 80 LMANv2_660062 1.0000 80
LMANv2_660063 1.0000 80 LMANv2_660065 1.0000 80
LMANv2_660066 1.0000 80 LMANv2_660068 1.0000 80
LMANv2_660069 1.0000 80 LMANv2_660070 1.0000 80
LMANv2_660071 1.0000 80 LMANv2_660074 1.0000 80
LMANv2_660075 1.0000 80 LMANv2_660077 1.0000 80
LMANv2_660078 1.0000 80 LMANv2_660080 1.0000 80
LMANv2_660081 1.0000 80 LMANv2_660082 1.0000 80
LMANv2_660084 1.0000 80 LMANv2_660086 1.0000 80
LMANv2_660087 1.0000 80 LMANv2_660088 1.0000 80
LMANv2_660089 1.0000 80 LMANv2_660090 1.0000 80
LMANv2_660091 1.0000 80 LMANv2_660092 1.0000 80
LMANv2_660095 1.0000 80 LMANv2_660098 1.0000 80
LMANv2_670001 1.0000 80 LMANv2_670002 1.0000 80
LMANv2_670004 1.0000 80 LMANv2_670005 1.0000 80
LMANv2_670007 1.0000 80 LMANv2_670010 1.0000 80
LMANv2_670012 1.0000 80 LMANv2_670013 1.0000 80
LMANv2_670014 1.0000 80 LMANv2_670015 1.0000 80
LMANv2_670016 1.0000 80 LMANv2_670018 1.0000 80
LMANv2_670019 1.0000 80 LMANv2_670020 1.0000 80
LMANv2_670024 1.0000 80 LMANv2_670025 1.0000 80
LMANv2_670026 1.0000 80 LMANv2_670027 1.0000 80
LMANv2_670028 1.0000 80 LMANv2_670029 1.0000 80
LMANv2_670030 1.0000 80 LMANv2_670033 1.0000 80
LMANv2_670034 1.0000 80 LMANv2_670035 1.0000 80
LMANv2_670038 1.0000 80 LMANv2_670041 1.0000 80
LMANv2_670042 1.0000 80 LMANv2_670043 1.0000 80
LMANv2_670044 1.0000 80 LMANv2_670048 1.0000 80
LMANv2_670060 1.0000 80 LMANv2_670061 1.0000 80
LMANv2_680002 1.0000 80 LMANv2_680004 1.0000 80
LMANv2_690005 1.0000 80 LMANv2_690006 1.0000 80
LMANv2_690007 1.0000 80 LMANv2_690008 1.0000 80
LMANv2_690011 1.0000 80 LMANv2_690012 1.0000 80
LMANv2_690013 1.0000 80 LMANv2_690016 1.0000 80
LMANv2_690017 1.0000 80 LMANv2_690018 1.0000 80
LMANv2_690019 1.0000 80 LMANv2_700001 1.0000 80
LMANv2_700002 1.0000 80 LMANv2_700003 1.0000 80
LMANv2_70001 1.0000 80 LMANv2_70002 1.0000 80
LMANv2_70005 1.0000 80 LMANv2_70006 1.0000 80
LMANv2_70007 1.0000 80 LMANv2_70011 1.0000 80
LMANv2_70017 1.0000 80 LMANv2_70018 1.0000 80
LMANv2_70019 1.0000 80 LMANv2_70021 1.0000 80
LMANv2_70022 1.0000 80 LMANv2_70025 1.0000 80
LMANv2_70026 1.0000 80 LMANv2_70027 1.0000 80
LMANv2_70028 1.0000 80 LMANv2_70029 1.0000 80
LMANv2_70030 1.0000 80 LMANv2_70031 1.0000 80
LMANv2_70033 1.0000 80 LMANv2_70034 1.0000 80
LMANv2_70035 1.0000 80 LMANv2_70036 1.0000 80
LMANv2_70041 1.0000 80 LMANv2_70042 1.0000 80
LMANv2_70044 1.0000 80 LMANv2_70045 1.0000 80
LMANv2_70048 1.0000 80 LMANv2_70051 1.0000 80
LMANv2_70052 1.0000 80 LMANv2_70053 1.0000 80
LMANv2_70054 1.0000 80 LMANv2_70055 1.0000 80
LMANv2_70057 1.0000 80 LMANv2_70058 1.0000 80
LMANv2_70059 1.0000 80 LMANv2_70060 1.0000 80
LMANv2_70061 1.0000 80 LMANv2_70062 1.0000 80
LMANv2_70065 1.0000 80 LMANv2_70068 1.0000 80
LMANv2_70069 1.0000 80 LMANv2_70070 1.0000 80
LMANv2_70071 1.0000 80 LMANv2_70072 1.0000 80
LMANv2_70073 1.0000 80 LMANv2_70074 1.0000 80
LMANv2_70075 1.0000 80 LMANv2_710001 1.0000 80
LMANv2_710004 1.0000 80 LMANv2_710006 1.0000 80
LMANv2_710007 1.0000 80 LMANv2_710011 1.0000 80
LMANv2_710012 1.0000 80 LMANv2_720002 1.0000 80
LMANv2_720003 1.0000 80 LMANv2_720004 1.0000 80
LMANv2_720006 1.0000 80 LMANv2_720008 1.0000 80
LMANv2_720013 1.0000 80 LMANv2_720015 1.0000 80
LMANv2_720016 1.0000 80 LMANv2_720017 1.0000 80
LMANv2_720018 1.0000 80 LMANv2_720020 1.0000 80
LMANv2_720021 1.0000 80 LMANv2_720022 1.0000 80
LMANv2_720023 1.0000 80 LMANv2_720025 1.0000 80
LMANv2_730002 1.0000 80 LMANv2_730003 1.0000 80
LMANv2_730004 1.0000 80 LMANv2_730010 1.0000 80
LMANv2_730011 1.0000 80 LMANv2_730012 1.0000 80
LMANv2_730014 1.0000 80 LMANv2_730015 1.0000 80
LMANv2_730019 1.0000 80 LMANv2_730020 1.0000 80
LMANv2_740003 1.0000 80 LMANv2_740004 1.0000 80
LMANv2_740007 1.0000 80 LMANv2_740012 1.0000 80
LMANv2_740013 1.0000 80 LMANv2_740014 1.0000 80
LMANv2_740015 1.0000 80 LMANv2_740016 1.0000 80
LMANv2_740017 1.0000 80 LMANv2_740019 1.0000 80
LMANv2_740021 1.0000 80 LMANv2_740022 1.0000 80
LMANv2_740023 1.0000 80 LMANv2_740024 1.0000 80
LMANv2_740025 1.0000 80 LMANv2_750001 1.0000 80
LMANv2_750002 1.0000 80 LMANv2_750003 1.0000 80
LMANv2_750005 1.0000 80 LMANv2_750007 1.0000 80
LMANv2_750011 1.0000 80 LMANv2_750013 1.0000 80
LMANv2_750014 1.0000 80 LMANv2_750016 1.0000 80
LMANv2_750017 1.0000 80 LMANv2_750018 1.0000 80
LMANv2_750019 1.0000 80 LMANv2_760002 1.0000 80
LMANv2_760003 1.0000 80 LMANv2_760004 1.0000 80
LMANv2_760006 1.0000 80 LMANv2_760009 1.0000 80
LMANv2_760010 1.0000 80 LMANv2_760011 1.0000 80
LMANv2_760012 1.0000 80 LMANv2_760013 1.0000 80
LMANv2_770003 1.0000 80 LMANv2_780002 1.0000 80
LMANv2_780003 1.0000 80 LMANv2_780004 1.0000 80
LMANv2_780005 1.0000 80 LMANv2_790002 1.0000 80
LMANv2_790006 1.0000 80 LMANv2_790007 1.0000 80
LMANv2_790010 1.0000 80 LMANv2_790011 1.0000 80
LMANv2_80005 1.0000 80 LMANv2_80006 1.0000 80
LMANv2_80008 1.0000 80 LMANv2_80010 1.0000 80
LMANv2_80011 1.0000 80 LMANv2_80012 1.0000 80
LMANv2_80014 1.0000 80 LMANv2_80015 1.0000 80
LMANv2_80016 1.0000 80 LMANv2_80017 1.0000 80
LMANv2_80019 1.0000 80 LMANv2_80020 1.0000 80
LMANv2_80021 1.0000 80 LMANv2_80022 1.0000 80
LMANv2_80025 1.0000 80 LMANv2_80026 1.0000 80
LMANv2_80027 1.0000 80 LMANv2_80028 1.0000 80
LMANv2_80031 1.0000 80 LMANv2_80033 1.0000 80
LMANv2_80035 1.0000 80 LMANv2_80036 1.0000 80
LMANv2_80037 1.0000 80 LMANv2_80038 1.0000 80
LMANv2_80044 1.0000 80 LMANv2_80045 1.0000 80
LMANv2_80046 1.0000 80 LMANv2_80048 1.0000 80
LMANv2_80049 1.0000 80 LMANv2_80051 1.0000 80
LMANv2_80052 1.0000 80 LMANv2_80053 1.0000 80
LMANv2_80055 1.0000 80 LMANv2_80059 1.0000 80
LMANv2_80061 1.0000 80 LMANv2_80062 1.0000 80
LMANv2_80065 1.0000 80 LMANv2_80066 1.0000 80
LMANv2_80068 1.0000 80 LMANv2_80069 1.0000 80
LMANv2_80072 1.0000 80 LMANv2_80073 1.0000 80
LMANv2_80074 1.0000 80 LMANv2_80076 1.0000 80
LMANv2_80078 1.0000 80 LMANv2_80079 1.0000 80
LMANv2_80082 1.0000 80 LMANv2_80083 1.0000 80
LMANv2_80084 1.0000 80 LMANv2_80086 1.0000 80
LMANv2_80087 1.0000 80 LMANv2_80088 1.0000 80
LMANv2_80091 1.0000 80 LMANv2_80095 1.0000 80
LMANv2_80097 1.0000 80 LMANv2_80099 1.0000 80
LMANv2_80100 1.0000 80 LMANv2_80101 1.0000 80
LMANv2_80103 1.0000 80 LMANv2_80105 1.0000 80
LMANv2_80107 1.0000 80 LMANv2_80110 1.0000 80
LMANv2_80111 1.0000 80 LMANv2_80112 1.0000 80
LMANv2_80116 1.0000 80 LMANv2_80117 1.0000 80
LMANv2_810001 1.0000 80 LMANv2_810003 1.0000 80
LMANv2_810006 1.0000 80 LMANv2_810008 1.0000 80
LMANv2_810009 1.0000 80 LMANv2_810011 1.0000 80
LMANv2_810013 1.0000 80 LMANv2_810014 1.0000 80
LMANv2_810016 1.0000 80 LMANv2_810017 1.0000 80
LMANv2_820002 1.0000 80 LMANv2_820003 1.0000 80
LMANv2_820004 1.0000 80 LMANv2_820005 1.0000 80
LMANv2_830001 1.0000 80 LMANv2_830002 1.0000 80
LMANv2_840002 1.0000 80 LMANv2_840003 1.0000 80
LMANv2_840004 1.0000 80 LMANv2_850001 1.0000 80
LMANv2_860001 1.0000 80 LMANv2_860002 1.0000 80
LMANv2_870001 1.0000 80 LMANv2_90001 1.0000 80
LMANv2_90002 1.0000 80 LMANv2_90003 1.0000 80
LMANv2_90005 1.0000 80 LMANv2_90007 1.0000 80
LMANv2_90008 1.0000 80 LMANv2_90009 1.0000 80
LMANv2_90010 1.0000 80 LMANv2_90012 1.0000 80
LMANv2_90013 1.0000 80 LMANv2_90014 1.0000 80
LMANv2_90015 1.0000 80 LMANv2_90016 1.0000 80
LMANv2_90017 1.0000 80 LMANv2_90018 1.0000 80
LMANv2_90020 1.0000 80 LMANv2_90021 1.0000 80
LMANv2_90022 1.0000 80 LMANv2_90023 1.0000 80
LMANv2_90024 1.0000 80 LMANv2_90025 1.0000 80
LMANv2_90027 1.0000 80 LMANv2_90028 1.0000 80
LMANv2_90029 1.0000 80 LMANv2_90030 1.0000 80
LMANv2_90033 1.0000 80 LMANv2_90037 1.0000 80
LMANv2_90038 1.0000 80 LMANv2_90039 1.0000 80
LMANv2_90040 1.0000 80 LMANv2_90041 1.0000 80
LMANv2_90044 1.0000 80 LMANv2_90046 1.0000 80
LMANv2_90047 1.0000 80 LMANv2_90048 1.0000 80
LMANv2_90050 1.0000 80 LMANv2_90051 1.0000 80
LMANv2_90052 1.0000 80 LMANv2_90053 1.0000 80
LMANv2_90054 1.0000 80 LMANv2_90056 1.0000 80
LMANv2_90057 1.0000 80 LMANv2_90058 1.0000 80
LMANv2_90059 1.0000 80 LMANv2_90061 1.0000 80
LMANv2_90063 1.0000 80 LMANv2_90064 1.0000 80
LMANv2_90065 1.0000 80 LMANv2_90066 1.0000 80
LMANv2_90067 1.0000 80 LMANv2_90068 1.0000 80
LMANv2_90069 1.0000 80 LMANv2_90070 1.0000 80
LMANv2_90071 1.0000 80 LMANv2_90073 1.0000 80
LMANv2_90075 1.0000 80 LMANv2_90076 1.0000 80
LMANv2_90078 1.0000 80 LMANv2_90080 1.0000 80
LMANv2_90081 1.0000 80 LMANv2_90083 1.0000 80
LMANv2_90084 1.0000 80 LMANv2_90085 1.0000 80
LMANv2_90086 1.0000 80 LMANv2_90087 1.0000 80
LMANv2_90088 1.0000 80 LMANv2_90091 1.0000 80
LMANv2_90093 1.0000 80 LMANv2_90094 1.0000 80
LMANv2_90096 1.0000 80 LMANv2_90098 1.0000 80
LMANv2_90099 1.0000 80 LMANv2_90100 1.0000 80
LMANv2_90101 1.0000 80 LMANv2_90103 1.0000 80
LMANv2_90104 1.0000 80 LMANv2_90105 1.0000 80
LMANv2_90107 1.0000 80 LMANv2_90109 1.0000 80
LMANv2_90110 1.0000 80 LMANv2_90111 1.0000 80
LMANv2_90112 1.0000 80 LMANv2_90113 1.0000 80
LMANv2_90114 1.0000 80 LMANv2_90115 1.0000 80
LMANv2_90116 1.0000 80 LMANv2_90117 1.0000 80
LMANv2_90118 1.0000 80 LMANv2_90119 1.0000 80
LMANv2_90120 1.0000 80 LMANv2_90121 1.0000 80
LMANv2_90123 1.0000 80 LMANv2_90125 1.0000 80
LMANv2_90126 1.0000 80 LMANv2_90127 1.0000 80
LMANv2_90128 1.0000 80 LMANv2_90129 1.0000 80
LMANv2_90130 1.0000 80 LMANv2_90134 1.0000 80
LMANv2_90135 1.0000 80 LMANv2_90137 1.0000 80
LMANv2_90138 1.0000 80 LMANv2_90143 1.0000 80
LMANv2_90144 1.0000 80 LMANv2_90145 1.0000 80
LMANv2_90147 1.0000 80 LMANv2_90148 1.0000 80
LMANv2_90149 1.0000 80 LMANv2_90151 1.0000 80
LMANv2_90152 1.0000 80 LMANv2_90153 1.0000 80
LMANv2_90155 1.0000 80 LMANv2_90157 1.0000 80
LMANv2_90162 1.0000 80 LMANv2_90163 1.0000 80
LMANv2_90164 1.0000 80 LMANv2_90165 1.0000 80
LMANv2_90166 1.0000 80 LMANv2_90167 1.0000 80
LMANv2_90168 1.0000 80 LMANv2_90170 1.0000 80
LMANv2_90171 1.0000 80 LMANv2_90172 1.0000 80
LMANv2_90174 1.0000 80 LMANv2_90176 1.0000 80
LMANv2_90177 1.0000 80 LMANv2_90178 1.0000 80
LMANv2_90179 1.0000 80 LMANv2_90180 1.0000 80
LMANv2_90182 1.0000 80 LMANv2_90183 1.0000 80
LMANv2_90185 1.0000 80 LMANv2_90186 1.0000 80
LMANv2_90187 1.0000 80 LMANv2_90188 1.0000 80
LMANv2_90191 1.0000 80 LMANv2_90192 1.0000 80
LMANv2_90194 1.0000 80 LMANv2_90195 1.0000 80
LMANv2_90197 1.0000 80 LMANv2_90198 1.0000 80
LMANv2_90200 1.0000 80 LMANv2_90201 1.0000 80
LMANv2_90202 1.0000 80 LMANv2_90203 1.0000 80
LMANv2_90204 1.0000 80 LMANv2_90205 1.0000 80
LMANv2_90206 1.0000 80 LMANv2_90208 1.0000 80
LMANv2_90209 1.0000 80 LMANv2_90210 1.0000 80
LMANv2_90211 1.0000 80 LMANv2_90212 1.0000 80
LMANv2_90214 1.0000 80 LMANv2_90215 1.0000 80
LMANv2_90216 1.0000 80 LMANv2_90217 1.0000 80
LMANv2_90218 1.0000 80 LMANv2_90220 1.0000 80
LMANv2_90221 1.0000 80 LMANv2_90222 1.0000 80
LMANv2_90224 1.0000 80 LMANv2_misc_RNA_1 1.0000 80
LMANv2_misc_RNA_3 1.0000 80 LMANv2_misc_RNA_5 1.0000 80
LMANv2_tRNA10 1.0000 80 LMANv2_tRNA11 1.0000 80
LMANv2_tRNA12 1.0000 80 LMANv2_tRNA13 1.0000 80
LMANv2_tRNA14 1.0000 80 LMANv2_tRNA15 1.0000 80
LMANv2_tRNA16 1.0000 80 LMANv2_tRNA17 1.0000 80
LMANv2_tRNA18 1.0000 80 LMANv2_tRNA19 1.0000 80
LMANv2_tRNA2 1.0000 80 LMANv2_tRNA20 1.0000 80
LMANv2_tRNA21 1.0000 80 LMANv2_tRNA23 1.0000 80
LMANv2_tRNA24 1.0000 80 LMANv2_tRNA25 1.0000 80
LMANv2_tRNA27 1.0000 80 LMANv2_tRNA28 1.0000 80
LMANv2_tRNA29 1.0000 80 LMANv2_tRNA3 1.0000 80
LMANv2_tRNA31 1.0000 80 LMANv2_tRNA32 1.0000 80
LMANv2_tRNA33 1.0000 80 LMANv2_tRNA34 1.0000 80
LMANv2_tRNA35 1.0000 80 LMANv2_tRNA36 1.0000 80
LMANv2_tRNA37 1.0000 80 LMANv2_tRNA4 1.0000 80
LMANv2_tRNA5 1.0000 80 LMANv2_tRNA6 1.0000 80
LMANv2_tRNA7 1.0000 80 LMANv2_tRNA8 1.0000 80
LMANv2_tRNA9 1.0000 80
********************************************************************************
********************************************************************************
COMMAND LINE SUMMARY
********************************************************************************
This information can also be useful in the event you wish to report a
problem with the MEME software.
command: meme /pasteur/homes/azhukova/projects/tss/tss/tables/fasta_80nt_30_primary.fasta -o /pasteur/homes/azhukova/projects/tss/tss/tables/30_motifs -dna -maxsize 300000 -mod zoops -minsites 2 -nmotifs 3 -minw 5
model: mod= zoops nmotifs= 3 evt= inf
object function= E-value of product of p-values
width: minw= 5 maxw= 50 minic= 0.00
width: wg= 11 ws= 1 endgaps= yes
nsites: minsites= 2 maxsites= 2865 wnsites= 0.8
theta: prob= 1 spmap= uni spfuzz= 0.5
global: substring= yes branching= no wbranch= no
em: prior= dirichlet b= 0.01 maxiter= 50
distance= 1e-05
data: n= 229200 N= 2865
strands: +
sample: seed= 0 seqfrac= 1
Letter frequencies in dataset:
A 0.345 C 0.154 G 0.164 T 0.337
Background letter frequencies (from dataset with add-one prior applied):
A 0.345 C 0.154 G 0.164 T 0.337
********************************************************************************
********************************************************************************
MOTIF 1 MEME	width = 11 sites = 667 llr = 4869 E-value = 2.7e-138
********************************************************************************
--------------------------------------------------------------------------------
	Motif 1 Description
--------------------------------------------------------------------------------
Simplified A ::::359a8a6
pos.-specific C 2:342::::::
probability G ::::241:2:2
matrix T 8a7631::::2
bits 2.7
2.4
2.2
1.9
Relative 1.6 * * *
Entropy 1.4 * * *
(10.5 bits) 1.1 *** ****
0.8 **** ****
0.5 **** *****
0.3 **** ******
0.0 -----------
Multilevel TTTTAAAAAAA
consensus CCTG
sequence C
--------------------------------------------------------------------------------
--------------------------------------------------------------------------------
	Motif 1 sites sorted by position p-value
--------------------------------------------------------------------------------
Sequence name Start P-value Site
------------- ----- --------- -----------
LMANv2_620013 53 7.28e-07 CGGCTTGTAT TTTCCGAAAAA TAAGTCGCCT
LMANv2_290064 46 7.28e-07 GATAAAATTC TTTCCGAAAAA ATTGAACTCC
LMANv2_240071 63 7.28e-07 TACACTTTCG TTTCCGAAAAA TGGGGCC
LMANv2_240070 63 7.28e-07 TACACTTTCG TTTCCGAAAAA TGGGGCC
LMANv2_210004 62 7.28e-07 CCGATTTCAA TTTCCGAAAAA TCTTCCGC
LMANv2_90109 45 3.43e-06 TTTATTTTGG TTTCGGAAAAA AACACAACAA
LMANv2_90061 45 3.43e-06 AATTCCTTCT TTTTCGAAAAA ACCTCTAGAT
LMANv2_60015 53 3.43e-06 GTAATTAACT TTTTCGAAAAA CCTGCAGATA
LMANv2_360020 11 3.43e-06 TCCGGATATT TTTTCGAAAAA ATTAAAAAAG
LMANv2_300030 56 3.43e-06 TTCGCAAATG TTTTCGAAAAA GTTTTATCAA
LMANv2_230008 25 3.43e-06 TTTTTTATAA TTTCGGAAAAA AAATTTATTT
LMANv2_200007 58 3.43e-06 GATTTATTCC TTTTCGAAAAA TTAACTGCAA
LMANv2_240111 43 4.51e-06 TTGGTGAATC TTCTCGAAAAA AATTTGGTCT
LMANv2_150107 33 4.51e-06 TCTCTCAAAC TTCTCGAAAAA GGAAGAAAGT
LMANv2_80072 27 1.10e-05 ACATCATCTA TTTCCAAAAAA GAAATTGATT
LMANv2_70044 66 1.10e-05 TTTGCACTTT TTTCTGAAAAA TTGA
LMANv2_590030 32 1.10e-05 GCGGAAGAAA TTTCCAAAAAA CTTTCTTGTC
LMANv2_560018 21 1.10e-05 ATCAAAAAGA TTTTGGAAAAA CTAGGTTACA
LMANv2_370097 17 1.10e-05 GAGAAGGTTT TTTTGGAAAAA GCAATAAAAG
LMANv2_360009 32 1.10e-05 TATCTTGAGC TTTTGGAAAAA TCCTTACGTA
LMANv2_280080 64 1.10e-05 ATCCAAAGCA TTTCCAAAAAA CTGGGA
LMANv2_240053 31 1.10e-05 TTTAATGATC TTTCCAAAAAA TGCTTGTAAA
LMANv2_170065 45 1.10e-05 TGTTAAATTG TTTTGGAAAAA CAAAAGAAAA
LMANv2_150046 7 1.10e-05 CACATT TTTCTGAAAAA GGGCTGAGGA
LMANv2_150033 32 1.10e-05 TCCCAACTTT TTTCAGAAAAA CGAATTCATT
LMANv2_10004 34 1.10e-05 ACTTCCGTAT TTTCTGAAAAA AAAATATTCT
LMANv2_100009 15 1.10e-05 GATAGAAATT TTTCAGAAAAA ACTTCTGCGA
LMANv2_60139 70 1.42e-05 AGTTGGGTGT TTCTGGAAAAA
LMANv2_580012 56 1.42e-05 CTTTCAAACC TTCCTGAAAAA TCTAAACTAG
LMANv2_580011 56 1.42e-05 CTTTCAAACC TTCCTGAAAAA TCTAAACTAG
LMANv2_410046 30 1.42e-05 CCAATCATCT TTCCTGAAAAA AGAGATTGCG
LMANv2_410006 32 1.42e-05 CCTAATGATT TTCCCAAAAAA ACCGATGGGA
LMANv2_380010 13 1.42e-05 TCTAATTCGG TTCTGGAAAAA TCTTTCTCAT
LMANv2_370004 46 1.42e-05 ACAAAAAGAA TTCTGGAAAAA ACGTTCCAAT
LMANv2_320058 33 1.42e-05 CATACTCTCT TTCCTGAAAAA ATCTCGCCTG
LMANv2_260061 11 1.42e-05 ACGGATGCCT TTCCCAAAAAA GATATATGCC
LMANv2_240169 2 1.42e-05 G TTCCCAAAAAA CTACAGTCCG
LMANv2_240134 11 1.42e-05 CTTTTAATCC TTCCAGAAAAA TCGGATCCTC
LMANv2_150073 21 1.42e-05 GACCAGGAGA TTCCCAAAAAA TATTTGCTCG
LMANv2_120030 49 1.42e-05 GTTTTTTTGT TTCCAGAAAAA ACTCTTCCTT
LMANv2_90110 47 2.71e-05 TTAAAAGTGG TTTCGAAAAAA CAAATATCAA
LMANv2_810014 13 2.71e-05 GTATCGGTGA TTTTTGAAAAA CCGATAGAAT
LMANv2_80079 34 2.71e-05 AGATTAAAAA TTTTCAAAAAA TAATCAAGTT
LMANv2_670024 32 2.71e-05 AATTAAATCT TTTTCAAAAAA TTCTTCAGAG
LMANv2_60122 70 2.71e-05 TAGTAGAATT TTTTTGAAAAA
LMANv2_60119 19 2.71e-05 CAGGTCGTTC TTTCCGAAGAA CAGATTGAAC
LMANv2_60069 61 2.71e-05 ATAATGTTGT TTTTAGAAAAA CGTTATGCC
LMANv2_590074 16 2.71e-05 ATGTTGACTC TTTTAGAAAAA CAAAGTGGAA
LMANv2_590060 31 2.71e-05 TAATTCGGCT TTTTCAAAAAA ACTCCTTTCA
LMANv2_590059 23 2.71e-05 GAAAGGAGTT TTTTTGAAAAA GCCGAATTAC
LMANv2_500052 34 2.71e-05 TCTAAATTCC TTTCGAAAAAA ACTTGATTTC
LMANv2_490010 25 2.71e-05 AATCTAAACA TTTTAGAAAAA TGATTTTGCA
LMANv2_490009 25 2.71e-05 AATCTAAACA TTTTAGAAAAA TGATTTTGCA
LMANv2_480019 55 2.71e-05 TGACACCCTG TTTTCAAAAAA ATAGCCTTCG
LMANv2_470041 29 2.71e-05 AATAAATCGA TTTTTGAAAAA GTGATTGTCC
LMANv2_470019 34 2.71e-05 TGCTCTAGGT TTTTAGAAAAA CCATTGATTT
LMANv2_460015 50 2.71e-05 CATAACCAGT TTTTAGAAAAA AAATATGTTA
LMANv2_40015 49 2.71e-05 TACAAAAGAG TTTTTGAAAAA TTAATTCCGT
LMANv2_360012 29 2.71e-05 TATATTAGAG TTTTTGAAAAA TGAATTCTCT
LMANv2_340049 13 2.71e-05 GCACGACTGC TTTTCAAAAAA AGTCTAGAAA
LMANv2_330129 52 2.71e-05 CTTTCTAGAA TTTTTGAAAAA GAAATCAAAA
LMANv2_330086 54 2.71e-05 CCTTGCCTGT TTTTTGAAAAA TCAAGATCTA
LMANv2_310024 14 2.71e-05 TTGAAATAAT TTTTCAAAAAA GAAGATATAA
LMANv2_310004 24 2.71e-05 GGCTTTCGTA TTTCCGAAGAA AAAGAAATTA
LMANv2_290083 21 2.71e-05 ATCACATTTT TTTTAGAAAAA GGAACCATGG
LMANv2_280084 24 2.71e-05 TATGGAATTT TTTTTGAAAAA ATCGATTTTC
LMANv2_280011 67 2.71e-05 GCAAAGTCGG TTTTAGAAAAA GCA
LMANv2_240060 61 2.71e-05 ATTCGTGAAT TTTTAGAAAAA AATTCAATA
LMANv2_230034 10 2.71e-05 AGATCGAAC TTTTAGAAAAA TCAAAAAAGA
LMANv2_220048 32 2.71e-05 AGTCATTTGT TTTTTGAAAAA GAATTGCAAA
LMANv2_20037 27 2.71e-05 CAAATTATAA TTTTCAAAAAA TAAAAAACGG
LMANv2_20029 23 2.71e-05 AAATCAATCA TTTCGAAAAAA TCTATAGAAT
LMANv2_200021 61 2.71e-05 CTTTTAAGGA TTTTAGAAAAA TCTTTAACC
LMANv2_100116 45 2.71e-05 GAAAATTCTC TTTTCAAAAAA AATGAGACAT
LMANv2_100092 54 2.71e-05 TATCGATTCG TTTTTGAAAAA CCATTTTTCA
LMANv2_100048 56 2.71e-05 CGGAAAAAAT TTTTTGAAAAA AAGGTCTTAT
LMANv2_100010 53 2.71e-05 AGCGCTCGAA TTTTAGAAAAA CAAGCCGAAG
LMANv2_90162 61 3.40e-05 ACATCATCAC TTCCGAAAAAA TTCATAATT
LMANv2_90143 12 3.40e-05 AAAATTTATA TTCTAGAAAAA AAGATCTAAA
LMANv2_670010 10 3.40e-05 ACCAGATTC TTCTTGAAAAA GAAGAATTTC
LMANv2_60106 30 3.40e-05 TTTCCATTCT TTCTTGAAAAA AGGAATGGAA
LMANv2_500074 44 3.40e-05 CTTTCGATTG TTCTTGAAAAA CAAATTACGA
LMANv2_490051 37 3.40e-05 TTAAATCGAA TTCTAGAAAAA ATTCTCAAGT
LMANv2_370089 57 3.40e-05 TCCTAATTCC TTCTCAAAAAA TCGTTTTCTT
LMANv2_370088 57 3.40e-05 TCCTAATTCC TTCTCAAAAAA TCGTTTTCTT
LMANv2_340023 19 3.40e-05 CTTTCGATTA CTCCCGAAAAA ACTTCCTGGA
LMANv2_200006 19 3.40e-05 TGCAGTTAAT TTTTCGAAAAG GAATAAATCA
LMANv2_120048 62 3.40e-05 AGGATTCGAT TTCTCAAAAAA TTAGAGAC
LMANv2_100100 14 3.40e-05 TCGATCCGTA TTCCGAAAAAA AATCCAAAAA
LMANv2_90177 23 4.71e-05 AAGGAGTTTT TTTCTAAAAAA AAGTATATTG
LMANv2_670060 44 4.71e-05 GAGAAAGCAA TTCTCGAAAAG AATTCGATCG
LMANv2_660061 48 4.71e-05 TTCTTCTGAT TTTCAAAAAAA TCTTTCTACG
LMANv2_620025 23 4.71e-05 AAAAAGGAAC TTTCTAAAAAA GGAAATTATT
LMANv2_60123 2 4.71e-05 T TTTCAAAAAAA TTCTACTACC
LMANv2_60025 32 4.71e-05 AATTTCCTCG TTTCTAAAAAA GTTGTGTTTC
LMANv2_590006 27 4.71e-05 TCATTCAGTA TTCCGGAAAAG AACTTAAGGA
LMANv2_540018 31 4.71e-05 ATTTTACGTT TTTCTAAAAAA TTCTTGCGAG
LMANv2_530025 24 4.71e-05 TTCATTTTAT TTTCAAAAAAA CATAATTTTG
LMANv2_490053 4 4.71e-05 AAA TTTCAAAAAAA GTGGATTTTA
LMANv2_490020 61 4.71e-05 AAACCTGAGT TTTTGAAAAAA ATTGAAATC
LMANv2_480011 29 4.71e-05 GGCATTGTAT TTTCGGAAGAA AATGCGAAGA
LMANv2_440039 27 4.71e-05 CGGCGACCTA TTTTGAAAAAA AAGGAATTCC
LMANv2_430012 32 4.71e-05 CTCAAAAGCA TTTTGAAAAAA AGGGTTTATT
LMANv2_430003 59 4.71e-05 ATTTCAGTAT CTTCGGAAAAA AATGTAGAAT
LMANv2_410055 46 4.71e-05 TTTTTTGTTT TTTCTAAAAAA GAGGTTGGGA
LMANv2_370127 27 4.71e-05 TTTTCAATTC TTTCTAAAAAA ATAGAACTTT
LMANv2_350026 63 4.71e-05 ACGAACAATC CTTCGGAAAAA TTAGAAT
LMANv2_330053 37 4.71e-05 ATTCTAACTT TTTCTAAAAAA TGAATCATGA
LMANv2_330033 28 4.71e-05 TATAAAGAAA TTTCTAAAAAA TTAAACTTGA
LMANv2_320033 45 4.71e-05 TATTTTTCGA TTTCTAAAAAA CTTCCTACAT
LMANv2_290072 34 4.71e-05 GAGGTAGTAT TTTTGAAAAAA TATTGGATCA
LMANv2_260051 46 4.71e-05 AATACAATGA TTTCTAAAAAA GTGGTTTGAT
LMANv2_220038 31 4.71e-05 TTTAATTCCC TTTCTAAAAAA TTGTTTTCTC
LMANv2_200041 57 4.71e-05 TGACCCTAGC TTTCTAAAAAA ATGATATAGA
LMANv2_190049 49 4.71e-05 AACTCCAGAA TTTCTAAAAAA ATTAAAAGAA
LMANv2_170095 49 4.71e-05 AAACTACTTG TTTCAAAAAAA GAATTGTTCT
LMANv2_170055 9 4.71e-05 TCTAATAA TTTCAAAAAAA ACTTTAGAAT
LMANv2_170046 47 4.71e-05 CGATTTATTC TTTCTAAAAAA AGTGTAATTT
LMANv2_160007 52 4.71e-05 TAAAAATATC TTTCAAAAAAA GTACAAATGA
LMANv2_160005 20 4.71e-05 TCTTTGGAGT TTTTGAAAAAA AAGAGTTCTT
LMANv2_150084 65 4.71e-05 ACGGCCGGAA TTTCGGAAGAA ACATG
LMANv2_150071 23 4.71e-05 AGAATAAATT TTTCTAAAAAA ATTGAAAAGA
LMANv2_130051 52 4.71e-05 TACTTGATCC TTTCTAAAAAA ATCTATAATC
LMANv2_100129 7 4.71e-05 CCTCTA TTCCGGAAAAG AAAAGATCCC
LMANv2_840002 33 5.59e-05 AGGAAGGGTA TTCTGAAAAAA ACTTGACCTC
LMANv2_660039 55 5.59e-05 ATTTCAATCT TTCCTAAAAAA GCACAAACTA
LMANv2_650011 30 5.59e-05 AAAGGCGATT CTCTCGAAAAA AAATCTTTCC
LMANv2_60136 60 5.59e-05 CAGAGAATGA TTCCTAAAAAA TCATTGAGCC
LMANv2_60067 63 5.59e-05 GAGACTGGAG TTTCTGAAAAG TGATTTC
LMANv2_540015 13 5.59e-05 ATCTAGAATC TTCCAAAAAAA CAATTTTTTA
LMANv2_450004 11 5.59e-05 CAGATTCTGT TTTCAGAAAAG GTTTTCCTAA
LMANv2_310018 32 5.59e-05 TATATAGAAA CTCCGGAAAAA AACTAGGCGC
LMANv2_280065 27 5.59e-05 ATTTGTTACA TTCTGAAAAAA AGAAAATTGA
LMANv2_200050 26 5.59e-05 AAGATTTGAA TTTCTGAAAAG TTATTTTTCT
LMANv2_200032 22 5.59e-05 TTGTATCAAA CTCCGGAAAAA AATATTTTCG
LMANv2_160023 53 5.59e-05 TCTATAAAAA TTCCAAAAAAA GGACCGATAA
LMANv2_10024 10 5.59e-05 TTAGAGAGT TTTCTGAAAAG TCCCTCCACT
LMANv2_100054 53 5.59e-05 AGATCTATGA TTCTGAAAAAA ATTAGAATCT
LMANv2_80053 54 7.89e-05 TTGATCGGAG TTCCAGAAAAG GGTCAGGATA
LMANv2_80005 30 7.89e-05 ATTTCAAACC TTTTTAAAAAA ATAGAATGAC
LMANv2_790002 36 7.89e-05 AGAGATTCAT TTTTTAAAAAA CTTGACTGAG
LMANv2_70060 29 7.89e-05 TACCCGAAAT TTTTTAAAAAA GAAAGTCGCG
LMANv2_70019 19 7.89e-05 GATTTGTCCA TTTTAAAAAAA ATCGTCTCAA
LMANv2_670028 58 7.89e-05 GCTCCTTATC TTTTGGAAGAA GATTCTGAAA
LMANv2_650042 25 7.89e-05 AAAAACAGGA TTTTAAAAAAA AGATATTTAG
LMANv2_650021 60 7.89e-05 ACAAAAGATA CTTCCAAAAAA TACTAGTTCT
LMANv2_60023 27 7.89e-05 GATATGATCG TTTTTAAAAAA CGAATTCAAT
LMANv2_500058 29 7.89e-05 GATCCTTTAG TTTTTAAAAAA GTTTTGCATA
LMANv2_490047 3 7.89e-05 CA TTTTTAAAAAA GTCGCGTTGC
LMANv2_490046 3 7.89e-05 CA TTTTTAAAAAA GTCGCGTTGC
LMANv2_490008 46 7.89e-05 GAAATTCAAT TTCCAGAAAAG GTTTACGAAT
LMANv2_470020 28 7.89e-05 GAGAAATAAA TTTTTAAAAAA TAGATTTTGG
LMANv2_450023 3 7.89e-05 TA TTTTAAAAAAA TTGTAAATTT
LMANv2_430019 5 7.89e-05 GCGA CTTTGGAAAAA TCAACTGTGA
LMANv2_410045 3 7.89e-05 TA TTTTAAAAAAA AGTAAAAAAC
LMANv2_380018 32 7.89e-05 GATTGCTAAT TTTTTAAAAAA ATGCTGGAAC
LMANv2_370098 8 7.89e-05 AACAAAG TTTTAAAAAAA GATCGAGTTT
LMANv2_370095 16 7.89e-05 AACAAACTGA TTTTAAAAAAA TAGGAATTCT
LMANv2_350032 70 7.89e-05 CTAAGTGTTT TTTTTAAAAAA
LMANv2_340029 65 7.89e-05 TCTTCATTTC TTTCCGAAAAT TAAGT
LMANv2_330021 19 7.89e-05 TTTCAGAAAA CTTTGGAAAAA AATTTCCAAA
LMANv2_320030 50 7.89e-05 ATGTCTTGAA TTCCTGAAAAG TGGGTGAAAA
LMANv2_290058 45 7.89e-05 AAGCGGCAGA TTCTGGAAAAG AAAATATTTA
LMANv2_280004 38 7.89e-05 AAATCCAGTC TTTCCGAAAAT CTTTGTCTGG
LMANv2_280003 38 7.89e-05 AAATCCAGTC TTTCCGAAAAT CTTTGTCTGG
LMANv2_260045 5 7.89e-05 ACCC TTTTAAAAAAA TTCACGAAAT
LMANv2_240135 42 7.89e-05 TTAATTCTTG CTTCCAAAAAA GAAACTACAG
LMANv2_240024 25 7.89e-05 AAGCAATCTA TTCTGGAAAAG CATTGGGGCT
LMANv2_240012 33 7.89e-05 TATAGTAGGT TTTTAAAAAAA ACAGATGCAG
LMANv2_220032 46 7.89e-05 AGAAATTTTC TTCCAGAAAAG AGCTAAAATT
LMANv2_200014 30 7.89e-05 CGAATTTCCT TTTTTAAAAAA GAAAAACCTT
LMANv2_170117 57 7.89e-05 GGAATCGGTC TTTTAAAAAAA GACTTTCTCC
LMANv2_170068 50 7.89e-05 AGAATTCTTG TTTTAAAAAAA GGATAATTCT
LMANv2_170009 6 7.89e-05 CCGAG TTTCAGAAGAA TGTAAATCGG
LMANv2_170008 6 7.89e-05 CCGAG TTTCAGAAGAA TGTAAATCGG
LMANv2_160071 65 7.89e-05 ATCCGTTTTT TTTCCGAAAAT GAAAG
LMANv2_150067 57 7.89e-05 TATGCTTAAT CTTCAGAAAAA AATTACCGAT
LMANv2_150005 31 7.89e-05 AGGCAAGAAG TTTTTAAAAAA TCGTTTGATT
LMANv2_130042 27 7.89e-05 ATGCGGAAAA TTTCCAAAGAA TCGTTCACGG
LMANv2_130004 46 7.89e-05 TGTCCGATTC TTCTGGAAAAG TAGAAGTAAA
LMANv2_120070 63 7.89e-05 AATCCCGAAC TTTTTAAAAAA TATTCAC
LMANv2_120006 32 7.89e-05 TTTAAGATGT TTTTTAAAAAA AAGTACATCG
LMANv2_100031 21 7.89e-05 GATTGATCTT TTTTTAAAAAA ATACAAGAAA
LMANv2_10003 10 7.89e-05 TCTCTGACA TTTTAAAAAAA CTTCTAAAAA
LMANv2_100029 17 7.89e-05 AATTTTTAGA TTTTTAAAAAA TTCTTAAAAA
LMANv2_100028 17 7.89e-05 AATTTTTAGA TTTTTAAAAAA TTCTTAAAAA
LMANv2_90216 32 9.51e-05 GGAAGGGTTC TTCTAAAAAAA GGCGGGTTTG
LMANv2_90128 40 9.51e-05 TGTTTCGATT TTTTCAAAAAG ATTCAAAAAA
LMANv2_80026 70 9.51e-05 TGTCAGATGG TTCTGGAAGAA
LMANv2_70075 68 9.51e-05 AACCTTAATT TTTTAGAAAAG AG
LMANv2_70035 63 9.51e-05 AAAAAGACAA TTCCCGAAAAT GCTGTAT
LMANv2_650035 32 9.51e-05 TTCCTGAATT CTCCAGAAAAA ACAGATTTTC
LMANv2_60101 46 9.51e-05 GAATTAGAAC TTCTTAAAAAA GAAGCAGAAA
LMANv2_60084 26 9.51e-05 TGCGTAGGAG TTCCCGAAAAT CGAAAAGAAT
LMANv2_60035 8 9.51e-05 ACATAAT TTTTCAAAAAG TTAATTTCTT
LMANv2_590037 36 9.51e-05 GAATTGAATC TTCTAAAAAAA TACACGATCT
LMANv2_470101 16 9.51e-05 AACCGGAAAC TTCTAAAAAAA AAGATAAACT
LMANv2_450017 46 9.51e-05 CTCTTTTATG TTTCCGGAAAA TCTAGAAGAT
LMANv2_440002 2 9.51e-05 T TTCCCAAAGAA ATCGGAAAAC
LMANv2_410037 32 9.51e-05 TAAAAAGTTA TTCTTAAAAAA TTCTTGCGTA
LMANv2_380016 70 9.51e-05 AACTAATCAT CTCTGGAAAAA
LMANv2_370106 53 9.51e-05 AGAGTCGTTT TTTTTGAAAAG GGCAATTATC
LMANv2_370015 31 9.51e-05 GGTTGGTCCA CTCCCAAAAAA GTTCGCCTTA
LMANv2_350041 34 9.51e-05 TCAGAATCTA TTTTAGAAAAG ATATACATTG
LMANv2_340079 31 9.51e-05 AGGTAAGTAG TTCTTAAAAAA TTTTGTTTAC
LMANv2_340040 9 9.51e-05 GGAGGAAC TTCTAAAAAAA GACAGGAAGA
LMANv2_330111 39 9.51e-05 AAATGGCGAC TTTCGAAAAAG AAGAATTATA
LMANv2_290054 22 9.51e-05 AACAAAAAGA TTCTAAAAAAA TTCTAAACTT
LMANv2_280014 32 9.51e-05 CTATTTCATA TTCTAAAAAAA TGATTGCAAT
LMANv2_240168 48 9.51e-05 GAGAACGACT TTCTTAAAAAA TCTGTTCGAA
LMANv2_220051 23 9.51e-05 TGATTCATTC TTCTAAAAAAA GTTGGAATCT
LMANv2_150098 45 9.51e-05 GAAAAATGAT TTCCCAAAGAA CATAAGATTT
LMANv2_130044 29 9.51e-05 ATCATAAGAA TTTTAGAAAAG AATTAGATTA
LMANv2_10039 30 9.51e-05 TTCAAGCCGC TTTTCAAAAAG GGATTTTGGA
LMANv2_90096 56 1.12e-04 TTGCGTAATC TTTTAGAAGAA TCTATTTTGA
LMANv2_470060 30 1.12e-04 GAAAAAAGCG CTTTAGAAAAA ATTCTTGCAG
LMANv2_470009 50 1.12e-04 TTTTTGTTTT CTTTCAAAAAA TTTTTTCTAT
LMANv2_440003 29 1.12e-04 CAATTTTCAT CTTTAGAAAAA GAAAGAATTC
LMANv2_370039 28 1.12e-04 ATTCATAAAA TTTTTGAAGAA ATTCCGGGAG
LMANv2_370022 31 1.12e-04 CACGGACTCC TTCCCGGAAAA TTCTTTACAA
LMANv2_320066 3 1.12e-04 CC TTTTCAAAGAA AGGAATCCAC
LMANv2_310015 52 1.12e-04 CTTCCTTGCC TTTTTGAAGAA ACGTGAAATT
LMANv2_30010 60 1.12e-04 TTCGGAATCG CTTTAGAAAAA ATAATAGCAC
LMANv2_240078 58 1.12e-04 AAGCTTTAAT TTTTCAAAGAA AAGGAGAATG
LMANv2_230044 46 1.12e-04 CTCAAACTTT TTCTCAAAAAG AAAATTTTTC
LMANv2_190052 35 1.12e-04 CGAAAAGAAA CTTTTGAAAAA CGACGTTATC
LMANv2_100084 54 1.12e-04 ATACTGTCTT TTCTAGAAAAG TCTGAGAGGA
LMANv2_100066 69 1.12e-04 TGTAGGCTAT CTTTTGAAAAA T
LMANv2_730002 36 1.25e-04 ATCAAAACTA TTCCGAAAGAA ATTGAAAAAC
LMANv2_70033 44 1.25e-04 TTCCCAAATT TTCTCAAAGAA TTTAATATGT
LMANv2_660012 7 1.25e-04 TTGTAG TTTTGAAAAAG ATTCTAAAAA
LMANv2_50037 52 1.25e-04 AATTGTTGAC TTTTGAAAAAG ATATCCGATA
LMANv2_500026 27 1.25e-04 TTTCCGGATG TTCCGGAAAAT GTTTCCAATT
LMANv2_480015 13 1.25e-04 TTTTTAAAGA TTTTGAAAAAG ACTATAAACT
LMANv2_430029 61 1.25e-04 CTTCAACCTG TTCCGGAAAAT CTGGATCGC
LMANv2_350039 32 1.25e-04 GAATCGCTTA TTTTGAAAAAG TTCTTTCTTT
LMANv2_340008 29 1.25e-04 CCATAAAAAG TTTCAAAAAAG GCAACGTTTG
LMANv2_330036 45 1.25e-04 GATAAAATGA CTCTTGAAAAA TTTACTATCT
LMANv2_300016 52 1.25e-04 TTTAACGACG TTTCTAAAAAG AATTTCACGA
LMANv2_240104 56 1.25e-04 AAAATCAATT CTCCCGAAGAA GTGGTTAGTA
LMANv2_240042 39 1.25e-04 TTAGAGATTA TTTCAAAAAAG GAAACAGAAT
LMANv2_180038 22 1.25e-04 GAAAAAACAG TTTCAAAAAAG AAAAAAGATG
LMANv2_130033 24 1.25e-04 TATAAAAGTT CTCTCAAAAAA AAATTAAGAT
LMANv2_760006 45 1.45e-04 CAAAAAGAAC TTTCAAAAGAA AGGATTTGTT
LMANv2_750003 26 1.45e-04 CAAAACACGG TTTTGAAAGAA AAGAACTGAT
LMANv2_70071 61 1.45e-04 AAAATTTCAT TTTCAAAAGAA TTTGGCTGT
LMANv2_70029 22 1.45e-04 AGACCTTTTT CTTCAAAAAAA ATCCTTTTTT
LMANv2_660017 25 1.45e-04 TTATTAAAAA TTTCTAAAGAA TGATCGCGTA
LMANv2_620020 55 1.45e-04 CTGAGGATAA TTCCGGAAGAG TTCGATACTA
LMANv2_60079 32 1.45e-04 AAAGCTTTCT CTTCAAAAAAA TCTATTCTGG
LMANv2_60048 60 1.45e-04 GATTTGAGGG TTTCTAAAGAA TGTAACCGGT
LMANv2_530016 62 1.45e-04 TATATAATAA TTTCAGAAAAT TTTTAACC
LMANv2_510012 60 1.45e-04 AGATTCGTTC TTTTGGAAAAT CTGGTTTCTT
LMANv2_510009 34 1.45e-04 GAAATGCTAC CTTCTAAAAAA GTATAGACGA
LMANv2_490002 63 1.45e-04 AGTTCCCACA TTTTGAAAGAA TATCCAT
LMANv2_470026 46 1.45e-04 AAGGATCGGA TTTCCAAAAAT CCAGACTTCG
LMANv2_470016 2 1.45e-04 G TTTCCAAAAAT AATCCTTTGG
LMANv2_460006 30 1.45e-04 GCAAACTCAA TTTCTAAAGAA ATCATTGCTT
LMANv2_430016 61 1.45e-04 AAAAAAGCGA CTCTCGAAAAG AACCTGCTT
LMANv2_410014 41 1.45e-04 AATCAATTTC CTTCGGAAGAA AAAGAAAGAA
LMANv2_370115 16 1.45e-04 ATTTAAAATT CTTCTAAAAAA GAATCAAAAG
LMANv2_370105 30 1.45e-04 GTTACTGGGG TTTTGAAAGAA AACGGTATTA
LMANv2_370104 30 1.45e-04 GTTACTGGGG TTTTGAAAGAA AACGGTATTA
LMANv2_340037 35 1.45e-04 ACAGATTAAA CTTTGAAAAAA ATTTACGAAT
LMANv2_330133 33 1.45e-04 AAACAAATTA CTTTGAAAAAA GTTTGTATTC
LMANv2_330104 31 1.45e-04 TGAATGTCAA TTCTGAAAAAG GAGATTGACG
LMANv2_330058 55 1.45e-04 GTGGTTCGAT TTTTGGAAAAT AAGAAATTGA
LMANv2_240092 15 1.45e-04 CTTCCTTAGA TTCTCGGAAAA GTTTCTACTT
LMANv2_210021 52 1.45e-04 ACTTGAATTT TTTCCAAAAAT TAGGTCTAAT
LMANv2_20056 29 1.45e-04 AATTAATTTT TTTCCAAAAAT TTATACAATA
LMANv2_200020 28 1.45e-04 CAAAATAAAA TTCCAAAAAAG ACAAATACTT
LMANv2_190063 11 1.45e-04 CCACAGGAAC TTTCAGAAAAT CAAAAGATTC
LMANv2_160003 46 1.45e-04 GATGAAAATG TTTCAAAAGAA GAAGAAGTTT
LMANv2_150110 24 1.45e-04 CTAGAATTTA CTTCGGAAGAA CAAGAAAGAG
LMANv2_150097 33 1.45e-04 TTCAATTTCT CTTCAAAAAAA GTCTTTCTCT
LMANv2_130020 28 1.45e-04 ACAAGCATGA TTTCCAAAAAT CGGAATGCTT
LMANv2_10030 11 1.45e-04 CCGTTTAAAG TTTTGAAAGAA ACCGCAAGAA
LMANv2_90183 60 1.66e-04 CTTACGTCCT TTTTTAAAAAG AAGTATAATT
LMANv2_90178 2 1.66e-04 G CTCTCGAAGAA GAATTCGGAA
LMANv2_90024 12 1.66e-04 TCAAATTCAA TTTTTAAAAAG ATTAAAGTAA
LMANv2_90022 31 1.66e-04 TTAGAAATTC TTTCCAAAGAG TTTCTTGCTA
LMANv2_90008 19 1.66e-04 AAAAAAGTAG CTCCTAAAAAA ACAGCGAGTA
LMANv2_80006 33 1.66e-04 TCATTCTATT TTTTTAAAAAG GTTTGAAATC
LMANv2_660080 51 1.66e-04 TAATCTTTCC TTTTAAAAAAG AAATAGCTTC
LMANv2_60110 53 1.66e-04 GATTTGACAT TTCTGAAAGAA TCAATAGACA
LMANv2_60107 45 1.66e-04 TTTGTAGAGG TTCCCAAAAAT TACAACTTGT
LMANv2_460016 27 1.66e-04 GAACTTCTAT TTTCAGAAGAG AAAATGCTTT
LMANv2_450018 63 1.66e-04 CAGTCGTTCC TTTTAAAAAAG ATGTATA
LMANv2_370124 16 1.66e-04 ATATTAAAAA TTCCTAAAGAA TGATCGTGTA
LMANv2_360003 44 1.66e-04 GTATTTTTGA TTCCCGAAAAC CGTGTGGCAC
LMANv2_340078 45 1.66e-04 CCATTTTTAA TTCCCAAAAAT ACGTAACAGA
LMANv2_330016 31 1.66e-04 CTATGATGGT TTTTTAAAAAG AGTTATTGAA
LMANv2_280073 63 1.66e-04 ATTCCAAGGA TTCCAAAAGAA TGGCGAG
LMANv2_240065 4 1.66e-04 TTG TTTTTAAAAAG TATTTCTTTC
LMANv2_230046 48 1.66e-04 GATTTATTTC TTTTAAAAAAG AAAAGATCTG
LMANv2_170142 62 1.66e-04 AGCCCAGGGT CTCTGAAAAAA ATGTTGAA
LMANv2_150027 16 1.66e-04 TTTGAGCGTT TTTTGGGAAAA ATTGAAAAAA
LMANv2_140014 17 1.66e-04 ATCATACGAT CTCCGGAAGAA ACAAAACCGG
LMANv2_100113 63 1.66e-04 TCCCTATGGT TTTCAGGAAAA CTATTCC
LMANv2_100078 47 1.66e-04 ACAAATTCAC TTTTAAAAAAG ATTTCCTTTC
LMANv2_misc_RNA_5 59 2.01e-04 TTTGTTTAGG CTTTTAAAAAA TAGTTAAAAT
LMANv2_90224 19 2.01e-04 TAAGAATATA TTTTTAAAGAA ATCAATTCAA
LMANv2_90170 30 2.01e-04 TTTAGAGTTC TTTTTAAAGAA AACGCTGGCT
LMANv2_90145 32 2.01e-04 GGAGTTCCGA TTTTAAAAGAA CTTGACTTGC
LMANv2_90144 45 2.01e-04 AAAATTCTAA TTCTAAAAAAG AAGATCGTTC
LMANv2_90119 40 2.01e-04 AGGGAAAAAT TTTTAAAAGAA CTTTCTTCTT
LMANv2_90021 63 2.01e-04 TTGATGTCAC TTTTAGAAAAT AAAGAAT
LMANv2_810016 54 2.01e-04 TTCTATCGGT TTTTCAAAAAT CACCGATACT
LMANv2_80117 32 2.01e-04 AAAAATAAAA TTTTCAAAAAT CTTTTGAACG
LMANv2_80065 47 2.01e-04 CTGAAAATGC CTTTTAAAAAA CGGAACTCTT
LMANv2_740003 25 2.01e-04 TCGTAGGATT CTTTAAAAAAA CAAATCTTGC
LMANv2_70065 57 2.01e-04 ATGATTTTCA TTTTAAAAGAA AAAAATCCTA
LMANv2_70055 47 2.01e-04 CAACAGGTGA TTTCGAAAAAT CAATTAAACT
LMANv2_70022 63 2.01e-04 TATCGTCAAA TTCTGGGAAAA GGGAAGG
LMANv2_690008 62 2.01e-04 ATATTTCTCT TTTTTGAAAAT GTTCTGCC
LMANv2_680004 13 2.01e-04 GTTCCCACAT TTTTAGAAAAT CTGTATATTT
LMANv2_660077 12 2.01e-04 TATTTAAACA CTTCAGAAGAA TTTTCTTTTA
LMANv2_60138 53 2.01e-04 GATTGACAAA CTTTGGAAGAA TCATAATTCT
LMANv2_590070 70 2.01e-04 TGATCGTAAA TTCTGGGAAAA
LMANv2_590023 31 2.01e-04 ATCTTTGAGA TTCTAAAAAAG TTCATTATCG
LMANv2_580004 30 2.01e-04 TTAGATTAAA TTCTTAAAAAG AATGACTTTA
LMANv2_500030 8 2.01e-04 GAAGTGT TTTTAGAAAAT TTTTCTATTG
LMANv2_470015 8 2.01e-04 CGCAAAT TTCCTGAAGAG CAACACAAAG
LMANv2_440023 65 2.01e-04 TTGCCTTTGG TTCTAAAAAAG TCGGT
LMANv2_430023 38 2.01e-04 TACCTTAGAT TTTTTAAAGAA TGGAATTTTC
LMANv2_370046 69 2.01e-04 TATAAATCAT TTTTTGAAAAT T
LMANv2_370031 51 2.01e-04 AATACTGTTG TTTTAGAAAAT GAATAAAAAA
LMANv2_340026 46 2.01e-04 CGATTCTTTT CTTTTAAAAAA TCCAAAACAA
LMANv2_330006 9 2.01e-04 AAAGGGAT TTTTAAAAGAA CAACTTTAAA
LMANv2_320031 33 2.01e-04 CAATCCAGTC TTTTAAAAGAA TGTTTTCAAT
LMANv2_310003 25 2.01e-04 TACTTTTGGT TTTTTGAAAAT TTTTAAATTA
LMANv2_30021 57 2.01e-04 TTGAAATCTT TTCCTGGAAAA TATATATTGC
LMANv2_300010 29 2.01e-04 CATGCGGGAA CTTTAAAAAAA GATGGAAAAG
LMANv2_290039 58 2.01e-04 TGTAATTTCG TTCCTGGAAAA AACTCTCGTT
LMANv2_290016 19 2.01e-04 AAAACGACGA TTTTTAAAGAA AATTCTTACT
LMANv2_280046 35 2.01e-04 TTTAAAATCT TTTTAAAAGAA TTGCGGTTAA
LMANv2_260042 22 2.01e-04 AGATATTAAT CTTTTAAAAAA CATAGAAAAG
LMANv2_240061 6 2.01e-04 AGAAC TTTTAGAAAAT ATGGATGAAA
LMANv2_240054 21 2.01e-04 GTAAAAAATG TTTCGAAAAAT TTAGAAAAAA
LMANv2_230003 23 2.01e-04 TCAAAGTATA TTTTAGAAAAT TAAAATATAC
LMANv2_220042 30 2.01e-04 TATCTGAAAA CTTTAAAAAAA TCATCTTGAA
LMANv2_20012 32 2.01e-04 TCAGAAATAT TTTTAGAAAAT GGGCTTGTGG
LMANv2_200045 51 2.01e-04 TTGTCTTGAG TTTTCAAAAAT TCAATACGAA
LMANv2_200034 10 2.01e-04 TAATTTTCT CTTTAAAAAAA GATTCAGATT
LMANv2_200028 5 2.01e-04 ATAC TTTTAGAAAAT TCTTTCTCAT
LMANv2_200015 19 2.01e-04 GATCATTTCT TTTTAAAAGAA ATGATTATCA
LMANv2_200013 56 2.01e-04 CTTGATCGAA TTTTTGAAAAT TGAATCCTTT
LMANv2_170145 13 2.01e-04 TGATTTTAGA TTTTAGAAAAT CCACTCTTCA
LMANv2_170144 8 2.01e-04 ACCGCAC TTTTAGAAAAT AAAATTCTCA
LMANv2_170116 52 2.01e-04 GATCTGGACC TTTTAAAAGAA CTTCGTAAAA
LMANv2_170060 62 2.01e-04 CGTTTCCCCC TTTTAAAAGAA TGGGCTTA
LMANv2_160036 49 2.01e-04 ATTTGAGTCG TTTTAGAAAAT TTTTTTCGAG
LMANv2_150148 46 2.01e-04 TCTAAAATCC TTTTCGAAAAC GGTTCTCAAA
LMANv2_150118 32 2.01e-04 TCGACCCTTC TTTCCGGAAAG AATTGATTTC
LMANv2_130036 3 2.01e-04 TC CTTTAAAAAAA CAAAAATTAA
LMANv2_10013 19 2.01e-04 GATGATCTTG TTTTTAAAGAA GATAACTTTT
LMANv2_90084 31 2.25e-04 TCCCATTATT TTCTTAAAGAA ATCGTTGAAC
LMANv2_90066 23 2.25e-04 TGAATTGGTT TTTTAGGAAAA GAAGTTTTTT
LMANv2_80101 3 2.25e-04 TT CTCTAAAAAAA CTACGTTCTT
LMANv2_780003 33 2.25e-04 TAATTTTACC CTTTCAAAAAG AAAATCCTTT
LMANv2_740021 42 2.25e-04 TAATAATGAT TTCTTGAAAAT CTATCTCTCG
LMANv2_70072 63 2.25e-04 GATTCAAAAA TTTTAGAAGAG TTTATGA
LMANv2_70025 31 2.25e-04 TTTGAATTTT TTCTCAAAAAT CAAGGTACTC
LMANv2_670012 34 2.25e-04 AACTGGCAAC TTTCCGGAGAA AGAGCCCTTT
LMANv2_660043 32 2.25e-04 TCCAGGCGGA CTTTCAAAAAG TAAAAGATGA
LMANv2_60080 32 2.25e-04 TTTCTCTCCC TTCTCAAAAAT CGGTTGAATT
LMANv2_560004 5 2.25e-04 CAAC TTCTTAAAGAA CTAAAATTTT
LMANv2_500016 41 2.25e-04 ACGAGATTTT TTCTTGAAAAT ATAAGATATT
LMANv2_480007 44 2.25e-04 GGTTAAATAT TTCTTGAAAAT GAAGATTTAA
LMANv2_470093 18 2.25e-04 ACTTGATAAC TTTTCAAAGAG ATCATTATCT
LMANv2_460002 52 2.25e-04 AAAACTTTTC TTTTTGGAAAA TATGCCGATC
LMANv2_460001 52 2.25e-04 AAAACTTTTC TTTTTGGAAAA TATGCCGATC
LMANv2_440033 66 2.25e-04 ATTTTTAATA TTCTAGAAAAT CAAT
LMANv2_440032 26 2.25e-04 TGAATTCTTG TTTTAGAAGAG TTAATTGGTT
LMANv2_370042 31 2.25e-04 GTTTTTAGCA CTCTAAAAAAA CAGTTTTCAT
LMANv2_340052 38 2.25e-04 CCTAAAAATT CTCTTAAAAAA CCAATGACAG
LMANv2_330132 9 2.25e-04 CGATAATC CTCTGGAAGAA ATGTACGGGG
LMANv2_330131 9 2.25e-04 CGATAATC CTCTGGAAGAA ATGTACGGGG
LMANv2_300013 47 2.25e-04 AAAAAATTAC TTTTCAAAGAG TTAACTGATC
LMANv2_290084 20 2.25e-04 AAAAGTGAGA TTCTCAAAAAT TCTAGAAAGA
LMANv2_280088 28 2.25e-04 CAGATTCTAA TTCTAAAAGAA TTGAGTTTGA
LMANv2_240103 29 2.25e-04 TGTTTGAAAG CTTTTGAAAAG ATGGGGATTG
LMANv2_240097 49 2.25e-04 TCGATCGCTA TTTTAGAAGAG TTGTATCCAA
LMANv2_180033 19 2.25e-04 AATTGTAGGA TTCTCAAAAAT AGTTTTAAGA
LMANv2_170077 41 2.25e-04 ATCCAAGTAG TTCTTAAAGAA TCCGTTTTAG
LMANv2_170012 25 2.25e-04 AGTTCTCGTT TTCTTAAAGAA AAAAATAGAA
LMANv2_150077 59 2.25e-04 AGTTGTTTTC CTTTTGAAAAG AAAATATACT
LMANv2_120082 28 2.25e-04 CCATCCGTTT TTCTTAAAGAA AAACGAATTG
LMANv2_10023 52 2.25e-04 GTGGAGGGAC TTTTCAGAAAA CTCTCTAAAT
LMANv2_tRNA27 63 2.49e-04 AAGAGAGCGC TTCTCAGAAAA ATGGAAA
LMANv2_90083 28 2.49e-04 GATTTGAATT CTTCGAAAGAA GAACTTGACA
LMANv2_90080 8 2.49e-04 GATCAAT TTCTTGGAAAA AATCCTTCCG
LMANv2_790007 36 2.49e-04 CAGCCTTTTA TTTCAAAAAAT CAATACGGGT
LMANv2_720003 15 2.49e-04 AGTATCACTC CTTTCAAAGAA AGGAACGAAA
LMANv2_60091 45 2.49e-04 AAGAAAAAAT TTTCTAAAAAT AATAATTCCT
LMANv2_560011 62 2.49e-04 TTTAGAACAG TTTCTAAAAAT ATACCAAC
LMANv2_430018 45 2.49e-04 GCGGATTATA CTTTTGAAGAA CTTAACAACC
LMANv2_410057 23 2.49e-04 GGCTATTTTC TTCTCAAAGAG CCCGGAAAAA
LMANv2_330095 28 2.49e-04 GATGTTTGCA TTTCAAAAAAT TTCTGAATTG
LMANv2_330041 49 2.49e-04 TATTCTTCTT TTTCTGAAAAC CTCTCGGAAA
LMANv2_290063 6 2.49e-04 GAAGC CTTTCGAAAAT AAAAAACTGC
LMANv2_290041 56 2.49e-04 TTGCCTTTGA TTTCAAAAAAT ATAAATTTAT
LMANv2_280002 33 2.49e-04 CAGACAAAGA TTTTCGGAAAG ACTGGATTTA
LMANv2_240140 53 2.49e-04 AGAAGATTAA TTTCAAAAAAT ATAATATACT
LMANv2_230026 20 2.49e-04 CATAGAAAAC TTTCCAAAAAC CTAGAAAAAC
LMANv2_210048 5 2.49e-04 CTCT TTCTCAAAGAG AAGATAAGTT
LMANv2_200003 34 2.49e-04 AAAAAATAAT TTTCGGAAGAT ACTTTTCTTT
LMANv2_170113 13 2.49e-04 TAGAATTTTT CTCTCAAAAAG AAACAATTTC
LMANv2_160002 45 2.49e-04 TCGGAAACTT CTTTAGAAGAA GATGAAGAAG
LMANv2_160001 45 2.49e-04 TCGGAAACTT CTTTAGAAGAA GATGAAGAAG
LMANv2_150068 33 2.49e-04 ATCTTGGAGA TTCTCAAAGAG AATCAATATA
LMANv2_150041 32 2.49e-04 TTTGAAACTG CTTTAGAAGAA AAGAATATTC
LMANv2_120066 25 2.49e-04 GATTTTTCTT CTTCGAAAGAA GTAACAGTAC
LMANv2_110016 16 2.49e-04 GAAATCGAAC TTTTCGGAAAG GAATTTGGAA
LMANv2_10032 59 2.49e-04 ACTTTAGAGA TTCTCAAAGAG GAACATAAAA
LMANv2_100095 30 2.49e-04 TCTCACCAAC TTTTGAAAAAT AGATATACAA
LMANv2_100047 16 2.49e-04 TATATAAGGA TTTTGAAAAAT AGGGATCCTT
LMANv2_720015 7 2.68e-04 TTCTAA TTCTGGAAAAC AAACTGAAAG
LMANv2_670034 32 2.68e-04 TAAAAATTAT TTCCTAAAAAT GATTTGAAGG
LMANv2_660086 70 2.68e-04 CCACCCGATC CTTCTAAAAAG
LMANv2_660035 61 2.68e-04 TGTGAACTAG CTTCAAAAAAG AATTACATT
LMANv2_60019 57 2.68e-04 AAACATAATT CTTCGGGAAAA ATCAAATGGT
LMANv2_590033 5 2.68e-04 AGCC TTTTGAAAGAG ATGATCGGTC
LMANv2_520009 21 2.68e-04 GGCTTTCAAG TTTTCGGAGAA TTTACCGAAT
LMANv2_490054 47 2.68e-04 GAATTAGACT TTTCAAGAAAA CTCATTTGCT
LMANv2_470012 14 2.68e-04 AATTTTATAG TTTTGAGAAAA TTAGTACAAG
LMANv2_460042 33 2.68e-04 TAAAATAATT CTTCAAAAAAG AGTTTTCGAC
LMANv2_340036 46 2.68e-04 GAACATTCTA TTCCTAAAAAT GATGAGGTAG
LMANv2_330079 25 2.68e-04 TAGGTTTCGA TTTTGAGAAAA TTGATTCGTA
LMANv2_320007 27 2.68e-04 AATGTGAATA TTCCAAAAAAT AGAAGTAGCA
LMANv2_290056 17 2.68e-04 ATTCAAGATT CTTCTAAAAAG AATTTAGTGA
LMANv2_240040 48 2.68e-04 AAAATTCGCT TTTCAAGAAAA CGCCATCTGG
LMANv2_220008 59 2.68e-04 TACTGAATTC TTTCTAAAGAG GATAATCATC
LMANv2_170097 18 2.68e-04 GGTTATCCCG CTTCTAAAAAG TTAGAACAAC
LMANv2_tRNA37 57 3.04e-04 ACTGCTACTG TTTTCAAAAAC ATGGAGTCGA
LMANv2_tRNA36 57 3.04e-04 ACTGCTACTG TTTTCAAAAAC ATGGAGTCGA
LMANv2_tRNA35 57 3.04e-04 ACTGCTACTG TTTTCAAAAAC ATGGAGTCGA
LMANv2_660054 46 3.04e-04 AGGAATTATC TTTTCAAAAAC AAAACGATTC
LMANv2_650032 61 3.04e-04 GGGATTTCCC TTTCCTAAAAA CTTTTCCCA
LMANv2_60129 10 3.04e-04 TAGAATTTA TTCCGGGAGAA CTACCAATTC
LMANv2_520003 36 3.04e-04 TGGACGAATC CTTCCAAAAAT TTGACTGGGG
LMANv2_490068 29 3.04e-04 TCTTCTTGGC CTCCAAAAAAG TTTTTTTCAC
LMANv2_490026 23 3.04e-04 TTGGATGAAC TTTTGGAAGAT TTAAAAAACG
LMANv2_490022 53 3.04e-04 CTTATTTCTA TTTTAGAAAAC TCTTCTTTAA
LMANv2_480018 3 3.04e-04 TT TTTTTGAAAAC AGGGTGTCAA
LMANv2_480017 3 3.04e-04 TT TTTTTGAAAAC AGGGTGTCAA
LMANv2_480012 2 3.04e-04 C TTTTAAAAAAT ATCTAGAAAG
LMANv2_470034 35 3.04e-04 TCGAAACAAC TTTTAAAAAAT TCTTCTTTAT
LMANv2_460038 26 3.04e-04 AAAATTTTAA TTTCTGGAAAG CTAAATCTAG
LMANv2_440028 8 3.04e-04 GTAGACG CTTTGAAAGAA ATTTCAGGCT
LMANv2_430028 47 3.04e-04 AAATTATGAT TTTCTGAAGAT CAATTTTTTT
LMANv2_40013 4 3.04e-04 CAG TTTTAAAAAAT GTAAAAGCTT
LMANv2_390004 19 3.04e-04 TAACTGTAAG TTTTAAAAAAT ACCTTATTCT
LMANv2_390003 19 3.04e-04 TAACTGTAAG TTTTAAAAAAT ACCTTATTCT
LMANv2_380019 41 3.04e-04 ATTAAATTTT TTTCCTAAAAA TAATAAATAA
LMANv2_350025 24 3.04e-04 TTTTTCAAAG TTTCAGGAAAG GATGAAAAGT
LMANv2_350021 45 3.04e-04 TCTAAAACTG CTTCTAAAGAA AAGTCAGAAC
LMANv2_340014 70 3.04e-04 ATACTCCGTT TTTTTGAAAAC
LMANv2_330066 31 3.04e-04 TACAGTAAAA TTTTAAAAAAT ACTTTAGAAA
LMANv2_320025 30 3.04e-04 TTTAAGGGTC TTTCCTAAAAA TTAGCTTTAA
LMANv2_320024 30 3.04e-04 TTTAAGGGTC TTTCCTAAAAA TTAGCTTTAA
LMANv2_290004 34 3.04e-04 AACGGAATCG TTTCGAAAAAC GATCGACGCC
LMANv2_280029 55 3.04e-04 TGTTATGTGA TTTTAAAAAAT TTCCGATCTT
LMANv2_260065 19 3.04e-04 GAAAGACATC TTTCTGGAAAG GACAAAGGGA
LMANv2_240160 30 3.04e-04 GTGGCTCGTT CTTTGGAAAAT CCTAAGATTA
LMANv2_220016 24 3.04e-04 AAAATACCAA CTTCAGAAAAT TTTTTTTTCT
LMANv2_210005 53 3.04e-04 ACACTTTCCA TTCCGGGAGAA TTTTATAAAG
LMANv2_190067 50 3.04e-04 AAGTAATTGA CTTTGAAAGAA TTAATATTCA
LMANv2_160073 15 3.04e-04 CTAAGGACAG TTTTAGAAAAC GAATCCTTTT
LMANv2_150031 48 3.04e-04 ATAAAAAAAT TTCCAAGAAAA CTGGAAACAA
LMANv2_120069 30 3.04e-04 AGATTTTCCG TTTTAAAAAAT TTGATTTACG
LMANv2_110024 13 3.04e-04 TTAGAAAAGC CTTTGAAAGAA AAAGAGTTCG
LMANv2_100058 22 3.04e-04 TCGACATTCT TTTTCAAAAAC TTGGGAAGAT
LMANv2_10002 30 3.04e-04 TAAAATAAAG TTTTTAAAAAT TTTGCTTGTA
LMANv2_740013 10 3.36e-04 AACAATGGA TTTTAAGAAAA TTTACAAGTT
LMANv2_70048 34 3.36e-04 TTTTAAGTTT CTTTTAAAAAG AGGCTGACTT
LMANv2_660091 3 3.36e-04 AA TTTTAAGAAAA GAGAACATTT
LMANv2_660065 19 3.36e-04 GGAGAGATGG TTTTAAAAGAG GCCTTTCTGA
LMANv2_660015 19 3.36e-04 ATAAGAGTCT CTCCCAAAAAT CTGTCGGAGC
LMANv2_60142 2 3.36e-04 G TTTCCGGAAAT CGATTAAACG
LMANv2_60021 33 3.36e-04 AATATAGAAA TTTTAAGAAAA GAGTTTTAAA
LMANv2_590067 40 3.36e-04 ACGGGAGACG TTCCTGAAGAT TGGAAACCTA
LMANv2_590021 6 3.36e-04 CAAAA TTTTAAGAAAA GAAAAGCCTA
LMANv2_580002 34 3.36e-04 ATTAGAATGA TTCTAAAAAAT ATTTGCTTCA
LMANv2_430031 61 3.36e-04 TTTTTCTGCC CTTTAAAAAAG GATACGTCT
LMANv2_410012 45 3.36e-04 AAAGATTTAT TTCTTGAAAAC TGACCGAAAA
[truncated: 4,859 more rows]
[truncated: 7 more columns]

## Sheet: 30motifs_vs_tf_motifs_tomtom
#Query ID	Target ID	Optimal offset	p-value	E-value	q-value	Overlap	Query consensus	Target consensus	Orientation
1	EXPREG_000008d0	2	0.000231369	0.019435	0.0206333	11	TTTTAAAAAAA	TTTTTTTATAAAAAA	-
1	EXPREG_000001b0	3	0.00076365	0.0641466	0.0366809	11	TTTTAAAAAAA	AATTTTCAGAAAATT	-
1	EXPREG_00000330	3	0.000906771	0.0761688	0.0366809	11	TTTTAAAAAAA	AATTTTCTGAAAAAT	-
1	EXPREG_00001810	10	0.00398201	0.334489	0.115211	11	TTTTAAAAAAA	TAAAGAAAATGTTTTGAAAAATT	+
1	EXPREG_00000240	1	0.0183431	1.54082	0.37101	11	TTTTAAAAAAA	AATTTCAAAAAATA	-
1	EXPREG_00000340	18	0.0237698	1.99666	0.427351	11	TTTTAAAAAAA	TTTATATTATAATAATCATTATTAAAAATAACTTCAAAAAAAATTTTT	+
1	EXPREG_00000800	0	0.0303366	2.54827	0.490873	11	TTTTAAAAAAA	TTGTTAAAAAAATGTTAAAAA	+

## Sheet: 30motifs_vs_Ecoli_tomtom
#Query ID	Target ID	Optimal offset	p-value	E-value	q-value	Overlap	Query consensus	Target consensus	Orientation
2	AgaR_25-2	-18	0.000384315	0.0372786	0.0741593	25	TATTAGAATTGTTGAAAAATTAATTCTCCATCTGTTTCTATTTTA	ATTAACTTTCGTTTTCTTTCTTTTT	+
2	Lrp_17-15	-16	0.00320365	0.310754	0.309096	17	TATTAGAATTGTTGAAAAATTAATTCTCCATCTGTTTCTATTTTA	TAATTTATTCTGCATTT	+
2	IHF_19-22	-1	0.00652701	0.63312	0.419828	19	TATTAGAATTGTTGAAAAATTAATTCTCCATCTGTTTCTATTTTA	ATTCATACTGTTGAAAAAA	+
3	Lrp_17-26	2	0.00108326	0.105076	0.181937	15	TGTAGGAATTCCCACAAATT	GTAATGGGGGCTCTCAG	-
3	DeoR_19-5	1	0.00194413	0.18858	0.181937	18	TGTAGGAATTCCCACAAATT	ATGTTAGCATTCTCACAAA	-
3	GlpR_20-5	0	0.00443584	0.430276	0.185846	20	TGTAGGAATTCCCACAAATT	TGTTCGTTTTTGCTCATATT	-
3	GalR_18-0	3	0.00583752	0.566239	0.185846	15	TGTAGGAATTCCCACAAATT	CGGTGTAACCGCTTCCAC	+
3	GalS_18-1	3	0.00583752	0.566239	0.185846	15	TGTAGGAATTCCCACAAATT	CGGTGTAACCGCTTCCAC	+
3	CRP_25-152	4	0.0101787	0.987329	0.238137	20	TGTAGGAATTCCCACAAATT	AAAATGTGATATGAATCACAATTTT	-

## Sheet: 30tfmotifs_fimo
#pattern name	sequence name	start	stop	strand	score	p-value	q-value	matched sequence
EXPREG_00000e20	LMANv2_80022	64	80	+	28.578	1.93e-10	4.62e-05	TTGTTATAATATAACAT
EXPREG_00000340	LMANv2_210056	20	67	+	27	6.26e-10	2.22e-05	ATAATTATTAATTTATTATTATTAGAATATTCTAAATAATAGAAAATT
EXPREG_00000340	LMANv2_240048	5	52	-	26.7941	7.38e-10	2.22e-05	TTTATAAAAGAAAAATTTTTTTTATAAAAATATTTATAAAAATTATCC
EXPREG_00000340	LMANv2_240098	31	78	-	25.6863	1.74e-09	3.48e-05	TTAATATTATAAAAGGATTTTTTAAATATAAAATATATTTTATTTAAT
EXPREG_00000b40	LMANv2_170112	59	80	+	25.4545	2.69e-09	0.000538	GATATTGAGAATTAGTATCAAT
EXPREG_000008d0	LMANv2_120064	1	15	+	21.6634	3.8e-09	0.000598	TTTTTTATAAAAAAA
EXPREG_00000340	LMANv2_490019	23	70	+	24.2843	4.83e-09	7.25e-05	AAGATTAAATAAATATTTTTTTCAAATTTAAAAAAAATTAAACTTATA
EXPREG_000008d0	LMANv2_170052	28	42	-	21.2079	6.91e-09	0.000598	TTTTTTACAAAAAAA
EXPREG_000001b0	LMANv2_130041	45	59	-	22.7909	9.32e-09	0.00221	ATTTTTCTGACAATT
EXPREG_000016a0	LMANv2_80022	65	79	+	20.449	1.4e-08	0.00374	TGTTATAATATAACA
EXPREG_00000340	LMANv2_240131	14	61	-	22.1961	1.97e-08	0.000237	TTTCTGTATTCAAAATCATTTTTGTAAAATGCAATTATTTTGCTATTT
EXPREG_00000670	LMANv2_600001	45	79	-	21.6634	2.35e-08	0.00142	ATTTTACACTAATTCAATTTTATTGATTAACTATA
EXPREG_00000d10	LMANv2_200029	25	40	-	20.2619	3.31e-08	0.00429	GAAAAAACGTTTTCAT
EXPREG_00000020	LMANv2_610006	37	53	+	20.3516	3.37e-08	0.00868	ATCGAAAAAATTTTCGA
EXPREG_00000340	LMANv2_380019	22	69	-	21.1961	3.71e-08	0.000326	GACTTAAATTATTTATTATTTTTAGGAAAAAAATTTAATTCAAAGTAG
EXPREG_00000340	LMANv2_670035	4	51	-	21.1569	3.8e-08	0.000326	TGCAAACTAAATTTTTAATTTTAATAATTAAATAAAATGAATATTCTT
EXPREG_00001810	LMANv2_60104	53	75	+	19.5357	3.94e-08	0.00609	CAAAGAAAAAGTTCTCAAAATGA
EXPREG_00000240	LMANv2_240140	51	64	-	18.7857	4.14e-08	0.00384	TATTTTTTGAAATT
EXPREG_00000340	LMANv2_690013	3	50	-	20.9216	4.39e-08	0.00033	AGCAAGTTCTAAAAAATAATTTTAAGAATAGAATTGTTGAAAAATTAA
EXPREG_00000d10	LMANv2_30011	5	20	-	20.0476	4.43e-08	0.00429	TAGAAAACGTTTTCCA
EXPREG_00000330	LMANv2_10004	31	45	-	21.7857	4.66e-08	0.0112	TTTTTTCAGAAAATA
EXPREG_000008d0	LMANv2_240048	22	36	+	20.2871	5.04e-08	0.00221	ATTTTTATAAAAAAA
EXPREG_000001b0	LMANv2_340020	21	35	+	21.2091	5.24e-08	0.00579	ATTTTTCTGACAAAT
EXPREG_00000020	LMANv2_300030	46	62	+	19.9121	5.29e-08	0.00868	TTCGCAAATGTTTTCGA
EXPREG_00000240	LMANv2_100004	17	30	-	18.5536	6e-08	0.00384	TGTTTTTTGATATT
EXPREG_00000240	LMANv2_650042	8	21	-	18.5536	6e-08	0.00384	TGTTTTTTGATTTT
EXPREG_00000340	LMANv2_240048	8	55	+	20.2647	6.52e-08	0.000435	TAATTTTTATAAATATTTTTATAAAAAAAATTTTTCTTTTATAAAAAG
EXPREG_00000370	LMANv2_320013	57	77	-	18.3684	6.59e-08	0.00763	TGAAATTATATTTATTCTTGT
EXPREG_00000370	LMANv2_320014	57	77	-	18.3684	6.59e-08	0.00763	TGAAATTATATTTATTCTTGT
EXPREG_00000670	LMANv2_290031	1	35	+	19.5743	6.68e-08	0.00142	TTATTATAAAAATGAAATAAAAATAATAGTAATAT
EXPREG_00000670	LMANv2_330114	8	42	-	19.5644	6.71e-08	0.00142	ATTTTTTACATAAACATAAAAAATTAACAAATATT
EXPREG_000008d0	LMANv2_80082	50	64	-	20.0891	6.81e-08	0.00221	TATTTTAAAAAAAAA
EXPREG_00000840	LMANv2_270008	64	78	+	18.013	7.16e-08	0.0197	CAGAATATTTTGCTG
EXPREG_00000670	LMANv2_150148	1	35	-	19.4059	7.23e-08	0.00142	TTTTTTTATTTGAAACTATAAAATAAAATCTTGGT
EXPREG_000009e0	LMANv2_290065	55	72	+	19.8415	7.44e-08	0.0268	TGGCATATATTTTGCATA
EXPREG_00000ff0	LMANv2_330127	6	37	+	20.4831	7.67e-08	0.0163	ATTTTCTTTTGTGATGTATCCCACGGTTTTAT
EXPREG_000004b0	LMANv2_370018	44	67	+	19.3367	7.94e-08	0.0259	ACGCAAGAAGAAGCGGGAAATTTA
EXPREG_000013d0	LMANv2_230009	36	54	-	20.0714	7.95e-08	0.0179	GATAATGATTCTAAAATTA
EXPREG_00000ec0	LMANv2_240048	25	48	+	17.1828	8.26e-08	0.0105	TTTATAAAAAAAATTTTTCTTTTA
EXPREG_00000240	LMANv2_90194	50	63	-	18.5268	8.27e-08	0.00397	TATTTTTTGATTTT
EXPREG_000008d0	LMANv2_60091	6	20	+	19.8911	8.95e-08	0.00221	TTTTTTACTAAAAAA
EXPREG_000008d0	LMANv2_tRNA10	25	39	-	19.8911	8.95e-08	0.00221	TTTTTTACTAAAAAA
EXPREG_000008d0	LMANv2_tRNA11	25	39	-	19.8911	8.95e-08	0.00221	TTTTTTACTAAAAAA
EXPREG_00001810	LMANv2_540005	26	48	-	18.7857	9.49e-08	0.00609	AAATGAAAAAGGAATGAAAAATA
EXPREG_000001b0	LMANv2_100009	12	26	-	20.5636	9.78e-08	0.00579	TTTTTTCTGAAAAAT
EXPREG_000001b0	LMANv2_70044	63	77	+	20.5636	9.78e-08	0.00579	TTTTTTCTGAAAAAT
EXPREG_000008d0	LMANv2_790006	7	21	-	19.7129	1.06e-07	0.00229	AATTTTATAAAAAAA
EXPREG_00000050	LMANv2_660032	42	62	+	18.2065	1.09e-07	0.0167	TTGTTAAATTTTTGTTTAAAG
EXPREG_00000670	LMANv2_370051	15	49	-	18.5149	1.09e-07	0.00162	ATAAAATTTTTAAACAATTATAATATTTAAATTTA
EXPREG_000012b0	LMANv2_470040	12	28	+	20.4694	1.12e-07	0.0261	TTGAAATTTTTTTACAG
EXPREG_00000d10	LMANv2_30011	5	20	+	19.1429	1.14e-07	0.00738	TGGAAAACGTTTTCTA
EXPREG_00000950	LMANv2_280020	27	49	-	19.4835	1.16e-07	0.0262	TCTTGTATATTTTTTGTTTAGAA
EXPREG_00000240	LMANv2_290041	54	67	-	18.3304	1.17e-07	0.00448	TATTTTTTGAAATC
EXPREG_00000840	LMANv2_260060	53	67	+	17.5974	1.23e-07	0.0197	TAGAATTTTGTGCTG
EXPREG_00000670	LMANv2_150002	7	41	-	18.2376	1.24e-07	0.00162	AAATTATAAGAATTTCTATAAAATGAATTTTGAAT
EXPREG_00000050	LMANv2_280046	22	42	+	18.0652	1.29e-07	0.0167	TTGTTTAAAATCTTTTTAAAA
EXPREG_00000340	LMANv2_80082	33	80	-	19.0784	1.3e-07	0.000636	ATTATTTTTTATATAGTATTTTAAAAAAAAAGAAAGTAATTTCTAGAA
EXPREG_00000340	LMANv2_170055	2	49	+	19.049	1.32e-07	0.000636	CTAATAATTTCAAAAAAAACTTTAGAATTTTATTATAATAAAATTTTG
EXPREG_000008d0	LMANv2_100031	19	33	-	19.5149	1.41e-07	0.0026	ATTTTTTTAAAAAAA
EXPREG_00000340	LMANv2_240098	29	76	+	18.8431	1.48e-07	0.000636	TCATTAAATAAAATATATTTTATATTTAAAAAATCCTTTTATAATATT
EXPREG_00001810	LMANv2_240091	25	47	-	18.381	1.49e-07	0.00609	AAAGGAAAGTTTTTACAAAAAAT
EXPREG_000008d0	LMANv2_100048	54	68	-	19.4356	1.5e-07	0.0026	TTTTTTTCAAAAAAT
EXPREG_000001b0	LMANv2_20037	25	39	-	20.0364	1.52e-07	0.00601	TATTTTTTGAAAATT
EXPREG_000001b0	LMANv2_80079	32	46	-	20.0364	1.52e-07	0.00601	TATTTTTTGAAAATT
EXPREG_00000340	LMANv2_420011	9	56	-	18.7941	1.52e-07	0.000636	TGAAATTTAAGATTTTTATTTTTGCTATTTTATTTTTAATCAACTGCG
EXPREG_00000340	LMANv2_210056	6	53	+	18.6667	1.63e-07	0.000636	CGTTTGCATAGTTAATAATTATTAATTTATTATTATTAGAATATTCTA
EXPREG_000013e0	LMANv2_120029	19	40	+	18.7172	1.69e-07	0.0308	GGTTAGAACGTTTGTTTGATTT
EXPREG_00000340	LMANv2_370051	6	53	+	18.598	1.7e-07	0.000636	TTGATGAATTAAATTTAAATATTATAATTGTTTAAAAATTTTATAGAA
EXPREG_00000a20	LMANv2_170112	62	80	+	19.4891	1.7e-07	0.0463	ATTGAGAATTAGTATCAAT
EXPREG_00000670	LMANv2_210056	33	67	+	17.4356	1.76e-07	0.00183	TATTATTATTAGAATATTCTAAATAATAGAAAATT
EXPREG_00001030	LMANv2_530006	52	76	-	18.1161	1.76e-07	0.0363	TTTTTTTGATAAATGTAAGAATTTC
EXPREG_00000340	LMANv2_90025	7	54	-	18.4412	1.85e-07	0.000636	GTTTCGCAAGAAATATTTTTATCAAAAAAAGATTCTTATTTGTGTTTG
EXPREG_00001810	LMANv2_120026	50	72	-	18.1786	1.85e-07	0.00609	TTTTGAAAGTGTTATAAAAAAGA
EXPREG_00000670	LMANv2_170101	16	50	+	17.3069	1.86e-07	0.00183	TTAAATTATTAATATATTTTTACTCTTAATTTGTT
EXPREG_000008d0	LMANv2_660051	11	25	+	19.2871	1.87e-07	0.00277	ATTTTTATAAAAAAT
EXPREG_00000340	LMANv2_230003	15	62	-	18.3529	1.94e-07	0.000636	TTCAATTCTTATAAATCAAGTATATTTTAATTTTCTAAAATATACTTT
EXPREG_00001810	LMANv2_350015	23	45	+	18.131	1.94e-07	0.00609	GAATGAAAACTCTCTCAAAAGGT
EXPREG_00000340	LMANv2_460015	31	78	+	18.2941	2e-07	0.000636	AAGTTATAACATAACCAGTTTTTAGAAAAAAAATATGTTAATATTTTT
EXPREG_000008d0	LMANv2_470070	52	66	+	19.2178	2e-07	0.00277	TTTTTTAAAACAAAA
EXPREG_000009e0	LMANv2_200027	55	72	+	18.8415	2.02e-07	0.0363	TGGCACGCTGCTTGCATA
EXPREG_00000340	LMANv2_240048	2	49	-	18.2451	2.06e-07	0.000636	ATAAAAGAAAAATTTTTTTTATAAAAATATTTATAAAAATTATCCCTT
EXPREG_000016e0	LMANv2_290065	55	69	+	18.3902	2.06e-07	0.029	TGGCATATATTTTGC
EXPREG_00000340	LMANv2_240005	30	77	+	18.1863	2.13e-07	0.000636	TACATTGAAAAATTTGAGTTTTTATTTTATGAATGATATAAATTTTTG
EXPREG_000008d0	LMANv2_90177	19	33	+	19.1188	2.22e-07	0.00277	TTTTTTTCTAAAAAA
EXPREG_00000340	LMANv2_240048	20	67	+	18.0784	2.25e-07	0.000636	ATATTTTTATAAAAAAAATTTTTCTTTTATAAAAAGATAATAATTTTA
EXPREG_00000b00	LMANv2_610011	45	61	-	13.7184	2.25e-07	0.0542	AAAAATTGCAAAATACA
EXPREG_000016e0	LMANv2_200027	55	69	+	18.3049	2.3e-07	0.029	TGGCACGCTGCTTGC
EXPREG_000016e0	LMANv2_misc_RNA_5	2	16	-	18.3049	2.3e-07	0.029	TGGCACGCTGCTTGC
EXPREG_00000340	LMANv2_170031	20	67	+	18.0196	2.33e-07	0.000636	ACAATTTCTTAAAAATCATTTTTGAATCGACCAATTTATAAACCTAAA
EXPREG_000008d0	LMANv2_280084	22	36	-	19.0594	2.35e-07	0.00277	ATTTTTTCAAAAAAA
EXPREG_00000a00	LMANv2_490067	23	36	-	19.3034	2.39e-07	0.0331	CGAACATAAGTTCC
EXPREG_000008e0	LMANv2_660088	46	72	-	18.3804	2.4e-07	0.0492	GTCTATTTAAAGTCGATTTAATTTCTG
EXPREG_000008d0	LMANv2_100031	20	34	-	19	2.42e-07	0.00277	TATTTTTTTAAAAAA
EXPREG_00001790	LMANv2_60003	33	46	+	19.7798	2.49e-07	0.0841	CGAAAAAATGTTCG
EXPREG_00000240	LMANv2_420015	37	50	+	17.6607	2.51e-07	0.00804	TATTTTTTTATTTT
EXPREG_00000360	LMANv2_540018	56	80	+	18.8155	2.51e-07	0.0243	TTTTAAAATGGTTAGAATTAAAATT
EXPREG_000005d0	LMANv2_610006	36	55	+	18.2584	2.54e-07	0.0537	GATCGAAAAAATTTTCGATC
EXPREG_00000d10	LMANv2_460037	35	50	+	18.3333	2.55e-07	0.0123	GAAAAAAGGTTTTCAA
EXPREG_00001110	LMANv2_90053	61	77	+	16.0769	2.55e-07	0.0922	GTGAAAATCATTCTCGA
EXPREG_000008d0	LMANv2_380018	29	43	+	18.9406	2.56e-07	0.00277	AATTTTTTAAAAAAA
EXPREG_00000330	LMANv2_350016	24	38	+	19.1327	2.61e-07	0.0168	ATTTATCTGAAAATT
EXPREG_00001810	LMANv2_280017	48	70	-	17.8452	2.62e-07	0.00609	AAATGGAAGTGGTTGCAAAAAAA
EXPREG_000013e0	LMANv2_740007	8	29	+	17.7879	2.64e-07	0.0308	AGACAGAACGTTTGTTCTGTTT
EXPREG_00000340	LMANv2_600007	22	69	-	17.7451	2.7e-07	0.000705	TGTCATATATAATTTTTAATTTCAATACAAATCTTTTTGATTATGATA
EXPREG_000008d0	LMANv2_100031	19	33	+	18.8911	2.76e-07	0.00281	TTTTTTTAAAAAAAT
EXPREG_000001b0	LMANv2_150067	54	68	-	19.1364	2.81e-07	0.0095	TTTTTTCTGAAGATT
EXPREG_000008d0	LMANv2_210006	37	51	-	18.8317	2.95e-07	0.00284	ATTTTTACAAAAAAT
EXPREG_000009c0	LMANv2_200029	19	45	+	18.6463	3.04e-07	0.055	TAAAGAATGAAAACGTTTTTTCTAAAA
EXPREG_00001020	LMANv2_300054	5	23	-	17.8152	3.11e-07	0.0776	GGAAATGAGTAGAATTTTT
EXPREG_00001810	LMANv2_240054	10	32	+	17.6667	3.15e-07	0.00609	AGTAAAAAATGTTTCGAAAAATT
EXPREG_00000340	LMANv2_300009	23	70	-	17.4412	3.17e-07	0.000794	AGAACATATTCATTATTATCTATAAATAAAAGATTCAAATTGTTTGTG
EXPREG_00000800	LMANv2_660032	42	62	+	18.1585	3.17e-07	0.042	TTGTTAAATTTTTGTTTAAAG
EXPREG_00000ec0	LMANv2_130007	28	51	-	16.1828	3.17e-07	0.0105	AAAAAGTAAAAGATTTTTATTTTA
EXPREG_00000ec0	LMANv2_660010	7	30	+	16.172	3.21e-07	0.0105	TTTTAAAGAAAGATTTTCATTTAT
EXPREG_00001810	LMANv2_470009	47	69	-	17.6429	3.22e-07	0.00609	TAGAAAAAATTTTTTGAAAGAAA
EXPREG_00000020	LMANv2_470003	13	29	-	17.989	3.3e-07	0.028	TTCAAAAAAAGGTTCGA
EXPREG_00001810	LMANv2_80101	32	54	+	17.619	3.3e-07	0.00609	AAAAGAAAAAGAATGGAAAATGA
EXPREG_00000ec0	LMANv2_210056	56	79	-	16.1398	3.35e-07	0.0105	TTATTAATAATAAATTTTCTATTA
EXPREG_00000330	LMANv2_200008	3	17	-	18.7959	3.38e-07	0.0168	CAGTTTCAGAAAATT
EXPREG_00000290	LMANv2_170101	10	30	-	17.6567	3.4e-07	0.0343	ATATTAATAATTTAATTATTG
EXPREG_00000330	LMANv2_370090	59	73	+	18.7041	3.4e-07	0.0168	CTTTTTCAGTAAATT
EXPREG_00000020	LMANv2_60003	31	47	+	17.956	3.41e-07	0.028	CACGAAAAAATGTTCGA
EXPREG_00001810	LMANv2_270007	33	55	+	17.5833	3.42e-07	0.00609	AAAAGAAAATTGATTGAAAGAAA
EXPREG_000008d0	LMANv2_340026	42	56	-	18.6337	3.47e-07	0.0029	TTTTTTAAAAGAAAA
EXPREG_00001000	LMANv2_490001	61	80	-	18.5204	3.51e-07	0.0665	ATAAAATTTTAATACATTTT
EXPREG_00000340	LMANv2_470040	4	51	+	17.1961	3.61e-07	0.000867	TGCAGAAATTGAAATTTTTTTACAGAAAAAATAAAAACTAAATTTGCT
EXPREG_000001b0	LMANv2_470041	1	15	+	18.7636	3.69e-07	0.00983	AATATTCTGGAAATT
EXPREG_00000330	LMANv2_130041	45	59	-	18.4286	3.71e-07	0.0168	ATTTTTCTGACAATT
EXPREG_00000670	LMANv2_470080	15	49	-	15.6535	3.71e-07	0.00239	TTATCATAAATTTTTATTAAAACCAAGACTAAATT
EXPREG_000007c0	LMANv2_150157	48	78	-	18.1413	3.71e-07	0.0288	TTTCAGTATAAAAATCATTCTTAATTTTGCA
EXPREG_00000670	LMANv2_90222	19	53	+	15.6436	3.72e-07	0.00239	AAAAATTTCTTTTACAATTTAAATGTCATTTTCAC
EXPREG_000001b0	LMANv2_10004	31	45	+	18.7455	3.74e-07	0.00983	TATTTTCTGAAAAAA
EXPREG_00000240	LMANv2_330087	60	73	-	17.3839	3.75e-07	0.00804	TAATTTTTGAAATT
EXPREG_000008d0	LMANv2_120064	1	15	-	18.5743	3.76e-07	0.0029	TTTTTTTATAAAAAA
EXPREG_00000670	LMANv2_240048	15	49	+	15.604	3.78e-07	0.00239	TATAAATATTTTTATAAAAAAAATTTTTCTTTTAT
EXPREG_00000c80	LMANv2_190012	51	69	+	17.9524	3.79e-07	0.0974	GCTACTGAAAATAATTCTC
EXPREG_000007c0	LMANv2_410024	30	60	-	18.0978	3.81e-07	0.0288	CGTTGAAATGAAACTTATTTTTTACTTATAT
EXPREG_00000a00	LMANv2_740007	12	25	+	18.764	3.81e-07	0.0331	AGAACGTTTGTTCT
EXPREG_000005d0	LMANv2_60003	30	49	-	17.4382	3.84e-07	0.0537	ATTCGAACATTTTTTCGTGA
EXPREG_00000290	LMANv2_210040	1	21	-	17.4925	3.98e-07	0.0343	GTTTTGATAGATTTGTTATTT
EXPREG_000008d0	LMANv2_380018	30	44	-	18.5149	4.03e-07	0.0029	ATTTTTTTAAAAAAT
EXPREG_000008d0	LMANv2_410055	4	18	+	18.5149	4.03e-07	0.0029	ATTTTTTTAAAAAAT
EXPREG_00001810	LMANv2_100048	46	68	+	17.4167	4.04e-07	0.00609	CGGAAAAAATTTTTTGAAAAAAA
EXPREG_00001810	LMANv2_170048	18	40	-	17.4167	4.04e-07	0.00609	ATTAGAAAATTCTCGCAAAAAAT
EXPREG_00001810	LMANv2_170049	18	40	-	17.4167	4.04e-07	0.00609	ATTAGAAAATTCTCGCAAAAAAT
EXPREG_00001810	LMANv2_300025	7	29	-	17.4048	4.09e-07	0.00609	TTTAAAAAAAGTCTTCAAAAAAT
EXPREG_000008d0	LMANv2_100031	18	32	+	18.4851	4.1e-07	0.0029	CTTTTTTTAAAAAAA
EXPREG_000008d0	LMANv2_270016	42	56	-	18.4455	4.18e-07	0.0029	TTTTTTACTACAAAA
EXPREG_000008d0	LMANv2_290005	53	67	+	18.4455	4.18e-07	0.0029	TTTTTTTAAACAAAA
EXPREG_00000330	LMANv2_280059	29	43	+	18.2959	4.2e-07	0.0168	TTTTTTCAGTAAATG
EXPREG_00000670	LMANv2_300041	20	54	-	15.3267	4.23e-07	0.00239	AAAAGACAAGAAATTCATTATAATATATTATATTT
EXPREG_00000340	LMANv2_100064	30	77	+	16.8824	4.25e-07	0.000974	AGAATATAAAGATTATTGTTTTTAGTTTAAATTCAGGATCTTACTTAG
EXPREG_00000340	LMANv2_730014	4	51	-	16.8235	4.38e-07	0.000974	TTGTAAATAGATAAATATTTTTTGCAAATTTGAAGAAAATGAAAAGTT
EXPREG_00000670	LMANv2_170041	1	35	+	15.2376	4.38e-07	0.00239	ATTTATTTTTTATTTCTTTAAAGTTTTTTATCATT
EXPREG_00001810	LMANv2_370092	21	43	+	17.3214	4.44e-07	0.00617	ATTGGAAAAATTTTTGAAATAAA
EXPREG_00000670	LMANv2_670035	23	57	+	15.1881	4.47e-07	0.00239	AATTATTAAAATTAAAAATTTAGTTTGCAAAATTA
EXPREG_00000290	LMANv2_750013	45	65	-	17.3582	4.53e-07	0.0343	AAAGTGATATTTTTGTAAATA
EXPREG_00000020	LMANv2_290001	17	33	-	17.6154	4.56e-07	0.03	ATCGAAAAAATTTTCAA
EXPREG_00000ec0	LMANv2_240048	27	50	-	15.8925	4.56e-07	0.0105	TATAAAAGAAAAATTTTTTTTATA
EXPREG_000001b0	LMANv2_240060	58	72	-	18.4364	4.58e-07	0.0108	TTTTTTCTAAAAATT
EXPREG_000005c0	LMANv2_240174	18	37	+	18.3061	4.6e-07	0.16	ATCCGGACGATTCGCCCGAG
EXPREG_00000340	LMANv2_530025	3	50	-	16.7157	4.63e-07	0.000993	GTAAATCAAAATTATGTTTTTTTGAAAATAAAATGAAATTAAAATAAG
EXPREG_000009c0	LMANv2_230003	52	78	+	17.9756	4.83e-07	0.055	TAAGAATTGAAAGCGTGTCCTACTTTT
EXPREG_00000130	LMANv2_330100	1	22	-	17.96	4.91e-07	0.0788	TTACTGATAATTATATAACAAA
EXPREG_00000240	LMANv2_200030	30	43	-	17.2054	4.92e-07	0.00804	TATTTTTTTATATC
EXPREG_000008d0	LMANv2_470030	6	20	-	18.2673	4.93e-07	0.00328	AATTTTATAACAAAA
EXPREG_00000340	LMANv2_90222	29	76	+	16.5588	5.01e-07	0.00104	TTTACAATTTAAATGTCATTTTCACATTCGTATATAAAATGATTCCTT
EXPREG_00000360	LMANv2_150157	54	78	+	17.8544	5.05e-07	0.0243	ATTAAGAATGATTTTTATACTGAAA
EXPREG_00000800	LMANv2_490005	31	51	+	17.622	5.06e-07	0.042	ATGTAAAAATATTGTTGAATT
EXPREG_000013e0	LMANv2_240087	17	38	-	16.3535	5.08e-07	0.0371	AAACAGAACGTTCGTTCTGTTT
EXPREG_00001790	LMANv2_580004	64	77	-	18.1193	5.09e-07	0.0841	CGAAAAAACGTTCT
EXPREG_000006f0	LMANv2_90204	28	55	-	17.1685	5.13e-07	0.133	TATCTGTCAAGGAGTTTCAACGCTATGG
EXPREG_000016a0	LMANv2_330063	42	56	+	17.4796	5.13e-07	0.0619	TGGTATTCCATATCA
EXPREG_000008d0	LMANv2_120014	44	58	+	18.2277	5.15e-07	0.0033	CATTTTACAAAAAAA
EXPREG_00000340	LMANv2_60074	14	61	-	16.4608	5.27e-07	0.00105	GGATTTTTATAAAATGAATTTTTAATTTAGTAAATGTAATTTTATTCA
EXPREG_00000670	LMANv2_490019	26	60	-	14.7525	5.31e-07	0.00239	ATTTTTTTTAAATTTGAAAAAAATATTTATTTAAT
EXPREG_000001b0	LMANv2_60091	42	56	+	18.2	5.32e-07	0.0114	AATTTTCTAAAAATA
EXPREG_00000360	LMANv2_210011	7	31	+	17.7767	5.33e-07	0.0243	GATGAATTTGTTTTCTATTCTCAAT
EXPREG_00000340	LMANv2_80072	7	54	-	16.402	5.43e-07	0.00105	ATATTGAAATCAATTTCTTTTTTGGAAATAGATGATGTTACTACATTT
EXPREG_00000240	LMANv2_290016	1	14	-	17.0446	5.49e-07	0.00804	CGTTTTTTGATATT
EXPREG_00000240	LMANv2_80076	3	16	+	17.0446	5.49e-07	0.00804	CGTTTTTTGATTTT
EXPREG_000008d0	LMANv2_240060	59	73	-	18.1188	5.53e-07	0.00342	TTTTTTTCTAAAAAT
EXPREG_00000340	LMANv2_490001	32	79	+	16.3333	5.62e-07	0.00105	ATTTTTATTAAATTACTTTCAATGATTTTAAAATGTATTAAAATTTTA
EXPREG_000007c0	LMANv2_90005	30	60	+	17.4783	5.65e-07	0.0288	TTTTAAAATTAAATTCGTTTTTATTAAAAAT
EXPREG_00000d10	LMANv2_460017	11	26	-	17.4405	5.71e-07	0.0138	AAGAAAAAATTTTCTT
EXPREG_00001810	LMANv2_170118	14	36	+	17.0476	5.8e-07	0.00755	TAAAGAAAATATTAGAAAAAGAT
EXPREG_000012b0	LMANv2_240041	9	25	-	17.6837	5.82e-07	0.0679	TGGTTATTTATCTACAA
EXPREG_00000d10	LMANv2_460001	38	53	-	17.4167	5.84e-07	0.0138	AAGAAAAGTTTTTCTA
EXPREG_00000d10	LMANv2_460002	38	53	-	17.4167	5.84e-07	0.0138	AAGAAAAGTTTTTCTA
EXPREG_00000240	LMANv2_490009	50	63	+	17.0179	5.86e-07	0.00804	AGTTTTTTGAATTT
EXPREG_00000240	LMANv2_490010	50	63	+	17.0179	5.86e-07	0.00804	AGTTTTTTGAATTT
EXPREG_00000340	LMANv2_460001	14	61	-	16.2157	5.97e-07	0.00105	TTTCCAAAAAGAAAAGTTTTTCTATAATTTATTTCAAAAACTTTTTTA
EXPREG_00000340	LMANv2_460002	14	61	-	16.2157	5.97e-07	0.00105	TTTCCAAAAAGAAAAGTTTTTCTATAATTTATTTCAAAAACTTTTTTA
EXPREG_000008d0	LMANv2_240048	21	35	+	18	5.98e-07	0.00357	TATTTTTATAAAAAA
EXPREG_00000ec0	LMANv2_730012	30	53	-	15.6667	6.01e-07	0.0105	ATTACGAAAAATGTTCTCAATTTA
EXPREG_00000b40	LMANv2_680004	44	65	+	15.5859	6.06e-07	0.0491	AAGTTTGATTCTCAATATCAAT
EXPREG_00000ec0	LMANv2_490019	27	50	-	15.6559	6.08e-07	0.0105	AATTTGAAAAAAATATTTATTTAA
EXPREG_00000240	LMANv2_500012	47	60	+	16.9911	6.09e-07	0.00804	AATTTTTTGAAATT
EXPREG_00000870	LMANv2_100072	47	62	-	17.4592	6.1e-07	0.2	ATGACCGTCTCGTCAA
EXPREG_000005d0	LMANv2_300030	45	64	-	16.4494	6.15e-07	0.0537	TTTCGAAAACATTTGCGAAC
EXPREG_00000020	LMANv2_20011	33	49	+	17.2747	6.16e-07	0.0337	ATCGAACATTGTTTCGA
EXPREG_000001b0	LMANv2_620013	50	64	+	17.9	6.31e-07	0.0118	TATTTTCCGAAAAAT
EXPREG_00000ec0	LMANv2_600007	4	27	-	15.6237	6.32e-07	0.0105	ATGATAAGACTGATTTTTATTTTA
EXPREG_00000340	LMANv2_660028	27	74	+	16.098	6.33e-07	0.00109	GGGAATCTTAGATTATTATTATTCTAAAATATATGGTTTAAATACACT
EXPREG_00000670	LMANv2_210056	19	53	+	14.297	6.34e-07	0.00239	AATAATTATTAATTTATTATTATTAGAATATTCTA
EXPREG_00000d10	LMANv2_100037	21	36	-	17.2976	6.49e-07	0.0138	GAGAAAACGTTTTATA
EXPREG_00000d10	LMANv2_100038	22	37	+	17.2976	6.49e-07	0.0138	GAGAAAACGTTTTATA
EXPREG_00000670	LMANv2_660024	19	53	+	14.2277	6.51e-07	0.00239	GGATAATTATCTTTTATATTAAATAATATTAGTTT
EXPREG_00000340	LMANv2_660010	15	62	+	16.0392	6.52e-07	0.00109	AAAGATTTTCATTTATCAAAAATAAAAATTTCTTCATATAAAAATTTT
EXPREG_00000670	LMANv2_210056	15	49	+	14.2178	6.54e-07	0.00239	AGTTAATAATTATTAATTTATTATTATTAGAATAT
EXPREG_00000ec0	LMANv2_90005	33	56	-	15.5806	6.66e-07	0.0105	TTAATAAAAACGAATTTAATTTTA
EXPREG_00001810	LMANv2_530014	26	48	+	16.8929	6.72e-07	0.0076	TAAGAAAAAAGTTTTAAAAAGTG
EXPREG_000013d0	LMANv2_430018	2	20	+	14.9082	6.83e-07	0.0726	GCTAATAATTATAATTTAA
EXPREG_000001b0	LMANv2_530006	63	77	-	17.7636	6.84e-07	0.0118	ATTTTTTTGATAAAT
EXPREG_000008b0	LMANv2_680004	37	59	-	17.0909	6.84e-07	0.0848	ATTGAGAATCAAACTTATTTTTA
EXPREG_00000bc0	LMANv2_500035	32	46	+	17.7525	6.84e-07	0.045	TTATAATGTTTATCA
EXPREG_00001810	LMANv2_500058	38	60	-	16.869	6.87e-07	0.0076	ATCTGAAAACGTATGCAAAACTT
EXPREG_00001000	LMANv2_290068	3	22	+	17.6327	6.95e-07	0.0665	AAAACGTTATATTACAATTT
EXPREG_000001b0	LMANv2_100048	53	67	+	17.7364	6.96e-07	0.0118	AATTTTTTGAAAAAA
EXPREG_000016a0	LMANv2_170023	65	79	+	17.1939	6.98e-07	0.0619	TGTTAAACTATATCA
EXPREG_00001810	LMANv2_280019	3	25	+	16.8452	7.03e-07	0.0076	AAAAGAAAGCTTCTTAAAAATTA
EXPREG_00000340	LMANv2_60021	14	61	+	15.8824	7.05e-07	0.00114	TTGATTTTTAATATAGAAATTTTAAGAAAAGAGTTTTAAATAAAAGTA
EXPREG_00001790	LMANv2_60112	63	76	-	17.2569	7.1e-07	0.0841	CGAAAAAACGTTTT
EXPREG_00000670	LMANv2_90125	42	76	-	14	7.11e-07	0.00239	AAATATTAATTTTATCTTTAAAAAAAGCACACTCT
EXPREG_00000240	LMANv2_20037	26	39	-	16.8036	7.12e-07	0.00804	TATTTTTTGAAAAT
EXPREG_00000240	LMANv2_330115	58	71	+	16.8036	7.12e-07	0.00804	TATTTTTTGAATAT
EXPREG_00000240	LMANv2_330117	48	61	+	16.8036	7.12e-07	0.00804	TATTTTTTGAATAT
EXPREG_00000240	LMANv2_80079	33	46	-	16.8036	7.12e-07	0.00804	TATTTTTTGAAAAT
EXPREG_00000d10	LMANv2_460017	11	26	+	17.1786	7.13e-07	0.0138	AAGAAAATTTTTTCTT
EXPREG_00000670	LMANv2_480047	16	50	+	13.9802	7.16e-07	0.00239	AAATGTTACAAAATTCTATTTATTGTAAATAACGA
EXPREG_00000670	LMANv2_480049	41	75	-	13.9802	7.16e-07	0.00239	AAATGTTACAAAATTCTATTTATTGTAAATAACGA
EXPREG_00000670	LMANv2_530016	26	60	+	13.9802	7.16e-07	0.00239	TTAAATTAATTTTTTATTATTTACATTATATAATA
EXPREG_000000e0	LMANv2_670024	21	40	-	17.2195	7.2e-07	0.0582	TTTTGAAAAAGATTTAATTT
EXPREG_000008d0	LMANv2_440039	25	39	+	17.802	7.26e-07	0.00403	TATTTTGAAAAAAAA
EXPREG_00001110	LMANv2_410033	25	41	+	15.2867	7.27e-07	0.131	ATGAAAATGATTCCTAA
EXPREG_00001280	LMANv2_660040	12	26	+	17.5051	7.33e-07	0.172	GTAAATAAAATGTTT
EXPREG_00000b40	LMANv2_90053	57	78	+	15.1313	7.37e-07	0.0491	TATAGTGAAAATCATTCTCGAT
EXPREG_00000b00	LMANv2_90192	48	64	-	13.2233	7.39e-07	0.0692	TAATATGGTTAACTTGA
EXPREG_00000340	LMANv2_710001	20	67	-	15.7843	7.4e-07	0.00114	TAGTTGTTTTAAAAATAATCTTTATTTTCGTTTTTATTTTATACATTA
EXPREG_000010c0	LMANv2_490009	58	68	-	16.25	7.4e-07	0.0617	TCAGAAAATTC
EXPREG_000010c0	LMANv2_490010	58	68	-	16.25	7.4e-07	0.0617	TCAGAAAATTC
EXPREG_000010c0	LMANv2_540014	40	50	-	16.25	7.4e-07	0.0617	TCAGAATATTC
EXPREG_00001810	LMANv2_5s_rRNA_1	7	29	-	16.7857	7.44e-07	0.0076	AACTGAAAATTATTTAAAAAGAT
EXPREG_000005d0	LMANv2_610006	36	55	-	16.0225	7.48e-07	0.0537	GATCGAAAATTTTTTCGATC
EXPREG_00000670	LMANv2_530016	30	64	-	13.8614	7.49e-07	0.00239	AAATTATTATATAATGTAAATAATAAAAAATTAAT
EXPREG_00000340	LMANv2_160029	6	53	+	15.7451	7.54e-07	0.00114	TCAATATTTTATTTTTATTTTATATAAAAGATAAAAATCCAATATAGT
EXPREG_00000360	LMANv2_390002	1	25	+	17.2718	7.56e-07	0.0243	GTTTATAAAAGTAATAATTATCCAT
EXPREG_00000670	LMANv2_470080	28	62	+	13.8317	7.58e-07	0.00239	TTTTAATAAAAATTTATGATAAATCGTTTTAAAAA
EXPREG_00000710	LMANv2_280059	19	40	+	15.7339	7.64e-07	0.19	TCTCTGAATTTTTTTTCAGTAA
EXPREG_00000340	LMANv2_660024	11	58	-	15.7157	7.65e-07	0.00114	AAAATAAACTAATATTATTTAATATAAAAGATAATTATCCAATCTAAT
EXPREG_00000340	LMANv2_120078	20	67	+	15.6863	7.76e-07	0.00114	TTCTCTTTAAAATTAGTTTTTTTGATTCGTTTTTATTTTATATTATAA
EXPREG_000008d0	LMANv2_170055	30	44	+	17.703	7.77e-07	0.00403	TTTATTATAATAAAA
EXPREG_000008d0	LMANv2_170055	29	43	-	17.703	7.77e-07	0.00403	TTTATTATAATAAAA
EXPREG_00001810	LMANv2_90185	22	44	+	16.7381	7.78e-07	0.0076	TTGCGAAAACACTTTCAAAAATA
EXPREG_000016e0	LMANv2_260002	23	37	-	17.0488	7.91e-07	0.0498	CGGCACGGAAATTGC
EXPREG_000016e0	LMANv2_tRNA8	23	37	-	17.0488	7.91e-07	0.0498	CGGCACGGAAATTGC
EXPREG_000016e0	LMANv2_tRNA9	23	37	-	17.0488	7.91e-07	0.0498	CGGCACGGAAATTGC
EXPREG_00000a00	LMANv2_120029	23	36	+	18.0337	7.94e-07	0.0331	AGAACGTTTGTTTG
EXPREG_00000a00	LMANv2_120030	2	15	-	18.0337	7.94e-07	0.0331	AGAACGTTTGTTTG
EXPREG_00000a00	LMANv2_740007	12	25	-	18.0112	7.99e-07	0.0331	AGAACAAACGTTCT
EXPREG_00000670	LMANv2_170055	6	40	+	13.6733	8.05e-07	0.00239	TAATTTCAAAAAAAACTTTAGAATTTTATTATAAT
EXPREG_00000670	LMANv2_530025	12	46	+	13.6634	8.08e-07	0.00239	ATTTCATTTTATTTTCAAAAAAACATAATTTTGAT
EXPREG_00000d10	LMANv2_60067	37	52	+	17.0357	8.09e-07	0.0142	AAAAAAAGGTTTTCAG
EXPREG_00000340	LMANv2_330114	9	56	-	15.598	8.11e-07	0.00116	TTAAAAGTAAATAAATTTTTTACATAAACATAAAAAATTAACAAATAT
EXPREG_00000840	LMANv2_100009	18	32	-	16.039	8.15e-07	0.0871	CAGAAGTTTTTTCTG
EXPREG_000008d0	LMANv2_790007	31	45	-	17.6436	8.15e-07	0.00403	TTTTTTGAAATAAAA
EXPREG_000008d0	LMANv2_230046	43	57	-	17.6337	8.18e-07	0.00403	TTTTTTAAAAGAAAT
EXPREG_00000020	LMANv2_610006	38	54	-	16.9231	8.2e-07	0.0384	ATCGAAAATTTTTTCGA
EXPREG_00000670	LMANv2_660040	42	76	+	13.6238	8.2e-07	0.00239	TAAAAGCAAAAAATATAAATAAATGTTAATTTGCT
EXPREG_00001810	LMANv2_270008	13	35	+	16.6786	8.22e-07	0.0076	TTTTGAAAATTGACTCAAAAAAA
EXPREG_000008d0	LMANv2_120006	29	43	+	17.6238	8.25e-07	0.00403	TGTTTTTTAAAAAAA
EXPREG_00001030	LMANv2_170048	20	44	+	16.5893	8.44e-07	0.0579	TTTTTGCGAGAATTTTCTAATTTTC
EXPREG_00001030	LMANv2_170049	20	44	+	16.5893	8.44e-07	0.0579	TTTTTGCGAGAATTTTCTAATTTTC
EXPREG_00000a00	LMANv2_240087	21	34	+	17.9551	8.46e-07	0.0331	AGAACGAACGTTCT
EXPREG_00000a00	LMANv2_240089	3	16	-	17.9551	8.46e-07	0.0331	AGAACGAACGTTCT
EXPREG_000008d0	LMANv2_240048	22	36	-	17.5743	8.5e-07	0.00403	TTTTTTTATAAAAAT
EXPREG_00000360	LMANv2_170112	56	80	+	17.0971	8.51e-07	0.0243	TCTGATATTGAGAATTAGTATCAAT
EXPREG_00000340	LMANv2_470040	29	76	-	15.4706	8.63e-07	0.0012	TCATCGTTTTAAAAAATATTTCCAAAGCAAATTTAGTTTTTATTTTTT
EXPREG_00000b00	LMANv2_90202	27	43	-	13.1553	8.64e-07	0.0692	TAAAATTGTAAAATAAA
EXPREG_00000bc0	LMANv2_660028	39	53	-	16.8911	8.67e-07	0.045	TTAGAATAATAATAA
EXPREG_00001810	LMANv2_320050	53	75	-	16.619	8.69e-07	0.0076	ATTTGAAAATACATTCAAAAATT
EXPREG_00000340	LMANv2_300025	1	48	-	15.4118	8.88e-07	0.0012	TCGACGAAAAAAAAAGAATTTTAAAAAAAGTCTTCAAAAAATGAAAAC
EXPREG_00001810	LMANv2_370115	50	72	-	16.5952	8.88e-07	0.0076	AAAAGAAAATTTTCAAGAAAGTA
EXPREG_000008d0	LMANv2_380018	30	44	+	17.5149	8.9e-07	0.00403	ATTTTTTAAAAAAAT
EXPREG_000008d0	LMANv2_410055	4	18	-	17.5149	8.9e-07	0.00403	ATTTTTTAAAAAAAT
EXPREG_00000a20	LMANv2_90053	60	78	-	16.7391	8.98e-07	0.122	ATCGAGAATGATTTTCACT
EXPREG_00000340	LMANv2_150157	32	79	-	15.3824	9.01e-07	0.0012	ATTTCAGTATAAAAATCATTCTTAATTTTGCAAGGATAGTTTATAAAC
EXPREG_000008d0	LMANv2_240048	24	38	-	17.4653	9.26e-07	0.00403	ATTTTTTTTATAAAA
EXPREG_000008d0	LMANv2_340080	20	34	+	17.4554	9.32e-07	0.00403	TTTTTTATAAATAAA
EXPREG_00000670	LMANv2_40018	43	77	-	13.2475	9.45e-07	0.00266	TTATAGTATTTTTATAATTAAAAAGTTTTTTAATT
EXPREG_00001810	LMANv2_240175	50	72	+	16.5238	9.49e-07	0.0076	AAAAAAAAAATTTATGAAATAAA
EXPREG_000013e0	LMANv2_670035	1	22	-	14.8586	9.62e-07	0.0371	AAATAAAATGAATATTCTTATT
EXPREG_00000340	LMANv2_480047	17	64	+	15.2451	9.63e-07	0.0012	AATGTTACAAAATTCTATTTATTGTAAATAACGATGGAATGATTTTAT
EXPREG_00000340	LMANv2_480049	27	74	-	15.2451	9.63e-07	0.0012	AATGTTACAAAATTCTATTTATTGTAAATAACGATGGAATGATTTTAT
EXPREG_00000340	LMANv2_240048	5	52	+	15.2353	9.68e-07	0.0012	GGATAATTTTTATAAATATTTTTATAAAAAAAATTTTTCTTTTATAAA
EXPREG_00001810	LMANv2_220042	21	43	+	16.5	9.7e-07	0.0076	ATCTGAAAACTTTAAAAAAATCA
EXPREG_00000340	LMANv2_330114	5	52	+	15.2059	9.82e-07	0.0012	AATAATATTTGTTAATTTTTTATGTTTATGTAAAAAATTTATTTACTT
EXPREG_000013d0	LMANv2_100107	23	41	-	13.9796	9.85e-07	0.0726	GAAAATAATGATCAATAGA
EXPREG_000013e0	LMANv2_240087	17	38	+	14.798	9.87e-07	0.0371	AAACAGAACGAACGTTCTGTTT
EXPREG_000008d0	LMANv2_340032	21	35	-	17.396	9.88e-07	0.00417	TTTTTTATTCAAAAA
EXPREG_000013e0	LMANv2_180029	36	57	+	14.7879	9.91e-07	0.0371	TTAAAAAACATATCTTCGTTTG
EXPREG_00000a00	LMANv2_240087	21	34	-	17.6966	9.93e-07	0.0331	AGAACGTTCGTTCT
EXPREG_00000a00	LMANv2_240089	3	16	+	17.6966	9.93e-07	0.0331	AGAACGTTCGTTCT
EXPREG_00001810	LMANv2_670024	21	43	+	16.4643	1e-06	0.0076	AAATTAAATCTTTTTCAAAAAAT
EXPREG_00000120	LMANv2_490067	22	37	+	17.0505	1.01e-06	0.106	TGGAACTTATGTTCGC
EXPREG_00000ec0	LMANv2_790002	21	44	-	15.2258	1.01e-06	0.0105	TTTTAAAAAATGAATCTCTTTTTA
EXPREG_00000340	LMANv2_450016	14	61	+	15.1078	1.03e-06	0.00122	TTTGAATATTTTTTACTATTTTTGATTCTAATATAGTATAAAATCGTA
EXPREG_000008e0	LMANv2_280046	20	46	+	16.75	1.03e-06	0.0584	TTTTGTTTAAAATCTTTTTAAAAGAAT
EXPREG_00001810	LMANv2_340039	47	69	+	16.4286	1.03e-06	0.0076	ATCAGAAAGAGTAATCAAAAATA
EXPREG_00000240	LMANv2_280035	47	60	+	16.5446	1.04e-06	0.00966	TGATTTTTTAATTT
EXPREG_00000240	LMANv2_410034	47	60	+	16.5446	1.04e-06	0.00966	TGATTTTTTAAATT
EXPREG_00000340	LMANv2_690013	2	49	-	15.0882	1.04e-06	0.00122	GCAAGTTCTAAAAAATAATTTTAAGAATAGAATTGTTGAAAAATTAAT
EXPREG_000008d0	LMANv2_60144	29	43	-	17.297	1.04e-06	0.0043	CTTTTTTCAATAAAA
EXPREG_00000020	LMANv2_540014	5	21	-	16.6264	1.05e-06	0.0432	TTCGAACAACTCTTCGC
EXPREG_00000340	LMANv2_470105	11	58	+	15.0588	1.05e-06	0.00122	AGATAATTTGAATTCTTATCTTAAGGAAAATTTAAATATAAAAATCAA
EXPREG_00000290	LMANv2_220001	32	52	-	16.4179	1.06e-06	0.0382	CTATTGTTATTAATATCTTTA
EXPREG_00000ec0	LMANv2_410004	33	56	-	15.1828	1.06e-06	0.0105	TATATGGGAAAGATAATTTTTTTC
EXPREG_00001810	LMANv2_290031	32	54	+	16.4048	1.06e-06	0.0076	ATATGAAATTGACTTGAAAAAAT
EXPREG_00000360	LMANv2_230004	34	58	-	16.7476	1.07e-06	0.0244	GATAAAAATGAATACAATTTTAAAT
EXPREG_00000240	LMANv2_370103	44	57	+	16.5357	1.08e-06	0.00966	AATTTTTTGAATTC
EXPREG_00000340	LMANv2_50011	32	79	-	15.0098	1.08e-06	0.00122	ATTGCTAATGATAAATCAATATTAATAAGATCAAGTAGAAAATCAAAT
EXPREG_000008b0	LMANv2_170112	58	80	-	16.5195	1.08e-06	0.0848	ATTGATACTAATTCTCAATATCA
EXPREG_000008d0	LMANv2_750003	50	64	+	17.2673	1.08e-06	0.0043	AATTTTAAAACAAAA
EXPREG_00000d10	LMANv2_370088	62	77	+	16.6786	1.08e-06	0.0147	AAAAAATCGTTTTCTT
EXPREG_00000d10	LMANv2_370089	62	77	+	16.6786	1.08e-06	0.0147	AAAAAATCGTTTTCTT
EXPREG_00001000	LMANv2_150003	60	79	-	17	1.09e-06	0.0697	AATCCATCTTATTTCATTTA
EXPREG_00001440	LMANv2_590042	36	62	+	16.3366	1.1e-06	0.134	GAAAAAGCCCTCGAAATGATGGGAAGA
EXPREG_00000240	LMANv2_580009	31	44	-	16.5179	1.11e-06	0.00966	TAATTTTTTAATTT
EXPREG_00000240	LMANv2_80021	54	67	-	16.5179	1.11e-06	0.00966	TAATTTTTTAAATT
EXPREG_000007c0	LMANv2_200015	17	47	-	16.3587	1.11e-06	0.0367	ATCTTTTTTGATAATCATTTCTTTTAAAAAG
EXPREG_000013e0	LMANv2_670035	1	22	+	14.5051	1.11e-06	0.0371	AATAAGAATATTCATTTTATTT
EXPREG_00000800	LMANv2_30012	41	61	+	16.6463	1.12e-06	0.0615	ATGTAATCTAAACGTAAAAAA
EXPREG_000008e0	LMANv2_660075	4	30	+	16.6522	1.12e-06	0.0584	TATTTTTTAGAATGAGTTTAAGAATTT
EXPREG_00000ec0	LMANv2_310024	23	46	+	15.1398	1.12e-06	0.0105	AAGAAGATATAAATTTTTTTTTGA
EXPREG_00000670	LMANv2_290056	8	42	-	12.7426	1.14e-06	0.00297	TAAAATCACTAAATTCTTTTTAGAAGAATCTTGAA
EXPREG_00000670	LMANv2_440033	34	68	-	12.7426	1.14e-06	0.00297	GAATATTAAAAATATTTTTTAAACTCTTACTATCA
EXPREG_00000bc0	LMANv2_170112	64	78	+	16.4455	1.14e-06	0.045	TGAGAATTAGTATCA
EXPREG_00000d10	LMANv2_320011	31	46	-	16.619	1.14e-06	0.0147	AAGAAAAAATTTTCTA
EXPREG_00000d10	LMANv2_60091	35	50	+	16.619	1.14e-06	0.0147	AAGAAAAAATTTTCTA
EXPREG_00000340	LMANv2_260039	17	64	+	14.8725	1.15e-06	0.00126	AAATATAATTCATATATATGTTCAAAATAAATAGATAATCATTTATCT
EXPREG_000008d0	LMANv2_260048	50	64	+	17.2079	1.15e-06	0.0043	TTTTTATCAAAAAAA
EXPREG_000008d0	LMANv2_90025	25	39	-	17.2079	1.15e-06	0.0043	TTTTTATCAAAAAAA
EXPREG_00001440	LMANv2_60010	9	35	+	16.2871	1.15e-06	0.134	AAAAAACTCTTAAAATTAGAAGGGAAA
EXPREG_00000340	LMANv2_690013	18	65	+	14.8627	1.16e-06	0.00126	TTCTATTCTTAAAATTATTTTTTAGAACTTGCTCAATGATGTCAGGCT
EXPREG_000008d0	LMANv2_120006	31	45	-	17.1683	1.17e-06	0.0043	CTTTTTTTTAAAAAA
EXPREG_000008d0	LMANv2_150071	19	33	+	17.1683	1.17e-06	0.0043	AATTTTTCTAAAAAA
EXPREG_00000bc0	LMANv2_310006	15	29	-	16.396	1.17e-06	0.045	TTATAATTAGAATCA
EXPREG_00000ec0	LMANv2_100044	52	75	+	15.0968	1.17e-06	0.0105	AAATTGATAAAGATTCTTTTCTTA
EXPREG_00000ec0	LMANv2_210056	11	34	+	15.0968	1.17e-06	0.0105	GCATAGTTAATAATTATTAATTTA
EXPREG_00000290	LMANv2_190068	24	44	+	16.2985	1.18e-06	0.0382	TATTTGATAATTTAAAAATTA
EXPREG_00000290	LMANv2_190069	10	30	-	16.2985	1.18e-06	0.0382	TATTTGATAATTTAAAAATTA
EXPREG_00000290	LMANv2_190070	10	30	-	16.2985	1.18e-06	0.0382	TATTTGATAATTTAAAAATTA
EXPREG_00001560	LMANv2_360007	1	40	-	15.0119	1.18e-06	0.177	AATTGGCAGAATCTATCGACCCAAAAATGAACAGCAATCG
EXPREG_00000020	LMANv2_240168	52	68	-	16.4615	1.19e-06	0.0434	TTCGAACAGATTTTTTA
EXPREG_00001790	LMANv2_320066	66	79	+	15.5413	1.19e-06	0.105	CGAAAAAATATTTT
EXPREG_00000130	LMANv2_60018	58	79	-	16.4	1.2e-06	0.0788	TTATTAATTATAATATTATAAA
EXPREG_00001480	LMANv2_260039	4	22	-	15.789	1.2e-06	0.138	ATATTTGGGTTTTGATCTG
EXPREG_00000670	LMANv2_150057	6	40	+	12.5743	1.21e-06	0.00297	ATTTAACTCAAAAAGATAAAAAATATTTGGATTCT
EXPREG_00000330	LMANv2_210021	2	16	-	15.7041	1.22e-06	0.0343	TAGTATCAGAAAATG
EXPREG_00000670	LMANv2_120014	36	70	+	12.5644	1.22e-06	0.00297	ATATCTTACATTTTACAAAAAAATAAAGGTTTTAA
EXPREG_00000b40	LMANv2_70065	43	64	+	13.8384	1.26e-06	0.0525	AAATATGATTTTCATTTTAAAA
EXPREG_00000340	LMANv2_490001	15	62	+	14.6569	1.28e-06	0.00135	GTAATTTATGATAAACTATTTTTATTAAATTACTTTCAATGATTTTAA
EXPREG_00000670	LMANv2_50011	43	77	-	12.4356	1.28e-06	0.00297	TGCTAATGATAAATCAATATTAATAAGATCAAGTA
EXPREG_00000130	LMANv2_320046	29	50	+	16.27	1.29e-06	0.0788	TCATTGATTAGCTTATAACTTG
EXPREG_000001b0	LMANv2_450011	31	45	+	16.6182	1.29e-06	0.02	TATATTCTAAAAATT
EXPREG_00000340	LMANv2_330100	1	48	+	14.6275	1.29e-06	0.00135	TTTGTTATATAATTATCAGTAATACAGAAAGAACAAATTTTAAAAATA
EXPREG_00000ec0	LMANv2_270021	17	40	-	15.0108	1.29e-06	0.0105	TTGATTTTAAAAATTCTTTTTTAA
EXPREG_00000ec0	LMANv2_90163	32	55	+	15.0108	1.29e-06	0.0105	ACTCCTGTAAAGATTTTCAATTTA
EXPREG_00000240	LMANv2_690006	2	15	+	16.3482	1.3e-06	0.0109	TATTTTTTGAATAC
EXPREG_00000340	LMANv2_190024	25	72	+	14.6176	1.3e-06	0.00135	ATTAATTTTCAATAATATATTTAATGGATATAAACATTCAACTACAAT
EXPREG_00000bc0	LMANv2_100058	46	60	-	16.2574	1.31e-06	0.045	TGATAATTTTTAAAA
EXPREG_00000bc0	LMANv2_100060	55	69	+	16.2574	1.31e-06	0.045	TGATAATTTTTAAAA
EXPREG_00000ec0	LMANv2_60074	33	56	-	15	1.31e-06	0.0105	TTTATAAAATGAATTTTTAATTTA
EXPREG_000000e0	LMANv2_80072	34	53	+	16.4634	1.34e-06	0.0582	AAAAGAAATTGATTTCAATA
EXPREG_00000ec0	LMANv2_80066	22	45	+	14.9785	1.34e-06	0.0105	ATTCTGTTAAAAATTTTAATTTTT
EXPREG_00000050	LMANv2_40013	32	52	+	15.8587	1.35e-06	0.0856	TTTTTTAATTTGTGTTTACAA
EXPREG_00000340	LMANv2_450009	18	65	-	14.5392	1.35e-06	0.00136	TTTTGTAGAGAATTCTCAATTTTATTTTAAGATTAGAAATGAATTTTA
EXPREG_000008d0	LMANv2_280062	21	35	+	16.9505	1.35e-06	0.00487	AATTTTATTACAAAA
EXPREG_00000670	LMANv2_670035	3	37	-	12.2574	1.36e-06	0.00297	TTAATTTTAATAATTAAATAAAATGAATATTCTTA
EXPREG_00000ec0	LMANv2_500061	7	30	+	14.9677	1.36e-06	0.0105	ATTCCAAAAAGGATTCTTATTTGT
EXPREG_00000340	LMANv2_470009	30	77	-	14.5098	1.37e-06	0.00136	ATGATTTATAGAAAAAATTTTTTGAAAGAAAACAAAAAATCGAATATG
EXPREG_00000670	LMANv2_170114	40	74	-	12.2475	1.37e-06	0.00297	TTATAACACTTGTATGTTTTTGTTTTGATTAAGTT
EXPREG_00000340	LMANv2_150104	12	59	-	14.4902	1.38e-06	0.00136	TTGAAATATGGATACTATATTTTAATTCTTAAGATTAAGAATCACATT
EXPREG_00000e20	LMANv2_240119	46	62	+	14.0826	1.38e-06	0.119	ATGAAACAATATCACAA
EXPREG_00000670	LMANv2_290031	7	41	+	12.2079	1.39e-06	0.00297	TAAAAATGAAATAAAAATAATAGTAATATGAAATT
EXPREG_000008d0	LMANv2_410055	5	19	-	16.9307	1.39e-06	0.00488	GATTTTTTAAAAAAA
EXPREG_00000d10	LMANv2_450004	14	29	+	16.369	1.39e-06	0.015	CAGAAAAGGTTTTCCT
EXPREG_00000050	LMANv2_100115	8	28	-	15.8152	1.41e-06	0.0856	TAGTTTATAAACTTTTTAATA
EXPREG_00000330	LMANv2_280079	43	57	+	15.449	1.41e-06	0.0343	AATTTTCAGAGAATT
EXPREG_00000670	LMANv2_620014	39	73	-	12.1584	1.41e-06	0.00297	TTAAAATTTGAGTATGTTTAAAGTAAGACAAATGA
EXPREG_000008b0	LMANv2_650039	20	42	+	16.1688	1.41e-06	0.0848	TTTGAGAATGGATTTTATTTTTT
EXPREG_00000ec0	LMANv2_460008	37	60	+	14.9355	1.41e-06	0.0105	AAAATAATATTGAATTTCTATTTA
EXPREG_00001020	LMANv2_320068	29	47	+	16.1848	1.41e-06	0.124	GCAATTGCTAATAATTATA
EXPREG_000013e0	LMANv2_90205	19	40	-	13.9091	1.42e-06	0.0414	AATACGAATGTAAGTTCGAGGT
EXPREG_00000340	LMANv2_730014	21	68	-	14.4118	1.43e-06	0.00137	TTTGAAGTATGTTAATCTTGTAAATAGATAAATATTTTTTGCAAATTT
EXPREG_000008d0	LMANv2_120064	3	17	-	16.8911	1.43e-06	0.00488	AATTTTTTTATAAAA
EXPREG_00000ec0	LMANv2_650038	27	50	+	14.914	1.44e-06	0.0105	TCTAAAAAAAAGATTTTCTTTTGA
EXPREG_00001480	LMANv2_560021	4	22	+	15.3761	1.44e-06	0.138	AAGTTCCACTTTTGTTTGA
EXPREG_00000340	LMANv2_470080	20	67	-	14.3922	1.45e-06	0.00137	TTCGGTTTTTAAAACGATTTATCATAAATTTTTATTAAAACCAAGACT
EXPREG_00000340	LMANv2_90217	11	58	-	14.3725	1.46e-06	0.00137	TTAATTCTTCAATACTTTTTTATAGATAGTAAATATTAGAAAGACGAA
EXPREG_00000d10	LMANv2_80049	57	72	+	16.3095	1.46e-06	0.015	GAGAAAAGGTTAAGAT
EXPREG_00000ec0	LMANv2_710001	39	62	-	14.9032	1.46e-06	0.0105	GTTTTAAAAATAATCTTTATTTTC
EXPREG_000001b0	LMANv2_430040	29	43	-	16.3364	1.47e-06	0.02	ATTTTTTTGATCATT
EXPREG_000008d0	LMANv2_710011	28	42	+	16.8416	1.47e-06	0.00488	ATTTTTAAAACAAAT
EXPREG_00000d10	LMANv2_320011	31	46	+	16.2976	1.47e-06	0.015	TAGAAAATTTTTTCTT
EXPREG_00000d10	LMANv2_60091	35	50	-	16.2976	1.47e-06	0.015	TAGAAAATTTTTTCTT
EXPREG_000001b0	LMANv2_470020	26	40	-	16.3273	1.48e-06	0.02	TATTTTTTAAAAATT
EXPREG_00000340	LMANv2_370044	20	67	+	14.3431	1.48e-06	0.00137	TTTAAAGAAGAATTGTAATTTTAAATGACAAAAACTTTCATAAAATTC
EXPREG_000008d0	LMANv2_240091	25	39	-	16.8218	1.48e-06	0.00488	GTTTTTACAAAAAAT
EXPREG_000010c0	LMANv2_200035	67	77	-	15.7639	1.48e-06	0.0617	ACAGAATATTC
EXPREG_000010c0	LMANv2_200036	67	77	-	15.7639	1.48e-06	0.0617	ACAGAATATTC
EXPREG_000010c0	LMANv2_470016	35	45	+	15.7639	1.48e-06	0.0617	ACAGAAAATTC
EXPREG_000012b0	LMANv2_260023	56	72	+	15.7449	1.49e-06	0.0952	TTGTTATAAACTTACAT
EXPREG_00001810	LMANv2_230024	23	45	+	16.0238	1.49e-06	0.00963	TTAGGAAAACTCTTACATAAGTT
EXPREG_00001810	LMANv2_230025	9	31	-	16.0238	1.49e-06	0.00963	TTAGGAAAACTCTTACATAAGTT
EXPREG_00001480	LMANv2_170114	43	61	-	15.2844	1.5e-06	0.138	ATGTTTTTGTTTTGATTAA
EXPREG_00000670	LMANv2_90005	7	41	-	11.9703	1.51e-06	0.00297	TTAATTTTAAAAGTCATATTAAATTCTATTTTTAA
EXPREG_000008d0	LMANv2_40032	31	45	-	16.802	1.51e-06	0.00488	TAATTTATAAAAAAA
EXPREG_00000c80	LMANv2_170112	59	77	-	16.2262	1.51e-06	0.149	GATACTAATTCTCAATATC
EXPREG_00000ec0	LMANv2_660024	31	54	+	14.871	1.51e-06	0.0105	TTTATATTAAATAATATTAGTTTA
EXPREG_000000e0	LMANv2_120051	34	53	+	16.2927	1.54e-06	0.0582	AGAAGAAACCGGTTGCATTT
EXPREG_00000870	LMANv2_260009	60	75	+	16.3469	1.54e-06	0.253	TTGACCATCAAGTCCG
EXPREG_00001810	LMANv2_260021	27	49	-	15.9881	1.54e-06	0.00963	TTATAAAAACGAAATGAAAAAGA
EXPREG_000008d0	LMANv2_190042	28	42	-	16.7525	1.55e-06	0.00488	CTTTTTTAAATAAAA
EXPREG_00000b40	LMANv2_270006	2	23	-	13.3333	1.55e-06	0.0525	TACTTTGGAAATTAATATCAAC
EXPREG_00000120	LMANv2_330059	33	48	+	16.5051	1.57e-06	0.106	AAGAACTTATGTTATT
EXPREG_00000340	LMANv2_330117	4	51	+	14.2157	1.57e-06	0.00139	TTCATATTATAATATTAATTAAATATTCTATATATAAAATAATTTATT
EXPREG_00000670	LMANv2_190024	26	60	+	11.8713	1.57e-06	0.00297	TTAATTTTCAATAATATATTTAATGGATATAAACA
EXPREG_000008d0	LMANv2_90211	29	43	+	16.7327	1.57e-06	0.00488	TTTTTTATAAACAAT
EXPREG_00000340	LMANv2_440033	16	63	+	14.1961	1.58e-06	0.00139	TCTAAATTTAAAAAAGAATGATAGTAAGAGTTTAAAAAATATTTTTAA
EXPREG_000008d0	LMANv2_290005	54	68	+	16.7129	1.58e-06	0.00488	TTTTTTAAACAAAAT
EXPREG_00000b40	LMANv2_100095	52	73	-	13.2929	1.58e-06	0.0525	TATATTCAGAAATATTTTCGTT
EXPREG_00000020	LMANv2_530024	19	35	-	16.0989	1.59e-06	0.0521	TTCGAATATCTTTTCAA
EXPREG_00000340	LMANv2_300041	8	55	-	14.1863	1.59e-06	0.00139	AAAAAGACAAGAAATTCATTATAATATATTATATTTTTAAAATACATT
EXPREG_00000290	LMANv2_530032	2	22	-	15.9403	1.6e-06	0.0454	TTTGTGATAAAATTAACAGTA
EXPREG_00000340	LMANv2_710001	5	52	+	14.1471	1.62e-06	0.00139	GGAACGATCAATATATAATGTATAAAATAAAAACGAAAATAAAGATTA
EXPREG_00001810	LMANv2_160003	35	57	+	15.9286	1.62e-06	0.00963	TGATGAAAATGTTTCAAAAGAAG
EXPREG_00000240	LMANv2_120026	6	19	+	16.0893	1.63e-06	0.012	TGATTTTTTAAATC
EXPREG_00000340	LMANv2_170055	10	57	-	14.1373	1.63e-06	0.00139	TATTTTGTCAAAATTTTATTATAATAAAATTCTAAAGTTTTTTTTGAA
EXPREG_000008d0	LMANv2_70019	17	31	+	16.6832	1.63e-06	0.0049	CATTTTAAAAAAAAT
EXPREG_00000ec0	LMANv2_tRNA18	11	34	+	14.8065	1.63e-06	0.0105	TGGATAGTAAAAATTCTTCTTTTA
EXPREG_00001520	LMANv2_560018	46	59	+	15.8313	1.63e-06	0.16	TGTAATCGTTTCCA
EXPREG_000001b0	LMANv2_150071	20	34	+	16.1364	1.64e-06	0.02	ATTTTTCTAAAAAAA
EXPREG_00000670	LMANv2_240141	35	69	+	11.7426	1.64e-06	0.00297	ATAATTCATATATACACATAAAATAAATAGATTAT
EXPREG_00000670	LMANv2_670035	2	36	-	11.7426	1.64e-06	0.00297	TAATTTTAATAATTAAATAAAATGAATATTCTTAT
EXPREG_00001730	LMANv2_210016	58	67	-	14.1518	1.64e-06	0.189	TCGATAAATT
EXPREG_00001730	LMANv2_430035	17	26	+	14.1518	1.64e-06	0.189	TCGATAAATT
EXPREG_00001730	LMANv2_70033	67	76	+	14.1518	1.64e-06	0.189	TCGATAAATT
EXPREG_00000360	LMANv2_280046	18	42	-	16.0874	1.65e-06	0.0244	TTTTAAAAAGATTTTAAACAAAAAT
EXPREG_00001810	LMANv2_30018	4	26	+	15.9048	1.65e-06	0.00963	TTTAAAAAACTGTATAAAAAACT
EXPREG_00001810	LMANv2_30019	4	26	+	15.9048	1.65e-06	0.00963	TTTAAAAAACTGTATAAAAAACT
EXPREG_00000670	LMANv2_500010	16	50	-	11.7129	1.66e-06	0.00297	GAAAATCAAATATTCCATAAAATTAGGGCGTAGTT
EXPREG_00000ec0	LMANv2_330114	2	25	-	14.7849	1.66e-06	0.0105	AAAAAATTAACAAATATTATTTTT
EXPREG_00000340	LMANv2_120079	28	75	+	14.0784	1.67e-06	0.00139	ACAATAATCTGAAAAATATTTTATTTACTAAAATCGTTTTAAAATACT
EXPREG_00000340	LMANv2_330114	9	56	+	14.0784	1.67e-06	0.00139	ATATTTGTTAATTTTTTATGTTTATGTAAAAAATTTATTTACTTTTAA
EXPREG_00000bc0	LMANv2_150060	7	21	-	15.9307	1.67e-06	0.045	TTAGAATTATTGAAA
EXPREG_00000bc0	LMANv2_740021	20	34	-	15.9307	1.67e-06	0.045	TTAGAATTATTGAAA
EXPREG_00000360	LMANv2_370054	45	69	-	16.0583	1.68e-06	0.0244	GTTGTATATTAGAATTATTCTCACG
EXPREG_000008d0	LMANv2_240048	23	37	+	16.6634	1.68e-06	0.0049	TTTTTATAAAAAAAA
EXPREG_00000340	LMANv2_80066	5	52	-	14.0392	1.7e-06	0.00139	TCAATAGAAAAATTAAAATTTTTAACAGAATCACAGGTGAGATCCATT
EXPREG_00001150	LMANv2_90127	14	42	-	14.9082	1.7e-06	0.174	TTTAAATATTTTTTGCGCACCTCGTTCTA
EXPREG_00001520	LMANv2_470103	3	16	+	15.7952	1.7e-06	0.16	TGAAAACTTTTACA
EXPREG_00001810	LMANv2_300030	54	76	-	15.869	1.7e-06	0.00963	TTGATAAAACTTTTTCGAAAACA
EXPREG_00000340	LMANv2_240061	10	57	-	14.0294	1.71e-06	0.00139	AGAATTTTTTCGATTTCATTTTTGAAAAAAGTTTCATCCATATTTTCT
EXPREG_00000670	LMANv2_290041	13	47	+	11.6139	1.72e-06	0.00297	TATTTTTTTGAATATAATAAAATTAAAAATTACTT
EXPREG_000008d0	LMANv2_140012	59	73	-	16.6238	1.72e-06	0.0049	AATTTTTATAAAAAA
EXPREG_000008d0	LMANv2_660051	10	24	+	16.6238	1.72e-06	0.0049	AATTTTTATAAAAAA
EXPREG_00000b00	LMANv2_450023	9	25	+	12.8058	1.72e-06	0.0964	AAAAATTGTAAATTTGA
EXPREG_00001810	LMANv2_80072	34	56	+	15.8571	1.72e-06	0.00963	AAAAGAAATTGATTTCAATATAG
EXPREG_00000d10	LMANv2_650038	31	46	+	16.0952	1.73e-06	0.0168	AAAAAAAGATTTTCTT
EXPREG_000000e0	LMANv2_330129	53	72	+	16.1341	1.74e-06	0.0582	TTTTGAAAAAGAAATCAAAA
EXPREG_00000240	LMANv2_180029	32	45	-	15.9732	1.74e-06	0.012	TGTTTTTTAAAATT
EXPREG_00000670	LMANv2_120083	40	74	-	11.5842	1.74e-06	0.00297	TTATATACTTATTATCTTTTAAGTGAGACTTATTT
EXPREG_000013d0	LMANv2_240048	6	24	+	12.4898	1.74e-06	0.0726	GATAATTTTTATAAATATT
EXPREG_000008d0	LMANv2_380018	31	45	-	16.5941	1.75e-06	0.0049	CATTTTTTTAAAAAA
EXPREG_000012b0	LMANv2_80022	64	80	+	15.3776	1.76e-06	0.0952	TTGTTATAATATAACAT
EXPREG_00001810	LMANv2_100009	5	27	+	15.8333	1.76e-06	0.00963	GATAGAAATTTTTCAGAAAAAAC
EXPREG_00000340	LMANv2_60021	6	53	+	13.951	1.77e-06	0.00141	ACGGTTTTTTGATTTTTAATATAGAAATTTTAAGAAAAGAGTTTTAAA
EXPREG_00000ec0	LMANv2_230008	5	28	-	14.7312	1.77e-06	0.0105	GAAATTATAAAAAAAATTAATTTT
EXPREG_00000ec0	LMANv2_650039	18	41	+	14.7312	1.77e-06	0.0105	TGTTTGAGAATGGATTTTATTTTT
EXPREG_00000ec0	LMANv2_90025	12	35	-	14.7204	1.79e-06	0.0105	TATCAAAAAAAGATTCTTATTTGT
EXPREG_00000340	LMANv2_670035	5	52	-	13.8922	1.82e-06	0.00141	TTGCAAACTAAATTTTTAATTTTAATAATTAAATAAAATGAATATTCT
EXPREG_00000670	LMANv2_120083	24	58	+	11.4554	1.82e-06	0.00297	ATTTTTTTTTAGATTAAAATAAGTCTCACTTAAAA
EXPREG_00000670	LMANv2_670035	8	42	-	11.4455	1.82e-06	0.00297	AATTTTTAATTTTAATAATTAAATAAAATGAATAT
EXPREG_000007c0	LMANv2_340012	32	62	-	15.5	1.82e-06	0.0367	TTTTGTTTTTCTAAGTATTCTCAATTTTGCT
EXPREG_00000bc0	LMANv2_190046	65	79	-	15.7921	1.82e-06	0.045	TTATAATAATAGTAA
EXPREG_00001190	LMANv2_370057	6	34	+	15.9652	1.82e-06	0.42	AAGGTCGGGAATGGTGCGTTAGACGTTCT
EXPREG_000000e0	LMANv2_410033	23	42	+	16.0732	1.83e-06	0.0582	AAATGAAAATGATTCCTAAA
EXPREG_00000800	LMANv2_280065	8	28	+	16.0122	1.83e-06	0.0615	TTGTTTCTAATTTGTTACATT
EXPREG_000008d0	LMANv2_120006	30	44	+	16.505	1.83e-06	0.0049	GTTTTTTAAAAAAAA
EXPREG_000001b0	LMANv2_370051	31	45	+	15.8909	1.84e-06	0.02	AATTGTTTAAAAATT
EXPREG_00000340	LMANv2_160044	31	78	-	13.8725	1.84e-06	0.00141	TAAACATTTAAATACTCAATTTTGTAGGGATCAATAGTATCTTCTTTT
EXPREG_00000340	LMANv2_190024	18	65	+	13.8725	1.84e-06	0.00141	CTCCAAAATTAATTTTCAATAATATATTTAATGGATATAAACATTCAA
EXPREG_000008b0	LMANv2_240083	23	45	-	15.8182	1.84e-06	0.0848	GTAGAAAATCACTCTTATTTAAA
EXPREG_00000e20	LMANv2_80022	64	80	-	13.3394	1.84e-06	0.119	ATGTTATATTATAACAA
EXPREG_00000360	LMANv2_240048	9	33	-	15.9029	1.85e-06	0.0244	TTTTATAAAAATATTTATAAAAATT
EXPREG_00000800	LMANv2_460008	21	41	+	16	1.85e-06	0.0615	ATGTTTAAAACACGTTAAAAT
EXPREG_000013d0	LMANv2_80101	47	65	+	12.3163	1.85e-06	0.0726	GAAAATGATTCTACCTTAG
EXPREG_00000340	LMANv2_240017	13	60	+	13.8529	1.86e-06	0.00141	TTCAGGATTTAAATCTTATTTTTAAATTTTTTCGTGGCACAAAAAAAT
EXPREG_000001b0	LMANv2_380018	30	44	-	15.8455	1.87e-06	0.02	ATTTTTTTAAAAAAT
EXPREG_000001b0	LMANv2_410055	4	18	+	15.8455	1.87e-06	0.02	ATTTTTTTAAAAAAT
EXPREG_00000240	LMANv2_120003	5	18	-	15.9464	1.88e-06	0.012	TATTTTTTAAATTT
EXPREG_00000240	LMANv2_330066	29	42	-	15.9464	1.88e-06	0.012	TATTTTTTAAAATT
EXPREG_00000290	LMANv2_240052	51	71	+	15.7463	1.88e-06	0.0475	TTATTAATATATTTATATATT
EXPREG_00000360	LMANv2_90224	18	42	+	15.8738	1.88e-06	0.0244	ATTTTTAAAGAAATCAATTCAAAAG
EXPREG_000008d0	LMANv2_470026	19	33	+	16.4851	1.88e-06	0.0049	AATATTATAAAAAAA
EXPREG_000008d0	LMANv2_490053	51	65	-	16.4851	1.88e-06	0.0049	AATTTAATAAAAAAA
EXPREG_000008d0	LMANv2_5s_rRNA_1	28	42	-	16.4851	1.88e-06	0.0049	AATTTAATAAAAAAA
EXPREG_00000670	LMANv2_670035	12	46	+	11.3366	1.89e-06	0.00297	TCATTTTATTTAATTATTAAAATTAAAAATTTAGT
EXPREG_00000240	LMANv2_370095	15	28	-	15.9375	1.9e-06	0.012	TATTTTTTTAAAAT
EXPREG_000008d0	LMANv2_40032	29	43	+	16.4653	1.9e-06	0.0049	ATTTTTTTTATAAAT
EXPREG_00000020	LMANv2_330136	46	62	-	15.8571	1.91e-06	0.0569	TTAAAACAAATTTTCCA
EXPREG_00001810	LMANv2_460001	12	34	+	15.7381	1.91e-06	0.00994	TTTAAAAAAGTTTTTGAAATAAA
EXPREG_00001810	LMANv2_460002	12	34	+	15.7381	1.91e-06	0.00994	TTTAAAAAAGTTTTTGAAATAAA
EXPREG_00000340	LMANv2_830001	9	56	+	13.7647	1.93e-06	0.00143	ACTTGATTCAAATATTTTTTTTTAGATTCTACTTAAAAACTGCATTTT
EXPREG_000013d0	LMANv2_170112	59	77	-	12.2041	1.93e-06	0.0726	GATACTAATTCTCAATATC
EXPREG_00000670	LMANv2_150104	23	57	+	11.2673	1.94e-06	0.00297	TAATCTTAAGAATTAAAATATAGTATCCATATTTC
EXPREG_00000ec0	LMANv2_710001	37	60	+	14.6452	1.94e-06	0.0106	ACGAAAATAAAGATTATTTTTAAA
EXPREG_00000340	LMANv2_190068	30	77	+	13.7353	1.96e-06	0.00143	ATAATTTAAAAATTAATTTCTTTAATTAAAAATAATGCAATAAGTCCT
EXPREG_00000670	LMANv2_490051	14	48	-	11.2376	1.96e-06	0.00297	TTTTTTCTAGAATTCGATTTAAATTCGTTTCTGTA
EXPREG_000009a0	LMANv2_480009	45	60	-	11.9789	1.96e-06	0.181	TCAATTTTGCAAGCTT
EXPREG_00000340	LMANv2_160030	24	71	-	13.7255	1.97e-06	0.00143	TTAAAACTAAATTTCTTTTTATAAAATTACAAAAGGTAAAATTTGACT
EXPREG_00001810	LMANv2_90001	18	40	+	15.7024	1.97e-06	0.01	GGATGAAAGATATTACAAAAAGA
EXPREG_00000e20	LMANv2_90071	38	54	-	13.1743	1.98e-06	0.119	TCGTAATTCAATAACAA
EXPREG_00000340	LMANv2_190008	3	50	-	13.6961	1.99e-06	0.00143	TGTAAAGATTCATTTTCTTTTTTATGAATTAGTTCTTTGATTCAATCC
EXPREG_000008d0	LMANv2_440011	50	64	-	16.396	1.99e-06	0.0049	TGTTTTAAAAAAAAT
EXPREG_00000340	LMANv2_450009	12	59	-	13.6863	2e-06	0.00143	AGAGAATTCTCAATTTTATTTTAAGATTAGAAATGAATTTTAAAATAG
EXPREG_00000670	LMANv2_210056	36	70	+	11.1881	2e-06	0.00297	TATTATTAGAATATTCTAAATAATAGAAAATTTAT
EXPREG_00000b00	LMANv2_300013	19	35	+	12.7282	2e-06	0.0964	AAAAAGTGAAAAATAAG
EXPREG_000008d0	LMANv2_40018	54	68	+	16.3861	2.01e-06	0.0049	TTTTTAATTATAAAA
EXPREG_000001b0	LMANv2_680004	30	44	+	15.7	2.02e-06	0.02	ATTTGTCTAAAAATA
EXPREG_000008d0	LMANv2_340080	19	33	-	16.3762	2.02e-06	0.0049	TTATTTATAAAAAAT
EXPREG_00000ec0	LMANv2_370041	26	49	-	14.6022	2.03e-06	0.0106	TCTAAAAAAACAGTTTTCATTTTC
EXPREG_00000ec0	LMANv2_370042	32	55	+	14.6022	2.03e-06	0.0106	TCTAAAAAAACAGTTTTCATTTTC
EXPREG_00000240	LMANv2_470013	34	47	-	15.9018	2.04e-06	0.012	TATTTTTTTAAGTT
EXPREG_00000240	LMANv2_660032	31	44	+	15.9018	2.04e-06	0.012	TATTTTTTTAATTG
EXPREG_000008d0	LMANv2_100118	65	79	-	16.3663	2.04e-06	0.0049	CATTTTATTAAAAAT
EXPREG_000012b0	LMANv2_330021	21	37	-	15.0306	2.04e-06	0.0952	TGGAAATTTTTTTCCAA
EXPREG_000000e0	LMANv2_470088	56	75	-	15.9268	2.05e-06	0.0582	CAATGAAATCGATTTAAAAT
EXPREG_00001810	LMANv2_130041	38	60	+	15.6548	2.05e-06	0.0101	CTAAAAAAATTGTCAGAAAAATA
EXPREG_000001b0	LMANv2_280079	43	57	-	15.6727	2.06e-06	0.02	AATTCTCTGAAAATT
EXPREG_000001b0	LMANv2_280084	21	35	+	15.6727	2.06e-06	0.02	TTTTTTTTGAAAAAA
EXPREG_000007c0	LMANv2_720017	11	41	+	15.2826	2.06e-06	0.0367	ATTTAAAGTTATAATCGTTTGCAAAAATTTT
EXPREG_000008d0	LMANv2_290054	3	17	+	16.3564	2.06e-06	0.0049	ATTTTTATAAACAAA
EXPREG_00000130	LMANv2_590019	45	66	+	15.36	2.07e-06	0.0951	TTATTGATCTTTTTATAGAATT
EXPREG_00000020	LMANv2_170010	59	75	-	15.7473	2.08e-06	0.057	ATCGCAAACATGTTCGC
EXPREG_00000240	LMANv2_130044	53	66	-	15.875	2.08e-06	0.012	CAATTTTTGAATTT
EXPREG_00000240	LMANv2_150140	53	66	-	15.875	2.08e-06	0.012	CAATTTTTGAAATT
EXPREG_00000240	LMANv2_50039	12	25	-	15.875	2.08e-06	0.012	CAATTTTTGAATTT
EXPREG_000008d0	LMANv2_470009	46	60	-	16.3465	2.08e-06	0.0049	TTTTTTGAAAGAAAA
EXPREG_00000340	LMANv2_240048	6	53	-	13.598	2.09e-06	0.00146	TTTTATAAAAGAAAAATTTTTTTTATAAAAATATTTATAAAAATTATC
EXPREG_00000840	LMANv2_170067	34	48	+	15.1688	2.09e-06	0.146	CGTATTTTTTTGCTG
EXPREG_00001810	LMANv2_580016	43	65	-	15.631	2.09e-06	0.0101	TAAAGAAAGTTTTTGTAAAATCA
EXPREG_00000330	LMANv2_620013	50	64	-	14.6429	2.1e-06	0.0343	ATTTTTCGGAAAATA
EXPREG_00000340	LMANv2_490019	27	74	-	13.5784	2.1e-06	0.00146	ATTCTATAAGTTTAATTTTTTTTAAATTTGAAAAAAATATTTATTTAA
EXPREG_00000ec0	LMANv2_70068	22	45	+	14.5699	2.11e-06	0.0106	TTAATAGTATAAGTTCTTTTTTTA
EXPREG_000010e0	LMANv2_340039	18	39	+	12.3303	2.11e-06	0.458	AAACTGGATTAAAAACCTGGAA
EXPREG_00000240	LMANv2_150070	21	34	+	15.8661	2.12e-06	0.012	AATTTTTTTATTTT
EXPREG_00000b40	LMANv2_500027	25	46	-	12.5455	2.12e-06	0.0604	AAAATTGAATATTATTCGAATT
EXPREG_00000670	LMANv2_190044	5	39	+	11.0099	2.13e-06	0.00297	ATTTTTAAATAAAATATAATAATTTAAAACTAATT
EXPREG_00000670	LMANv2_210056	18	52	-	11.0099	2.13e-06	0.00297	AGAATATTCTAATAATAATAAATTAATAATTATTA
EXPREG_00000670	LMANv2_330115	6	40	+	11	2.13e-06	0.00297	GGTTGTTACGTTTTAGTATAAATTGATATATTATA
EXPREG_000005d0	LMANv2_60003	30	49	+	13.5955	2.14e-06	0.108	TCACGAAAAAATGTTCGAAT
EXPREG_00000670	LMANv2_300009	40	74	-	10.9901	2.14e-06	0.00297	GAATAGAACATATTCATTATTATCTATAAATAAAA
EXPREG_00000340	LMANv2_90005	8	55	-	13.5294	2.15e-06	0.00146	TAATAAAAACGAATTTAATTTTAAAAGTCATATTAAATTCTATTTTTA
EXPREG_000008d0	LMANv2_90224	17	31	+	16.2871	2.15e-06	0.0049	TATTTTTAAAGAAAT
EXPREG_00000330	LMANv2_190063	8	22	+	14.5816	2.16e-06	0.0343	AACTTTCAGAAAATC
EXPREG_00000670	LMANv2_490019	37	71	+	10.9703	2.16e-06	0.00297	ATTTTTTTCAAATTTAAAAAAAATTAAACTTATAG
EXPREG_00000670	LMANv2_530016	13	47	-	10.9604	2.16e-06	0.00297	AAATAATAAAAAATTAATTTAACCTGAAGTTTATT
EXPREG_00000670	LMANv2_660024	25	59	+	10.9703	2.16e-06	0.00297	TTATCTTTTATATTAAATAATATTAGTTTATTTTT
EXPREG_00000340	LMANv2_170043	9	56	+	13.5	2.18e-06	0.00146	TAAAGAAATAAAAAATAAATTTAAGAACAATAAAAGCAGACAGGTTTA
EXPREG_00000340	LMANv2_670035	26	73	+	13.5	2.18e-06	0.00146	TATTAAAATTAAAAATTTAGTTTGCAAAATTAAAAACTAAAGATTGGG
EXPREG_000008d0	LMANv2_20020	25	39	-	16.2673	2.18e-06	0.0049	TTTTTTACAATTAAA
EXPREG_000008d0	LMANv2_440002	44	58	-	16.2673	2.18e-06	0.0049	AATTTTAAAACAAAT
EXPREG_00000340	LMANv2_80021	1	48	+	13.4902	2.19e-06	0.00146	AGAAAAACTGAAAAAGAATTATCGACGTCTGCATCAAATAAAGATTTG
EXPREG_00000670	LMANv2_370097	2	36	-	10.9307	2.19e-06	0.00297	TTTTATTGCTTTTTCCAAAAAAACCTTCTCTAAAT
EXPREG_00000330	LMANv2_100009	12	26	+	14.551	2.2e-06	0.0343	ATTTTTCAGAAAAAA
EXPREG_00000330	LMANv2_70044	63	77	-	14.551	2.2e-06	0.0343	ATTTTTCAGAAAAAA
EXPREG_000010c0	LMANv2_100127	69	79	-	15.3333	2.22e-06	0.0617	TCTGAAAATTC
EXPREG_000010c0	LMANv2_110015	29	39	-	15.3333	2.22e-06	0.0617	TCTGAAAATTC
EXPREG_000010c0	LMANv2_320059	25	35	-	15.3333	2.22e-06	0.0617	TCTGAAAATTC
EXPREG_000010c0	LMANv2_760006	67	77	-	15.3333	2.22e-06	0.0617	TCTGAAAATTC
EXPREG_00000ec0	LMANv2_280084	27	50	+	14.5161	2.23e-06	0.0106	TTGAAAAAATCGATTTTCAATTTA
EXPREG_00000340	LMANv2_490003	8	55	-	13.4412	2.24e-06	0.00148	TCATTTTTACAAATACTGTTTTTAAACTTAATTTGTTTTTGATGTAAA
EXPREG_00000670	LMANv2_170101	3	37	-	10.8416	2.25e-06	0.00301	TAAAAATATATTAATAATTTAATTATTGTTTTTTA
EXPREG_00000ec0	LMANv2_10003	49	72	+	14.5054	2.26e-06	0.0106	AAAAAGAAAAGAATATTTTTTTTT
EXPREG_00000ec0	LMANv2_10004	40	63	-	14.5054	2.26e-06	0.0106	AAAAAGAAAAGAATATTTTTTTTT
EXPREG_00000840	LMANv2_470059	33	47	+	15.0909	2.27e-06	0.146	TAAAATTTTTCGCTG
EXPREG_000008d0	LMANv2_30016	51	65	-	16.2079	2.27e-06	0.0049	AATTTTTAAATAAAT
EXPREG_000008d0	LMANv2_30017	51	65	-	16.2079	2.27e-06	0.0049	AATTTTTAAATAAAT
EXPREG_000008d0	LMANv2_790007	32	46	+	16.2079	2.27e-06	0.0049	TTTATTTCAAAAAAT
EXPREG_000009a0	LMANv2_610027	21	36	+	11.9053	2.27e-06	0.181	AAAATTCTGCAAATTT
EXPREG_00000c80	LMANv2_320068	29	47	+	15.6786	2.27e-06	0.149	GCAATTGCTAATAATTATA
EXPREG_00000d10	LMANv2_210025	17	32	+	15.7381	2.27e-06	0.0209	GAAAAAAGGATTTCCT
EXPREG_00001480	LMANv2_80082	13	31	-	14.3028	2.27e-06	0.149	ATGTTTTTGTTTTGATTAT
EXPREG_00000340	LMANv2_60054	12	59	-	13.402	2.28e-06	0.00149	TTACTTTTTCAAATCAAATTAATAAATCAGGCGTAATTTTAATAATCG
EXPREG_000008d0	LMANv2_660051	11	25	-	16.198	2.28e-06	0.0049	ATTTTTTATAAAAAT
EXPREG_000008e0	LMANv2_90126	7	33	+	15.7609	2.28e-06	0.0584	TTGTATTTACGGAAGATTTAAATAAAT
EXPREG_000013e0	LMANv2_330079	26	47	+	12.7071	2.28e-06	0.0591	TTTGAGAAAATTGATTCGTAGT
EXPREG_000008d0	LMANv2_350032	66	80	+	16.1881	2.29e-06	0.0049	GTTTTTTTTAAAAAA
EXPREG_00001810	LMANv2_170135	25	47	+	15.5238	2.29e-06	0.0104	AACAGAAAAATGTTAAAAAACTA
EXPREG_00001810	LMANv2_590030	29	51	-	15.5238	2.29e-06	0.0104	ACAAGAAAGTTTTTTGGAAATTT
EXPREG_000000e0	LMANv2_60023	29	48	+	15.7683	2.31e-06	0.0582	TTTAAAAAACGAATTCAATT
EXPREG_000008c0	LMANv2_280021	58	79	-	15.7228	2.31e-06	0.57	TTTAATTTTTTTTAAACCCTGG
EXPREG_000008d0	LMANv2_190044	4	18	+	16.1782	2.31e-06	0.0049	CATTTTTAAATAAAA
EXPREG_000004b0	LMANv2_350026	53	76	+	15.6939	2.32e-06	0.378	ACGAACAATCCTTCGGAAAAATTA
EXPREG_000008d0	LMANv2_290083	16	30	+	16.1683	2.32e-06	0.0049	ATTTTTTTTAGAAAA
EXPREG_00000340	LMANv2_90005	14	61	-	13.3431	2.34e-06	0.0015	TATTTTTAATAAAAACGAATTTAATTTTAAAAGTCATATTAAATTCTA
EXPREG_00000800	LMANv2_410045	2	22	+	15.6829	2.34e-06	0.0642	ATTTTAAAAAAAAGTAAAAAA
EXPREG_00001000	LMANv2_80103	30	49	-	15.8571	2.34e-06	0.0815	AAAACAAATCGTTTCATTTA
EXPREG_000008d0	LMANv2_530025	20	34	+	16.1485	2.35e-06	0.0049	TTATTTTCAAAAAAA
EXPREG_00000f90	LMANv2_330127	10	35	+	15.0714	2.35e-06	0.738	TCTTTTGTGATGTATCCCACGGTTTT
EXPREG_00000340	LMANv2_710001	17	64	-	13.3235	2.36e-06	0.0015	TTGTTTTAAAAATAATCTTTATTTTCGTTTTTATTTTATACATTATAT
EXPREG_000000e0	LMANv2_220007	37	56	-	15.7317	2.37e-06	0.0582	AAATGCAATCGATTTCTCAT
EXPREG_00000340	LMANv2_660024	13	60	+	13.3137	2.37e-06	0.0015	TAGATTGGATAATTATCTTTTATATTAAATAATATTAGTTTATTTTTA
EXPREG_000008e0	LMANv2_590019	15	41	-	15.7065	2.37e-06	0.0584	TATTATTTCGGAAGGTTTTAAATATTA
EXPREG_00000240	LMANv2_380010	49	62	+	15.7054	2.39e-06	0.0131	AGTTTTTTGAAATA
EXPREG_00000670	LMANv2_80079	15	49	-	10.6733	2.39e-06	0.0031	GATTATTTTTTGAAAATTTTTAATCTGTCAAAACT
EXPREG_000009e0	LMANv2_260002	20	37	-	15.8049	2.39e-06	0.172	CGGCACGGAAATTGCTAA
EXPREG_000009e0	LMANv2_tRNA8	20	37	-	15.8049	2.39e-06	0.172	CGGCACGGAAATTGCTAA
EXPREG_000009e0	LMANv2_tRNA9	20	37	-	15.8049	2.39e-06	0.172	CGGCACGGAAATTGCTAA
EXPREG_000014f0	LMANv2_190003	57	75	+	15.4045	2.39e-06	0.138	CTTGTTTTTATGATGTTCG
EXPREG_00001020	LMANv2_280071	1	19	+	15.5543	2.4e-06	0.124	TAAAATCCATACCATTTTC
EXPREG_00000330	LMANv2_470068	33	47	-	14.3776	2.41e-06	0.0343	ATTTATCTGTAAATA
EXPREG_00001810	LMANv2_270027	55	77	+	15.4643	2.41e-06	0.0104	TATTGAAAAAAATTTAAAAATAT
EXPREG_00001790	LMANv2_180029	40	53	-	14.0826	2.44e-06	0.171	CGAAGATATGTTTT
EXPREG_00000670	LMANv2_670035	9	43	+	10.5842	2.46e-06	0.0031	TATTCATTTTATTTAATTATTAAAATTAAAAATTT
EXPREG_000001b0	LMANv2_20056	26	40	+	15.2909	2.47e-06	0.02	TTTTTTCCAAAAATT
EXPREG_000001b0	LMANv2_210021	49	63	+	15.2909	2.47e-06	0.02	TTTTTTCCAAAAATT
EXPREG_00000fc0	LMANv2_240167	48	62	+	15.3469	2.47e-06	0.933	GTAACTTTCCGTGAC
EXPREG_00000330	LMANv2_370046	66	80	-	14.2551	2.48e-06	0.0343	AATTTTCAAAAAATG
EXPREG_000013d0	LMANv2_370054	48	66	+	11.5204	2.48e-06	0.0726	GAGAATAATTCTAATATAC
EXPREG_00001810	LMANv2_500052	48	70	-	15.4286	2.48e-06	0.0104	TTAAAAAAATGTATTAGAAATCA
EXPREG_00000340	LMANv2_580005	9	56	+	13.2059	2.49e-06	0.00156	TTTATGTAAAAAATAATTTTTATAAAACAGAATCGAACTTACGTTATT
EXPREG_000008d0	LMANv2_260048	49	63	-	16.0594	2.5e-06	0.00509	TTTTTTGATAAAAAT
EXPREG_000008d0	LMANv2_90025	26	40	+	16.0594	2.5e-06	0.00509	TTTTTTGATAAAAAT
EXPREG_00000bc0	LMANv2_470029	10	24	+	14.8119	2.5e-06	0.0556	TCATAAATTTTATAA
EXPREG_000001b0	LMANv2_350016	24	38	+	15.2545	2.51e-06	0.02	ATTTATCTGAAAATT
EXPREG_00000a00	LMANv2_60003	33	46	+	16.2247	2.52e-06	0.0757	CGAAAAAATGTTCG
EXPREG_00001150	LMANv2_350040	23	51	-	13.9694	2.52e-06	0.174	AATATCATTTTTCCCAGACTTTCGTTTTC
EXPREG_00000290	LMANv2_160065	23	43	-	15.3881	2.53e-06	0.0574	ATATTGATAACATTCTATTTA
EXPREG_00000d10	LMANv2_10013	28	43	-	15.5952	2.53e-06	0.022	AATAAAAAGTTATCTT
EXPREG_000012b0	LMANv2_60109	40	56	-	14.5306	2.54e-06	0.0986	TTGTTATTTAACACCAA
EXPREG_000000e0	LMANv2_90114	16	35	-	15.6341	2.55e-06	0.0582	AAATAAAAACGAATTCTTCT
EXPREG_000001b0	LMANv2_90148	8	22	-	15.2364	2.55e-06	0.02	TTTTGTTTGAAAATA
EXPREG_000005d0	LMANv2_280082	54	73	+	13.1573	2.56e-06	0.108	AGTCGAAAAAATTTTTTATA
EXPREG_00001810	LMANv2_370005	12	34	+	15.3929	2.56e-06	0.0104	GATTGAAAAAATTCAGAAAAAGC
EXPREG_00000120	LMANv2_90047	65	80	-	15.8687	2.57e-06	0.106	AAGAACATAAGTTTAG
EXPREG_00000120	LMANv2_90048	65	80	-	15.8687	2.57e-06	0.106	AAGAACATAAGTTTAG
EXPREG_00000340	LMANv2_330117	17	64	-	13.1373	2.57e-06	0.00159	AATATATTCAAAAAATAAATTATTTTATATATAGAATATTTAATTAAT
EXPREG_000007c0	LMANv2_320013	50	80	-	14.8804	2.57e-06	0.0367	ATTTGAAATTATATTTATTCTTGTCTACTTG
EXPREG_000007c0	LMANv2_320014	50	80	-	14.8804	2.57e-06	0.0367	ATTTGAAATTATATTTATTCTTGTCTACTTG
EXPREG_000008d0	LMANv2_470009	60	74	+	16.0099	2.57e-06	0.00511	ATTTTTTCTATAAAT
EXPREG_000008d0	LMANv2_680002	60	74	+	16.0099	2.57e-06	0.00511	ATTTTTTCTATAAAT
EXPREG_000013d0	LMANv2_500035	33	51	+	11.4082	2.58e-06	0.0726	TATAATGTTTATCATAGAG
EXPREG_00000670	LMANv2_190044	15	49	-	10.4356	2.59e-06	0.0031	TCAACATAAGAATTAGTTTTAAATTATTATATTTT
EXPREG_00000670	LMANv2_240048	8	42	-	10.4455	2.59e-06	0.0031	AAAAATTTTTTTTATAAAAATATTTATAAAAATTA
EXPREG_00000670	LMANv2_310024	17	51	-	10.4455	2.59e-06	0.0031	ATAAATCAAAAAAAAATTTATATCTTCTTTTTTGA
EXPREG_00000670	LMANv2_330117	37	71	-	10.4455	2.59e-06	0.0031	AAAAAACAATATATTCAAAAAATAAATTATTTTAT
EXPREG_00000670	LMANv2_650041	46	80	-	10.4455	2.59e-06	0.0031	ATTAGACATTTATTTCAATATAACAAATGAATTCA
EXPREG_00000b40	LMANv2_90059	29	50	+	12.0101	2.6e-06	0.065	TAAATTGGAAATCAATATCAAG
EXPREG_000005c0	LMANv2_340031	38	57	+	15.2041	2.62e-06	0.458	GTGCGAACCATTCTCCCTTG
EXPREG_00000330	LMANv2_20037	25	39	+	13.9796	2.63e-06	0.0343	AATTTTCAAAAAATA
EXPREG_00000330	LMANv2_80079	32	46	+	13.9796	2.63e-06	0.0343	AATTTTCAAAAAATA
EXPREG_00000340	LMANv2_540019	4	51	+	13.0784	2.63e-06	0.00161	TCAATTCTTTAATTAAAAATTTAAAATCACGTTATAGTTATATGCTTG
EXPREG_000009a0	LMANv2_300023	16	31	-	11.8316	2.64e-06	0.181	CGAATTCTGCCAACTT
EXPREG_00000120	LMANv2_240135	52	67	+	15.8182	2.65e-06	0.106	AGAAACTACAGTTCTC
EXPREG_00000340	LMANv2_90182	19	66	-	13.0686	2.65e-06	0.00161	AGATTTATAAAAAATTAATCAATAAATACATTATAAAATTCTAATTCC
EXPREG_00000670	LMANv2_160029	11	45	-	10.3762	2.65e-06	0.0031	GGATTTTTATCTTTTATATAAAATAAAAATAAAAT
EXPREG_00000020	LMANv2_300030	47	63	-	15.4176	2.66e-06	0.0586	TTCGAAAACATTTGCGA
EXPREG_000009c0	LMANv2_280017	47	73	+	15.2195	2.66e-06	0.117	TTTTTTTTGCAACCACTTCCATTTATT
EXPREG_00001810	LMANv2_160007	40	62	+	15.3452	2.66e-06	0.0104	TTTAAAAATATCTTTCAAAAAAA
EXPREG_00001810	LMANv2_560018	11	33	+	15.3452	2.66e-06	0.0104	ATCAAAAAGATTTTGGAAAAACT
EXPREG_00000240	LMANv2_660040	43	56	-	15.6696	2.67e-06	0.0133	TATTTTTTGCTTTT
EXPREG_000007c0	LMANv2_200012	26	56	+	14.8043	2.67e-06	0.0367	AATTCCTATAAAAATCGTTCTCGACAAACAT
EXPREG_000008d0	LMANv2_440011	52	66	+	15.9604	2.67e-06	0.00518	TTTTTTTAAAACAAA
EXPREG_000008d0	LMANv2_90005	46	60	+	15.9604	2.67e-06	0.00518	GTTTTTATTAAAAAT
EXPREG_00000d10	LMANv2_320041	53	68	+	15.5238	2.67e-06	0.022	AAGAAAATGTTTTGTG
EXPREG_00000020	LMANv2_120029	22	38	-	15.4066	2.68e-06	0.0586	ATCAAACAAACGTTCTA
EXPREG_00000020	LMANv2_120043	51	67	-	15.4066	2.68e-06	0.0586	TGCGAATAAGGTTTCGA
EXPREG_00000670	LMANv2_280035	8	42	+	10.3465	2.68e-06	0.0031	GTTAATTTTAAGATTCTTATAAATTTCTAAATTAT
EXPREG_000009a0	LMANv2_240107	34	49	-	11.8211	2.69e-06	0.181	TCAATTCTGAAACTTT
EXPREG_00001110	LMANv2_90053	61	77	-	14.1748	2.69e-06	0.324	TCGAGAATGATTTTCAC
EXPREG_00001480	LMANv2_740015	13	31	-	13.8899	2.69e-06	0.149	TTGTTTCCCTTTTGTTTAG
EXPREG_00001810	LMANv2_100028	19	41	+	15.3333	2.69e-06	0.0104	TTTAAAAAATTCTTAAAAAATCA
EXPREG_00001810	LMANv2_100029	19	41	+	15.3333	2.69e-06	0.0104	TTTAAAAAATTCTTAAAAAATCA
EXPREG_00000340	LMANv2_120010	26	73	-	13.0196	2.7e-06	0.00162	TTTTTAATACGAATATTGATTTTATCAATCGTATCTTGATCTAAAATG
EXPREG_00000800	LMANv2_320090	9	29	-	15.4878	2.7e-06	0.0642	TTGTTACAATCGTATTAAAGA
EXPREG_00000240	LMANv2_530033	35	48	-	15.6518	2.72e-06	0.0133	TATTTTATGAATTT
EXPREG_000007c0	LMANv2_230009	33	63	+	14.7717	2.72e-06	0.0367	CTTTAATTTTAGAATCATTATCTTTGGGTTT
EXPREG_00000ec0	LMANv2_590023	32	55	-	14.3333	2.72e-06	0.0123	ATTCCGATAATGAACTTTTTTAGA
EXPREG_00001810	LMANv2_330021	10	32	+	15.3214	2.72e-06	0.0104	TTCAGAAAACTTTGGAAAAAAAT
EXPREG_00000050	LMANv2_490060	7	27	-	15.087	2.73e-06	0.0856	CTGTTTAAGAACTGTTTTCAT
EXPREG_000008e0	LMANv2_670013	20	46	-	15.5217	2.73e-06	0.0584	CCTTTTTTAAGGTTTGTTTAGAAATTC
EXPREG_000008e0	LMANv2_670014	18	44	+	15.5217	2.73e-06	0.0584	CCTTTTTTAAGGTTTGTTTAGAAATTC
EXPREG_00000b00	LMANv2_120054	14	30	-	12.5534	2.74e-06	0.11	TAAAATGACTAACTACA
EXPREG_00000d10	LMANv2_90192	36	51	+	15.4881	2.74e-06	0.022	GGAAAAATGTTTTCAA
EXPREG_00001810	LMANv2_60091	33	55	+	15.3095	2.74e-06	0.0104	GTAAGAAAAAATTTTCTAAAAAT
EXPREG_00001810	LMANv2_60091	35	57	+	15.3095	2.74e-06	0.0104	AAGAAAAAATTTTCTAAAAATAA
EXPREG_00000670	LMANv2_120078	39	73	+	10.2574	2.76e-06	0.0031	TTTTGATTCGTTTTTATTTTATATTATAACTTGAA
EXPREG_00000670	LMANv2_580005	3	37	+	10.2574	2.76e-06	0.0031	TTATTTTTTATGTAAAAAATAATTTTTATAAAACA
EXPREG_000008d0	LMANv2_340080	21	35	+	15.9307	2.76e-06	0.0053	TTTTTATAAATAAAA
EXPREG_00000c80	LMANv2_680004	38	56	-	15.3929	2.79e-06	0.149	GAGAATCAAACTTATTTTT
EXPREG_00000340	LMANv2_660024	18	65	-	12.9412	2.8e-06	0.00163	CGTTATAAAAATAAACTAATATTATTTAATATAAAAGATAATTATCCA
EXPREG_00000360	LMANv2_90005	36	60	+	15.2233	2.8e-06	0.0244	AATTAAATTCGTTTTTATTAAAAAT
EXPREG_00001810	LMANv2_480047	9	31	+	15.2857	2.8e-06	0.0104	ACAAGAAAAATGTTACAAAATTC
EXPREG_00000340	LMANv2_330115	17	64	+	12.9314	2.81e-06	0.00163	TTTAGTATAAATTGATATATTATAATATTAGCTAAATATTTTATTTTT
EXPREG_00000a60	LMANv2_110019	17	36	-	11.7551	2.81e-06	0.618	GGCTGGATCATTTCACAGTT
EXPREG_000001b0	LMANv2_410007	1	15	+	15.0182	2.82e-06	0.02	ATTTTACTAAAAAAT
EXPREG_00000340	LMANv2_250003	25	72	-	12.9216	2.82e-06	0.00163	AGACGTTCTAAATAAGAATTATAAATAGCAATATCATTTATAAGAATC
EXPREG_00000360	LMANv2_660024	40	64	-	15.2136	2.82e-06	0.0244	GTTATAAAAATAAACTAATATTATT
EXPREG_000008d0	LMANv2_210022	17	31	+	15.8911	2.83e-06	0.00533	AATTTTTATATAAAA
EXPREG_000008d0	LMANv2_210022	20	34	-	15.8911	2.83e-06	0.00533	AATTTTTATATAAAA
EXPREG_000009c0	LMANv2_340041	30	56	-	15.1098	2.83e-06	0.117	TTATATTTGTAACCGTTTCTAAACAGA
EXPREG_00000360	LMANv2_600007	28	52	+	15.2039	2.84e-06	0.0244	AATCAAAAAGATTTGTATTGAAATT
EXPREG_00000d10	LMANv2_190005	31	46	+	15.4405	2.84e-06	0.022	TAGAAAAGATTATCCT
EXPREG_00000340	LMANv2_410047	25	72	+	12.902	2.85e-06	0.00163	TTTTCAAAACGAAAATAGTTTTTTAAAATATTGTCCTATTTTTTTATA
EXPREG_00000670	LMANv2_660040	38	72	-	10.1584	2.85e-06	0.00313	AATTAACATTTATTTATATTTTTTGCTTTTAAGTA
EXPREG_00001810	LMANv2_260001	3	25	-	15.2619	2.85e-06	0.0104	GAAAGAAAATTCACAAAAAAACT
EXPREG_00000340	LMANv2_150060	4	51	+	12.8922	2.86e-06	0.00163	GTTTTTCAATAATTCTAATGTTTATTTCAAAATAAAAACGGCTTGTTT
EXPREG_00000340	LMANv2_190046	13	60	+	12.8824	2.87e-06	0.00163	AAAACTTTTTAAATCTAATTTTAAATAAAAATGCTTGCAACACTTCTA
EXPREG_00000670	LMANv2_780004	7	41	+	10.1188	2.89e-06	0.00313	AGATTTTAATATTAAAAATAAATCATATGAAATTA
EXPREG_000001b0	LMANv2_90153	18	32	-	14.9545	2.9e-06	0.02	ATTATTTTGAAAAAA
EXPREG_00000670	LMANv2_370051	7	41	-	10.1089	2.9e-06	0.00313	TTTAAACAATTATAATATTTAAATTTAATTCATCA
EXPREG_000007b0	LMANv2_80015	11	63	-	8.55056	2.9e-06	0.464	CTGCTTCTATAATTCCTTCGGCGACCATGTCACAACGAACAATTCCACCAAAA
EXPREG_00000340	LMANv2_330059	23	70	-	12.8529	2.91e-06	0.00163	AATAGACTTTAATTCTTTTCTTAATAACATAAGTTCTTTAAATTCTTC
EXPREG_000008d0	LMANv2_610020	42	56	-	15.8317	2.91e-06	0.00539	AGTTTTACAATAAAA
EXPREG_00000050	LMANv2_90182	42	62	+	15.0109	2.92e-06	0.0856	TTATTGATTAATTTTTTATAA
EXPREG_00000240	LMANv2_220048	29	42	+	15.5179	2.92e-06	0.0133	TGTTTTTTGAAAAA
EXPREG_00000240	LMANv2_330086	51	64	+	15.5179	2.92e-06	0.0133	TGTTTTTTGAAAAA
EXPREG_00000240	LMANv2_330141	7	20	+	15.5179	2.92e-06	0.0133	TGTTTTTTAAATTC
EXPREG_00000240	LMANv2_510012	24	37	+	15.5179	2.92e-06	0.0133	TGTTTTTTGAATAA
EXPREG_00000240	LMANv2_510013	31	44	-	15.5179	2.92e-06	0.0133	TGTTTTTTGAATAA
EXPREG_000008d0	LMANv2_240149	23	37	+	15.8119	2.93e-06	0.00539	TATATTATTATAAAA
EXPREG_00000bc0	LMANv2_430018	1	15	-	14.5743	2.93e-06	0.0584	TTATAATTATTAGCA
EXPREG_00000340	LMANv2_100027	2	49	+	12.8333	2.94e-06	0.00163	TAGGAACCAAAATACTTTTTATTAAAGATTTAAAAATAGAGTTGTCGA
EXPREG_000008e0	LMANv2_100115	4	30	-	15.4239	2.94e-06	0.0584	TTTAGTTTATAAACTTTTTAATAAACT
EXPREG_00000ec0	LMANv2_240048	49	72	-	14.2581	2.94e-06	0.0123	GTGAATAAAATTATTATCTTTTTA
EXPREG_000010c0	LMANv2_60057	31	41	+	14.8472	2.96e-06	0.0734	ACTGAAAATTC
EXPREG_00001810	LMANv2_120079	53	75	+	15.2143	2.97e-06	0.0107	TACTAAAATCGTTTTAAAATACT
EXPREG_000000e0	LMANv2_120051	34	53	-	15.4268	2.98e-06	0.0582	AAATGCAACCGGTTTCTTCT
EXPREG_00000330	LMANv2_530016	59	73	+	13.6327	2.98e-06	0.0343	TAATTTCAGAAAATT
EXPREG_00000950	LMANv2_670013	24	46	-	15.5055	2.98e-06	0.135	CCTTTTTTAAGGTTTGTTTAGAA
EXPREG_00000950	LMANv2_670014	18	40	+	15.5055	2.98e-06	0.135	CCTTTTTTAAGGTTTGTTTAGAA
EXPREG_00000ec0	LMANv2_240048	12	35	-	14.2473	2.98e-06	0.0123	TTTTTTATAAAAATATTTATAAAA
EXPREG_000008d0	LMANv2_370098	59	73	-	15.7723	2.99e-06	0.00544	GTTTTTTTAATAAAT
EXPREG_000013d0	LMANv2_90053	57	75	-	10.9898	2.99e-06	0.0749	GAGAATGATTTTCACTATA
EXPREG_00000120	LMANv2_90099	23	38	-	15.6566	3e-06	0.106	GGGAACAATTGTTTTT
EXPREG_000000e0	LMANv2_190046	35	54	+	15.4146	3.01e-06	0.0582	AAATAAAAATGCTTGCAACA
EXPREG_000001b0	LMANv2_470044	28	42	+	14.8636	3.01e-06	0.02	ATTATACTGGAAATT
EXPREG_00000330	LMANv2_90051	61	75	+	13.5816	3.01e-06	0.0343	ATGTTTCAGTTAATT
EXPREG_00000ec0	LMANv2_140008	31	54	-	14.2366	3.01e-06	0.0123	CAGAAAACAAAGAATTTCATTTTT
EXPREG_00000ec0	LMANv2_140009	16	39	+	14.2366	3.01e-06	0.0123	CAGAAAACAAAGAATTTCATTTTT
EXPREG_00001000	LMANv2_20044	13	32	+	15.449	3.01e-06	0.0815	TTTAAATTTTGAAACAAATT
EXPREG_00000050	LMANv2_110007	9	29	-	14.9674	3.03e-06	0.0856	TTGTTTATATCTTTTTAATAA
EXPREG_00000840	LMANv2_610020	63	77	-	14.7922	3.04e-06	0.163	CAGTATTTTACGTTG
EXPREG_00001020	LMANv2_720017	14	32	-	15.2609	3.04e-06	0.124	GCAAACGATTATAACTTTA
EXPREG_00001610	LMANv2_170036	60	73	+	13.367	3.04e-06	0.419	GAAACGTTTGTTAG
EXPREG_00000670	LMANv2_170101	15	49	-	9.9604	3.05e-06	0.00316	ACAAATTAAGAGTAAAAATATATTAATAATTTAAT
EXPREG_000008d0	LMANv2_410055	42	56	+	15.7327	3.05e-06	0.00549	GTTTTTTCTAAAAAA
EXPREG_000009c0	LMANv2_270006	15	41	+	14.9756	3.05e-06	0.117	TCCAAAGTAAAAGCGGTTTCTTAAATA
EXPREG_00000240	LMANv2_200047	60	73	+	15.4911	3.06e-06	0.0137	TATTTTTTAAAATC
EXPREG_00000360	LMANv2_230061	56	80	-	15.0777	3.06e-06	0.0244	ATTTTATATGTTTTCTATTGATTTT
EXPREG_00000330	LMANv2_150046	4	18	-	13.5102	3.07e-06	0.0343	CTTTTTCAGAAAAAT
EXPREG_00000340	LMANv2_330117	14	61	-	12.7353	3.07e-06	0.00169	ATATTCAAAAAATAAATTATTTTATATATAGAATATTTAATTAATATT
EXPREG_000007c0	LMANv2_500061	3	33	+	14.5435	3.08e-06	0.0367	TCAGATTCCAAAAAGGATTCTTATTTGTATT
EXPREG_000008d0	LMANv2_370098	58	72	+	15.7129	3.08e-06	0.00549	AATTTATTAAAAAAA
EXPREG_00001190	LMANv2_490012	1	29	+	15.2696	3.08e-06	0.42	GGATTTCACATACTTTCTTTACAAGATCA
EXPREG_00001520	LMANv2_500058	44	57	-	15.1566	3.08e-06	0.16	TGAAAACGTATGCA
EXPREG_00000340	LMANv2_90005	2	49	+	12.6961	3.12e-06	0.00169	AGTGTTTAAAAATAGAATTTAATATGACTTTTAAAATTAAATTCGTTT
EXPREG_00001810	LMANv2_110024	17	39	+	15.1548	3.12e-06	0.011	GAAAGAAAAAGAGTTCGAAAAAT
EXPREG_00000240	LMANv2_740019	46	59	-	15.4732	3.13e-06	0.0137	TATTTTTTGCATTC
EXPREG_00001000	LMANv2_290096	52	71	-	15.3878	3.13e-06	0.0815	ATAACTGCTTGTTGCATTTT
EXPREG_00000670	LMANv2_120003	7	41	+	9.88119	3.14e-06	0.00316	ATTTAAAAAATAAATCTTATAATTTTTCTTATTTA
EXPREG_00000670	LMANv2_190046	21	55	+	9.88119	3.14e-06	0.00316	TTAAATCTAATTTTAAATAAAAATGCTTGCAACAC
EXPREG_000001b0	LMANv2_330033	26	40	-	14.7636	3.15e-06	0.02	AATTTTTTAGAAATT
EXPREG_00000330	LMANv2_100048	53	67	-	13.4286	3.16e-06	0.0343	TTTTTTCAAAAAATT
EXPREG_00000340	LMANv2_290013	21	68	+	12.6667	3.16e-06	0.00169	ATAGTGAATCATTACTTTTGAATATAATTATATTCTGATTAATTTGGT
EXPREG_000001b0	LMANv2_70017	56	70	+	14.7545	3.17e-06	0.02	TTTTTTTTGATGATT
EXPREG_00000340	LMANv2_190068	12	59	-	12.6569	3.17e-06	0.00169	TTTAATTAAAGAAATTAATTTTTAAATTATCAAATATCATTCAAAAAA
EXPREG_00000340	LMANv2_240005	13	60	+	12.6471	3.19e-06	0.00169	TAATTTTTTTGTTTCTTTACATTGAAAAATTTGAGTTTTTATTTTATG
EXPREG_000008d0	LMANv2_120064	2	16	+	15.6634	3.19e-06	0.00557	TTTTTATAAAAAAAT
EXPREG_00000020	LMANv2_240168	51	67	+	15.1758	3.21e-06	0.0658	TTAAAAAATCTGTTCGA
EXPREG_000008e0	LMANv2_760013	20	46	+	15.3043	3.21e-06	0.0584	AGACGTTTCTGATTGATTTATTTTTCT
EXPREG_00001810	LMANv2_90185	19	41	-	15.119	3.21e-06	0.011	TTTTGAAAGTGTTTTCGCAAAAT
EXPREG_00000240	LMANv2_410045	49	62	-	15.4286	3.22e-06	0.0137	TGATTTTTGAAAAT
EXPREG_00000670	LMANv2_280046	13	47	-	9.80198	3.22e-06	0.00316	AATTCTTTTAAAAAGATTTTAAACAAAAATATTTT
EXPREG_000008d0	LMANv2_540007	9	23	+	15.6535	3.22e-06	0.00557	AATTTTGCTAAAAAA
EXPREG_000008d0	LMANv2_70065	55	69	+	15.6535	3.22e-06	0.00557	CATTTTAAAAGAAAA
EXPREG_000000e0	LMANv2_160072	53	72	-	15.3171	3.23e-06	0.0582	TTTAGAAAACGAATCCTTTT
EXPREG_000000e0	LMANv2_160073	16	35	+	15.3171	3.23e-06	0.0582	TTTAGAAAACGAATCCTTTT
EXPREG_00000340	LMANv2_530016	27	74	+	12.6176	3.23e-06	0.0017	TAAATTAATTTTTTATTATTTACATTATATAATAATTTCAGAAAATTT
EXPREG_00000950	LMANv2_160028	25	47	-	15.3846	3.23e-06	0.135	CAGTGTATATCTGTCGTTTATGT
EXPREG_00001790	LMANv2_490067	23	36	-	13.3945	3.23e-06	0.171	CGAACATAAGTTCC
EXPREG_00001610	LMANv2_370076	7	20	-	13.2569	3.24e-06	0.419	CAAAGGTCCGTTTG
EXPREG_00000290	LMANv2_100072	18	38	+	15.0746	3.25e-06	0.0671	TTATTGATCGTTTTCTATATA
EXPREG_00000130	LMANv2_90025	27	48	+	14.44	3.27e-06	0.104	TTTTTGATAAAAATATTTCTTG
EXPREG_00000340	LMANv2_360020	12	59	+	12.5784	3.28e-06	0.00171	TTTCGAAAAAATTAAAAAAGATCATAAAATAGAAGAGTTAGAATTATT
EXPREG_00001520	LMANv2_100034	36	49	+	15.0723	3.28e-06	0.16	TGAAAACTCTTGCA
EXPREG_00000670	LMANv2_780004	2	36	+	9.74257	3.29e-06	0.00316	TGTTAAGATTTTAATATTAAAAATAAATCATATGA
EXPREG_00001810	LMANv2_460010	33	55	+	15.0833	3.31e-06	0.011	AAATAAAAATTTTTGCAAATCTA
EXPREG_00001810	LMANv2_660069	44	66	+	15.0833	3.31e-06	0.011	TGTTGAAAATATTCAGAAATATG
EXPREG_000008d0	LMANv2_340080	22	36	-	15.6139	3.32e-06	0.00562	TTTTTATTTATAAAA
EXPREG_000008d0	LMANv2_410055	3	17	+	15.6139	3.32e-06	0.00562	GATTTTTTTAAAAAA
EXPREG_00000340	LMANv2_110006	32	79	+	12.549	3.33e-06	0.00171	AAATGAGAAAAAATTGTGTTATTAATTTAGATTTATATTAGAATATTA
EXPREG_00000330	LMANv2_60091	42	56	-	13.1735	3.35e-06	0.0343	TATTTTTAGAAAATT
EXPREG_00000340	LMANv2_470080	7	54	-	12.5294	3.36e-06	0.00171	ACGATTTATCATAAATTTTTATTAAAACCAAGACTAAATTTTAAAACG
EXPREG_00000670	LMANv2_210056	22	56	+	9.67327	3.36e-06	0.00316	AATTATTAATTTATTATTATTAGAATATTCTAAAT
EXPREG_000013d0	LMANv2_90215	32	50	-	10.6531	3.36e-06	0.0757	GAAATTCTTTTTCATTTTC
EXPREG_000008d0	LMANv2_150071	22	36	-	15.5941	3.37e-06	0.00562	AATTTTTTTAGAAAA
EXPREG_00001810	LMANv2_90119	37	59	-	15.0595	3.37e-06	0.011	AGAAGAAAGTTCTTTTAAAAATT
EXPREG_000008d0	LMANv2_290005	52	66	+	15.5842	3.38e-06	0.00562	ATTTTTTTAAACAAA
EXPREG_00001020	LMANv2_430018	2	20	+	15.1304	3.38e-06	0.124	GCTAATAATTATAATTTAA
EXPREG_000001b0	LMANv2_350018	53	67	-	14.6	3.39e-06	0.02	AATTTCCTGACAATT
EXPREG_00000330	LMANv2_160071	62	76	+	13.1429	3.39e-06	0.0343	TTTTTTCCGAAAATG
EXPREG_00000330	LMANv2_670024	30	44	+	13.1224	3.41e-06	0.0343	CTTTTTCAAAAAATT
EXPREG_00000340	LMANv2_120003	2	49	+	12.4902	3.41e-06	0.00171	TATAAATTTAAAAAATAAATCTTATAATTTTTCTTATTTATTCTTGAA
EXPREG_000005d0	LMANv2_300030	45	64	+	12.4382	3.41e-06	0.108	GTTCGCAAATGTTTTCGAAA
EXPREG_00001440	LMANv2_100076	24	50	+	15.0198	3.41e-06	0.134	TAAATTCCCCGGAATGAATTTGGTGAC
EXPREG_00000240	LMANv2_160055	50	63	+	15.3929	3.42e-06	0.0137	TATTTTATGATATT
EXPREG_00000240	LMANv2_330034	29	42	+	15.3929	3.42e-06	0.0137	TATTTTTTGTTTTT
EXPREG_00000240	LMANv2_690017	55	68	+	15.3929	3.42e-06	0.0137	TATTTTATGATTTT
EXPREG_00000330	LMANv2_150033	29	43	+	13.102	3.42e-06	0.0343	TTTTTTCAGAAAAAC
EXPREG_00000370	LMANv2_90105	27	47	-	15	3.42e-06	0.184	TCAAAGAAGTGTCATTCTTAT
EXPREG_000008e0	LMANv2_350011	3	29	-	15.2174	3.42e-06	0.0584	ATACGTTTACATTCGTTTGAATATTGA
EXPREG_00001810	LMANv2_220006	31	53	-	15.0357	3.44e-06	0.011	CAGAAAAAAATTTATAAAAAATT
EXPREG_00001810	LMANv2_90110	35	57	+	15.0357	3.44e-06	0.011	TTTTAAAAGTGGTTTCGAAAAAA
EXPREG_00000670	LMANv2_90005	21	55	+	9.59406	3.45e-06	0.00316	TAATATGACTTTTAAAATTAAATTCGTTTTTATTA
EXPREG_000008e0	LMANv2_280020	23	49	-	15.2065	3.45e-06	0.0584	TCTTGTATATTTTTTGTTTAGAATCTA
EXPREG_000001b0	LMANv2_90177	20	34	+	14.5545	3.46e-06	0.02	TTTTTTCTAAAAAAA
EXPREG_00000340	LMANv2_190008	25	72	+	12.4608	3.46e-06	0.00171	CATAAAAAAGAAAATGAATCTTTACAAATAGAAGTAATCTCCATTATT
EXPREG_00000340	LMANv2_490019	8	55	-	12.4608	3.46e-06	0.00171	TTTTAAATTTGAAAAAAATATTTATTTAATCTTACAAACTCTATCTTA
EXPREG_00000340	LMANv2_60018	25	72	-	12.451	3.47e-06	0.00171	TTATAATATTATAAAATATTTTTCACATATATTTCAATAAGAATAGGG
EXPREG_00000360	LMANv2_530016	34	58	-	14.8641	3.47e-06	0.0244	TTATATAATGTAAATAATAAAAAAT
EXPREG_00000670	LMANv2_240052	45	79	-	9.58416	3.47e-06	0.00316	TATATTTTAATATATAAATATATTAATAAATCATT
EXPREG_000008d0	LMANv2_130046	55	69	-	15.5446	3.47e-06	0.00564	ATTTTTACAAAATAA
EXPREG_00001000	LMANv2_240054	15	34	-	15.2143	3.47e-06	0.0815	TAAATTTTTCGAAACATTTT
EXPREG_00001810	LMANv2_530014	25	47	+	15.0238	3.47e-06	0.011	ATAAGAAAAAAGTTTTAAAAAGT
EXPREG_00000ec0	LMANv2_530022	13	36	+	14.0968	3.48e-06	0.0131	TTAAAAAGAAATCTTTTGATTTTT
EXPREG_00000340	LMANv2_330115	15	62	+	12.4412	3.49e-06	0.00171	GTTTTAGTATAAATTGATATATTATAATATTAGCTAAATATTTTATTT
EXPREG_00000360	LMANv2_190013	5	29	-	14.8544	3.49e-06	0.0244	AAGTTTAAAGAAAAGAAATCTGAAT
EXPREG_000008d0	LMANv2_750001	51	65	-	15.5347	3.49e-06	0.00564	AATTTTTCACAAAAA
EXPREG_000008d0	LMANv2_750002	3	17	+	15.5347	3.49e-06	0.00564	AATTTTTCACAAAAA
EXPREG_00000340	LMANv2_790006	16	63	-	12.4314	3.5e-06	0.00171	TACCTTTATTGAATTTCAATCTTATAATGAACTTAAATTCTAAATTTT
EXPREG_00000670	LMANv2_370073	44	78	+	9.53465	3.52e-06	0.00316	TCTTGACATTTATACATTTTTAACGTATTGTTGTA
EXPREG_000008b0	LMANv2_30008	29	51	+	14.9351	3.52e-06	0.086	ATTCAAAAAAGTTCTTATTTACA
EXPREG_000009c0	LMANv2_80072	31	57	-	14.7195	3.52e-06	0.117	ACTATATTGAAATCAATTTCTTTTTTG
EXPREG_00000ec0	LMANv2_90053	57	80	-	14.086	3.52e-06	0.0131	GAATCGAGAATGATTTTCACTATA
EXPREG_00000240	LMANv2_240044	29	42	-	15.3304	3.54e-06	0.0139	AAATTTTTGATTTT
EXPREG_00001810	LMANv2_190046	5	27	-	15	3.54e-06	0.011	GATTTAAAAAGTTTTCAAAGAAA
EXPREG_00000670	LMANv2_190024	14	48	+	9.51485	3.55e-06	0.00316	AAATCTCCAAAATTAATTTTCAATAATATATTTAA
EXPREG_00000340	LMANv2_190046	2	49	+	12.3922	3.56e-06	0.00173	ACATTTCTTTGAAAACTTTTTAAATCTAATTTTAAATAAAAATGCTTG
EXPREG_00000ec0	LMANv2_240131	34	57	+	14.0753	3.56e-06	0.0131	TTTACAAAAATGATTTTGAATACA
EXPREG_00000ec0	LMANv2_580005	9	32	+	14.0753	3.56e-06	0.0131	TTTATGTAAAAAATAATTTTTATA
EXPREG_000012b0	LMANv2_290022	46	62	+	13.7245	3.57e-06	0.106	TGGAAAAATTTTTACAA
EXPREG_00000340	LMANv2_120078	15	62	-	12.3725	3.59e-06	0.00173	ATATAAAATAAAAACGAATCAAAAAAACTAATTTTAAAGAGAAGTATC
EXPREG_000008d0	LMANv2_370098	57	71	+	15.4851	3.59e-06	0.00574	TAATTTATTAAAAAA
EXPREG_00000b40	LMANv2_210011	10	31	+	11.1616	3.59e-06	0.0711	GAATTTGTTTTCTATTCTCAAT
EXPREG_00000c80	LMANv2_680004	44	62	+	15.0357	3.59e-06	0.149	AAGTTTGATTCTCAATATC
EXPREG_00000130	LMANv2_60018	55	76	-	14.24	3.6e-06	0.104	TTAATTATAATATTATAAAATA
EXPREG_00000240	LMANv2_370046	66	79	+	15.2946	3.62e-06	0.0139	CATTTTTTGAAAAT
EXPREG_000008d0	LMANv2_240102	30	44	-	15.4653	3.62e-06	0.00574	TATTTTTCACCAAAA
EXPREG_000001b0	LMANv2_650035	29	43	-	14.4091	3.64e-06	0.02	TTTTTTCTGGAGAAT
EXPREG_00000340	LMANv2_150002	10	57	-	12.3431	3.64e-06	0.00173	AATCTATTGTCAAAATAAATTATAAGAATTTCTATAAAATGAATTTTG
EXPREG_00000b40	LMANv2_560014	59	80	-	11.1212	3.64e-06	0.0711	GGTAATGATACCCCTTTTCAAA
EXPREG_00001810	LMANv2_110012	56	78	+	14.9643	3.64e-06	0.0112	GAAAGAAAAAGGATACGAATAGA
EXPREG_00000290	LMANv2_330100	2	22	-	14.9254	3.65e-06	0.0692	TTACTGATAATTATATAACAA
EXPREG_00000670	LMANv2_660010	25	59	+	9.42574	3.65e-06	0.00316	ATTTATCAAAAATAAAAATTTCTTCATATAAAAAT
EXPREG_000000e0	LMANv2_670019	7	26	+	15.1463	3.66e-06	0.0611	TTATTAAAACGAATCCAATT
EXPREG_00000840	LMANv2_20066	33	47	+	14.5844	3.66e-06	0.168	CGGTGTTTTTTTCTG
EXPREG_000008d0	LMANv2_60074	10	24	-	15.4455	3.66e-06	0.00574	AATTTTATTCAAAAA
EXPREG_00000330	LMANv2_340050	59	73	-	12.9286	3.67e-06	0.0352	TTTTATCTGTAAATC
EXPREG_00000670	LMANv2_210056	15	49	-	9.41584	3.67e-06	0.00316	ATATTCTAATAATAATAAATTAATAATTATTAACT
EXPREG_00001150	LMANv2_290004	39	67	-	13.0408	3.67e-06	0.174	CGTATTTTTTTCCGGCGTCGATCGTTTTT
EXPREG_00001020	LMANv2_280080	50	68	+	15.0217	3.68e-06	0.124	TCAAATCCAAAGCATTTCC
EXPREG_000001b0	LMANv2_150098	6	20	-	14.3909	3.69e-06	0.02	ATTTGTTCGAAAAAT
EXPREG_00000340	LMANv2_440003	10	57	+	12.3137	3.69e-06	0.00174	GGGCATAATCAATTTTCATCTTTAGAAAAAGAAAGAATTCGAAAACTG
EXPREG_00001480	LMANv2_330044	56	74	-	13.1468	3.69e-06	0.149	ATCTTTTGGATTTGTTCAG
EXPREG_000010c0	LMANv2_280027	32	42	+	14.4861	3.7e-06	0.0734	TCAGAATTTTC
EXPREG_000008d0	LMANv2_590005	31	45	-	15.4257	3.71e-06	0.00574	TATTTTATAATCAAT
EXPREG_00000ec0	LMANv2_240048	10	33	+	14.0323	3.73e-06	0.0131	ATTTTTATAAATATTTTTATAAAA
EXPREG_00000670	LMANv2_370078	43	77	+	9.34653	3.75e-06	0.00316	AAATGTCTTTGGTTCCTTAAAAGTAAGCAAAAGAA
EXPREG_00000d10	LMANv2_370088	62	77	-	15.0595	3.75e-06	0.0269	AAGAAAACGATTTTTT
EXPREG_00000d10	LMANv2_370089	62	77	-	15.0595	3.75e-06	0.0269	AAGAAAACGATTTTTT
EXPREG_00000670	LMANv2_340080	8	42	-	9.32673	3.78e-06	0.00316	AATTCTTTTTTATTTATAAAAAATTTCTTATAGGT
EXPREG_00001520	LMANv2_200029	26	39	-	14.9277	3.79e-06	0.16	AAAAAACGTTTTCA
EXPREG_000001b0	LMANv2_150043	52	66	-	14.3182	3.81e-06	0.02	TATATATTGAAAATT
EXPREG_000001b0	LMANv2_650035	58	72	+	14.3182	3.81e-06	0.02	AATTGTCCGGAAAAT
EXPREG_000008d0	LMANv2_240098	46	60	-	15.3861	3.81e-06	0.00574	TTTTTAAATATAAAA
EXPREG_000008d0	LMANv2_500038	62	76	-	15.3861	3.81e-06	0.00574	GATTTTAATAAAAAA
EXPREG_00000ec0	LMANv2_320013	54	77	+	14.0108	3.81e-06	0.0131	TAGACAAGAATAAATATAATTTCA
EXPREG_00000ec0	LMANv2_320014	54	77	+	14.0108	3.81e-06	0.0131	TAGACAAGAATAAATATAATTTCA
EXPREG_00000670	LMANv2_280019	10	44	-	9.28713	3.83e-06	0.00316	AATTTATTTCAGTTCAATTTAATTTTTAAGAAGCT
EXPREG_00001560	LMANv2_70022	40	79	+	14.0476	3.83e-06	0.288	AATAGATTGAACTTATCGTCAAATTCTGGGAAAAGGGAAG
EXPREG_00001150	LMANv2_520004	22	50	+	12.9286	3.84e-06	0.174	ATAATTTCGTTTTGGAGAATTTCGTTTAC
EXPREG_000001b0	LMANv2_190049	47	61	-	14.2818	3.86e-06	0.02	ATTTTTTTAGAAATT
EXPREG_00000340	LMANv2_220049	5	52	-	12.2059	3.86e-06	0.00177	TCCATATAAAAATTAGATACTTTATTATATAGTTATGAATAATAACAA
EXPREG_00000800	LMANv2_330135	40	60	-	14.9878	3.86e-06	0.0799	ATGTAATAGAATAGTTGAAAA
EXPREG_000008d0	LMANv2_330010	18	32	+	15.3663	3.86e-06	0.00574	AATTTTAATAGAAAA
EXPREG_000008d0	LMANv2_590059	53	67	-	15.3663	3.86e-06	0.00574	TTTTTTATTCGAAAA
EXPREG_00000670	LMANv2_240005	36	70	-	9.25743	3.87e-06	0.00316	TTATATCATTCATAAAATAAAAACTCAAATTTTTC
EXPREG_00000340	LMANv2_370115	21	68	+	12.1961	3.88e-06	0.00177	AAAAAAGAATCAAAAGATTTATTATTCTTTACTTTCTTGAAAATTTTC
EXPREG_00001280	LMANv2_20060	18	32	+	14.9495	3.88e-06	0.178	GTAAAAAAAATTTTA
EXPREG_00000340	LMANv2_220006	14	61	-	12.1863	3.89e-06	0.00177	TCCTAAAACAGAAAAAAATTTATAAAAAATTCCAAAACCTAAAAATCG
EXPREG_00000340	LMANv2_40015	17	64	-	12.1863	3.89e-06	0.00177	ATTAATTTTTCAAAAACTCTTTTGTAAACAAATAAATAATAATTTTAG
EXPREG_00000ec0	LMANv2_650042	28	51	-	13.9892	3.89e-06	0.0131	TTTCAACTAAATATCTTTTTTTTA
EXPREG_00000670	LMANv2_270021	5	39	-	9.22772	3.9e-06	0.00316	TGATTTTAAAAATTCTTTTTTAATCAACTGTGCAT
EXPREG_00000b40	LMANv2_130001	11	32	+	10.9293	3.91e-06	0.0711	AAAATTGGAATCTATTTTAAAT
EXPREG_00000bc0	LMANv2_70061	19	33	+	14.1584	3.91e-06	0.0584	TTATAAATTTTAAAA
EXPREG_00001440	LMANv2_100024	16	42	+	14.8515	3.91e-06	0.134	AGAAAACCCCTCTGTGTCAAGGGAATT
EXPREG_00001440	LMANv2_100025	30	56	-	14.8515	3.91e-06	0.134	AGAAAACCCCTCTGTGTCAAGGGAATT
EXPREG_00001440	LMANv2_tRNA4	30	56	-	14.8515	3.91e-06	0.134	AGAAAACCCCTCTGTGTCAAGGGAATT
EXPREG_00001440	LMANv2_tRNA5	30	56	-	14.8515	3.91e-06	0.134	AGAAAACCCCTCTGTGTCAAGGGAATT
EXPREG_00000670	LMANv2_480047	12	46	-	9.21782	3.92e-06	0.00316	TATTTACAATAAATAGAATTTTGTAACATTTTTCT
EXPREG_00000670	LMANv2_480049	45	79	+	9.21782	3.92e-06	0.00316	TATTTACAATAAATAGAATTTTGTAACATTTTTCT
EXPREG_00000240	LMANv2_210011	47	60	+	15.2321	3.93e-06	0.0148	TGATTTTTTAAATA
EXPREG_00000670	LMANv2_100028	5	39	-	9.20792	3.93e-06	0.00316	ATTTTTTAAGAATTTTTTAAAAATCTAAAAATTTA
EXPREG_00000670	LMANv2_100029	5	39	-	9.20792	3.93e-06	0.00316	ATTTTTTAAGAATTTTTTAAAAATCTAAAAATTTA
EXPREG_000008b0	LMANv2_370054	45	67	+	14.7792	3.93e-06	0.086	CGTGAGAATAATTCTAATATACA
EXPREG_00000340	LMANv2_280035	28	75	-	12.1569	3.94e-06	0.00177	TTACGAATATGTAAAAAATTAAAAAATCAAGAGATAATTTAGAAATTT
EXPREG_000008d0	LMANv2_340080	20	34	-	15.3465	3.94e-06	0.00574	TTTATTTATAAAAAA
EXPREG_000008d0	LMANv2_40018	56	70	-	15.3465	3.94e-06	0.00574	ATTTTTATAATTAAA
EXPREG_00000050	LMANv2_490019	47	67	-	14.663	3.95e-06	0.0856	AAGTTTAATTTTTTTTAAATT
EXPREG_00000130	LMANv2_210037	17	38	+	14.04	3.96e-06	0.104	TTATTTATTAAAATATCTTTAA
EXPREG_00000340	LMANv2_170059	15	62	+	12.1471	3.96e-06	0.00177	AATATTCTAAAAATGAAATTATTGATTCAAATCATTTTTTCATTTTTA
EXPREG_00000360	LMANv2_380003	12	36	+	14.6408	3.96e-06	0.0244	ATTTTTATTGAATATAAAAAGAATT
EXPREG_00000670	LMANv2_90005	37	71	+	9.17822	3.97e-06	0.00316	ATTAAATTCGTTTTTATTAAAAATATATCGCCAAT
EXPREG_000014f0	LMANv2_100129	55	73	-	14.3596	3.97e-06	0.138	TTTTTTCTAAATTTGTTTT
EXPREG_00000050	LMANv2_670013	24	44	-	14.6522	3.98e-06	0.0856	TTTTTTAAGGTTTGTTTAGAA
EXPREG_00000050	LMANv2_670014	20	40	+	14.6522	3.98e-06	0.0856	TTTTTTAAGGTTTGTTTAGAA
EXPREG_00000340	LMANv2_280046	5	52	+	12.1373	3.98e-06	0.00177	AATCTTACAAAATATTTTTGTTTAAAATCTTTTTAAAAGAATTGCGGT
EXPREG_00000340	LMANv2_280046	18	65	+	12.1373	3.98e-06	0.00177	ATTTTTGTTTAAAATCTTTTTAAAAGAATTGCGGTTAAAATTTTTTTT
EXPREG_00000670	LMANv2_240098	41	75	-	9.16832	3.98e-06	0.00316	ATATTATAAAAGGATTTTTTAAATATAAAATATAT
EXPREG_00000670	LMANv2_330115	2	36	-	9.16832	3.98e-06	0.00316	ATATATCAATTTATACTAAAACGTAACAACCGAAT
EXPREG_00000950	LMANv2_240141	44	66	-	15.0659	3.98e-06	0.135	ATCTATTTATTTTATGTGTATAT
EXPREG_000001b0	LMANv2_340032	62	76	+	14.1909	3.99e-06	0.02	ATTATTCCGATAATA
EXPREG_00000670	LMANv2_300009	40	74	+	9.15842	3.99e-06	0.00316	TTTTATTTATAGATAATAATGAATATGTTCTATTC
EXPREG_00000a00	LMANv2_160045	52	65	+	15.4045	3.99e-06	0.109	CGAACACTCGTTTT
EXPREG_000005d0	LMANv2_120029	20	39	+	12.0225	4.01e-06	0.108	GTTAGAACGTTTGTTTGATT
EXPREG_00000670	LMANv2_240098	24	58	+	9.14851	4.01e-06	0.00316	ATAAGTCATTAAATAAAATATATTTTATATTTAAA
EXPREG_00000670	LMANv2_370081	42	76	-	9.14851	4.01e-06	0.00316	TTAAATAAAATATTAGAATTTAATAAAATTCTAAT
EXPREG_00001000	LMANv2_210022	5	24	-	14.9694	4.01e-06	0.0815	TAAAAATTTCATTACAATAA
EXPREG_00000020	LMANv2_60003	32	48	-	14.8571	4.02e-06	0.0776	TTCGAACATTTTTTCGT
EXPREG_00001610	LMANv2_760013	15	28	-	12.7156	4.02e-06	0.419	GAAACGTCTTTTTG
EXPREG_000014f0	LMANv2_470081	60	78	+	14.3258	4.03e-06	0.138	AATTTTCCCCATTCGTTTT
EXPREG_000014f0	LMANv2_470082	60	78	+	14.3258	4.03e-06	0.138	AATTTTCCCCATTCGTTTT
EXPREG_00000340	LMANv2_90222	11	58	+	12.098	4.04e-06	0.00177	CGAATATTAAAAATTTCTTTTACAATTTAAATGTCATTTTCACATTCG
EXPREG_00000340	LMANv2_90224	2	49	+	12.098	4.04e-06	0.00177	AGTCTTTTAAGAATATATTTTTAAAGAAATCAATTCAAAAGATTTGTC
EXPREG_00000330	LMANv2_340025	29	43	-	12.7449	4.05e-06	0.0355	TATTTTCAGAATATC
EXPREG_00000330	LMANv2_350041	19	33	-	12.7449	4.05e-06	0.0355	TAGATTCTGAAAATA
EXPREG_00000360	LMANv2_60018	56	80	+	14.6019	4.05e-06	0.0244	ATTTTATAATATTATAATTAATAAA
EXPREG_000008b0	LMANv2_410033	20	42	-	14.7403	4.05e-06	0.086	TTTAGGAATCATTTTCATTTTTT
EXPREG_00001810	LMANv2_130033	13	35	+	14.8333	4.05e-06	0.0117	TTATAAAAGTTCTCTCAAAAAAA
EXPREG_00001810	LMANv2_150118	2	24	+	14.8333	4.05e-06	0.0117	TGAAAGAATTTTTTTCAAAATCG
EXPREG_00001810	LMANv2_460001	33	55	-	14.8333	4.05e-06	0.0117	AAAAGAAAAGTTTTTCTATAATT
EXPREG_00001810	LMANv2_460002	33	55	-	14.8333	4.05e-06	0.0117	AAAAGAAAAGTTTTTCTATAATT
EXPREG_00000bc0	LMANv2_210041	25	39	+	14.0495	4.06e-06	0.0584	ATATAAAAATTATCA
EXPREG_00000ec0	LMANv2_190068	31	54	-	13.9462	4.07e-06	0.0131	TTAAAGAAATTAATTTTTAAATTA
EXPREG_00001150	LMANv2_670018	40	68	-	12.7755	4.08e-06	0.174	AAAATTTTCTATAGCCGCAAGTCGTTTAA
EXPREG_00000700	LMANv2_590054	20	33	+	14.1333	4.09e-06	0.504	TTCAAGGTTTTGAA
EXPREG_00000340	LMANv2_330117	10	57	-	12.0686	4.1e-06	0.00178	TCAAAAAATAAATTATTTTATATATAGAATATTTAATTAATATTATAA
EXPREG_00000360	LMANv2_270019	15	39	-	14.5728	4.11e-06	0.0244	ATTGAATTTGATTTTGATTAAAAAG
EXPREG_00000370	LMANv2_240048	50	70	-	14.807	4.11e-06	0.184	GAATAAAATTATTATCTTTTT
EXPREG_000008d0	LMANv2_370092	30	44	+	15.2673	4.11e-06	0.00574	ATTTTTGAAATAAAT
EXPREG_00000ec0	LMANv2_440028	30	53	+	13.9355	4.12e-06	0.0131	AAATTATTAATGATTCTTGTTTTA
EXPREG_00000ec0	LMANv2_90144	49	72	-	13.9355	4.12e-06	0.0131	ATTTTTAGAACGATCTTCTTTTTT
EXPREG_00001280	LMANv2_470097	16	30	-	14.8485	4.12e-06	0.178	GTTAAAACAATTTTA
EXPREG_00001810	LMANv2_180038	10	32	+	14.8095	4.12e-06	0.0118	GTGAAAAAACAGTTTCAAAAAAG
EXPREG_00000340	LMANv2_160007	33	80	+	12.049	4.13e-06	0.00179	ACTTGATTTTAAAAATATCTTTCAAAAAAAGTACAAATGAAATTCTGG
EXPREG_000008d0	LMANv2_300068	27	41	-	15.2574	4.13e-06	0.00574	AATTTTTTACTAAAA
EXPREG_000008d0	LMANv2_60091	4	18	+	15.2574	4.13e-06	0.00574	AATTTTTTACTAAAA
EXPREG_00000330	LMANv2_280079	43	57	-	12.7143	4.14e-06	0.0355	AATTCTCTGAAAATT
EXPREG_00000360	LMANv2_210056	7	31	+	14.5631	4.14e-06	0.0244	GTTTGCATAGTTAATAATTATTAAT
EXPREG_00000670	LMANv2_380019	29	63	+	9.0495	4.14e-06	0.00317	GAATTAAATTTTTTTCCTAAAAATAATAAATAATT
EXPREG_00000b00	LMANv2_490059	14	30	+	12.3204	4.14e-06	0.116	AAAAGTGGCAAAAATGA
EXPREG_000008d0	LMANv2_790002	34	48	-	15.2475	4.15e-06	0.00574	AGTTTTTTAAAAAAT
EXPREG_00000670	LMANv2_370124	4	38	+	9.0396	4.16e-06	0.00317	TAATATTAAAAATTCCTAAAGAATGATCGTGTAAA
EXPREG_00000ec0	LMANv2_230004	32	55	+	13.9247	4.16e-06	0.0131	TAATTTAAAATTGTATTCATTTTT
EXPREG_000008e0	LMANv2_90127	32	58	-	14.9457	4.17e-06	0.0584	CATTGTTTTCAATTCTTTTAAATATTT
EXPREG_000001b0	LMANv2_210056	36	50	-	14.1091	4.18e-06	0.02	AATATTCTAATAATA
EXPREG_000001b0	LMANv2_360020	8	22	+	14.1091	4.18e-06	0.02	ATTTTTTCGAAAAAA
EXPREG_000001b0	LMANv2_360020	9	23	-	14.1091	4.18e-06	0.02	ATTTTTTCGAAAAAA
EXPREG_00000340	LMANv2_220009	21	68	+	12.0098	4.2e-06	0.0018	TGGATTTCGTAAAAAGAAATTTTAAAATTGTAATATTTGCGATTATTC
EXPREG_000008e0	LMANv2_740019	5	31	+	14.9348	4.2e-06	0.0584	AATAATTTAGGTTTTATTTATATACAA
EXPREG_00000e20	LMANv2_90046	61	77	-	11.2202	4.2e-06	0.181	TCGATTTAAAATAACGT
EXPREG_00000670	LMANv2_150148	5	39	+	9	4.21e-06	0.00317	AGATTTTATTTTATAGTTTCAAATAAAAAAATCTA
EXPREG_000008d0	LMANv2_200015	17	31	+	15.2277	4.21e-06	0.00574	CTTTTTAAAAGAAAT
EXPREG_000008d0	LMANv2_330019	38	52	+	15.2277	4.21e-06	0.00574	TTTTTTTAAATCAAA
EXPREG_000007c0	LMANv2_190044	21	51	+	13.9457	4.22e-06	0.0367	TAATAATTTAAAACTAATTCTTATGTTGATT
EXPREG_000008d0	LMANv2_290054	4	18	+	15.2178	4.23e-06	0.00574	TTTTTATAAACAAAA
EXPREG_00000c80	LMANv2_660055	6	24	-	14.7976	4.23e-06	0.149	GCATATGAAAATCGATTTC
EXPREG_000000e0	LMANv2_90186	54	73	+	14.939	4.24e-06	0.0662	TTTTAAAAACGAAATCAAAA
EXPREG_00000050	LMANv2_350031	7	27	+	14.5761	4.25e-06	0.0856	ATATTAAATTTTTGTTTAGAT
EXPREG_00000670	LMANv2_190068	23	57	+	8.9703	4.25e-06	0.00317	ATATTTGATAATTTAAAAATTAATTTCTTTAATTA
EXPREG_00000670	LMANv2_210022	8	42	-	8.9703	4.25e-06	0.00317	TAAAATCAAATTTTTATATAAAAATTTCATTACAA
EXPREG_00000bc0	LMANv2_660075	10	24	+	13.901	4.25e-06	0.0584	TTAGAATGAGTTTAA
EXPREG_000009a0	LMANv2_380012	2	17	+	11.5789	4.26e-06	0.181	ACACTTCTTGCACCTT
EXPREG_00000670	LMANv2_90046	35	69	+	8.9604	4.27e-06	0.00317	AAAATTTTTGTGATTCTTTTAAATTCACGTTATTT
EXPREG_000008b0	LMANv2_150157	50	72	-	14.6623	4.27e-06	0.086	TATAAAAATCATTCTTAATTTTG
EXPREG_00000100	LMANv2_370097	43	65	+	13.202	4.28e-06	0.758	ATTGAAAGTCTTCCTGAACCGGA
EXPREG_000008d0	LMANv2_480047	33	47	-	15.1881	4.28e-06	0.00574	TTATTTACAATAAAT
EXPREG_000008d0	LMANv2_480049	44	58	+	15.1881	4.28e-06	0.00574	TTATTTACAATAAAT
EXPREG_00000340	LMANv2_440028	10	57	-	11.9608	4.29e-06	0.00182	TCAGTAAAACAAGAATCATTAATAATTTAAGCCTGAAATTTCTTTCAA
EXPREG_00000ec0	LMANv2_390002	33	56	-	13.8925	4.3e-06	0.0133	AAACTATGAATGATTTTTTTTTGA
EXPREG_00000b40	LMANv2_130049	23	44	-	10.6667	4.31e-06	0.0718	GGAAATGATTATTCGTATCATC
EXPREG_00000340	LMANv2_80076	1	48	+	11.9412	4.32e-06	0.00182	ATCGTTTTTTGATTTTCATTTTTTACTAAAAAGGTGAAAAAAATAGAA
EXPREG_000001b0	LMANv2_380018	29	43	+	14.0273	4.33e-06	0.02	AATTTTTTAAAAAAA
EXPREG_00000360	LMANv2_160051	4	28	+	14.4854	4.33e-06	0.0244	TTAAATATAGATTTCAATTCTAAAT
EXPREG_000008e0	LMANv2_280019	17	43	-	14.8913	4.33e-06	0.0584	ATTTATTTCAGTTCAATTTAATTTTTA
EXPREG_000008e0	LMANv2_290054	18	44	-	14.8913	4.33e-06	0.0584	TAAAGTTTAGAATTTTTTTAGAATCTT
EXPREG_00001790	LMANv2_120029	23	36	-	12.7798	4.33e-06	0.171	CAAACAAACGTTCT
EXPREG_00001790	LMANv2_120030	2	15	+	12.7798	4.33e-06	0.171	CAAACAAACGTTCT
EXPREG_00001790	LMANv2_740007	12	25	-	12.7798	4.33e-06	0.171	AGAACAAACGTTCT
EXPREG_000001b0	LMANv2_150002	39	53	+	14.0182	4.34e-06	0.02	TTTATTTTGACAATA
EXPREG_000001b0	LMANv2_320067	66	80	-	14.0182	4.34e-06	0.02	TTTATTTTGACAATA
EXPREG_00000340	LMANv2_500049	16	63	+	11.9314	4.34e-06	0.00182	ATTAAATACTATGAATTTATATTAGAATTGTTGAAAAATTAATTCTCC
EXPREG_000008d0	LMANv2_140012	58	72	+	15.1683	4.34e-06	0.00574	CTTTTTTATAAAAAT
EXPREG_00001730	LMANv2_340080	63	72	+	12.8661	4.34e-06	0.214	TCGGTAAATT
EXPREG_00001730	LMANv2_410064	31	40	+	12.8661	4.34e-06	0.214	GCGATAAATT
EXPREG_00001730	LMANv2_520009	30	39	-	12.8661	4.34e-06	0.214	TCGGTAAATT
EXPREG_00001730	LMANv2_70034	2	11	-	12.8661	4.34e-06	0.214	TCGGTAAATT
EXPREG_000001b0	LMANv2_100118	64	78	-	14.0091	4.35e-06	0.02	ATTTTATTAAAAATT
EXPREG_00000240	LMANv2_170104	58	71	-	15.0982	4.35e-06	0.0149	CATTTTTTTAAATA
EXPREG_000007c0	LMANv2_120003	15	45	+	13.8804	4.36e-06	0.0367	AATAAATCTTATAATTTTTCTTATTTATTCT
EXPREG_000008d0	LMANv2_720018	23	37	-	15.1584	4.36e-06	0.00574	TTTTTTTTAACATAA
EXPREG_000012b0	LMANv2_180022	27	43	+	13.2449	4.36e-06	0.106	CGGTAAAAATCTTACAA
EXPREG_000001b0	LMANv2_90123	45	59	-	13.9909	4.37e-06	0.02	ATCTTTCTGACAATT
EXPREG_00000340	LMANv2_120022	30	77	+	11.9118	4.38e-06	0.00183	ATTTCGTCTTAAAAAGATTGTTTAGAAATTAGAATCCTCTAAAATTAG
EXPREG_000013d0	LMANv2_210041	20	38	-	9.86735	4.39e-06	0.0862	GATAATTTTTATATATTTG
EXPREG_00000240	LMANv2_870001	23	36	-	15.0893	4.4e-06	0.0149	TGTTTTTTTCAATT
EXPREG_000008d0	LMANv2_300068	26	40	+	15.1485	4.4e-06	0.00574	TTTTTAGTAAAAAAT
EXPREG_000008d0	LMANv2_460015	49	63	+	15.1485	4.4e-06	0.00574	TTTTTAGAAAAAAAA
EXPREG_000008d0	LMANv2_60091	5	19	-	15.1485	4.4e-06	0.00574	TTTTTAGTAAAAAAT
EXPREG_000008d0	LMANv2_80076	18	32	-	15.1485	4.4e-06	0.00574	TTTTTAGTAAAAAAT
EXPREG_00000ec0	LMANv2_650042	26	49	+	13.871	4.4e-06	0.0133	TTTAAAAAAAAGATATTTAGTTGA
EXPREG_000008d0	LMANv2_90177	22	36	-	15.1386	4.41e-06	0.00574	CTTTTTTTTAGAAAA
EXPREG_000009c0	LMANv2_270006	16	42	-	14.3049	4.41e-06	0.117	ATATTTAAGAAACCGCTTTTACTTTGG
EXPREG_00001810	LMANv2_200015	23	45	+	14.7262	4.41e-06	0.0122	AAAAGAAATGATTATCAAAAAAG
EXPREG_00000330	LMANv2_330092	21	35	+	12.6122	4.43e-06	0.0367	CTTTGTCAGAAAATA
EXPREG_00000340	LMANv2_90069	1	48	+	11.8824	4.43e-06	0.00184	CTAACAAAAAAAATTCCTTTATTAACATTTCATTGGTTTTATCTGTTG
EXPREG_00000670	LMANv2_90157	45	79	-	8.84158	4.44e-06	0.00323	TTATATTACTCAATTCTATAAAACCAGTAAAACTC
EXPREG_00000d10	LMANv2_230038	34	49	+	14.8214	4.45e-06	0.0307	AAAAATAGGTTTTCAA
EXPREG_00001810	LMANv2_430027	52	74	+	14.7143	4.45e-06	0.0122	AGTTGAAAAAAATCTGAAAAAAA
EXPREG_000007c0	LMANv2_410047	26	56	+	13.837	4.46e-06	0.0367	TTTCAAAACGAAAATAGTTTTTTAAAATATT
EXPREG_00000340	LMANv2_490001	33	80	-	11.8529	4.49e-06	0.00185	ATAAAATTTTAATACATTTTAAAATCATTGAAAGTAATTTAATAAAAA
EXPREG_000008d0	LMANv2_130014	27	41	+	15.1089	4.49e-06	0.0058	TATTTTAAACGAAAA
EXPREG_00001810	LMANv2_90046	3	25	+	14.7024	4.49e-06	0.0122	ATATGGAAACTCTTACAAATTTC
EXPREG_00000020	LMANv2_170069	63	79	+	14.7033	4.52e-06	0.0787	CTCGCACAACGTTTCGC
EXPREG_00000240	LMANv2_60126	2	15	-	15.0625	4.52e-06	0.0149	CGTTTTTTGATTAT
EXPREG_00000360	LMANv2_220001	26	50	+	14.4078	4.52e-06	0.0244	ATTGTTTAAAGATATTAATAACAAT
EXPREG_00000bc0	LMANv2_220003	37	51	-	13.6238	4.52e-06	0.0584	TTAGAAAGATTAAAA
EXPREG_000008d0	LMANv2_120083	30	44	-	15.0891	4.53e-06	0.00581	TATTTTAATCTAAAA
EXPREG_000000e0	LMANv2_500058	41	60	-	14.8415	4.54e-06	0.0665	ATCTGAAAACGTATGCAAAA
EXPREG_00000a00	LMANv2_90205	23	36	+	15.1461	4.54e-06	0.113	CGAACTTACATTCG
EXPREG_00000020	LMANv2_170010	58	74	+	14.6923	4.55e-06	0.0787	TGCGAACATGTTTGCGA
EXPREG_00000670	LMANv2_490005	5	39	-	8.76238	4.55e-06	0.00323	TTTTTACATAAAATTGTATTAATTTCTATTTTTTG
EXPREG_00001000	LMANv2_260008	58	77	+	14.7551	4.55e-06	0.0815	CAAAAATTTGGTATCATTTC
EXPREG_00000240	LMANv2_190027	40	53	+	15.0446	4.56e-06	0.0149	TATTATTTGAATTC
EXPREG_000005d0	LMANv2_60112	2	21	-	11.6854	4.56e-06	0.108	AATCGAAAAATTATTTTATA
EXPREG_00000950	LMANv2_330117	20	42	-	14.8571	4.56e-06	0.135	TTTTATATATAGAATATTTAATT
EXPREG_00001190	LMANv2_150039	29	57	-	14.7304	4.56e-06	0.42	TATTCTGTCAAACTATGATCCGACGTTTT
EXPREG_00000360	LMANv2_200012	16	40	-	14.3883	4.58e-06	0.0244	ATTTTTATAGGAATTTGTTCAGAAT
EXPREG_00000670	LMANv2_260034	21	55	+	8.74257	4.58e-06	0.00323	TTTTAACACGTTTATCATTTTATTTGTTGAACTAT
EXPREG_00001020	LMANv2_220041	33	51	-	14.7391	4.59e-06	0.124	CGAAATGAAAATTATATTA
EXPREG_00001020	LMANv2_360005	1	19	+	14.7391	4.59e-06	0.124	CGAAATCAAAACTACTTTC
EXPREG_00000360	LMANv2_30014	32	56	+	14.3786	4.6e-06	0.0244	TCTTTAATTTATATTTGTCCTGAAT
EXPREG_00000d10	LMANv2_240048	30	45	+	14.7738	4.6e-06	0.0307	AAAAAAAATTTTTCTT
EXPREG_00000670	LMANv2_410041	2	36	+	8.72277	4.61e-06	0.00323	TAATCTTAAAATTAAGTAAAAAAAAATAAACAGAA
EXPREG_000009c0	LMANv2_90170	30	56	+	14.2195	4.61e-06	0.117	TTTTTAAAGAAAACGCTGGCTAAAACG
EXPREG_000009c0	LMANv2_90172	2	28	-	14.2195	4.61e-06	0.117	TTTTTAAAGAAAACGCTGGCTAAAACG
EXPREG_00000240	LMANv2_20031	22	35	-	15.0357	4.62e-06	0.0149	CATTTTTTGATAAT
EXPREG_00001810	LMANv2_170118	13	35	+	14.6667	4.62e-06	0.0122	GTAAAGAAAATATTAGAAAAAGA
EXPREG_00001810	LMANv2_480043	25	47	-	14.6667	4.62e-06	0.0122	AAATGAAAATAAACGGAAAAATT
EXPREG_00001810	LMANv2_480044	23	45	+	14.6667	4.62e-06	0.0122	AAATGAAAATAAACGGAAAAATT
EXPREG_000001b0	LMANv2_260048	51	65	-	13.8818	4.64e-06	0.02	TTTTTTTTGATAAAA
EXPREG_000008d0	LMANv2_480037	15	29	-	15.0495	4.64e-06	0.00586	AATTTTACAAATAAA
EXPREG_000008d0	LMANv2_90025	27	41	-	15.0495	4.64e-06	0.00586	TATTTTTATCAAAAA
EXPREG_00000050	LMANv2_40011	12	32	-	14.4674	4.66e-06	0.0856	TTGTTTAAAAACAGTTTTAAA
EXPREG_00000330	LMANv2_20012	29	43	+	12.4592	4.7e-06	0.0376	TATTTTTAGAAAATG
EXPREG_00001030	LMANv2_740022	45	69	+	14.6429	4.71e-06	0.194	TAGTTGCACTCACTTACATAAATTA
EXPREG_00001030	LMANv2_740023	45	69	+	14.6429	4.71e-06	0.194	TAGTTGCACTCACTTACATAAATTA
EXPREG_00001810	LMANv2_590042	32	54	+	14.6429	4.71e-06	0.0122	AAAAGAAAAAGCCCTCGAAATGA
EXPREG_00000340	LMANv2_280085	24	71	-	11.7353	4.72e-06	0.00191	ATATAAGTAGATAAATTTTTATCAACGAAAATTCTTTTGTTGAGTTTA
EXPREG_000001b0	LMANv2_40010	41	55	-	13.8273	4.74e-06	0.02	AATTTTTCAACAATT
EXPREG_000001b0	LMANv2_500049	41	55	-	13.8273	4.74e-06	0.02	AATTTTTCAACAATT
EXPREG_000001b0	LMANv2_690013	5	19	+	13.8273	4.74e-06	0.02	AATTTTTCAACAATT
EXPREG_000001b0	LMANv2_80035	41	55	-	13.8273	4.74e-06	0.02	AATTTTTCAACAATT
EXPREG_000001b0	LMANv2_80036	41	55	-	13.8273	4.74e-06	0.02	AATTTTTCAACAATT
EXPREG_000001b0	LMANv2_90220	41	55	-	13.8273	4.74e-06	0.02	AATTTTTCAACAATT
EXPREG_00000340	LMANv2_240187	10	57	+	11.7255	4.74e-06	0.00191	ATGTTAAAAAAATATTCAGGTATATAAAATAATACTATGACGAACTTT
EXPREG_00000340	LMANv2_470065	1	48	+	11.7255	4.74e-06	0.00191	AAATCTTCAAGATTTAAGTTTTTAGAAGATTGATAAAAAAAATGTTTT
EXPREG_00001000	LMANv2_120026	48	67	+	14.6837	4.74e-06	0.0815	TTTCTTTTTTATAACACTTT
EXPREG_000007c0	LMANv2_190068	28	58	+	13.7174	4.75e-06	0.0367	TGATAATTTAAAAATTAATTTCTTTAATTAA
EXPREG_00000ec0	LMANv2_230009	36	59	-	13.7957	4.75e-06	0.014	CCAAAGATAATGATTCTAAAATTA
EXPREG_00001810	LMANv2_500030	5	27	-	14.631	4.75e-06	0.0122	AATAGAAAAATTTTCTAAAAACA
EXPREG_00000240	LMANv2_170145	3	16	+	15	4.76e-06	0.0149	TGATTTTAGATTTT
EXPREG_00000670	LMANv2_370051	2	36	+	8.62376	4.76e-06	0.00323	GATTTTGATGAATTAAATTTAAATATTATAATTGT
EXPREG_000012b0	LMANv2_810009	43	59	-	13.0204	4.78e-06	0.106	TTGTAAGAAAGCTACAA
EXPREG_00000670	LMANv2_160029	5	39	-	8.60396	4.79e-06	0.00323	TTATCTTTTATATAAAATAAAAATAAAATATTGAG
EXPREG_000008d0	LMANv2_200047	62	76	+	15	4.8e-06	0.006	TTTTTTAAAATCAAT
EXPREG_00000ec0	LMANv2_80072	27	50	+	13.7849	4.8e-06	0.014	TTTCCAAAAAAGAAATTGATTTCA
EXPREG_00000b00	LMANv2_90209	41	57	+	12.233	4.81e-06	0.116	AAATGTTGAAAATTAGA
EXPREG_00000670	LMANv2_330117	13	47	+	8.58416	4.83e-06	0.00323	TAATATTAATTAAATATTCTATATATAAAATAATT
EXPREG_00000670	LMANv2_740017	26	60	-	8.58416	4.83e-06	0.00323	AATTTTTATAATCACCTATATAAAAATAACAAGCT
EXPREG_000007c0	LMANv2_580005	8	38	-	13.6848	4.83e-06	0.0367	CTGTTTTATAAAAATTATTTTTTACATAAAA
EXPREG_000008d0	LMANv2_160005	18	32	+	14.9901	4.83e-06	0.006	GTTTTTGAAAAAAAA
EXPREG_00000670	LMANv2_210034	29	63	-	8.57426	4.84e-06	0.00323	TTATTATAAGAGATCAATGAAATTAGAATTAAAAA
EXPREG_00000670	LMANv2_210035	11	45	+	8.57426	4.84e-06	0.00323	TTATTATAAGAGATCAATGAAATTAGAATTAAAAA
EXPREG_00001810	LMANv2_670034	9	31	+	14.6071	4.84e-06	0.0122	AAAGGGAAATTTTTAAAAATTAT
EXPREG_000008d0	LMANv2_60013	44	58	-	14.9802	4.85e-06	0.006	AATTTTGAAACAAAA
EXPREG_00000a20	LMANv2_150043	43	61	+	13.4348	4.85e-06	0.191	ATTGTATACAATTTTCAAT
EXPREG_00000120	LMANv2_590042	59	74	-	14.9596	4.86e-06	0.106	AAAATCTAATGTTCTT
EXPREG_000008e0	LMANv2_340041	29	55	+	14.7283	4.86e-06	0.0584	TTCTGTTTAGAAACGGTTACAAATATA
EXPREG_00000050	LMANv2_160065	9	29	-	14.413	4.87e-06	0.0856	CTATTTAAGATATGTTAAATC
EXPREG_00000240	LMANv2_10025	43	56	+	14.9732	4.88e-06	0.0149	TAATTTTAGATTTT
EXPREG_00000240	LMANv2_10026	43	56	+	14.9732	4.88e-06	0.0149	TAATTTTAGATTTT
EXPREG_00000240	LMANv2_330095	26	39	-	14.9732	4.88e-06	0.0149	AATTTTTTGAAATG
EXPREG_00000240	LMANv2_540017	33	46	+	14.9732	4.88e-06	0.0149	TATTTTTTTATAGT
EXPREG_00001810	LMANv2_290001	12	34	-	14.5952	4.89e-06	0.0122	AATCGAAAAAATTTTCAAAGATG
EXPREG_000008d0	LMANv2_190042	27	41	+	14.9703	4.9e-06	0.00601	ATTTTATTTAAAAAA
EXPREG_000008e0	LMANv2_220006	20	46	+	14.7174	4.9e-06	0.0584	TTAGGTTTTGGAATTTTTTATAAATTT
EXPREG_000012b0	LMANv2_160030	40	56	+	12.9592	4.9e-06	0.106	TTGTAATTTTATAAAAA
EXPREG_00000340	LMANv2_210022	19	66	+	11.6373	4.92e-06	0.00193	TTTTTATATAAAAATTTGATTTTAAGATTGTCGTCCTTAAGTATAAAT
EXPREG_00000340	LMANv2_10003	25	72	+	11.6275	4.94e-06	0.00193	TAAAAAATCCGAATATAAAAATTGAAAAAGAAAAGAATATTTTTTTTT
EXPREG_00000340	LMANv2_710001	29	76	+	11.6275	4.94e-06	0.00193	AAATAAAAACGAAAATAAAGATTATTTTTAAAACAACTAAAGTCTAAC
EXPREG_00000800	LMANv2_240187	10	30	+	14.6341	4.94e-06	0.0799	ATGTTAAAAAAATATTCAGGT
EXPREG_00001810	LMANv2_90087	48	70	+	14.5833	4.94e-06	0.0122	AAAAAAAAATTCTTGGGATAATA
EXPREG_00000a60	LMANv2_60059	49	68	+	10.0612	4.95e-06	0.618	TACTGTTTCAGATTACAGAC
EXPREG_00000340	LMANv2_190063	24	71	-	11.6176	4.96e-06	0.00193	TTCACTTTAGCTTAATCCTTATCAAAGGTCTATTCAAAATGAATCTTT
EXPREG_00000340	LMANv2_290013	12	59	-	11.6176	4.96e-06	0.00193	ATCAGAATATAATTATATTCAAAAGTAATGATTCACTATTAAAAAAAT
EXPREG_000007c0	LMANv2_90012	14	44	-	13.6304	4.96e-06	0.0367	AATTGAAATAGTAAGTGTTCCTAAAATAACT
EXPREG_00000670	LMANv2_70065	39	73	-	8.48515	4.98e-06	0.00323	ATTTTTTTCTTTTAAAATGAAAATCATATTTATAC
EXPREG_000001b0	LMANv2_430003	56	70	-	13.6909	4.99e-06	0.0207	TTTTTTCCGAAGATA
EXPREG_00000670	LMANv2_460008	28	62	-	8.47525	5e-06	0.00323	TGTAAATAGAAATTCAATATTATTTTAACGTGTTT
EXPREG_000014f0	LMANv2_590014	50	68	-	13.8539	5.01e-06	0.138	CTTGTTTTTATTTAGTTCT
EXPREG_00000340	LMANv2_370103	13	60	-	11.5882	5.02e-06	0.00193	CAAGAATTCAAAAAATTATTTATGAAAATCATAGAGATTTTTATAAAA
EXPREG_00000340	LMANv2_60023	6	53	-	11.5882	5.02e-06	0.00193	CTGTCAATTGAATTCGTTTTTTAAAAACGATCATATCAAATAAGTTTT
EXPREG_00000670	LMANv2_90053	16	50	+	8.46535	5.02e-06	0.00323	AAAAAATAAAATAAAATTTACAGTCAGAGTTGACA
EXPREG_00001110	LMANv2_150148	49	65	-	13.5944	5.02e-06	0.379	TTGAGAACCGTTTTCGA
EXPREG_00001020	LMANv2_240048	49	67	+	14.6196	5.03e-06	0.124	TAAAAAGATAATAATTTTA
EXPREG_00001810	LMANv2_470060	19	41	+	14.5595	5.03e-06	0.0123	TGAAAAAAGCGCTTTAGAAAAAA
EXPREG_000008d0	LMANv2_200040	42	56	-	14.9208	5.04e-06	0.00612	TGTTTTGCAATAAAA
EXPREG_00000d10	LMANv2_220007	39	54	+	14.6429	5.04e-06	0.0308	GAGAAATCGATTGCAT
EXPREG_00000360	LMANv2_600007	44	68	-	14.2136	5.05e-06	0.0244	GTCATATATAATTTTTAATTTCAAT
EXPREG_000005d0	LMANv2_90205	20	39	+	11.4157	5.05e-06	0.108	CCTCGAACTTACATTCGTAT
EXPREG_00000670	LMANv2_710001	15	49	+	8.44554	5.05e-06	0.00323	ATATATAATGTATAAAATAAAAACGAAAATAAAGA
EXPREG_00001480	LMANv2_160055	10	28	+	12.3945	5.05e-06	0.149	CAATTTTATTTTTGTTCTA
EXPREG_00001610	LMANv2_90050	50	63	-	12.1835	5.05e-06	0.419	CAAACGCCGCTTTG
EXPREG_000008d0	LMANv2_740007	28	42	-	14.9109	5.07e-06	0.00612	TTTTTTTAACGAAAA
EXPREG_00000870	LMANv2_150121	32	47	+	14.7143	5.08e-06	0.555	CTGACCATTTATTCAA
EXPREG_000008d0	LMANv2_130046	58	72	-	14.901	5.09e-06	0.00612	TTTATTTTTACAAAA
EXPREG_00000d10	LMANv2_80072	36	51	+	14.631	5.09e-06	0.0308	AAGAAATTGATTTCAA
EXPREG_000001b0	LMANv2_150046	4	18	+	13.6545	5.1e-06	0.0207	ATTTTTCTGAAAAAG
EXPREG_000007c0	LMANv2_230004	34	64	+	13.5761	5.1e-06	0.0367	ATTTAAAATTGTATTCATTTTTATCCCTTTT
EXPREG_00000340	LMANv2_60074	8	55	-	11.549	5.11e-06	0.00195	TTATAAAATGAATTTTTAATTTAGTAAATGTAATTTTATTCAAAAACT
EXPREG_00001000	LMANv2_480047	15	34	-	14.551	5.11e-06	0.0815	ATAGAATTTTGTAACATTTT
EXPREG_00001000	LMANv2_480049	57	76	+	14.551	5.11e-06	0.0815	ATAGAATTTTGTAACATTTT
EXPREG_00000240	LMANv2_170090	49	62	+	14.8661	5.12e-06	0.0149	CGTTTTTTGAATAC
EXPREG_00000340	LMANv2_100078	26	73	-	11.5294	5.15e-06	0.00195	ATATTAGAAAGGAAATCTTTTTTAAAAGTGAATTTGTGATCTCTTTTT
EXPREG_000008d0	LMANv2_790006	5	19	+	14.8812	5.15e-06	0.00614	GATTTTTTTATAAAA
EXPREG_000007c0	LMANv2_440028	26	56	-	13.5543	5.16e-06	0.0367	CAGTAAAACAAGAATCATTAATAATTTAAGC
EXPREG_00000340	LMANv2_740021	8	55	-	11.5196	5.17e-06	0.00195	TAGATTTTCAAGAAATCATTATTAGAATTATTGAAAGATTCACTCTCC
EXPREG_00000950	LMANv2_280080	1	23	-	14.6593	5.17e-06	0.135	ATTTGTTTTGAATTAGTTTAACC
EXPREG_00000950	LMANv2_320060	6	28	-	14.6593	5.17e-06	0.135	TCATTTTGATGTAAGGTTTAAGG
EXPREG_00000340	LMANv2_250003	7	54	-	11.5098	5.19e-06	0.00195	TTATAAATAGCAATATCATTTATAAGAATCTGATCTGAATTACTTTGA
EXPREG_00000240	LMANv2_340029	39	52	+	14.8393	5.2e-06	0.0149	AATTTTTAGAAATT
EXPREG_00000670	LMANv2_330117	24	58	+	8.35644	5.2e-06	0.00323	AAATATTCTATATATAAAATAATTTATTTTTTGAA
EXPREG_000001b0	LMANv2_440007	11	25	-	13.6091	5.21e-06	0.0207	AATTTTCTAAACAAA
EXPREG_00000670	LMANv2_300030	17	51	+	8.34653	5.21e-06	0.00323	GGTTTTTACTAATTCATTTTAATTTCAGGTTCGCA
EXPREG_000007c0	LMANv2_210056	7	37	-	13.5326	5.22e-06	0.0367	TAATAAATTAATAATTATTAACTATGCAAAC
EXPREG_000008b0	LMANv2_90005	36	58	+	14.3766	5.22e-06	0.086	AATTAAATTCGTTTTTATTAAAA
EXPREG_00000d10	LMANv2_330041	19	34	+	14.5952	5.22e-06	0.0308	TAGAAAAATTTTTCCA
EXPREG_00000120	LMANv2_150056	41	56	+	14.8586	5.23e-06	0.106	TGGAACTTAAGTTATG
EXPREG_00000670	LMANv2_170101	9	43	-	8.33663	5.23e-06	0.00323	TAAGAGTAAAAATATATTAATAATTTAATTATTGT
EXPREG_00000670	LMANv2_370081	36	70	-	8.33663	5.23e-06	0.00323	AAAATATTAGAATTTAATAAAATTCTAATGTAACT
EXPREG_00000670	LMANv2_40032	18	52	-	8.33663	5.23e-06	0.00323	ATATTCCTAATTTATAAAAAAAATATCAAATTTCT
EXPREG_000007c0	LMANv2_280070	31	61	-	13.5217	5.24e-06	0.0367	AGCTATGACGAAAAGCATTTTTATTTTGAAG
EXPREG_00000240	LMANv2_160025	33	46	-	14.8304	5.25e-06	0.0149	TGTTTTTTTCTTTT
EXPREG_00000240	LMANv2_20017	25	38	+	14.8304	5.25e-06	0.0149	TGTTTTTTTCTTTT
EXPREG_00000330	LMANv2_680004	10	24	+	12.1531	5.25e-06	0.0383	CATTTTTAGAAAATC
EXPREG_00000370	LMANv2_660068	17	37	-	14.5351	5.25e-06	0.184	TGATAGAATACTTCTCCTTTT
EXPREG_00000670	LMANv2_410016	43	77	+	8.32673	5.25e-06	0.00323	TATTGACGATTAAAAAATTTAAATAGATTTTAACT
EXPREG_000008e0	LMANv2_490024	41	67	+	14.6196	5.25e-06	0.0584	ATCTATTGAGAAATTCTTTACTTTCTC
EXPREG_00000670	LMANv2_240048	20	54	-	8.31683	5.26e-06	0.00323	TTTTTATAAAAGAAAAATTTTTTTTATAAAAATAT
EXPREG_00000d10	LMANv2_60019	27	42	-	14.5833	5.26e-06	0.0308	AAAAATAAGTTTTCAT
EXPREG_000007c0	LMANv2_470065	29	59	-	13.5109	5.27e-06	0.0367	TATTAAAGTAAAAAACATTTTTTTTATCAAT
EXPREG_00000670	LMANv2_490019	6	40	-	8.30693	5.28e-06	0.00323	AAATATTTATTTAATCTTACAAACTCTATCTTATT
EXPREG_00000330	LMANv2_150046	4	18	+	12.1429	5.29e-06	0.0383	ATTTTTCTGAAAAAG
EXPREG_000016a0	LMANv2_20050	55	69	+	14.7347	5.29e-06	0.326	TGATATTCTATTACA
EXPREG_00000120	LMANv2_230001	27	42	+	14.8283	5.3e-06	0.106	AGAAACTACAGTTTAT
EXPREG_000008d0	LMANv2_200029	61	75	+	14.8317	5.3e-06	0.00628	TTTTTTTCTAAATAA
EXPREG_00000340	LMANv2_60074	31	78	+	11.451	5.32e-06	0.00195	ACTAAATTAAAAATTCATTTTATAAAAATCCTTGAAAGTAAAATCTAT
EXPREG_00000340	LMANv2_740017	29	76	-	11.451	5.32e-06	0.00195	TTAAAATAATAAAGCGAATTTTTATAATCACCTATATAAAAATAACAA
EXPREG_000001b0	LMANv2_100031	19	33	-	13.5455	5.33e-06	0.0207	ATTTTTTTAAAAAAA
EXPREG_000000e0	LMANv2_90170	34	53	+	14.6098	5.34e-06	0.0681	TAAAGAAAACGCTGGCTAAA
EXPREG_000000e0	LMANv2_90172	5	24	-	14.6098	5.34e-06	0.0681	TAAAGAAAACGCTGGCTAAA
EXPREG_00000340	LMANv2_610017	33	80	+	11.4412	5.34e-06	0.00195	GAAAAATTCTAATTTCCATTTTTCTAATTTTATTAGTTCTACTTCTTT
EXPREG_000005d0	LMANv2_70065	19	38	-	11.2697	5.34e-06	0.108	GTTCGAAAGATTTTTTGATA
EXPREG_00000950	LMANv2_190052	51	73	-	14.6044	5.35e-06	0.135	TTTTGTTTTGTTAAAGTTGATAA
EXPREG_000009a0	LMANv2_200024	24	39	-	11.4526	5.35e-06	0.181	ACGATTCTCGAACCAT
EXPREG_00000240	LMANv2_100066	7	20	-	14.8125	5.37e-06	0.0149	TGTTTTATTAAATT
EXPREG_00000240	LMANv2_690019	29	42	-	14.8125	5.37e-06	0.0149	AATTTTTTTAAATA
EXPREG_00000360	LMANv2_680004	35	59	+	14.1068	5.37e-06	0.0244	TCTAAAAATAAGTTTGATTCTCAAT
EXPREG_00000670	LMANv2_240098	36	70	+	8.25743	5.37e-06	0.00323	ATAAAATATATTTTATATTTAAAAAATCCTTTTAT
EXPREG_000008b0	LMANv2_150043	39	61	-	14.3377	5.37e-06	0.086	ATTGAAAATTGTATACAATTATT
EXPREG_000008d0	LMANv2_70025	26	40	+	14.7921	5.37e-06	0.00632	ATTTTTTCTCAAAAA
EXPREG_00001810	LMANv2_330028	12	34	+	14.4762	5.37e-06	0.0128	TTAAAAAAGCTTTCTGAATATTT
EXPREG_00001810	LMANv2_680002	49	71	-	14.4762	5.37e-06	0.0128	TATAGAAAAAATTTTAAAGAAAC
EXPREG_00000670	LMANv2_90176	42	76	-	8.24752	5.38e-06	0.00323	TAATTATATTTTATTAAAATCATTGATTACAAGCA
EXPREG_00000340	LMANv2_120010	29	76	+	11.4216	5.39e-06	0.00195	TTTAGATCAAGATACGATTGATAAAATCAATATTCGTATTAAAAAACG
EXPREG_00000340	LMANv2_290080	6	53	-	11.4216	5.39e-06	0.00195	TTTCCAAATACAAAAACAATTTTATAAATTATAAAAAGTTTCCCTACC
EXPREG_00000340	LMANv2_290081	6	53	-	11.4216	5.39e-06	0.00195	TTTCCAAATACAAAAACAATTTTATAAATTATAAAAAGTTTCCCTACC
EXPREG_00000670	LMANv2_90163	39	73	-	8.23762	5.4e-06	0.00323	TTTTAGCAAAATTTACAGTAAATTGAAAATCTTTA
EXPREG_00000ec0	LMANv2_80112	57	80	-	13.6667	5.4e-06	0.0148	TTTTTAAAAGTTATTTTTCTTTTA
EXPREG_00000340	LMANv2_150147	9	56	+	11.4118	5.41e-06	0.00195	AAAGTTCTCTAAATAAAATTTTAAAAATTAGGAAATAAATTGCAATTC
EXPREG_000008e0	LMANv2_170127	16	42	+	14.5761	5.41e-06	0.0584	CAAAGTTGATGAATTTTTTAAATTTCG
EXPREG_00000120	LMANv2_170057	2	17	+	14.798	5.42e-06	0.106	AAAAACTTTTGATCGA
EXPREG_00000670	LMANv2_280046	39	73	-	8.22772	5.42e-06	0.00323	AAATCACAAAAAAAAATTTTAACCGCAATTCTTTT
EXPREG_000008b0	LMANv2_460008	35	57	-	14.3247	5.42e-06	0.086	ATAGAAATTCAATATTATTTTAA
EXPREG_00000e20	LMANv2_100109	59	75	+	10.4954	5.42e-06	0.181	TTGAAACACTATAAAAT
EXPREG_00000050	LMANv2_100028	18	38	-	14.2826	5.43e-06	0.0856	TTTTTTAAGAATTTTTTAAAA
EXPREG_00000050	LMANv2_100029	18	38	-	14.2826	5.43e-06	0.0856	TTTTTTAAGAATTTTTTAAAA
EXPREG_00000360	LMANv2_90168	39	63	-	14.0874	5.43e-06	0.0244	TTTTAGAATTATTACTGATCTCTAT
EXPREG_00000240	LMANv2_100072	67	80	+	14.8036	5.46e-06	0.0149	TATTTTTTTCTTTT
EXPREG_00000240	LMANv2_600003	22	35	-	14.8036	5.46e-06	0.0149	TGATTTTAGAATTC
EXPREG_00000ec0	LMANv2_120010	50	73	-	13.6559	5.46e-06	0.0148	TTTTTAATACGAATATTGATTTTA
EXPREG_00000ec0	LMANv2_350031	1	24	+	13.6559	5.46e-06	0.0148	TTTATTATATTAAATTTTTGTTTA
EXPREG_00001810	LMANv2_90138	4	26	+	14.4524	5.47e-06	0.0128	AAAGGAAAGCGGTTTGTAAAGTT
EXPREG_00000340	LMANv2_240175	25	72	-	11.3824	5.48e-06	0.00196	TTTATTTCATAAATTTTTTTTTTACAGTAAATAATCCGTTTTTTTATG
EXPREG_00000360	LMANv2_90005	36	60	-	14.068	5.48e-06	0.0244	ATTTTTAATAAAAACGAATTTAATT
EXPREG_00000130	LMANv2_220001	31	52	-	13.33	5.5e-06	0.108	CTATTGTTATTAATATCTTTAA
EXPREG_000001b0	LMANv2_240044	7	21	-	13.4727	5.5e-06	0.0207	TATATTCTAGAAATT
EXPREG_000001b0	LMANv2_320007	23	37	+	13.4727	5.5e-06	0.0207	AATATTCCAAAAAAT
EXPREG_000001b0	LMANv2_440033	62	76	+	13.4727	5.5e-06	0.0207	AATATTCTAGAAAAT
EXPREG_000010c0	LMANv2_200008	2	12	-	14.3472	5.5e-06	0.0734	TCAGAAAATTT
EXPREG_000010c0	LMANv2_220016	26	36	+	14.3472	5.5e-06	0.0734	TCAGAAAATTT
EXPREG_000010c0	LMANv2_530016	64	74	+	14.3472	5.5e-06	0.0734	TCAGAAAATTT
EXPREG_00000360	LMANv2_560008	7	31	-	14.0583	5.51e-06	0.0244	AAAGTTAAAGATTATAAATGTATTT
EXPREG_00000670	LMANv2_440028	46	80	+	8.17822	5.51e-06	0.00326	TTGTTTTACTGATTCCTATAAAATACGATAAAACC
EXPREG_000008d0	LMANv2_320060	59	73	+	14.7426	5.51e-06	0.00643	ATTTTAAATAAAAAA
EXPREG_00001810	LMANv2_120026	7	29	-	14.4405	5.52e-06	0.0128	AGTTAAAAAAGATTTAAAAAATC
EXPREG_00000200	LMANv2_60029	50	65	+	14.2222	5.53e-06	0.933	GTAACGTTTCCTAAAC
EXPREG_00000800	LMANv2_90222	15	35	-	14.4634	5.55e-06	0.0799	TTGTAAAAGAAATTTTTAATA
EXPREG_000008d0	LMANv2_90104	28	42	-	14.7228	5.55e-06	0.00643	TTTTTTTCTCCAAAA
EXPREG_000009a0	LMANv2_670035	43	58	-	11.4316	5.55e-06	0.181	TTAATTTTGCAAACTA
EXPREG_00000670	LMANv2_680002	38	72	+	8.14851	5.56e-06	0.00326	TAAAATATTTTGTTTCTTTAAAATTTTTTCTATAA
EXPREG_000009c0	LMANv2_500058	38	64	-	13.8659	5.56e-06	0.117	CCCTATCTGAAAACGTATGCAAAACTT
EXPREG_00001810	LMANv2_330102	42	64	-	14.4286	5.57e-06	0.0128	ATACGAAATTGCTTTGAAAGAAG
EXPREG_00000050	LMANv2_410041	14	34	-	14.25	5.58e-06	0.0856	CTGTTTATTTTTTTTTACTTA
EXPREG_00000ec0	LMANv2_370051	10	33	-	13.6344	5.58e-06	0.0148	ATTATAATATTTAAATTTAATTCA
EXPREG_00000340	LMANv2_20056	10	57	+	11.3333	5.59e-06	0.00196	TATTCTCAAAATTAATTTTTTTCCAAAAATTTATACAATACATTTTTA
EXPREG_00000340	LMANv2_240048	33	80	-	11.3333	5.59e-06	0.00196	ATTTTTCCGTGAATAAAATTATTATCTTTTTATAAAAGAAAAATTTTT
EXPREG_000005d0	LMANv2_170010	57	76	+	11.1461	5.59e-06	0.108	GTGCGAACATGTTTGCGATT
EXPREG_00000670	LMANv2_90182	19	53	-	8.12871	5.59e-06	0.00326	ATTAATCAATAAATACATTATAAAATTCTAATTCC
EXPREG_00000a20	LMANv2_370104	41	59	+	13.1304	5.59e-06	0.191	AACGGTATTAATATTCATT
EXPREG_00000a20	LMANv2_370105	41	59	+	13.1304	5.59e-06	0.191	AACGGTATTAATATTCATT
EXPREG_000007c0	LMANv2_830002	5	35	+	13.3913	5.6e-06	0.0373	AAGTATTATATAAACTGTTTTTGTTTAAGCT
EXPREG_000014f0	LMANv2_370120	39	57	+	13.6067	5.6e-06	0.138	TAAGTTCTTGCAATTTTCT
EXPREG_00000340	LMANv2_340037	14	61	-	11.3235	5.61e-06	0.00196	AAAAAGATTCGTAAATTTTTTTCAAAGTTTAATCTGTTTTTTCTATTT
EXPREG_00000340	LMANv2_540002	12	59	-	11.3235	5.61e-06	0.00196	TTTCTAGTTTCTTTGGATTTATTACTGTAGATTTTATTTAATTTCTCA
EXPREG_000008d0	LMANv2_380018	28	42	+	14.7129	5.61e-06	0.00643	TAATTTTTTAAAAAA
EXPREG_000008d0	LMANv2_40032	30	44	-	14.7129	5.61e-06	0.00643	AATTTATAAAAAAAA
EXPREG_00001000	LMANv2_90195	38	57	-	14.3878	5.61e-06	0.0825	AAAATTTTTTAAATCATTTT
EXPREG_00001480	LMANv2_500049	55	73	+	12.1376	5.61e-06	0.149	TAATTCTCCATTTGTTTCT
EXPREG_00000020	LMANv2_30011	5	21	-	14.3846	5.63e-06	0.0921	CTAGAAAACGTTTTCCA
EXPREG_00001110	LMANv2_150148	49	65	+	13.4825	5.64e-06	0.379	TCGAAAACGGTTCTCAA
EXPREG_00000340	LMANv2_240048	25	72	+	11.3039	5.66e-06	0.00197	TTTATAAAAAAAATTTTTCTTTTATAAAAAGATAATAATTTTATTCAC
EXPREG_00001280	LMANv2_650033	37	51	+	14.2727	5.66e-06	0.178	GTTAATTGGTTGTTT
EXPREG_00000360	LMANv2_240043	29	53	+	14.0097	5.67e-06	0.0244	ATTTTTTTTGATTTTTAGTGACACT
EXPREG_00000360	LMANv2_660024	14	38	-	14.0097	5.67e-06	0.0244	AATATAAAAGATAATTATCCAATCT
EXPREG_000013e0	LMANv2_90177	27	48	+	10.2525	5.69e-06	0.0828	TAAAAAAAAGTATATTGGCTTG
EXPREG_000012b0	LMANv2_280038	6	22	+	12.5918	5.71e-06	0.106	CAGTACTTTTATTACAG
EXPREG_00000240	LMANv2_10019	54	67	+	14.75	5.73e-06	0.0149	CAATTTTTTATTTT
EXPREG_00000240	LMANv2_540015	24	37	+	14.75	5.73e-06	0.0149	CAATTTTTTATTTT
EXPREG_00000340	LMANv2_170031	5	52	-	11.2745	5.73e-06	0.00197	TGGTCGATTCAAAAATGATTTTTAAGAAATTGTTCCGTTTAGATATTT
EXPREG_000008d0	LMANv2_490020	60	74	-	14.6733	5.73e-06	0.00653	AATTTTTTTCAAAAA
EXPREG_00000670	LMANv2_230003	20	54	-	8.0495	5.74e-06	0.00326	TTATAAATCAAGTATATTTTAATTTTCTAAAATAT
EXPREG_00000b00	LMANv2_380019	5	21	+	12.1262	5.74e-06	0.116	AAATAGGATAAATTACC
EXPREG_00001020	LMANv2_370041	26	44	+	14.4457	5.74e-06	0.124	GAAAATGAAAACTGTTTTT
EXPREG_00001020	LMANv2_370042	37	55	-	14.4457	5.74e-06	0.124	GAAAATGAAAACTGTTTTT
EXPREG_000001b0	LMANv2_250002	27	41	-	13.3818	5.75e-06	0.0208	ATTTTTATGAAAAAT
EXPREG_00000340	LMANv2_160024	17	64	-	11.2647	5.75e-06	0.00197	TAGATAATTCGAAAATCAAGAATGAAACAAATTCAATCGAAAACTTGG
EXPREG_00000670	LMANv2_300041	3	37	-	8.0396	5.76e-06	0.00326	TTATAATATATTATATTTTTAAAATACATTTTACA
EXPREG_00000340	LMANv2_130049	22	69	+	11.2549	5.77e-06	0.00197	AGATGATACGAATAATCATTTCCATTGACTTCAGAGAAATTCTTTTTT
EXPREG_00000670	LMANv2_320052	38	72	+	8.0297	5.77e-06	0.00326	GGATTATACTTTTATCAGATTAATTTTATACATTA
EXPREG_00001810	LMANv2_340041	33	55	+	14.381	5.78e-06	0.0128	GTTTAGAAACGGTTACAAATATA
EXPREG_000001b0	LMANv2_750001	50	64	+	13.3636	5.8e-06	0.0208	ATTTTTGTGAAAAAT
EXPREG_000001b0	LMANv2_750002	4	18	-	13.3636	5.8e-06	0.0208	ATTTTTGTGAAAAAT
EXPREG_00000240	LMANv2_500028	9	22	+	14.7232	5.8e-06	0.0149	AAATTTTTTAAATT
EXPREG_00000240	LMANv2_500046	26	39	-	14.7232	5.8e-06	0.0149	AAATTTTTTAAATT
EXPREG_00000370	LMANv2_170133	16	36	-	14.4211	5.8e-06	0.184	TAAAAAAATTCTCATTTTTCA
EXPREG_00000670	LMANv2_480026	38	72	-	8.0099	5.81e-06	0.00326	ATATGATCTGTATATATTTTAAATAAACTACTTTT
EXPREG_00000670	LMANv2_240048	2	36	-	8	5.83e-06	0.00326	TTTTTTTATAAAAATATTTATAAAAATTATCCCTT
EXPREG_00001810	LMANv2_370030	51	73	-	14.369	5.83e-06	0.0128	TTTAGAAAATGAATAAAAAACAA
EXPREG_00001810	LMANv2_370031	52	74	+	14.369	5.83e-06	0.0128	TTTAGAAAATGAATAAAAAACAA
EXPREG_00000670	LMANv2_170055	28	62	+	7.9901	5.85e-06	0.00326	ATTTTATTATAATAAAATTTTGACAAAATATTATA
EXPREG_00000bc0	LMANv2_220041	32	46	-	12.9505	5.85e-06	0.0584	TGAAAATTATATTAA
EXPREG_00000bc0	LMANv2_5s_rRNA_1	12	26	-	12.9505	5.85e-06	0.0584	TGAAAATTATTTAAA
EXPREG_000016e0	LMANv2_310003	55	69	+	14.561	5.85e-06	0.282	TGGTACTAATCTTGC
EXPREG_000000e0	LMANv2_310005	42	61	+	14.4756	5.86e-06	0.0681	AGATGACAAAGATTTCTCCT
EXPREG_000009a0	LMANv2_350028	6	21	+	11.4	5.86e-06	0.181	TTTATTCTGGAAGCGA
EXPREG_00000340	LMANv2_660080	17	64	-	11.2157	5.87e-06	0.00199	TTTCTTTTTTAAAAGGAAAGATTAAAATAGAATCAGTGGACACATCCT
EXPREG_00000a00	LMANv2_60091	17	30	-	14.5618	5.87e-06	0.125	CGAACTCACGTTTT
EXPREG_00000020	LMANv2_290001	16	32	+	14.3187	5.89e-06	0.0921	TTTGAAAATTTTTTCGA
EXPREG_00000670	LMANv2_660024	39	73	+	7.9703	5.89e-06	0.00326	AAATAATATTAGTTTATTTTTATAACGTTATTTAC
EXPREG_00000240	LMANv2_500030	5	18	+	14.6786	5.92e-06	0.0149	TGTTTTTAGAAAAT
EXPREG_00000340	LMANv2_80082	12	59	-	11.1961	5.92e-06	0.00199	TAAAAAAAAAGAAAGTAATTTCTAGAAAATGTTTTTGTTTTGATTATT
EXPREG_000008e0	LMANv2_660077	50	76	+	14.4457	5.92e-06	0.0607	TCCTATTTACTTTTGAGTTAAATTTTA
EXPREG_00000340	LMANv2_660082	1	48	-	11.1863	5.94e-06	0.00199	ACACATTATTAAAATGTTTTTTCAATGATTCCTTAAAACTCTTTCCTG
EXPREG_00001810	LMANv2_80020	10	32	+	14.3452	5.94e-06	0.0128	TGGTGAAAACACTTTAAAAACGA
EXPREG_00000ec0	LMANv2_60060	10	33	+	13.5699	5.95e-06	0.0148	TTGTAAATAAGTCTTATCTTTTTT
EXPREG_000013d0	LMANv2_500026	32	50	+	8.93878	5.95e-06	0.0862	GAAAATGTTTCCAATTGAC
EXPREG_00000670	LMANv2_80046	46	80	-	7.93069	5.96e-06	0.00326	GAATATTTTTAAATTATAATTTATGAATTTAATTT
EXPREG_000009c0	LMANv2_20054	31	57	+	13.7317	5.96e-06	0.117	AGTGTTTTGAATGCGCTTGATAATCTT
EXPREG_00000360	LMANv2_210056	13	37	-	13.9126	5.98e-06	0.0244	TAATAAATTAATAATTATTAACTAT
EXPREG_00000670	LMANv2_660010	41	75	-	7.92079	5.98e-06	0.00326	TAATAATATCAGTAAAATTTTTATATGAAGAAATT
EXPREG_00000810	LMANv2_100099	14	22	+	12.5357	5.98e-06	0.923	TATGTAACA
EXPREG_00001020	LMANv2_230004	37	55	-	14.3913	5.98e-06	0.124	AAAAATGAATACAATTTTA
EXPREG_00000120	LMANv2_440014	63	78	-	14.6465	5.99e-06	0.106	TAAAACTTATGTTTAT
EXPREG_000000e0	LMANv2_20013	41	60	-	14.439	6e-06	0.0681	TAATGAAAAAGAAAGCTATA
EXPREG_00000670	LMANv2_170052	15	49	-	7.91089	6e-06	0.00326	GATATACTTTTTTACAAAAAAAATTCAAAATAAAA
EXPREG_00000d10	LMANv2_260057	9	24	+	14.3929	6e-06	0.0332	GAATAAACGTTTTGAT
EXPREG_00000d10	LMANv2_260058	9	24	+	14.3929	6e-06	0.0332	GAATAAACGTTTTGAT
EXPREG_00000340	LMANv2_230008	1	48	+	11.1569	6.01e-06	0.002	GTAGAAAATTAATTTTTTTTATAATTTCGGAAAAAAAATTTATTTCTT
EXPREG_000008d0	LMANv2_190049	48	62	-	14.5941	6.01e-06	0.00665	AATTTTTTTAGAAAT
EXPREG_000008d0	LMANv2_310020	14	28	-	14.5941	6.01e-06	0.00665	GTTTTAACAAAAAAA
EXPREG_000008d0	LMANv2_440044	59	73	+	14.5941	6.01e-06	0.00665	GTTTTAACAAAAAAA
EXPREG_00000ec0	LMANv2_590023	5	28	-	13.5591	6.01e-06	0.0148	TCAAAGATAAAAATTCTCTTCTCA
EXPREG_00000ec0	LMANv2_690018	6	29	-	13.5591	6.01e-06	0.0148	TTGACCAAAATAATTCTAATTTGA
EXPREG_00000240	LMANv2_20012	29	42	+	14.6518	6.03e-06	0.0149	TATTTTTAGAAAAT
EXPREG_00000240	LMANv2_60091	43	56	-	14.6518	6.03e-06	0.0149	TATTTTTAGAAAAT
EXPREG_00000340	LMANv2_390002	32	79	-	11.1471	6.04e-06	0.002	CTATTATTATATTTAAATTTTATAAACTATGAATGATTTTTTTTTGAT
EXPREG_000008d0	LMANv2_470070	51	65	+	14.5842	6.05e-06	0.00665	ATTTTTTAAAACAAA
EXPREG_000008d0	LMANv2_660062	31	45	+	14.5842	6.05e-06	0.00665	AATATTACAACAAAA
EXPREG_00000340	LMANv2_240091	21	68	-	11.1373	6.06e-06	0.002	TTTTCTATTTATAAAACTTTAAAAGGAAAGTTTTTACAAAAAATTTAT
EXPREG_00000360	LMANv2_170114	10	34	+	13.8835	6.08e-06	0.0244	AAATTCAAAATTTTTTATTCTCAAT
EXPREG_00000670	LMANv2_370051	1	35	-	7.87129	6.08e-06	0.00327	CAATTATAATATTTAAATTTAATTCATCAAAATCC
EXPREG_00000800	LMANv2_120026	10	30	-	14.3293	6.08e-06	0.0799	TAGTTAAAAAAGATTTAAAAA
EXPREG_00000670	LMANv2_240098	19	53	+	7.86139	6.09e-06	0.00327	AAATGATAAGTCATTAAATAAAATATATTTTATAT
EXPREG_00000b00	LMANv2_650039	33	49	-	12.0874	6.1e-06	0.116	AAAAGGGAAAAAATAAA
EXPREG_00000f50	LMANv2_150043	41	63	+	4.62245	6.1e-06	0.61	TAATTGTATACAATTTTCAATAT
EXPREG_000012b0	LMANv2_470030	8	24	+	12.4286	6.1e-06	0.106	TTGTTATAAAATTCGAG
EXPREG_000012b0	LMANv2_650036	48	64	-	12.4286	6.1e-06	0.106	CTATAATTTTTTTACAA
EXPREG_000001b0	LMANv2_370046	66	80	+	13.2273	6.11e-06	0.0216	CATTTTTTGAAAATT
EXPREG_00000340	LMANv2_40032	13	60	-	11.1176	6.11e-06	0.00201	CGAGCAAAATATTCCTAATTTATAAAAAAAATATCAAATTTCTATGAC
EXPREG_000008d0	LMANv2_200029	60	74	-	14.5743	6.11e-06	0.00665	TATTTAGAAAAAAAA
EXPREG_000008d0	LMANv2_20037	24	38	+	14.5743	6.11e-06	0.00665	TAATTTTCAAAAAAT
EXPREG_00001810	LMANv2_20050	4	26	+	14.3095	6.11e-06	0.0128	ATGTGGAAACGCCTTCAAAACTT
EXPREG_00000840	LMANv2_660056	4	18	+	14.026	6.12e-06	0.217	CGGCAGATTATCCTG
EXPREG_00000360	LMANv2_190068	19	43	-	13.8641	6.15e-06	0.0244	AATTTTTAAATTATCAAATATCATT
EXPREG_00000360	LMANv2_190069	11	35	+	13.8641	6.15e-06	0.0244	AATTTTTAAATTATCAAATATCATT
EXPREG_00000360	LMANv2_190070	11	35	+	13.8641	6.15e-06	0.0244	AATTTTTAAATTATCAAATATCATT
EXPREG_00000340	LMANv2_450009	16	63	+	11.098	6.16e-06	0.00201	TTTAAAATTCATTTCTAATCTTAAAATAAAATTGAGAATTCTCTACAA
EXPREG_00000240	LMANv2_40014	66	79	+	14.6339	6.17e-06	0.0149	TGTTTTTTTCATTC
EXPREG_00000670	LMANv2_40015	1	35	+	7.82178	6.17e-06	0.00327	ATAATTTTAGAATATACTAAAATTATTATTTATTT
EXPREG_00000670	LMANv2_490019	16	50	+	7.81188	6.19e-06	0.00327	AGTTTGTAAGATTAAATAAATATTTTTTTCAAATT
EXPREG_00000b00	LMANv2_60043	49	65	-	12.0777	6.19e-06	0.116	AAAAAGGGCGAATTTGT
EXPREG_00000240	LMANv2_100031	21	34	-	14.625	6.2e-06	0.0149	TATTTTTTTAAAAA
EXPREG_00000240	LMANv2_80005	30	43	-	14.625	6.2e-06	0.0149	TATTTTTTTAAAAA
EXPREG_00000240	LMANv2_80006	29	42	+	14.625	6.2e-06	0.0149	TATTTTTTTAAAAA
EXPREG_00000850	LMANv2_220007	35	56	-	14.1341	6.2e-06	0.62	AAATGCAATCGATTTCTCATTA
EXPREG_000009a0	LMANv2_650032	31	46	-	11.3684	6.2e-06	0.181	AGAATTTTTGAAACTT
EXPREG_00000ec0	LMANv2_100064	34	57	-	13.5269	6.21e-06	0.0148	AAACTAAAAACAATAATCTTTATA
EXPREG_00000ec0	LMANv2_100064	29	52	+	13.5269	6.21e-06	0.0148	AAGAATATAAAGATTATTGTTTTT
EXPREG_00000ec0	LMANv2_150092	53	76	-	13.5269	6.21e-06	0.0148	ATTCTTAAAACTAATTTTAATTTA
EXPREG_00000ec0	LMANv2_410072	46	69	+	13.5269	6.21e-06	0.0148	ATTATCATTATAGTATTTATTTTA
EXPREG_00000e20	LMANv2_240011	17	33	+	10.0734	6.22e-06	0.181	GTTATATAAAATATCAT
EXPREG_000013e0	LMANv2_590037	39	60	-	10	6.22e-06	0.0828	AATAAGATCGTGTATTTTTTTA
EXPREG_00000670	LMANv2_260039	21	55	+	7.79208	6.23e-06	0.00327	ATAATTCATATATATGTTCAAAATAAATAGATAAT
EXPREG_00001150	LMANv2_260053	7	35	+	11.6735	6.23e-06	0.18	TTTATAATTTGCCTGAGAAGTTCGTTCTG
EXPREG_00000340	LMANv2_470020	8	55	-	11.0686	6.24e-06	0.00201	TTGATGTCCAAAATCTATTTTTTAAAAATTTATTTCTCTTAAAAAATA
EXPREG_00000340	LMANv2_560008	3	50	+	11.0686	6.24e-06	0.00201	GTTAAAATACATTTATAATCTTTAACTTTTAGAATTTAGAACACCTTG
EXPREG_00000130	LMANv2_820002	16	37	-	13.04	6.27e-06	0.108	TAAATGATTTTTTAGTCTTTTT
EXPREG_00000330	LMANv2_330010	44	58	+	11.8061	6.27e-06	0.0383	ACTTTTCAGTAAATC
EXPREG_00000120	LMANv2_440014	63	78	+	14.5758	6.28e-06	0.106	ATAAACATAAGTTTTA
EXPREG_00000ec0	LMANv2_60091	50	73	-	13.5161	6.28e-06	0.0148	AAAATTGTAGGAATTATTATTTTT
EXPREG_000016e0	LMANv2_220005	24	38	-	14.4634	6.28e-06	0.282	AGGCACGCCTATTGC
EXPREG_000008d0	LMANv2_460015	50	64	-	14.5149	6.29e-06	0.00677	ATTTTTTTTCTAAAA
EXPREG_00000340	LMANv2_370114	1	48	-	11.0392	6.31e-06	0.00201	AGGGTAGTATATAAAATATTTCTAAAATTAGAAAAAATTCTTTGATAA
EXPREG_00000330	LMANv2_200008	3	17	+	11.7959	6.32e-06	0.0383	AATTTTCTGAAACTG
EXPREG_000009a0	LMANv2_280057	4	19	+	11.3579	6.32e-06	0.181	AATCTTCTCCAACCGA
EXPREG_000008d0	LMANv2_90005	48	62	-	14.495	6.33e-06	0.00677	ATATTTTTAATAAAA
EXPREG_00000a00	LMANv2_580004	64	77	-	14.427	6.33e-06	0.125	CGAAAAAACGTTCT
EXPREG_00000340	LMANv2_190046	19	66	+	11.0294	6.34e-06	0.00201	TTTTAAATCTAATTTTAAATAAAAATGCTTGCAACACTTCTAGTTATT
EXPREG_000010e0	LMANv2_330096	43	64	+	9.20183	6.34e-06	0.458	AAACTGTGATTAAAGAAAGTTG
EXPREG_00001810	LMANv2_240054	21	43	+	14.2619	6.34e-06	0.0128	TTTCGAAAAATTTAGAAAAAATC
EXPREG_00000130	LMANv2_170101	6	27	-	13.01	6.35e-06	0.108	TTAATAATTTAATTATTGTTTT
EXPREG_00000360	LMANv2_660086	21	45	-	13.8058	6.35e-06	0.0245	ATTTCGTTTTATAACAATCCACAAT
EXPREG_000012b0	LMANv2_580018	60	76	-	12.3265	6.36e-06	0.106	TTGAAACTATTTTAGAA
EXPREG_00000340	LMANv2_190068	25	72	-	11.0196	6.37e-06	0.00201	TTATTGCATTATTTTTAATTAAAGAAATTAATTTTTAAATTATCAAAT
EXPREG_00000670	LMANv2_150147	11	45	+	7.72277	6.37e-06	0.00332	AGTTCTCTAAATAAAATTTTAAAAATTAGGAAATA
EXPREG_000008d0	LMANv2_210037	17	31	-	14.4851	6.38e-06	0.00677	TATTTTAATAAATAA
EXPREG_000008d0	LMANv2_470070	53	67	+	14.4851	6.38e-06	0.00677	TTTTTAAAACAAAAA
EXPREG_000007c0	LMANv2_680004	35	65	+	13.1304	6.39e-06	0.0387	TCTAAAAATAAGTTTGATTCTCAATATCAAT
EXPREG_00001810	LMANv2_90119	29	51	+	14.25	6.39e-06	0.0128	AAGGGAAAAATTTTTAAAAGAAC
EXPREG_00001810	LMANv2_tRNA2	15	37	-	14.25	6.39e-06	0.0128	AATCAAAAACGATTAAAAAAACT
EXPREG_00001810	LMANv2_tRNA3	15	37	-	14.25	6.39e-06	0.0128	AATCAAAAACGATTAAAAAAACT
EXPREG_00000e20	LMANv2_70071	29	45	-	9.99083	6.4e-06	0.181	TTGAAATTAGATAAAAT
EXPREG_000010c0	LMANv2_330128	63	73	+	14.2083	6.4e-06	0.0734	TCAAAAAATTC
EXPREG_000010c0	LMANv2_390011	65	75	+	14.2083	6.4e-06	0.0734	TCAAAAAATTC
EXPREG_000010c0	LMANv2_500012	46	56	-	14.2083	6.4e-06	0.0734	TCAAAAAATTC
EXPREG_000010c0	LMANv2_670024	35	45	+	14.2083	6.4e-06	0.0734	TCAAAAAATTC
EXPREG_000010c0	LMANv2_90130	68	78	+	14.2083	6.4e-06	0.0734	TCAAAATATTC
EXPREG_00000290	LMANv2_210037	18	38	-	14.194	6.41e-06	0.0758	TTAAAGATATTTTAATAAATA
EXPREG_00000290	LMANv2_530032	1	21	+	14.194	6.41e-06	0.0758	GTACTGTTAATTTTATCACAA
EXPREG_00000290	LMANv2_90224	17	37	-	14.194	6.41e-06	0.0758	GAATTGATTTCTTTAAAAATA
EXPREG_000000e0	LMANv2_60079	15	34	+	14.3415	6.42e-06	0.0681	GGATAAAAAAGCTTTCTCTT
EXPREG_00000340	LMANv2_180013	29	76	-	11	6.42e-06	0.00201	ATATTATTATAATAACCGATTTAAATTGAACAGTATCTTTTTTAATTT
EXPREG_00000050	LMANv2_460008	21	41	+	14.0761	6.43e-06	0.0856	ATGTTTAAAACACGTTAAAAT
EXPREG_000001b0	LMANv2_750017	45	59	-	13.1273	6.43e-06	0.0223	AATGTTTTGAAAATT
EXPREG_00000800	LMANv2_220047	37	57	-	14.2439	6.44e-06	0.0799	ATGTAAATCCAGCGTAAAAAA
EXPREG_00000800	LMANv2_60093	54	74	+	14.2439	6.44e-06	0.0799	ACGTTACAAACATATTAAATA
EXPREG_000013e0	LMANv2_240103	7	28	+	9.89899	6.45e-06	0.0828	AAAAAGAATCTTTGTTTGAAAG
EXPREG_00001810	LMANv2_90128	37	59	-	14.2381	6.45e-06	0.0128	TTTTTGAATCTTTTTGAAAAAAT
EXPREG_00000d10	LMANv2_460001	38	53	+	14.2857	6.46e-06	0.0338	TAGAAAAACTTTTCTT
EXPREG_00000d10	LMANv2_460002	38	53	+	14.2857	6.46e-06	0.0338	TAGAAAAACTTTTCTT
EXPREG_00001440	LMANv2_200024	50	76	+	14.2178	6.46e-06	0.193	GAAAATCCCGGCGCATTTATTTTGGTT
EXPREG_000000e0	LMANv2_30011	3	22	+	14.3293	6.47e-06	0.0681	TATGGAAAACGTTTTCTAGA
EXPREG_00000340	LMANv2_600001	21	68	-	10.9804	6.47e-06	0.00201	ATTCAATTTTATTGATTAACTATATAACAAAATAGTGAATATCTTGTA
EXPREG_00000340	LMANv2_90044	28	75	-	10.9804	6.47e-06	0.00201	ATACTTTTAGAAAATTCTTTTTCATTTTTTACGCCAAACTCACGTTAC
EXPREG_00000670	LMANv2_370051	11	45	+	7.67327	6.47e-06	0.00335	GAATTAAATTTAAATATTATAATTGTTTAAAAATT
EXPREG_00000b00	LMANv2_330031	24	40	-	12.0485	6.47e-06	0.116	AAAAATTACAAACTACA
EXPREG_000008d0	LMANv2_310020	63	77	-	14.4554	6.48e-06	0.00677	CATTTAATAAAAAAT
EXPREG_000008d0	LMANv2_410069	50	64	-	14.4554	6.48e-06	0.00677	CTTTTTACTAGAAAT
EXPREG_00000ec0	LMANv2_240115	42	65	+	13.4839	6.48e-06	0.0148	TCCTTGACAAAAGTTTTCAATTTA
EXPREG_00000240	LMANv2_100028	7	20	+	14.5804	6.49e-06	0.015	AATTTTTAGATTTT
EXPREG_00000240	LMANv2_100029	7	20	+	14.5804	6.49e-06	0.015	AATTTTTAGATTTT
EXPREG_00000240	LMANv2_180042	37	50	+	14.5804	6.49e-06	0.015	AATTTTTAGATATT
EXPREG_000001b0	LMANv2_530016	59	73	-	13.1	6.5e-06	0.0223	AATTTTCTGAAATTA
EXPREG_000005d0	LMANv2_580004	61	80	-	10.7416	6.5e-06	0.108	AATCGAAAAAACGTTCTTCT
EXPREG_000005d0	LMANv2_590063	55	74	+	10.7416	6.5e-06	0.108	AACCGAAAAAATGTTAGAGA
EXPREG_000008d0	LMANv2_500037	28	42	-	14.4455	6.5e-06	0.00677	TGTTTTATACAAAAT
EXPREG_000013d0	LMANv2_130006	39	57	+	8.66327	6.5e-06	0.0862	GAAAACAATTTTAAAAATG
EXPREG_00000670	LMANv2_330114	4	38	-	7.65347	6.51e-06	0.00335	TTTACATAAACATAAAAAATTAACAAATATTATTT
EXPREG_00001810	LMANv2_100030	2	24	+	14.2262	6.51e-06	0.0128	TTAAGAAAACTTTTTTAATTTGA
EXPREG_00000370	LMANv2_230004	37	57	+	14.2807	6.54e-06	0.184	TAAAATTGTATTCATTTTTAT
EXPREG_00000340	LMANv2_210056	17	64	+	10.951	6.55e-06	0.00201	TTAATAATTATTAATTTATTATTATTAGAATATTCTAAATAATAGAAA
EXPREG_00000ec0	LMANv2_470040	8	31	-	13.4731	6.55e-06	0.0148	TTTCTGTAAAAAAATTTCAATTTC
EXPREG_00000bc0	LMANv2_200048	3	17	-	12.7822	6.56e-06	0.0584	ACATAATAAGTATAA
EXPREG_000008d0	LMANv2_130014	48	62	+	14.4257	6.57e-06	0.00677	GATTTTTCTATAAAA
EXPREG_000008d0	LMANv2_220006	32	46	-	14.4257	6.57e-06	0.00677	AAATTTATAAAAAAT
EXPREG_00001810	LMANv2_670033	25	47	-	14.2143	6.57e-06	0.0128	AGCAGGAAGAGTTCTCAAAATGG
EXPREG_00000360	LMANv2_470105	15	39	-	13.7379	6.59e-06	0.0247	TTTCCTTAAGATAAGAATTCAAATT
EXPREG_00000340	LMANv2_490019	20	67	+	10.9314	6.6e-06	0.00201	TGTAAGATTAAATAAATATTTTTTTCAAATTTAAAAAAAATTAAACTT
EXPREG_00000050	LMANv2_150111	21	41	-	14.0435	6.61e-06	0.0856	ATATTGAATAATTTTTTATCT
EXPREG_00000290	LMANv2_410016	42	62	+	14.1493	6.62e-06	0.0758	CTATTGACGATTAAAAAATTT
EXPREG_00000ec0	LMANv2_170133	18	41	-	13.4624	6.62e-06	0.0148	AGTTCTAAAAAAATTCTCATTTTT
EXPREG_00000330	LMANv2_120079	30	44	-	11.7041	6.63e-06	0.0383	ATTTTTCAGATTATT
EXPREG_00001810	LMANv2_330129	53	75	+	14.2024	6.63e-06	0.0128	TTTTGAAAAAGAAATCAAAACTA
EXPREG_00000670	LMANv2_200047	46	80	-	7.59406	6.64e-06	0.00338	AGAAATTGATTTTAAAAAATAAACGTCATTTTGTA
EXPREG_00001020	LMANv2_70065	43	61	-	14.25	6.65e-06	0.128	TAAAATGAAAATCATATTT
EXPREG_00000340	LMANv2_530016	18	65	+	10.9118	6.66e-06	0.00201	ACTTCAGGTTAAATTAATTTTTTATTATTTACATTATATAATAATTTC
EXPREG_000008d0	LMANv2_370005	9	23	-	14.396	6.67e-06	0.00679	ATTTTTTCAATCAAA
EXPREG_000008d0	LMANv2_500052	62	76	-	14.396	6.67e-06	0.00679	TGTTTATTAAAAAAA
EXPREG_00000340	LMANv2_240131	16	63	+	10.902	6.68e-06	0.00201	ATAGCAAAATAATTGCATTTTACAAAAATGATTTTGAATACAGAAACG
EXPREG_00000340	LMANv2_370081	28	75	-	10.902	6.68e-06	0.00201	TAAATAAAATATTAGAATTTAATAAAATTCTAATGTAACTTTCATTCG
EXPREG_00000340	LMANv2_460010	24	71	+	10.902	6.68e-06	0.00201	GTAGGTTCTAAATAAAAATTTTTGCAAATCTAAAGGATTTTAAAATTT
EXPREG_00000b00	LMANv2_810003	30	46	+	12.0291	6.68e-06	0.116	AAAAATAGAAAAATTCC
EXPREG_00000020	LMANv2_430015	21	37	-	14.1429	6.69e-06	0.0998	CCCGCACAAATGTCCCA
EXPREG_00001520	LMANv2_810008	46	59	+	14.2169	6.69e-06	0.171	TGTAATCGCTTTCC
EXPREG_00000330	LMANv2_350016	24	38	-	11.6939	6.7e-06	0.0383	AATTTTCAGATAAAT
EXPREG_00000330	LMANv2_430030	58	72	-	11.6939	6.7e-06	0.0383	AAATTTCAGATAATT
EXPREG_00000670	LMANv2_230028	39	73	-	7.56436	6.7e-06	0.00338	AAAATATCCTATTACATATAAAGTCAATTTAATTC
EXPREG_00000670	LMANv2_90157	7	41	-	7.56436	6.7e-06	0.00338	ATTTATCTCTCTATAATAAAAATTCATTGTTATTA
EXPREG_000007c0	LMANv2_240131	30	60	-	13.0326	6.7e-06	0.0387	TTCTGTATTCAAAATCATTTTTGTAAAATGC
EXPREG_00000bc0	LMANv2_190012	56	70	-	12.7426	6.7e-06	0.0584	AGAGAATTATTTTCA
EXPREG_000013d0	LMANv2_100058	41	59	-	8.56122	6.72e-06	0.0862	GATAATTTTTAAAATTTAT
EXPREG_000013d0	LMANv2_100060	56	74	+	8.56122	6.72e-06	0.0862	GATAATTTTTAAAATTTAT
EXPREG_000016e0	LMANv2_280097	53	67	+	14.3659	6.72e-06	0.282	CGGTACGTTTCTTGC
EXPREG_00000340	LMANv2_120003	2	49	-	10.8824	6.74e-06	0.00201	TTCAAGAATAAATAAGAAAAATTATAAGATTTATTTTTTAAATTTATA
EXPREG_00000340	LMANv2_80035	7	54	-	10.8824	6.74e-06	0.00201	ATTTTTCAACAATTCTATTTATTTTTTAAATCAGATTTGACTCTTATT
EXPREG_00000340	LMANv2_80036	7	54	-	10.8824	6.74e-06	0.00201	ATTTTTCAACAATTCTATTTATTTTTTAAATCAGATTTGACTCTTATT
EXPREG_00000330	LMANv2_660061	45	59	-	11.6837	6.75e-06	0.0383	ATTTTTTTGAAAATC
EXPREG_00001810	LMANv2_60021	24	46	+	14.1786	6.75e-06	0.0128	ATATAGAAATTTTAAGAAAAGAG
EXPREG_00001810	LMANv2_610011	55	77	-	14.1786	6.75e-06	0.0128	AAAGTAAAACATATTGAAAAATT
EXPREG_00001810	LMANv2_90206	7	29	-	14.1786	6.75e-06	0.0128	ATGGAAAAACTTTTGGAAAGAGT
EXPREG_000013e0	LMANv2_60014	15	36	+	9.76768	6.76e-06	0.0828	ATAAAAAAAATTTACTCGTTTA
EXPREG_000013e0	LMANv2_660057	22	43	+	9.76768	6.76e-06	0.0828	AATTAGAAAATTGGTTTTAAAA
EXPREG_00001030	LMANv2_220034	30	54	-	14.1875	6.77e-06	0.227	AAAAAGAAATCAATATCAAATTTTT
EXPREG_000007c0	LMANv2_210023	10	40	+	13.0109	6.78e-06	0.0387	AATTTCTATGAAAATATTTCCTAATTAAAAA
EXPREG_00000240	LMANv2_100058	44	57	-	14.5446	6.81e-06	0.0151	TAATTTTTAAAATT
EXPREG_00000240	LMANv2_100060	58	71	+	14.5446	6.81e-06	0.0151	TAATTTTTAAAATT
EXPREG_00000240	LMANv2_150147	25	38	-	14.5446	6.81e-06	0.0151	TAATTTTTAAAATT
EXPREG_000007c0	LMANv2_230063	50	80	+	13	6.81e-06	0.0387	CATTTTAATAAGATTTATTTTTTATGCAAAA
EXPREG_000009a0	LMANv2_60097	58	73	+	11.3158	6.81e-06	0.181	TCCCTTTTGCAACCTT
EXPREG_00001480	LMANv2_370088	20	38	+	11.6606	6.81e-06	0.149	CTGTTTCCCAATTGTTCTG
EXPREG_00001480	LMANv2_370089	20	38	+	11.6606	6.81e-06	0.149	CTGTTTCCCAATTGTTCTG
EXPREG_00001810	LMANv2_300025	19	41	-	14.1667	6.81e-06	0.0128	AAAAAAAAGAATTTTAAAAAAAG
EXPREG_00001810	LMANv2_470088	53	75	-	14.1667	6.81e-06	0.0128	CAATGAAATCGATTTAAAATTCT
EXPREG_00000340	LMANv2_110006	33	80	-	10.8529	6.82e-06	0.00202	ATAATATTCTAATATAAATCTAAATTAATAACACAATTTTTTCTCATT
EXPREG_00000340	LMANv2_210022	3	50	-	10.8529	6.82e-06	0.00202	GACAATCTTAAAATCAAATTTTTATATAAAAATTTCATTACAATAAAT
EXPREG_00000240	LMANv2_410057	52	65	-	14.5357	6.83e-06	0.0151	TAATTTTTTAAAAT
EXPREG_00000ec0	LMANv2_420015	25	48	-	13.4301	6.83e-06	0.0148	AATAAAAAAATAATTTTCTGTTTA
EXPREG_000008d0	LMANv2_210022	19	33	+	14.3465	6.84e-06	0.00683	TTTTTATATAAAAAT
EXPREG_000008d0	LMANv2_210022	18	32	-	14.3465	6.84e-06	0.00683	TTTTTATATAAAAAT
EXPREG_000008d0	LMANv2_470030	4	18	+	14.3465	6.84e-06	0.00683	CATTTTGTTATAAAA
EXPREG_00000120	LMANv2_790006	22	37	-	14.4444	6.85e-06	0.106	ATGAACTTAAATTCTA
EXPREG_00000840	LMANv2_200040	63	77	-	13.8961	6.85e-06	0.217	CAGTATTTTGCGTTG
EXPREG_00000340	LMANv2_430039	16	63	+	10.8333	6.87e-06	0.00202	GTAGGATTTTGATTTCATAGTTTAAAACAAACTTGCGTAAAAGACTTT
EXPREG_00000670	LMANv2_340020	23	57	+	7.48515	6.87e-06	0.00342	TTTTCTGACAAATTTAATTAAAACTTTAAATACAC
EXPREG_000008d0	LMANv2_740025	25	39	+	14.3366	6.87e-06	0.00683	TATTTTTTTATCAAA
EXPREG_00000330	LMANv2_670012	13	27	+	11.6327	6.88e-06	0.0383	AATTTTCAGATAACT
EXPREG_000008b0	LMANv2_210029	58	80	-	13.974	6.89e-06	0.086	AATTCTAATCGTTTTCATCTGAA
EXPREG_000008b0	LMANv2_210056	13	35	+	13.974	6.89e-06	0.086	ATAGTTAATAATTATTAATTTAT
EXPREG_00000c80	LMANv2_130044	15	33	+	14.0714	6.9e-06	0.149	GCGAATCATAAGAATTTTA
EXPREG_00000ec0	LMANv2_340012	35	58	-	13.4194	6.9e-06	0.0148	GTTTTTCTAAGTATTCTCAATTTT
EXPREG_00000670	LMANv2_30016	23	57	+	7.46535	6.91e-06	0.00342	AATGCACAAAATTTTGTTTTAAACTGGAATTTATT
EXPREG_00000670	LMANv2_30017	23	57	+	7.46535	6.91e-06	0.00342	AATGCACAAAATTTTGTTTTAAACTGGAATTTATT
EXPREG_000008d0	LMANv2_660024	30	44	-	14.3267	6.91e-06	0.00684	TTATTTAATATAAAA
EXPREG_00000bc0	LMANv2_290013	39	53	-	12.6931	6.93e-06	0.0584	ATATAATTATATTCA
EXPREG_00000bc0	LMANv2_80066	26	40	-	12.6931	6.93e-06	0.0584	TTAAAATTTTTAACA
EXPREG_00000840	LMANv2_730011	31	45	+	13.8831	6.94e-06	0.217	CGGAAGATTGTTCTG
EXPREG_00001810	LMANv2_460001	13	35	+	14.1429	6.94e-06	0.0128	TTAAAAAAGTTTTTGAAATAAAT
EXPREG_00001810	LMANv2_460002	13	35	+	14.1429	6.94e-06	0.0128	TTAAAAAAGTTTTTGAAATAAAT
EXPREG_00001810	LMANv2_90217	34	56	+	14.1429	6.94e-06	0.0128	CTATAAAAAAGTATTGAAGAATT
EXPREG_000013e0	LMANv2_730003	26	47	+	9.68687	6.95e-06	0.0828	TAAAAGAACGTTTAATTGAATG
EXPREG_000008d0	LMANv2_100129	62	76	-	14.3168	6.96e-06	0.00685	TATTTTTTTCTAAAT
EXPREG_000014f0	LMANv2_750007	11	29	-	13.1124	6.96e-06	0.138	GTTGTTCCGATTTCTTTCT
EXPREG_000017f0	LMANv2_330084	22	46	-	12.211	6.96e-06	1	TTCGCTTTCGGTCACTTTGCTTATC
EXPREG_000005d0	LMANv2_150119	9	28	-	10.5506	6.97e-06	0.108	ATTCGAATACCCAATTGATT
EXPREG_000005d0	LMANv2_150120	9	28	-	10.5506	6.97e-06	0.108	ATTCGAATACCCAATTGATT
EXPREG_00001560	LMANv2_120010	21	60	-	13.5119	6.97e-06	0.342	TATTGATTTTATCAATCGTATCTTGATCTAAAATGATAGG
EXPREG_00000ec0	LMANv2_160042	27	50	+	13.4086	6.98e-06	0.0148	ATATCTAAAAAGATTTTTATATGT
EXPREG_00000ec0	LMANv2_670001	27	50	+	13.4086	6.98e-06	0.0148	AATAAAAAAGAAATTATCATTTTT
EXPREG_00000ec0	LMANv2_670002	49	72	-	13.4086	6.98e-06	0.0148	AATAAAAAAGAAATTATCATTTTT
EXPREG_00001790	LMANv2_590063	58	71	+	11.7523	6.99e-06	0.212	CGAAAAAATGTTAG
EXPREG_000005d0	LMANv2_820004	35	54	-	10.5393	7e-06	0.108	TCTCGATTAACTTTTTGATC
EXPREG_00001810	LMANv2_670034	8	30	+	14.131	7e-06	0.0128	AAAAGGGAAATTTTTAAAAATTA
EXPREG_00000670	LMANv2_670001	17	51	+	7.41584	7.02e-06	0.00344	AGATAGTAAGAATAAAAAAGAAATTATCATTTTTC
EXPREG_00000850	LMANv2_170087	14	35	+	13.9146	7.02e-06	0.62	TAATTTAATCGAATTCAAAATA
EXPREG_00000b40	LMANv2_470024	3	24	+	9.31313	7.02e-06	0.0933	CAAATTCGAAATCATTAGAATT
EXPREG_00000130	LMANv2_280023	46	67	-	12.78	7.03e-06	0.108	TTTTTAAGTTTTATATCGGTAA
EXPREG_00000670	LMANv2_160029	12	46	+	7.40594	7.04e-06	0.00344	TTTTATTTTTATTTTATATAAAAGATAAAAATCCA
EXPREG_000008d0	LMANv2_190046	28	42	+	14.297	7.04e-06	0.00689	TAATTTTAAATAAAA
EXPREG_00001610	LMANv2_60143	53	66	-	11.4312	7.04e-06	0.419	CCTACGTTTGTTTG
EXPREG_00000ec0	LMANv2_320075	9	32	-	13.3978	7.05e-06	0.0148	AAGATTCGAATTATACTTATTTGA
EXPREG_000013d0	LMANv2_590010	28	46	+	8.40816	7.05e-06	0.0862	GAAAATCACGTTAAGTTTG
EXPREG_00000c80	LMANv2_440028	35	53	+	14.0357	7.06e-06	0.149	ATTAATGATTCTTGTTTTA
EXPREG_00001810	LMANv2_330143	40	62	-	14.119	7.07e-06	0.0128	CGTAAAAATCGGTTTAAAAAAAT
EXPREG_00000670	LMANv2_660032	40	74	+	7.38614	7.09e-06	0.00344	AATTGTTAAATTTTTGTTTAAAGCCCCTTTTACTT
EXPREG_000008d0	LMANv2_790006	6	20	-	14.2871	7.09e-06	0.00689	ATTTTATAAAAAAAT
EXPREG_00000340	LMANv2_120079	25	72	-	10.7549	7.1e-06	0.00206	ATTTTAAAACGATTTTAGTAAATAAAATATTTTTCAGATTATTGTTAT
EXPREG_00000670	LMANv2_190068	30	64	-	7.37624	7.11e-06	0.00344	TTATTTTTAATTAAAGAAATTAATTTTTAAATTAT
EXPREG_000009c0	LMANv2_460037	30	56	-	13.3902	7.11e-06	0.117	TTTGAATTGAAAACCTTTTTTCATCTA
EXPREG_000013d0	LMANv2_300041	27	45	-	8.37755	7.11e-06	0.0862	GAAATTCATTATAATATAT
EXPREG_00000340	LMANv2_170059	33	80	+	10.7451	7.13e-06	0.00206	TTATTGATTCAAATCATTTTTTCATTTTTAAATCTGAAATAAATTTAG
EXPREG_00001810	LMANv2_240048	9	31	-	14.1071	7.13e-06	0.0128	TTATAAAAATATTTATAAAAATT
EXPREG_000010c0	LMANv2_120004	17	27	-	14.0972	7.14e-06	0.0734	TCAGAAAAATC
EXPREG_000010c0	LMANv2_440031	35	45	+	14.0972	7.14e-06	0.0734	TCAGAAAAATC
EXPREG_000008d0	LMANv2_610017	17	31	-	14.2673	7.15e-06	0.00691	ATATTTAAAATAAAA
EXPREG_00000330	LMANv2_330079	23	37	-	11.5102	7.17e-06	0.0383	AATTTTCTCAAAATC
EXPREG_00000330	LMANv2_530016	59	73	-	11.5102	7.17e-06	0.0383	AATTTTCTGAAATTA
EXPREG_00000670	LMANv2_490001	46	80	-	7.34653	7.18e-06	0.00345	ATAAAATTTTAATACATTTTAAAATCATTGAAAGT
EXPREG_00000240	LMANv2_50029	63	76	-	14.4643	7.2e-06	0.0155	TGATTTTTGATTGT
EXPREG_00000240	LMANv2_90188	53	66	+	14.4643	7.2e-06	0.0155	CGTTTTTTAAAATT
EXPREG_00000330	LMANv2_740013	8	22	-	11.5	7.2e-06	0.0383	AATTTTCTTAAAATC
EXPREG_00000ec0	LMANv2_10019	42	65	+	13.3763	7.2e-06	0.0148	TTTTTGATAAGGCAATTTTTTATT
EXPREG_00001810	LMANv2_210006	17	39	+	14.0952	7.2e-06	0.0128	TTTGGAAATTTCTTAGATAAATT
EXPREG_00001810	LMANv2_290004	23	45	+	14.0952	7.2e-06	0.0128	GAACGGAATCGTTTCGAAAAACG
EXPREG_00001810	LMANv2_470023	10	32	-	14.0952	7.2e-06	0.0128	TTATGGAAATGGTTCCGAAATTC
EXPREG_000008b0	LMANv2_150157	54	76	+	13.9091	7.21e-06	0.086	ATTAAGAATGATTTTTATACTGA
EXPREG_00000330	LMANv2_90163	50	64	-	11.4898	7.22e-06	0.0383	AATTTACAGTAAATT
EXPREG_00000290	LMANv2_210056	21	41	-	14.0299	7.24e-06	0.0758	ATAATAATAAATTAATAATTA
EXPREG_00000340	LMANv2_170052	12	59	-	10.7059	7.24e-06	0.00206	TATCAAAAAAGATATACTTTTTTACAAAAAAAATTCAAAATAAAAAAC
EXPREG_00000340	LMANv2_220033	7	54	-	10.7059	7.24e-06	0.00206	GGAACTCCACCATTTTAGTCTTTAAAAAAAGAAACTATTTCATTGTAA
EXPREG_00000340	LMANv2_240098	33	80	+	10.7059	7.24e-06	0.00206	TAAATAAAATATATTTTATATTTAAAAAATCCTTTTATAATATTAAAA
EXPREG_00000340	LMANv2_330117	10	57	+	10.7059	7.24e-06	0.00206	TTATAATATTAATTAAATATTCTATATATAAAATAATTTATTTTTTGA
EXPREG_00000340	LMANv2_410037	14	61	+	10.7059	7.24e-06	0.00206	ATCATTGTTAAAAAGTTATTCTTAAAAAATTCTTGCGTAAGTTCGATA
EXPREG_000008c0	LMANv2_370036	9	30	-	13.6535	7.24e-06	0.57	GGTAAATCCTTTTTAATCCATA
EXPREG_00000b00	LMANv2_700001	55	71	+	11.9806	7.24e-06	0.116	TTAAATGGTAAAATTAA
EXPREG_00000240	LMANv2_40018	58	71	-	14.4554	7.25e-06	0.0155	TATTTTTATAATTA
EXPREG_00000340	LMANv2_490005	10	57	+	10.6961	7.27e-06	0.00206	AATAGAAATTAATACAATTTTATGTAAAAATATTGTTGAATTTATTTC
EXPREG_000008b0	LMANv2_220001	6	28	-	13.8961	7.27e-06	0.086	AATACGAATCTTTATAATTTGTA
EXPREG_00000b50	LMANv2_370013	11	42	+	13.9902	7.27e-06	1	GTTTCAAATTCTGCCAACTGTATCTCCTTTTC
EXPREG_000014f0	LMANv2_490020	14	32	+	13.0112	7.27e-06	0.138	TATATTTTAATTTTGTTCT
EXPREG_00000a20	LMANv2_130049	23	41	-	12.5543	7.28e-06	0.191	AATGATTATTCGTATCATC
EXPREG_00000ec0	LMANv2_90025	10	33	+	13.3656	7.28e-06	0.0148	ACACAAATAAGAATCTTTTTTTGA
EXPREG_00000ec0	LMANv2_90057	1	24	-	13.3656	7.28e-06	0.0148	TTTATGATAAGTAAGCTGATTTGA
EXPREG_000013d0	LMANv2_100030	6	24	+	8.30612	7.28e-06	0.0862	GAAAACTTTTTTAATTTGA
EXPREG_000005d0	LMANv2_20011	32	51	-	10.427	7.29e-06	0.108	CGTCGAAACAATGTTCGATC
EXPREG_000001b0	LMANv2_620013	50	64	-	12.8	7.32e-06	0.0247	ATTTTTCGGAAAATA
EXPREG_00001730	LMANv2_100076	20	29	+	12.5804	7.32e-06	0.229	TCGTTAAATT
EXPREG_00001730	LMANv2_260035	7	16	+	12.5804	7.32e-06	0.229	TCGTTAAATT
EXPREG_00001730	LMANv2_290079	66	75	+	12.5804	7.32e-06	0.229	TCGTTAAATT
EXPREG_00001730	LMANv2_500023	35	44	+	12.5804	7.32e-06	0.229	TCGTTAAATT
EXPREG_00001810	LMANv2_330114	27	49	-	14.0714	7.33e-06	0.0129	TAAATAAATTTTTTACATAAACA
EXPREG_000008d0	LMANv2_530006	62	76	+	14.2277	7.34e-06	0.00701	CATTTATCAAAAAAA
EXPREG_000008d0	LMANv2_80076	17	31	+	14.2277	7.34e-06	0.00701	CATTTTTTACTAAAA
EXPREG_00000c80	LMANv2_210056	16	34	+	13.9762	7.34e-06	0.149	GTTAATAATTATTAATTTA
EXPREG_00001000	LMANv2_330105	18	37	+	13.898	7.34e-06	0.0946	AAAAATCTACGTTTCATTTC
EXPREG_00000ec0	LMANv2_80010	4	27	+	13.3548	7.35e-06	0.0148	TTGCTTCTAAAAATCCTGATTTTC
EXPREG_00000330	LMANv2_60057	26	40	-	11.4286	7.36e-06	0.0383	AATTTTCAGTAACTT
EXPREG_000008d0	LMANv2_160005	19	33	-	14.2178	7.37e-06	0.00701	CTTTTTTTTCAAAAA
EXPREG_00000b40	LMANv2_220003	13	34	+	9.17172	7.38e-06	0.0933	ACAATCCAAAATCAATCTCAAA
EXPREG_00000330	LMANv2_210024	28	42	+	11.4184	7.39e-06	0.0383	ATTTTTTAGATAATT
EXPREG_00001810	LMANv2_290007	35	57	-	14.0595	7.39e-06	0.0129	AAAAGAAATCTATCTAAAAATAG
EXPREG_00000290	LMANv2_760009	7	27	+	14	7.4e-06	0.0758	ATTTTGATTAGTATGTAAATA
EXPREG_00000290	LMANv2_760010	7	27	+	14	7.4e-06	0.0758	ATTTTGATTAGTATGTAAATA
EXPREG_00000360	LMANv2_90211	19	43	+	13.5243	7.4e-06	0.0252	AAAGTTTATATTTTTTATAAACAAT
EXPREG_00000240	LMANv2_720008	5	18	-	14.4196	7.42e-06	0.0157	TGTTTTTAGATAAT
EXPREG_00001000	LMANv2_20070	59	78	-	13.8776	7.42e-06	0.0946	TGAAACCTATATTTCATTTT
EXPREG_00000670	LMANv2_360020	7	41	+	7.23762	7.43e-06	0.00346	TATTTTTTCGAAAAAATTAAAAAAGATCATAAAAT
EXPREG_00000670	LMANv2_470059	9	43	-	7.23762	7.43e-06	0.00346	GAAAAATTTTATTTCCTATAAAAAGAAAGACAATT
EXPREG_00000ec0	LMANv2_300020	55	78	+	13.3441	7.43e-06	0.0148	TTTTTGAGATAGGTTTTTATATAA
EXPREG_000000e0	LMANv2_170051	54	73	+	14.122	7.44e-06	0.0681	TGATGAAAATGATTTATCTA
EXPREG_00000360	LMANv2_660028	31	55	+	13.5146	7.44e-06	0.0252	ATCTTAGATTATTATTATTCTAAAA
EXPREG_00000840	LMANv2_750016	35	49	+	13.8052	7.44e-06	0.217	GGGAATTTTCTTCTG
EXPREG_00000670	LMANv2_240052	41	75	-	7.22772	7.45e-06	0.00346	TTTTAATATATAAATATATTAATAAATCATTTCAC
EXPREG_000009a0	LMANv2_100010	26	41	-	11.2632	7.45e-06	0.181	AAAATTCTCAAAGCCT
EXPREG_00001770	LMANv2_500057	46	55	-	12.8367	7.45e-06	1	GGGCGGGAAC
EXPREG_000008b0	LMANv2_230004	34	56	+	13.8571	7.46e-06	0.086	ATTTAAAATTGTATTCATTTTTA
EXPREG_00001810	LMANv2_60021	36	58	+	14.0476	7.46e-06	0.0129	TAAGAAAAGAGTTTTAAATAAAA
EXPREG_000009c0	LMANv2_370102	31	57	+	13.2927	7.47e-06	0.117	TTCTTTTAGAAACCGCTTTATTCCTGA
EXPREG_00000e20	LMANv2_330115	28	44	-	9.57798	7.47e-06	0.181	ATATTATAATATATCAA
EXPREG_000000e0	LMANv2_100031	1	20	+	14.1098	7.5e-06	0.0681	TTATGAAAAAGATTGATCTT
EXPREG_000001b0	LMANv2_370020	43	57	+	12.7364	7.51e-06	0.025	ATTTGTCTTAAAATT
EXPREG_00000360	LMANv2_530016	28	52	+	13.4951	7.52e-06	0.0252	AAATTAATTTTTTATTATTTACATT
EXPREG_00000670	LMANv2_380019	36	70	+	7.19802	7.52e-06	0.00346	ATTTTTTTCCTAAAAATAATAAATAATTTAAGTCA
EXPREG_00000340	LMANv2_490019	28	75	-	10.6078	7.53e-06	0.00213	TATTCTATAAGTTTAATTTTTTTTAAATTTGAAAAAAATATTTATTTA
EXPREG_000008d0	LMANv2_530025	19	33	-	14.1683	7.53e-06	0.00712	TTTTTTGAAAATAAA
EXPREG_00001520	LMANv2_720017	20	33	+	14.0602	7.53e-06	0.171	TATAATCGTTTGCA
EXPREG_00001810	LMANv2_240048	8	30	-	14.0357	7.53e-06	0.0129	TATAAAAATATTTATAAAAATTA
EXPREG_00001810	LMANv2_470024	50	72	-	14.0357	7.53e-06	0.0129	TTTAAAAATTGTACTCAAAATGT
EXPREG_000007c0	LMANv2_70065	34	64	+	12.7935	7.54e-06	0.0389	CGAACGTATAAATATGATTTTCATTTTAAAA
EXPREG_00000e20	LMANv2_260023	56	72	+	9.55046	7.55e-06	0.181	TTGTTATAAACTTACAT
EXPREG_000000e0	LMANv2_220007	37	56	+	14.0976	7.56e-06	0.0681	ATGAGAAATCGATTGCATTT
EXPREG_000000e0	LMANv2_220029	10	29	+	14.0976	7.56e-06	0.0681	TTATGATAAAGTTATCACTC
EXPREG_00000290	LMANv2_470087	53	73	+	13.9701	7.57e-06	0.0758	CAATTTATATTTTTATAAATG
EXPREG_00000670	LMANv2_190056	25	59	+	7.17822	7.57e-06	0.00346	TTTAGTCATTTATTCGTTATATTTGATTTCAATTA
EXPREG_00000800	LMANv2_60041	46	66	+	14	7.57e-06	0.0799	AGTTTACAAATTCGTTAAAAA
EXPREG_00000240	LMANv2_320011	60	73	+	14.3929	7.59e-06	0.0159	CATTTTTTTAAGTT
EXPREG_00000330	LMANv2_60091	42	56	+	11.2959	7.59e-06	0.0383	AATTTTCTAAAAATA
EXPREG_00000670	LMANv2_240048	37	71	+	7.16832	7.59e-06	0.00346	ATTTTTCTTTTATAAAAAGATAATAATTTTATTCA
EXPREG_00000050	LMANv2_160025	38	58	-	13.8696	7.6e-06	0.0856	TTTTTTACAATTTGTTTTTTT
EXPREG_000008d0	LMANv2_240060	60	74	+	14.1485	7.6e-06	0.00715	TTTTTAGAAAAAAAT
EXPREG_00000670	LMANv2_660080	35	69	+	7.15842	7.61e-06	0.00346	CTATTTTAATCTTTCCTTTTAAAAAAGAAATAGCT
EXPREG_00000b40	LMANv2_410033	24	45	-	9.08081	7.61e-06	0.0933	ATATTTAGGAATCATTTTCATT
EXPREG_00001520	LMANv2_220007	40	53	+	14.0482	7.61e-06	0.171	AGAAATCGATTGCA
EXPREG_000008d0	LMANv2_60037	9	23	+	14.1386	7.64e-06	0.00715	TATATTTTACAAAAA
EXPREG_00000a00	LMANv2_90205	23	36	-	14.0225	7.66e-06	0.125	CGAATGTAAGTTCG
EXPREG_00000d10	LMANv2_160046	40	55	-	14.0357	7.66e-06	0.0384	AATAAAACAATTTCTT
EXPREG_00000b40	LMANv2_270019	18	39	+	9.06061	7.67e-06	0.0933	TTTAATCAAAATCAAATTCAAT
EXPREG_00000ec0	LMANv2_120003	10	33	+	13.3118	7.67e-06	0.0151	TAAAAAATAAATCTTATAATTTTT
EXPREG_00000120	LMANv2_230062	61	76	+	14.2525	7.68e-06	0.106	AGAAACTCAGGTTCAA
EXPREG_00000370	LMANv2_90144	31	51	+	14.0965	7.69e-06	0.184	CCACAAAATTCTAATTCTAAA
EXPREG_00000c80	LMANv2_260011	25	43	-	13.9048	7.69e-06	0.149	GTGAATGACGATCATTCTT
EXPREG_00001610	LMANv2_90099	66	79	-	11.2202	7.69e-06	0.419	GAAATGCTCGTTTC
EXPREG_00001110	LMANv2_280070	38	54	-	13.1748	7.7e-06	0.379	ACGAAAAGCATTTTTAT
EXPREG_00000670	LMANv2_190068	18	52	+	7.10891	7.73e-06	0.00346	GAATGATATTTGATAATTTAAAAATTAATTTCTTT
EXPREG_00000670	LMANv2_190069	2	36	-	7.10891	7.73e-06	0.00346	GAATGATATTTGATAATTTAAAAATTAATTTCTTT
EXPREG_00000670	LMANv2_190070	2	36	-	7.10891	7.73e-06	0.00346	GAATGATATTTGATAATTTAAAAATTAATTTCTTT
EXPREG_00000670	LMANv2_240091	4	38	+	7.10891	7.73e-06	0.00346	TTATAATTTTAGGACATATAAATTTTTTGTAAAAA
EXPREG_00001810	LMANv2_240103	20	42	+	14	7.73e-06	0.0131	GTTTGAAAGCTTTTGAAAAGATG
EXPREG_00001610	LMANv2_660065	38	51	+	11.211	7.74e-06	0.419	GAAACGATTGATTG
EXPREG_000001b0	LMANv2_70029	19	33	-	12.6636	7.75e-06	0.0255	TTTTTTTTGAAGAAA
EXPREG_00000340	LMANv2_480021	17	64	-	10.5392	7.75e-06	0.00215	TCTGATCCCTCATTCTTGATTTTACAAACTAAAAAATTTCAAAGTATT
EXPREG_00000340	LMANv2_670019	13	60	+	10.5392	7.75e-06	0.00215	AAACGAATCCAATTATAAATTTCAGTAAAAAGAATTTGAAATTCTATT
EXPREG_00000340	LMANv2_90194	9	56	-	10.5392	7.75e-06	0.00215	TGATTTTTGGAATTCTCTATTTTAAATTTTTTTACTATATTGTATTCT
EXPREG_000005d0	LMANv2_370049	13	32	+	10.2584	7.76e-06	0.108	TCTAGAAAATACGTTTTATT
EXPREG_00000670	LMANv2_330114	19	53	+	7.09901	7.76e-06	0.00346	ATTTTTTATGTTTATGTAAAAAATTTATTTACTTT
EXPREG_000008d0	LMANv2_90096	22	36	+	14.1089	7.76e-06	0.00721	AATTTTGATAAAAAT
EXPREG_000007c0	LMANv2_300059	6	36	-	12.7283	7.79e-06	0.0389	AAAGAATTTGATAAGCAATTTCTAAAGTAGA
EXPREG_00000360	LMANv2_330114	5	29	-	13.4272	7.8e-06	0.0252	ACATAAAAAATTAACAAATATTATT
EXPREG_000008d0	LMANv2_100049	25	39	-	14.099	7.8e-06	0.00721	TATTTAAATACAAAA
EXPREG_00000340	LMANv2_190056	17	64	-	10.5196	7.81e-06	0.00215	TGCTCTAATTGAAATCAAATATAACGAATAAATGACTAAAGCAATTTG
EXPREG_00000c80	LMANv2_580002	20	38	-	13.881	7.81e-06	0.149	TAGAATCATTCTAATTTTT
EXPREG_00000670	LMANv2_440033	45	79	-	7.06931	7.83e-06	0.00346	TTGATTTTCTAGAATATTAAAAATATTTTTTAAAC
EXPREG_00000ec0	LMANv2_240048	29	52	-	13.2903	7.83e-06	0.0152	TTTATAAAAGAAAAATTTTTTTTA
EXPREG_000008d0	LMANv2_340037	9	23	+	14.0891	7.84e-06	0.00721	TTTTTAAATAGAAAA
EXPREG_000009c0	LMANv2_370104	30	56	+	13.1951	7.85e-06	0.117	TTTTGAAAGAAAACGGTATTAATATTC
EXPREG_000009c0	LMANv2_370105	30	56	+	13.1951	7.85e-06	0.117	TTTTGAAAGAAAACGGTATTAATATTC
EXPREG_000009e0	LMANv2_490032	19	36	-	14.0122	7.86e-06	0.414	TGGCGCAAAAGTTTCATT
EXPREG_00001810	LMANv2_100048	47	69	+	13.9762	7.87e-06	0.0131	GGAAAAAATTTTTTGAAAAAAAG
EXPREG_00001810	LMANv2_190052	26	48	+	13.9762	7.87e-06	0.0131	GAAAAGAAACTTTTGAAAAACGA
EXPREG_00000b00	LMANv2_60132	49	65	-	11.9223	7.88e-06	0.116	AAAAAGTGAGAATTACT
EXPREG_000010c0	LMANv2_110014	34	44	-	14	7.88e-06	0.0734	ACAGAAATTTC
EXPREG_000010c0	LMANv2_190035	37	47	-	14	7.88e-06	0.0734	ACAGAATTTTC
EXPREG_000010c0	LMANv2_300015	55	65	-	14	7.88e-06	0.0734	ACAGAATTTTC
EXPREG_000010c0	LMANv2_300016	11	21	+	14	7.88e-06	0.0734	ACAGAATTTTC
EXPREG_00000290	LMANv2_90025	27	47	+	13.9104	7.9e-06	0.0758	TTTTTGATAAAAATATTTCTT
EXPREG_00000370	LMANv2_90003	15	35	-	14.0614	7.91e-06	0.184	TGAAAAAAATCTTATCTGTAC
EXPREG_00001790	LMANv2_20011	35	48	-	11.3945	7.91e-06	0.212	CGAAACAATGTTCG
EXPREG_00000340	LMANv2_620025	3	50	-	10.4804	7.93e-06	0.00215	GTCTCGAAATAATTTCCTTTTTTAGAAAGTTCCTTTTTGATTTCTTCT
EXPREG_00000670	LMANv2_780004	6	40	+	7.0297	7.93e-06	0.00346	AAGATTTTAATATTAAAAATAAATCATATGAAATT
EXPREG_00000c80	LMANv2_210056	62	80	-	13.8571	7.93e-06	0.149	GTTATTAATAATAAATTTT
EXPREG_00001020	LMANv2_340029	47	65	-	14.0109	7.93e-06	0.141	AGAAATGAAGATCAATTTC
EXPREG_000001b0	LMANv2_660061	45	59	-	12.6	7.94e-06	0.0257	ATTTTTTTGAAAATC
EXPREG_00000800	LMANv2_140010	6	26	+	13.9268	7.94e-06	0.0799	TGGTTTAAGAATTGTAAACAA
EXPREG_00000800	LMANv2_60069	33	53	+	13.9268	7.94e-06	0.0799	ATGTAAATTTAACTTTACATA
EXPREG_000008b0	LMANv2_90059	32	54	+	13.7662	7.94e-06	0.086	ATTGGAAATCAATATCAAGGACA
EXPREG_00001810	LMANv2_80079	25	47	+	13.9643	7.94e-06	0.0131	GATTAAAAATTTTCAAAAAATAA
EXPREG_00000670	LMANv2_340079	1	35	+	7.0198	7.95e-06	0.00346	ATTTATAAAAAATTTCTTATAGGTAAGTAGTTCTT
EXPREG_00000670	LMANv2_90153	9	43	+	7.0198	7.95e-06	0.00346	AAAATTCTCTTTTTTCAAAATAATTCGCAACTTTT
EXPREG_00000bc0	LMANv2_280046	26	40	-	12.4851	7.96e-06	0.0584	TTAAAAAGATTTTAA
EXPREG_00000bc0	LMANv2_370054	47	61	-	12.4851	7.96e-06	0.0584	TTAGAATTATTCTCA
EXPREG_00000bc0	LMANv2_450023	5	19	+	12.4851	7.96e-06	0.0584	TTAAAAAAATTGTAA
EXPREG_00000bc0	LMANv2_50003	24	38	-	12.4851	7.96e-06	0.0584	TTAAAACAATTTTAA
EXPREG_00000020	LMANv2_330112	25	41	-	13.8791	7.97e-06	0.109	TTAGAAAGAATTTTCTA
EXPREG_00000340	LMANv2_330033	7	54	-	10.4706	7.97e-06	0.00215	TCATTTTCAAGTTTAATTTTTTAGAAATTTCTTTATAAGACATGTTTT
EXPREG_00000370	LMANv2_20071	29	49	-	14.0526	7.97e-06	0.184	AGTAAAAAGTCTCATTCTTGT
EXPREG_00000240	LMANv2_190054	28	41	-	14.3571	7.98e-06	0.0161	TATTTTTAGATGTT
EXPREG_000013e0	LMANv2_60008	39	60	+	9.29293	7.98e-06	0.0828	ATTAAAAAGATTTATTCTGTAT
EXPREG_000008d0	LMANv2_220043	25	39	+	14.0495	7.99e-06	0.00732	AATTTTAAAATCAAA
EXPREG_00000ec0	LMANv2_320080	55	78	+	13.2688	7.99e-06	0.0152	TATGCGCTATATAATTTTATTTTT
EXPREG_00001810	LMANv2_30011	3	25	+	13.9524	8.01e-06	0.0131	TATGGAAAACGTTTTCTAGATTA
EXPREG_00000340	LMANv2_470105	19	66	-	10.451	8.03e-06	0.00215	CGGTGATTTTGATTTTTATATTTAAATTTTCCTTAAGATAAGAATTCA
EXPREG_00000670	LMANv2_40032	20	54	-	6.9901	8.03e-06	0.00346	AAATATTCCTAATTTATAAAAAAAATATCAAATTT
EXPREG_00000330	LMANv2_310005	3	17	-	11.1531	8.04e-06	0.0383	AAATTTCAGAAAAGC
EXPREG_000009e0	LMANv2_240139	7	24	+	13.9756	8.04e-06	0.414	TGGCATACAACTTGATTG
EXPREG_000014f0	LMANv2_290001	22	40	+	12.7753	8.04e-06	0.138	AATTTTTTCGATTTGTTTT
EXPREG_000014f0	LMANv2_370088	19	37	+	12.7753	8.04e-06	0.138	CCTGTTTCCCAATTGTTCT
EXPREG_000014f0	LMANv2_370089	19	37	+	12.7753	8.04e-06	0.138	CCTGTTTCCCAATTGTTCT
EXPREG_00000670	LMANv2_590033	26	60	-	6.9802	8.05e-06	0.00346	AGAAATTAGAATTTCTTTTTTAATATAACGATCTA
EXPREG_00000340	LMANv2_670016	25	72	-	10.4412	8.06e-06	0.00215	TCTATTCACTGAAAAAAGATTATGGAAATTGAAAAAGACAAACTTTCT
EXPREG_000008d0	LMANv2_470087	58	72	+	14.0396	8.06e-06	0.00734	TATATTTTTATAAAT
EXPREG_00000a00	LMANv2_130032	35	48	+	13.8989	8.07e-06	0.125	AGAAAATAAGTTTG
EXPREG_00000bc0	LMANv2_460016	47	61	+	12.4554	8.07e-06	0.0584	TTCTAATTTTTATAA
EXPREG_00001480	LMANv2_200027	14	32	-	11.2385	8.07e-06	0.149	TTTTTCTGGTTTTGTTTAG
EXPREG_00001480	LMANv2_misc_RNA_5	39	57	+	11.2385	8.07e-06	0.149	TTTTTCTGGTTTTGTTTAG
EXPREG_00000050	LMANv2_290095	34	54	-	13.7935	8.08e-06	0.0856	TCGTTTACTATCTTTTTTAAA
EXPREG_00000670	LMANv2_130024	44	78	-	6.9703	8.08e-06	0.00346	AATTTTTACGAATTCCTATAAAATTGAGTAACTTA
EXPREG_00000670	LMANv2_290041	3	37	-	6.9703	8.08e-06	0.00346	TAATTTTATTATATTCAAAAAAATAAATGTGGGAA
EXPREG_00000b40	LMANv2_230004	34	55	-	8.90909	8.08e-06	0.0933	AAAAATGAATACAATTTTAAAT
EXPREG_00000d10	LMANv2_160070	55	70	-	13.9524	8.08e-06	0.0384	TAGAAATGGTTTTGTA
EXPREG_00000ec0	LMANv2_340079	3	26	-	13.2581	8.08e-06	0.0152	TTACCTATAAGAAATTTTTTATAA
EXPREG_00000ec0	LMANv2_340080	6	29	+	13.2581	8.08e-06	0.0152	TTACCTATAAGAAATTTTTTATAA
EXPREG_00000130	LMANv2_280049	22	43	+	12.46	8.09e-06	0.108	TTTTTTGGTATTTTATTAGTTT
EXPREG_00000130	LMANv2_280050	22	43	+	12.46	8.09e-06	0.108	TTTTTTGGTATTTTATTAGTTT
EXPREG_00000340	LMANv2_10002	14	61	+	10.4314	8.09e-06	0.00215	ATGTAGTAAAATAAAGTTTTTAAAAATTTTGCTTGTATTTCAAGTTGT
EXPREG_00000340	LMANv2_150101	5	52	-	10.4314	8.09e-06	0.00215	AGTCAAACTTGAAAAGAAATCTTATCGATTAATTATTAAAAAGGATTT
EXPREG_00000340	LMANv2_90005	9	56	-	10.4314	8.09e-06	0.00215	TTAATAAAAACGAATTTAATTTTAAAAGTCATATTAAATTCTATTTTT
EXPREG_00001520	LMANv2_470088	59	72	+	13.9639	8.09e-06	0.171	TTAAATCGATTTCA
EXPREG_00000330	LMANv2_100009	12	26	-	11.1327	8.1e-06	0.0383	TTTTTTCTGAAAAAT
EXPREG_00000330	LMANv2_70044	63	77	+	11.1327	8.1e-06	0.0383	TTTTTTCTGAAAAAT
EXPREG_00000340	LMANv2_160007	20	67	+	10.4216	8.13e-06	0.00215	TTCCGACAAACTAACTTGATTTTAAAAATATCTTTCAAAAAAAGTACA
EXPREG_00000340	LMANv2_320092	29	76	-	10.4216	8.13e-06	0.00215	CTATTACATTCAATTGAATTTATAAAACAACACTATTTTACAAATTGA
EXPREG_000007c0	LMANv2_590011	4	34	+	12.6413	8.13e-06	0.0389	TATTGGAATGAAAAACATTCTTTCTATCAAG
EXPREG_00000a20	LMANv2_560018	4	22	-	12.3043	8.13e-06	0.191	AATCTTTTTGATTAGCATT
EXPREG_000009a0	LMANv2_20030	40	55	+	11.2105	8.15e-06	0.181	AACATTCTGGAAGTTT
EXPREG_000013d0	LMANv2_690018	6	24	-	7.94898	8.16e-06	0.0862	CAAAATAATTCTAATTTGA
EXPREG_00000240	LMANv2_310006	34	47	-	14.3304	8.17e-06	0.0161	TATTTTTTTTAATC
EXPREG_00000240	LMANv2_500075	54	67	-	14.3304	8.17e-06	0.0161	TATTTTTTTTAATC
EXPREG_000005d0	LMANv2_170010	57	76	-	10.1124	8.18e-06	0.108	AATCGCAAACATGTTCGCAC
EXPREG_00000340	LMANv2_480043	33	80	+	10.402	8.19e-06	0.00215	CGTTTATTTTCATTTGCTTTTTTAAGACTTTCAAATATCTTCGGTCCG
EXPREG_00000340	LMANv2_60074	30	77	+	10.402	8.19e-06	0.00215	TACTAAATTAAAAATTCATTTTATAAAAATCCTTGAAAGTAAAATCTA
EXPREG_000008d0	LMANv2_710011	27	41	+	14.0099	8.19e-06	0.00742	AATTTTTAAAACAAA
EXPREG_00001000	LMANv2_140016	40	59	+	13.6939	8.19e-06	0.0978	AAAACGCTTTGGATCATTTT
EXPREG_00000130	LMANv2_530032	1	22	+	12.43	8.2e-06	0.108	GTACTGTTAATTTTATCACAAA
EXPREG_00000670	LMANv2_490005	38	72	-	6.92079	8.2e-06	0.00349	TTATTACATAGTTTTGAAATAAATTCAACAATATT
EXPREG_00001280	LMANv2_160065	22	36	+	13.5758	8.2e-06	0.178	TTAAATAGAATGTTA
EXPREG_00000050	LMANv2_210028	33	53	+	13.7717	8.22e-06	0.0856	ACTTTAAATTATTGTTTACTT
EXPREG_00000050	LMANv2_210029	13	33	-	13.7717	8.22e-06	0.0856	ACTTTAAATTATTGTTTACTT
EXPREG_00000050	LMANv2_740015	11	31	-	13.7717	8.22e-06	0.0856	TTGTTTCCCTTTTGTTTAGAA
EXPREG_00000240	LMANv2_300001	27	40	+	14.3125	8.22e-06	0.0161	TGATTTTTAATTTT
EXPREG_00000340	LMANv2_100048	14	61	+	10.3922	8.22e-06	0.00215	AGTAATGCCTGTTTTGAAAGAATAAAATAGATCGGAAAAAATTTTTTG
EXPREG_00000340	LMANv2_210041	27	74	-	10.3922	8.22e-06	0.00215	ATCTTTTTTTAATGTCAATTTTTGTCGAAAGATTTTGATAATTTTTAT
EXPREG_00000950	LMANv2_160065	9	31	-	13.9011	8.22e-06	0.167	TTCTATTTAAGATATGTTAAATC
EXPREG_00001810	LMANv2_10003	12	34	+	13.9167	8.23e-06	0.0134	TTAAAAAAACTTCTAAAAAATCC
EXPREG_00000020	LMANv2_320011	31	47	-	13.8242	8.27e-06	0.109	TAAGAAAAAATTTTCTA
EXPREG_00000020	LMANv2_60091	34	50	+	13.8242	8.27e-06	0.109	TAAGAAAAAATTTTCTA
EXPREG_000008d0	LMANv2_490020	59	73	+	13.9901	8.28e-06	0.00745	GTTTTTGAAAAAAAT
EXPREG_00000d10	LMANv2_410051	21	36	-	13.9167	8.28e-06	0.0384	TAGAAAAGAATTTCCA
EXPREG_00000a00	LMANv2_370049	16	29	+	13.8202	8.3e-06	0.125	AGAAAATACGTTTT
EXPREG_00000340	LMANv2_70011	25	72	+	10.3627	8.32e-06	0.00216	TGACTTTATTCAAAAGGTTTATTGAGAATTTTTTAAAATCGATGTATT
EXPREG_000008e0	LMANv2_320060	2	28	-	13.9457	8.32e-06	0.0775	TCATTTTGATGTAAGGTTTAAGGATTT
EXPREG_000008e0	LMANv2_90182	40	66	+	13.9457	8.32e-06	0.0775	ATTTATTGATTAATTTTTTATAAATCT
EXPREG_00000950	LMANv2_80082	11	33	-	13.8791	8.33e-06	0.167	AAATGTTTTTGTTTTGATTATTT
EXPREG_000001b0	LMANv2_100087	1	15	-	12.4727	8.35e-06	0.0267	AATTGATTAAAAATT
EXPREG_00000290	LMANv2_290053	42	62	+	13.8358	8.35e-06	0.0758	AACTTGATAATTTTCTAATTT
EXPREG_00000340	LMANv2_210056	29	76	-	10.3529	8.35e-06	0.00216	TTAATAATAAATTTTCTATTATTTAGAATATTCTAATAATAATAAATT
EXPREG_000008d0	LMANv2_20044	17	31	+	13.9802	8.35e-06	0.00745	AATTTTGAAACAAAT
EXPREG_000008d0	LMANv2_660051	13	27	-	13.9802	8.35e-06	0.00745	TAATTTTTTATAAAA
EXPREG_00000050	LMANv2_30012	46	66	-	13.75	8.36e-06	0.0856	TCGTTTTTTTTACGTTTAGAT
EXPREG_00000670	LMANv2_330117	17	51	-	6.86139	8.36e-06	0.00354	AATAAATTATTTTATATATAGAATATTTAATTAAT
EXPREG_00000a20	LMANv2_100080	59	77	-	12.2391	8.37e-06	0.191	AGTAATTTCGATTTTTAAT
EXPREG_00000240	LMANv2_530031	60	73	+	14.2946	8.39e-06	0.0161	AGATTTTTTAATTC
EXPREG_000000e0	LMANv2_290064	26	45	+	13.939	8.4e-06	0.0728	TTTTGAAATCGATAAAATTC
EXPREG_00000b40	LMANv2_190012	54	75	-	8.79798	8.4e-06	0.0933	GAATGAGAGAATTATTTTCAGT
EXPREG_00000330	LMANv2_150067	54	68	-	11.0204	8.41e-06	0.0383	TTTTTTCTGAAGATT
EXPREG_000008d0	LMANv2_190044	5	19	-	13.9703	8.41e-06	0.00747	ATTTTATTTAAAAAT
EXPREG_00000340	LMANv2_530016	30	77	+	10.3333	8.42e-06	0.00216	ATTAATTTTTTATTATTTACATTATATAATAATTTCAGAAAATTTTTA
EXPREG_00000700	LMANv2_410069	17	30	+	13.6444	8.42e-06	0.504	GCCATCGTTTTGAT
EXPREG_00000e20	LMANv2_190033	1	17	-	9.23853	8.42e-06	0.183	TTGTTATAAGAAAATAT
EXPREG_00000ec0	LMANv2_710001	34	57	+	13.2151	8.42e-06	0.0157	AAAACGAAAATAAAGATTATTTTT
EXPREG_000016a0	LMANv2_120024	63	77	+	14.0714	8.42e-06	0.326	TGTATTTGCATAACA
EXPREG_000016a0	LMANv2_120025	6	20	+	14.0714	8.42e-06	0.326	TGTATTTGCATAACA
EXPREG_00000240	LMANv2_290041	31	44	-	14.2857	8.44e-06	0.0161	TAATTTTTAATTTT
EXPREG_00000360	LMANv2_120078	9	33	-	13.2816	8.44e-06	0.0252	AATTTTAAAGAGAAGTATCGAGCTT
EXPREG_00000fc0	LMANv2_490016	6	20	+	13.9694	8.44e-06	1	ATTACTCTGGGTAAC
EXPREG_00000340	LMANv2_330016	26	73	+	10.3235	8.45e-06	0.00216	ATGGTTTTTTAAAAAGAGTTATTGAAAAATTAACTCTCCATCTTGTTT
EXPREG_000008d0	LMANv2_350003	30	44	+	13.9505	8.47e-06	0.00747	CATTTTGAAACAAAA
EXPREG_00000340	LMANv2_80076	2	49	+	10.3137	8.49e-06	0.00216	TCGTTTTTTGATTTTCATTTTTTACTAAAAAGGTGAAAAAAATAGAAA
EXPREG_00000c80	LMANv2_220048	62	80	+	13.75	8.5e-06	0.149	TATAATAAGGATCATTTTC
EXPREG_00000670	LMANv2_90005	31	65	+	6.80198	8.51e-06	0.00357	TTTAAAATTAAATTCGTTTTTATTAAAAATATATC
EXPREG_00000ec0	LMANv2_420011	34	57	-	13.2043	8.51e-06	0.0157	ATGAAATTTAAGATTTTTATTTTT
EXPREG_00000340	LMANv2_490019	21	68	+	10.3039	8.52e-06	0.00216	GTAAGATTAAATAAATATTTTTTTCAAATTTAAAAAAAATTAAACTTA
EXPREG_000008d0	LMANv2_240060	61	75	-	13.9406	8.52e-06	0.00747	AATTTTTTTCTAAAA
EXPREG_00000240	LMANv2_370092	28	41	+	14.2768	8.53e-06	0.0161	AAATTTTTGAAATA
EXPREG_00000240	LMANv2_530016	32	45	+	14.2768	8.53e-06	0.0161	TAATTTTTTATTAT
EXPREG_00000290	LMANv2_60018	59	79	-	13.806	8.53e-06	0.0758	TTATTAATTATAATATTATAA
EXPREG_00000330	LMANv2_490008	43	57	+	10.9898	8.53e-06	0.0383	AATTTCCAGAAAAGG
EXPREG_00000330	LMANv2_530025	52	66	-	10.9898	8.53e-06	0.0383	ATTTTTCAGATTATC
EXPREG_00001150	LMANv2_470030	36	64	+	10.8367	8.53e-06	0.18	CTCAATTTTCTTACGCCAAATTCGTGTTA
EXPREG_00000bc0	LMANv2_100080	36	50	+	12.3663	8.55e-06	0.0584	TTAAAAAGTTTATAA
EXPREG_00000bc0	LMANv2_100115	10	24	+	12.3663	8.55e-06	0.0584	TTAAAAAGTTTATAA
EXPREG_00000bc0	LMANv2_430018	1	15	+	12.3663	8.55e-06	0.0584	TGCTAATAATTATAA
EXPREG_000016a0	LMANv2_40004	11	25	-	14.051	8.58e-06	0.326	TGTTTTAACATTTCT
EXPREG_00000340	LMANv2_290006	19	66	-	10.2843	8.59e-06	0.00216	TGCTCAACACAAAAATAAAGAAAAAATTATTTCTCTCAGTTATTTTTT
EXPREG_00000340	LMANv2_70062	17	64	+	10.2843	8.59e-06	0.00216	TGCATTAAATATTACTCGAATTTAGTATTTTAATTGAAGTTTTTTTTA
EXPREG_00000670	LMANv2_260039	25	59	+	6.77228	8.59e-06	0.00357	TTCATATATATGTTCAAAATAAATAGATAATCATT
EXPREG_000008d0	LMANv2_100118	63	77	+	13.9208	8.59e-06	0.00747	AAATTTTTAATAAAA
EXPREG_000008d0	LMANv2_660017	13	27	-	13.9208	8.59e-06	0.00747	AAATTTTTAATAAAA
EXPREG_00001480	LMANv2_490020	15	33	+	11.0826	8.6e-06	0.149	ATATTTTAATTTTGTTCTC
EXPREG_00001810	LMANv2_100028	18	40	+	13.8571	8.6e-06	0.0138	TTTTAAAAAATTCTTAAAAAATC
EXPREG_00001810	LMANv2_100029	18	40	+	13.8571	8.6e-06	0.0138	TTTTAAAAAATTCTTAAAAAATC
EXPREG_00000340	LMANv2_390002	21	68	-	10.2745	8.62e-06	0.00216	TTTAAATTTTATAAACTATGAATGATTTTTTTTTGATCTATCTATGGA
EXPREG_00000670	LMANv2_40018	45	79	+	6.76238	8.62e-06	0.00357	TTAAAAAACTTTTTAATTATAAAAATACTATAATA
EXPREG_000009a0	LMANv2_400006	55	70	-	11.1789	8.62e-06	0.181	ATTATTTTTAAACCTT
EXPREG_00000120	LMANv2_100090	37	52	+	14.0707	8.63e-06	0.106	AAAAACAAATATTCGA
EXPREG_00000120	LMANv2_90047	65	80	+	14.0707	8.63e-06	0.106	CTAAACTTATGTTCTT
EXPREG_00000120	LMANv2_90048	65	80	+	14.0707	8.63e-06	0.106	CTAAACTTATGTTCTT
EXPREG_00000240	LMANv2_90195	43	56	-	14.2679	8.63e-06	0.0161	AAATTTTTTAAATC
EXPREG_00000670	LMANv2_370061	5	39	-	6.75248	8.64e-06	0.00357	ATTTTTTATTTTATCCAAATTTATACCTGAAAATT
EXPREG_00000bc0	LMANv2_670019	1	15	+	12.3267	8.64e-06	0.0584	TTATATTTATTAAAA
EXPREG_00000bc0	LMANv2_90211	24	38	+	12.3267	8.64e-06	0.0584	TTATATTTTTTATAA
EXPREG_00000330	LMANv2_670012	13	27	-	10.9694	8.66e-06	0.0383	AGTTATCTGAAAATT
EXPREG_000005d0	LMANv2_240168	50	69	-	9.95506	8.66e-06	0.108	TTTCGAACAGATTTTTTAAG
EXPREG_000008d0	LMANv2_290016	17	31	+	13.901	8.67e-06	0.0075	GATTTTTAAAGAAAA
EXPREG_00001810	LMANv2_220006	30	52	-	13.8452	8.68e-06	0.0138	AGAAAAAAATTTATAAAAAATTC
EXPREG_00000120	LMANv2_260042	52	67	+	14.0606	8.7e-06	0.106	AAAATCAAATGTTCAA
EXPREG_00000240	LMANv2_80046	51	64	-	14.25	8.7e-06	0.0161	TAATTTATGAATTT
EXPREG_00000670	LMANv2_410072	41	75	-	6.73267	8.7e-06	0.00357	AAATAATAAAATAAATACTATAATGATAATAGGCT
EXPREG_00000c80	LMANv2_370041	26	44	+	13.7143	8.7e-06	0.149	GAAAATGAAAACTGTTTTT
EXPREG_00000c80	LMANv2_370042	37	55	-	13.7143	8.7e-06	0.149	GAAAATGAAAACTGTTTTT
EXPREG_00000670	LMANv2_490001	18	52	-	6.72277	8.72e-06	0.00357	TGAAAGTAATTTAATAAAAATAGTTTATCATAAAT
EXPREG_00000c30	LMANv2_330129	9	17	+	12.2424	8.74e-06	1	GCGGCAAAC
EXPREG_00000c30	LMANv2_350029	10	18	+	12.2424	8.74e-06	1	GCGGCAAAC
EXPREG_00000c30	LMANv2_660042	51	59	-	12.2424	8.74e-06	1	GCGGCAAAC
EXPREG_00000240	LMANv2_330114	17	30	+	14.2411	8.75e-06	0.0161	TAATTTTTTATGTT
EXPREG_00000360	LMANv2_190068	13	37	+	13.2136	8.75e-06	0.0252	TTTTTGAATGATATTTGATAATTTA
EXPREG_00000360	LMANv2_190069	17	41	-	13.2136	8.75e-06	0.0252	TTTTTGAATGATATTTGATAATTTA
EXPREG_00000360	LMANv2_190070	17	41	-	13.2136	8.75e-06	0.0252	TTTTTGAATGATATTTGATAATTTA
EXPREG_00000670	LMANv2_740012	11	45	+	6.71287	8.75e-06	0.00357	ACAACTCTAATATAAATTTTTAACGAGAAAAATCT
EXPREG_00000840	LMANv2_60108	33	47	+	13.6234	8.75e-06	0.224	CAAAATTTTTCACTG
EXPREG_00000d10	LMANv2_460018	26	41	-	13.8333	8.75e-06	0.0384	AAAATAAAGATTTCTT
EXPREG_00000340	LMANv2_170089	13	60	+	10.2353	8.76e-06	0.00216	AAATAAAATCGAAAATTTTTATAGTGATTTGATATAAGAAAGTTTTAA
EXPREG_00000a00	LMANv2_380014	55	68	-	13.6966	8.76e-06	0.125	AGAAAGAATGTTTT
EXPREG_00000a00	LMANv2_590011	15	28	-	13.6966	8.76e-06	0.125	AGAAAGAATGTTTT
EXPREG_000013d0	LMANv2_190012	51	69	-	7.72449	8.76e-06	0.0862	GAGAATTATTTTCAGTAGC
EXPREG_00000760	LMANv2_720002	57	70	-	12.8939	8.78e-06	1	GTATCACCTATAAC
EXPREG_000010c0	LMANv2_420015	28	38	+	13.9861	8.78e-06	0.0734	ACAGAAAATTA
EXPREG_00000340	LMANv2_220035	14	61	+	10.2255	8.79e-06	0.00216	CGGATTATCTGATTATCAATCTCAAAAAAGAATTGTTTACCAACCATA
EXPREG_00000340	LMANv2_320092	15	62	+	10.2255	8.79e-06	0.00216	AACTTTCTATAAAATCAATTTGTAAAATAGTGTTGTTTTATAAATTCA
EXPREG_00000340	LMANv2_40013	28	75	+	10.2255	8.79e-06	0.00216	AAGGTTTTTTAATTTGTGTTTACAAAACTTATGTAAGAGAAAAGACAA
EXPREG_00000340	LMANv2_660010	8	55	+	10.2255	8.79e-06	0.00216	TTTAAAGAAAGATTTTCATTTATCAAAAATAAAAATTTCTTCATATAA
EXPREG_000007c0	LMANv2_170043	10	40	-	12.4783	8.79e-06	0.0389	TATTGTTCTTAAATTTATTTTTTATTTCTTT
EXPREG_00000050	LMANv2_10015	27	47	-	13.6848	8.8e-06	0.0856	TAGTTTATTATCTATTAAATA
EXPREG_000012b0	LMANv2_270006	3	19	+	11.5102	8.8e-06	0.132	TTGATATTAATTTCCAA
EXPREG_00001520	LMANv2_30011	6	19	-	13.8434	8.81e-06	0.171	AGAAAACGTTTTCC
EXPREG_00000bc0	LMANv2_290024	12	26	+	12.2673	8.82e-06	0.0584	TTGGAATTTTTTTAA
EXPREG_000014f0	LMANv2_560021	3	21	+	12.5506	8.84e-06	0.138	GAAGTTCCACTTTTGTTTG
EXPREG_00000800	LMANv2_300041	2	22	+	13.7561	8.87e-06	0.0799	TTGTAAAATGTATTTTAAAAA
EXPREG_000009c0	LMANv2_670019	4	30	-	12.9512	8.87e-06	0.117	TTATAATTGGATTCGTTTTAATAAATA
EXPREG_00000360	LMANv2_210024	27	51	+	13.1845	8.89e-06	0.0252	AATTTTTTAGATAATTGATGTGATG
EXPREG_000013e0	LMANv2_200029	24	45	-	8.9798	8.9e-06	0.0828	TTTTAGAAAAAACGTTTTCATT
EXPREG_000013e0	LMANv2_600004	12	33	+	8.9798	8.9e-06	0.0828	GATACAATCGAATGTTCGTAGA
EXPREG_00000290	LMANv2_230061	22	42	-	13.7463	8.91e-06	0.0758	CAATTGAGAATTTTCATTTTA
EXPREG_00001810	LMANv2_210022	11	33	+	13.8095	8.91e-06	0.014	TAATGAAATTTTTATATAAAAAT
EXPREG_000008d0	LMANv2_280076	29	43	-	13.8317	8.92e-06	0.00768	TTTTTTTCTAAATAT
EXPREG_00000340	LMANv2_270014	5	52	-	10.1863	8.93e-06	0.00219	AACAATCATAAAATCCCAATTTCATAAAGAAAATTGATGTTAAAACTT
EXPREG_000005d0	LMANv2_610006	48	67	+	9.86517	8.94e-06	0.108	TTTCGATCGATCGTTTGGGT
EXPREG_00000670	LMANv2_210037	7	41	+	6.64356	8.94e-06	0.00363	TGAACTCACGTTATTTATTAAAATATCTTTAATTT
EXPREG_00000b40	LMANv2_410031	38	59	-	8.61616	8.95e-06	0.0941	CATAAAGAAATCCATTTTAAAA
EXPREG_00000370	LMANv2_120057	24	44	+	13.9123	8.96e-06	0.188	TCAAAAAGTAGCCATTCGAAA
EXPREG_00000ec0	LMANv2_320031	1	24	+	13.1505	8.96e-06	0.0163	GAGTCCCGAAAGATTCTTATTTCA
EXPREG_000014f0	LMANv2_120024	37	55	-	12.5169	8.96e-06	0.138	TAAGTTCTTTAGTTGTTTG
EXPREG_000005d0	LMANv2_120029	20	39	-	9.85393	8.98e-06	0.108	AATCAAACAAACGTTCTAAC
EXPREG_00000670	LMANv2_330117	41	75	+	6.62376	8.99e-06	0.00363	AATAATTTATTTTTTGAATATATTGTTTTTTTTAT
EXPREG_00001810	LMANv2_100078	44	66	-	13.7976	8.99e-06	0.014	AAAGGAAATCTTTTTTAAAAGTG
EXPREG_00001810	LMANv2_350016	23	45	-	13.7976	8.99e-06	0.014	AAGTAAAAATTTTCAGATAAATG
EXPREG_00000240	LMANv2_70030	14	27	-	14.1786	9.03e-06	0.0161	TATTATTTTAAATC
EXPREG_00000360	LMANv2_270019	21	45	-	13.1553	9.03e-06	0.0252	ATGTTTATTGAATTTGATTTTGATT
EXPREG_000009c0	LMANv2_810008	39	65	+	12.9146	9.03e-06	0.117	TTGCTCTTGTAATCGCTTTCCAAGCTG
EXPREG_00000b00	LMANv2_160068	42	58	+	11.835	9.03e-06	0.116	AGAAGGTGCAAAATTCG
EXPREG_00000a00	LMANv2_90047	66	79	-	13.618	9.04e-06	0.125	AGAACATAAGTTTA
EXPREG_00000a00	LMANv2_90048	66	79	-	13.618	9.04e-06	0.125	AGAACATAAGTTTA
EXPREG_00000670	LMANv2_470040	18	52	+	6.60396	9.05e-06	0.00364	TTTTTTTACAGAAAAAATAAAAACTAAATTTGCTT
EXPREG_000013e0	LMANv2_200029	24	45	+	8.92929	9.05e-06	0.0828	AATGAAAACGTTTTTTCTAAAA
EXPREG_00001150	LMANv2_350026	49	77	-	10.6735	9.06e-06	0.18	CTAATTTTTCCGAAGGATTGTTCGTTGTC
EXPREG_00000340	LMANv2_530025	7	54	-	10.1471	9.07e-06	0.00221	ATCTGTAAATCAAAATTATGTTTTTTTGAAAATAAAATGAAATTAAAA
EXPREG_00000340	LMANv2_830001	18	65	-	10.1471	9.07e-06	0.00221	GTTTTAGAAAAAATGCAGTTTTTAAGTAGAATCTAAAAAAAAATATTT
EXPREG_000004b0	LMANv2_530017	42	65	+	13.8367	9.07e-06	0.959	ACGATTGATCTCTGGGATAATTTA
EXPREG_00000840	LMANv2_610012	12	26	-	13.5844	9.07e-06	0.224	CGATTTTTTTTGCGG
EXPREG_00001810	LMANv2_170102	37	59	+	13.7857	9.07e-06	0.014	AAAAGAAAACGGCAGAAAATGGA
EXPREG_00000360	LMANv2_330103	45	69	-	13.1456	9.08e-06	0.0252	TTCTTGAATTAGTATGAATGTCAAT
EXPREG_00000360	LMANv2_330104	7	31	+	13.1456	9.08e-06	0.0252	TTCTTGAATTAGTATGAATGTCAAT
EXPREG_000006f0	LMANv2_660057	38	65	-	14.1461	9.08e-06	0.628	AAGACGCTGAACTTCTTCAATATTTTAA
EXPREG_000008d0	LMANv2_240187	8	22	-	13.7822	9.08e-06	0.00776	ATTTTTTTAACATAA
EXPREG_000000e0	LMANv2_470088	56	75	+	13.8171	9.09e-06	0.0754	ATTTTAAATCGATTTCATTG
EXPREG_000001b0	LMANv2_90201	65	79	-	12.2818	9.09e-06	0.0285	ATTAGACTAAAAATT
EXPREG_00001560	LMANv2_160054	41	80	+	13.2619	9.09e-06	0.342	GATAGACGCTTTTTATCCTCTTTATTCTGATACTATGTCC
EXPREG_000009a0	LMANv2_170144	19	34	+	11.1474	9.1e-06	0.181	AAAATTCTCAAAGCGA
EXPREG_00001790	LMANv2_610006	39	52	+	11.0917	9.1e-06	0.212	CGAAAAAATTTTCG
EXPREG_00000240	LMANv2_10003	9	22	-	14.1696	9.11e-06	0.0161	AGTTTTTTTAAAAT
EXPREG_00000240	LMANv2_230041	20	33	-	14.1696	9.11e-06	0.0161	AGTTTTTTTAATAT
EXPREG_00000340	LMANv2_100043	26	73	+	10.1373	9.11e-06	0.00221	ATCATTCTTTATAAAAAATGTTTGGATTTTTCTATAAATCTGTTAGAG
EXPREG_000013e0	LMANv2_60003	29	50	+	8.90909	9.11e-06	0.0828	TTCACGAAAAAATGTTCGAATC
EXPREG_00000360	LMANv2_490001	32	56	-	13.1359	9.12e-06	0.0252	TCATTGAAAGTAATTTAATAAAAAT
EXPREG_000007c0	LMANv2_680004	41	71	+	12.4022	9.12e-06	0.0389	AATAAGTTTGATTCTCAATATCAATTTATAA
EXPREG_000008e0	LMANv2_160065	5	31	-	13.8043	9.13e-06	0.0787	TTCTATTTAAGATATGTTAAATCGTAT
EXPREG_00000ec0	LMANv2_80035	29	52	-	13.129	9.14e-06	0.0163	TTTTCAACAATTCTATTTATTTTT
EXPREG_00000ec0	LMANv2_80036	29	52	-	13.129	9.14e-06	0.0163	TTTTCAACAATTCTATTTATTTTT
EXPREG_00001810	LMANv2_240117	37	59	-	13.7738	9.15e-06	0.014	TTTGGAAATATTTTTCATAAACC
EXPREG_000001b0	LMANv2_60144	28	42	+	12.2545	9.16e-06	0.0285	TTTTTATTGAAAAAA
EXPREG_00001190	LMANv2_240070	20	48	-	13.713	9.17e-06	0.488	AACTTTTTGAAGCGAGCATTCCACAAGCT
EXPREG_00001190	LMANv2_240071	20	48	-	13.713	9.17e-06	0.488	AACTTTTTGAAGCGAGCATTCCACAAGCT
EXPREG_000016e0	LMANv2_240139	7	21	+	13.9146	9.17e-06	0.346	TGGCATACAACTTGA
EXPREG_000017f0	LMANv2_430016	28	52	-	11.5229	9.17e-06	1	TTCGCCGCGTCTGAAAGTTTTACGT
EXPREG_00000340	LMANv2_170055	24	71	-	10.1078	9.21e-06	0.00222	TGAATAAATTATAATATTTTGTCAAAATTTTATTATAATAAAATTCTA
EXPREG_000008b0	LMANv2_90053	56	78	-	13.5455	9.21e-06	0.0899	ATCGAGAATGATTTTCACTATAT
EXPREG_000013d0	LMANv2_280043	25	43	+	7.56122	9.21e-06	0.0862	TATAACTTTTATCATTTTA
EXPREG_000013d0	LMANv2_280044	25	43	+	7.56122	9.21e-06	0.0862	TATAACTTTTATCATTTTA
EXPREG_00000670	LMANv2_160029	1	35	+	6.54455	9.22e-06	0.00366	ATTTCTCAATATTTTATTTTTATTTTATATAAAAG
EXPREG_000008d0	LMANv2_240052	63	77	-	13.7525	9.23e-06	0.00776	TATTTTAATATATAA
EXPREG_000008d0	LMANv2_280046	19	33	-	13.7525	9.23e-06	0.00776	GATTTTAAACAAAAA
EXPREG_000008d0	LMANv2_530015	58	72	+	13.7525	9.23e-06	0.00776	TTTATTATACTAAAT
EXPREG_00001150	LMANv2_20011	34	62	+	10.6224	9.23e-06	0.18	TCGAACATTGTTTCGACGGAATCGTTCAA
EXPREG_00001810	LMANv2_50027	43	65	+	13.7619	9.23e-06	0.014	AATAAGAAACTTTAAGAAATTTT
EXPREG_00000340	LMANv2_710001	14	61	-	10.098	9.25e-06	0.00222	TTTTAAAAATAATCTTTATTTTCGTTTTTATTTTATACATTATATATT
EXPREG_00000120	LMANv2_100106	33	48	-	13.9495	9.26e-06	0.107	AGGAACTTTTATTTGT
EXPREG_00000240	LMANv2_170127	27	40	+	14.1518	9.26e-06	0.0161	AATTTTTTAAATTT
EXPREG_00000240	LMANv2_410057	51	64	-	14.1518	9.26e-06	0.0161	AATTTTTTAAAATT
EXPREG_00000240	LMANv2_500028	10	23	+	14.1518	9.26e-06	0.0161	AATTTTTTAAATTT
EXPREG_00000240	LMANv2_500046	25	38	-	14.1518	9.26e-06	0.0161	AATTTTTTAAATTT
EXPREG_000014f0	LMANv2_350010	14	32	-	12.4382	9.26e-06	0.138	ATTGTTCTGATTTTTTTTG
EXPREG_00000670	LMANv2_50046	26	60	-	6.52475	9.27e-06	0.00366	GATTCTCAAAAAAGCATTAAAATTTCTATTATCTT
EXPREG_000008d0	LMANv2_190046	30	44	+	13.7426	9.28e-06	0.00776	ATTTTAAATAAAAAT
EXPREG_000008d0	LMANv2_90153	17	31	+	13.7426	9.28e-06	0.00776	CTTTTTTCAAAATAA
EXPREG_00000020	LMANv2_280082	55	71	+	13.6593	9.29e-06	0.117	GTCGAAAAAATTTTTTA
EXPREG_00000340	LMANv2_330114	1	48	+	10.0882	9.29e-06	0.00222	TAAAAATAATATTTGTTAATTTTTTATGTTTATGTAAAAAATTTATTT
EXPREG_000001b0	LMANv2_350016	24	38	-	12.2273	9.3e-06	0.0286	AATTTTCAGATAAAT
EXPREG_00000290	LMANv2_220001	31	51	+	13.6866	9.3e-06	0.0758	TTAAAGATATTAATAACAATA
EXPREG_00000670	LMANv2_350039	16	50	-	6.51485	9.3e-06	0.00366	AGAAAGAACTTTTTCAAAATAAGCGATTCCAAAGA
EXPREG_00000240	LMANv2_450023	2	15	-	14.1429	9.32e-06	0.0161	AATTTTTTTAAAAT
EXPREG_00001810	LMANv2_290082	25	47	+	13.75	9.32e-06	0.0141	TTTGGAAAACGTTCTAAATTGTT
EXPREG_00000670	LMANv2_330044	32	66	+	6.50495	9.33e-06	0.00366	TATTCTTAAAATATTATATACAATCTGAACAAATC
EXPREG_000008e0	LMANv2_830001	24	50	+	13.7717	9.33e-06	0.0787	TTTTTTTTAGATTCTACTTAAAAACTG
EXPREG_00000ec0	LMANv2_580005	14	37	-	13.1075	9.33e-06	0.0163	TGTTTTATAAAAATTATTTTTTAC
EXPREG_00000ec0	LMANv2_740017	46	69	+	13.1075	9.33e-06	0.0163	GTGATTATAAAAATTCGCTTTATT
EXPREG_000005d0	LMANv2_240061	31	50	-	9.74157	9.34e-06	0.108	TTTCGATTTCATTTTTGAAA
EXPREG_000013e0	LMANv2_330066	51	72	-	8.83838	9.34e-06	0.0828	TATAAAAAAGAACATTCTAAAT
EXPREG_000013e0	LMANv2_670024	47	68	-	8.83838	9.34e-06	0.0828	GGTACAAACGTTCATTCTCTGA
EXPREG_00000050	LMANv2_410045	2	22	-	13.6087	9.35e-06	0.0856	TTTTTTACTTTTTTTTAAAAT
EXPREG_000007c0	LMANv2_390002	30	60	-	12.3478	9.36e-06	0.0389	TTATAAACTATGAATGATTTTTTTTTGATCT
EXPREG_000008d0	LMANv2_330135	58	72	+	13.7228	9.37e-06	0.00776	CATTTAAAAATAAAA
EXPREG_00000670	LMANv2_410069	29	63	-	6.48515	9.39e-06	0.00366	TTTTTACTAGAAATTAAAATAAAAAATACAAGGAT
EXPREG_00000290	LMANv2_650040	13	33	-	13.6716	9.4e-06	0.0758	TATTTGATATAATTATTTGTT
EXPREG_00000340	LMANv2_60019	22	69	-	10.0588	9.4e-06	0.00224	ATTTTTCCCGAAGAATTATGTTTAGTTAAAAATAAGTTTTCATTTCCT
EXPREG_00000a60	LMANv2_280059	20	39	-	7.82653	9.4e-06	0.618	TACTGAAAAAAAATTCAGAG
EXPREG_00000360	LMANv2_420016	31	55	+	13.0777	9.41e-06	0.0252	TTTTTGTATAGTATTTGACCTAATT
EXPREG_000007c0	LMANv2_410033	18	48	+	12.337	9.41e-06	0.0389	AAAAAAAATGAAAATGATTCCTAAATATTGG
EXPREG_00000a00	LMANv2_520001	64	77	+	13.4719	9.41e-06	0.125	AGAAATCATGTTCC
EXPREG_00000330	LMANv2_240060	58	72	-	10.7449	9.42e-06	0.0383	TTTTTTCTAAAAATT
EXPREG_00000670	LMANv2_660040	28	62	-	6.47525	9.42e-06	0.00366	TATTTATATTTTTTGCTTTTAAGTATCTAGCTTGA
EXPREG_00000950	LMANv2_470068	19	41	+	13.6703	9.42e-06	0.167	AATTGTTGAGTGAATATTTACAG
EXPREG_00000bc0	LMANv2_580002	25	39	+	12.0396	9.43e-06	0.0584	TTAGAATGATTCTAA
EXPREG_00000ec0	LMANv2_90168	15	38	+	13.0968	9.43e-06	0.0163	ATAAAATTAACGGTACTCAATTTT
EXPREG_00000670	LMANv2_330114	4	38	+	6.46535	9.45e-06	0.00366	AAATAATATTTGTTAATTTTTTATGTTTATGTAAA
EXPREG_00000710	LMANv2_590052	23	44	-	9.29358	9.45e-06	0.75	TTTCTGTCTTCACTTACAAGAG
EXPREG_000008d0	LMANv2_290041	51	65	-	13.7129	9.47e-06	0.00776	TTTTTTGAAATCAAA
EXPREG_000008d0	LMANv2_660057	31	45	-	13.7129	9.47e-06	0.00776	TATTTTAAAACCAAT
EXPREG_000008d0	LMANv2_misc_RNA_3	13	27	+	13.7129	9.47e-06	0.00776	TAATTTTATAAAAAA
EXPREG_00000bc0	LMANv2_150133	62	76	-	11.9901	9.48e-06	0.0584	TTAGAAATTTTAAAA
EXPREG_00000bc0	LMANv2_370081	43	57	+	11.9901	9.48e-06	0.0584	TTAGAATTTTATTAA
EXPREG_000001b0	LMANv2_620013	51	65	-	12.1636	9.49e-06	0.0288	TATTTTTCGGAAAAT
EXPREG_000005d0	LMANv2_350017	11	30	-	9.69663	9.49e-06	0.108	TTTCTAACAAACTATCGATT
EXPREG_00000290	LMANv2_820002	17	37	-	13.6567	9.51e-06	0.0758	TAAATGATTTTTTAGTCTTTT
EXPREG_000008d0	LMANv2_70068	40	54	+	13.703	9.51e-06	0.00776	TTTTTAGTAACAAAT
EXPREG_00001000	LMANv2_330023	13	32	+	13.4082	9.51e-06	0.0978	TTAATTTTTGGTATCATTTC
EXPREG_00001000	LMANv2_330024	13	32	+	13.4082	9.51e-06	0.0978	TTAATTTTTGGTATCATTTC
EXPREG_00000240	LMANv2_810014	10	23	+	14.1161	9.52e-06	0.0161	TGATTTTTGAAAAA
EXPREG_00000240	LMANv2_810016	53	66	-	14.1161	9.52e-06	0.0161	TGATTTTTGAAAAA
EXPREG_00000a20	LMANv2_70007	34	52	+	11.9457	9.52e-06	0.191	ACTACTTTTAATTTTCAAT
EXPREG_00000670	LMANv2_240067	35	69	-	6.43564	9.53e-06	0.00368	TTAAACTTCTTTTATCTTTTTAGTCAATAATTACT
EXPREG_00000bc0	LMANv2_190044	18	32	+	11.9703	9.54e-06	0.0584	ATATAATAATTTAAA
EXPREG_000008d0	LMANv2_280020	65	79	-	13.6931	9.56e-06	0.00777	AATTTTATAATATAT
EXPREG_00000b00	LMANv2_480047	16	32	+	11.7961	9.56e-06	0.116	AAATGTTACAAAATTCT
EXPREG_00000b00	LMANv2_480049	59	75	-	11.7961	9.56e-06	0.116	AAATGTTACAAAATTCT
EXPREG_00001810	LMANv2_350039	29	51	-	13.7143	9.57e-06	0.0141	AAGAAAGAACTTTTTCAAAATAA
EXPREG_000009a0	LMANv2_320078	3	18	-	11.1158	9.58e-06	0.181	CTAATTTTTGAAACTT
EXPREG_00000330	LMANv2_150048	43	57	-	10.7041	9.59e-06	0.0383	AATATTCTGTAAAGA
EXPREG_00000360	LMANv2_320069	8	32	-	13.0388	9.6e-06	0.0252	ATTTTCATAGATTACTATTGATTTT
EXPREG_00000360	LMANv2_320070	8	32	-	13.0388	9.6e-06	0.0252	ATTTTCATAGATTACTATTGATTTT
EXPREG_000008e0	LMANv2_30008	41	67	+	13.7283	9.6e-06	0.0787	TCTTATTTACAGATTTTTAATTATTGT
EXPREG_00000130	LMANv2_60121	10	31	-	12.06	9.61e-06	0.11	TCATTGATTTTAATTTAAGTAT
EXPREG_00000d10	LMANv2_320035	37	52	+	13.6905	9.61e-06	0.0384	AAAAAATTGTTTTCTA
EXPREG_00000d10	LMANv2_330041	19	34	-	13.6905	9.61e-06	0.0384	TGGAAAAATTTTTCTA
EXPREG_00000340	LMANv2_60106	10	57	-	10	9.62e-06	0.00227	TTCCGATTTCCATTCCTTTTTTCAAGAAAGAATGGAAAGAATCTTCTA
EXPREG_00000340	LMANv2_620013	4	51	+	10	9.62e-06	0.00227	TTTTATTACTGTTAAAAATTAATGCGAAATACCTAAAATCGGCTTGTA
[truncated: 11,942 more rows]

## Sheet: 30Ecolimotifs_fimo
#pattern name	sequence name	start	stop	strand	score	p-value	q-value	matched sequence
DcuR_25-2	LMANv2_170131	55	79	+	24.3929	2.04e-09	0.000198	TTTTTAATCTTTTGTAAGAATTTAT
DcuR_25-2	LMANv2_170132	7	31	-	24.3929	2.04e-09	0.000198	TTTTTAATCTTTTGTAAGAATTTAT
AgaR_25-2	LMANv2_410041	19	43	-	23.5268	1.03e-08	0.00225	AAAGACTTTCTGTTTATTTTTTTTT
IHF_19-22	LMANv2_120070	26	44	+	20.4608	1.57e-08	0.00375	ATTCAAGCAGATGAAAAAA
OmpR_17-11	LMANv2_280076	63	79	-	18.7723	1.6e-08	0.00327	AAAGAATGTTCCAAAAA
Lrp_17-44	LMANv2_330102	25	41	-	20.4865	2.33e-08	0.00699	ATTCATGACCGTAATAA
FNR_17-53	LMANv2_330047	60	76	+	19.25	3.65e-08	0.0114	ATTGGATGTTATCAAAA
OmpR_17-11	LMANv2_70068	41	57	-	18.3366	3.73e-08	0.00382	AAAATTTGTTACTAAAA
GntR_18-1	LMANv2_590055	19	36	+	21.789	4.01e-08	0.00954	GACGTTATCCGTAACATT
Fur_21-4	LMANv2_70065	42	62	+	21.3736	4.25e-08	0.0105	TAAATATGATTTTCATTTTAA
ArcA_28-0	LMANv2_60018	39	66	+	20.7957	4.4e-08	0.00477	AAATATATGTGAAAAATATTTTATAATA
Fis_26-83	LMANv2_330034	35	60	+	21.018	5.9e-08	0.0111	TTGTTTTTTATTGGTGGTATAGACAA
CpxR_14-8	LMANv2_20044	14	27	+	18.4554	6e-08	0.0164	TTAAATTTTGAAAC
CytR_24-5	LMANv2_240175	6	29	-	21.2162	6.17e-08	0.0175	TTATGGAAAACTATTAAATACTTT
OmpR_17-11	LMANv2_20044	18	34	-	18.0594	6.35e-08	0.00434	TGAATTTGTTTCAAAAT
ArgR_26-5	LMANv2_460007	25	50	-	20.7755	6.41e-08	0.013	ATTCAAACAAACTGCATACGAATGCA
Fis_26-83	LMANv2_240087	36	61	+	20.2252	9.81e-08	0.0111	TTTTTTTTTGTTTGATCTAAATTTGG
PhoB_27-12	LMANv2_20070	52	78	+	19.9018	1.06e-07	0.00826	TGTAATCAAAATGAAATATAGGTTTCA
NagC_25-2	LMANv2_230028	20	44	-	20.3571	1.1e-07	0.0198	TAATTCGAAATGAAAAATAAGAGTT
PhoB_27-12	LMANv2_290031	2	28	+	19.7857	1.14e-07	0.00826	TATTATAAAAATGAAATAAAAATAATA
FNR_17-9	LMANv2_290090	14	30	-	18.1386	1.21e-07	0.0164	AAAAGAGATCAAAAAGA
FNR_17-9	LMANv2_tRNA13	14	30	-	18.1386	1.21e-07	0.0164	AAAAGAGATCAAAAAGA
CytR_24-5	LMANv2_240061	18	41	+	20.1802	1.25e-07	0.0177	TGGATGAAACTTTTTTCAAAAATG
TyrR_19-5	LMANv2_60069	33	51	-	19.2551	1.45e-07	0.0205	TGTAAAGTTAAATTTACAT
ArcA_28-0	LMANv2_490001	16	43	+	19.3333	1.52e-07	0.00477	TAATTTATGATAAACTATTTTTATTAAA
TyrR_19-5	LMANv2_60069	34	52	+	19.1939	1.55e-07	0.0205	TGTAAATTTAACTTTACAT
RcsB_13-7	LMANv2_90112	15	27	+	18.3063	1.58e-07	0.0364	TTAAGAAAATTCT
GadE_19-3	LMANv2_240131	11	29	-	18.9528	1.59e-07	0.0284	AATTATTTTGCTATTTTGA
XylR_17-3	LMANv2_230061	26	42	-	20.2764	1.62e-07	0.0408	CAATTGAGAATTTTCAT
CpxR_14-8	LMANv2_410016	51	64	-	17.8839	1.67e-07	0.0228	TTAAATTTTTTAAT
MelR_20-3	LMANv2_360004	29	48	-	18.8537	1.76e-07	0.0324	CAACTATAAAACCAGAGCTT
FNR_17-11	LMANv2_70069	2	18	-	19.0562	1.88e-07	0.0253	ACATTGATAAAAATCAA
FNR_17-11	LMANv2_70070	10	26	+	19.0562	1.88e-07	0.0253	ACATTGATAAAAATCAA
PhoP_18-1	LMANv2_670013	27	44	+	18.8812	1.88e-07	0.0255	TAAACAAACCTTAAAAAA
PhoP_18-1	LMANv2_670014	20	37	-	18.8812	1.88e-07	0.0255	TAAACAAACCTTAAAAAA
ArcA_28-0	LMANv2_240048	8	35	+	18.9355	2.09e-07	0.00477	TAATTTTTATAAATATTTTTATAAAAAA
Mlc_26-2	LMANv2_230003	18	43	+	14.8532	2.26e-07	0.0199	GTATATTTTAGAAAATTAAAATATAC
Fis_26-4	LMANv2_300013	25	50	+	18.973	2.34e-07	0.046	TGAAAAATAAGCAAAAAATTACTTTT
GadE_19-3	LMANv2_530016	32	50	+	18.1339	2.34e-07	0.0284	TAATTTTTTATTATTTACA
GcvA_25-1	LMANv2_540007	12	36	-	16.6829	2.41e-07	0.0428	ATCGAATTCGCTTTTTTTTAGCAAA
RcsB_13-7	LMANv2_740015	54	66	-	17.982	2.47e-07	0.0364	TTAAGAATATTCT
ArcA_28-0	LMANv2_240098	32	59	-	18.7097	2.49e-07	0.00477	TTTTAAATATAAAATATATTTTATTTAA
Lrp_17-44	LMANv2_440015	23	39	+	18.6036	2.53e-07	0.038	ATTACTAACTGTAAAAA
NtrC_20-4	LMANv2_400003	53	72	+	18.8991	2.58e-07	0.0451	TGCACGAAAATCGTGCTTCT
NtrC_20-4	LMANv2_400004	53	72	+	18.8991	2.58e-07	0.0451	TGCACGAAAATCGTGCTTCT
Mlc_26-2	LMANv2_120056	19	44	-	14.5046	2.59e-07	0.0199	TATTTTTTACGATTTTTAAAATAGCT
MelR_20-3	LMANv2_440011	23	42	-	18	2.67e-07	0.0324	TAACTTTAAAAGCAGATCCA
FNR_17-11	LMANv2_470092	49	65	+	18.6742	2.68e-07	0.0253	ACATTGCTTTAAATCAA
IHF_19-3	LMANv2_320035	61	79	-	18.8214	2.69e-07	0.0485	TCATAAAATTCTTTGAATT
PhoP_18-1	LMANv2_660032	42	59	-	18.495	2.77e-07	0.0255	TAAACAAAAATTTAACAA
Lrp_17-15	LMANv2_240133	4	20	-	18.4158	2.78e-07	0.0265	TAATTTAATCGGAATTT
ArcA_28-0	LMANv2_210056	18	45	+	18.4839	2.97e-07	0.00477	TAATAATTATTAATTTATTATTATTAGA
ArcA_28-0	LMANv2_490001	17	44	+	18.4839	2.97e-07	0.00477	AATTTATGATAAACTATTTTTATTAAAT
ArcA_28-0	LMANv2_490001	2	29	+	18.4301	3.09e-07	0.00477	AAACAATACTTAAGTAATTTATGATAAA
AgaR_25-2	LMANv2_340026	55	79	-	17.7768	3.12e-07	0.0184	TTAGAATTTCGATTTGTTTTGGATT
MelR_20-3	LMANv2_340048	55	74	+	17.6829	3.13e-07	0.0324	TTCCTTGATAACCAGATTTT
AgaR_25-2	LMANv2_220045	6	30	-	17.6339	3.35e-07	0.0184	TTACAATTTCGCTTTACTTTTATTT
AgaR_25-2	LMANv2_220046	33	57	+	17.6339	3.35e-07	0.0184	TTACAATTTCGCTTTACTTTTATTT
H_NS_28-24	LMANv2_60104	21	48	+	16.685	3.43e-07	0.0804	CATTCCATCATAGTAGAAAAAGAATTCG
ArcA_28-0	LMANv2_5s_rRNA_1	17	44	-	18.2258	3.61e-07	0.00477	TAAATTTAATAAAAAAACTGAAAATTAT
Lrp_17-15	LMANv2_330103	49	65	-	18.1188	3.73e-07	0.0265	TGAATTAGTATGAATGT
Lrp_17-15	LMANv2_330104	11	27	+	18.1188	3.73e-07	0.0265	TGAATTAGTATGAATGT
MarA_19-11	LMANv2_520005	38	56	-	17.3265	3.74e-07	0.111	ACAGCACGTTTTACTATAT
OmpR_17-11	LMANv2_130032	41	57	+	16.8812	3.85e-07	0.0197	TAAGTTTGATCCAAAAT
ArcA_28-0	LMANv2_120026	9	36	-	18.1183	3.92e-07	0.00477	TAAAAGTAGTTAAAAAAGATTTAAAAAA
ArcA_28-0	LMANv2_330049	40	67	+	18.0645	4.08e-07	0.00477	AAATAGTTGAAAAGTATTTGTTATAAAT
RcsB_13-7	LMANv2_200057	51	63	-	17.5225	4.1e-07	0.0401	TTCAGATAATTCT
IHF_19-3	LMANv2_240149	30	48	+	18.2946	4.13e-07	0.0485	TTATAAAATTCTTAGATTT
ArcA_28-0	LMANv2_530025	8	35	-	18.0323	4.18e-07	0.00477	GTTTTTTTGAAAATAAAATGAAATTAAA
GadE_19-3	LMANv2_170089	7	25	-	17.0394	4.22e-07	0.033	TTCGATTTTATTTTTTAAA
Mlc_26-2	LMANv2_490019	36	61	+	13.2294	4.25e-07	0.0199	TATTTTTTTCAAATTTAAAAAAAATT
ArcA_28-0	LMANv2_150071	18	45	+	17.9785	4.35e-07	0.00477	AAATTTTTCTAAAAAAATTGAAAAGAGA
GcvA_25-1	LMANv2_480046	35	59	-	15.1301	4.45e-07	0.0428	GAGAAATTAGCAATTTATAAATAAG
IHF_19-19	LMANv2_650033	39	57	-	17.7	4.55e-07	0.0889	TATTAAAAACAACCAATTA
Lrp_17-15	LMANv2_310003	39	55	+	17.8713	4.7e-07	0.0265	TAAATTATTCTTCAATT
ArcA_28-0	LMANv2_480007	27	54	+	17.871	4.71e-07	0.00477	GTAAATTGGTTAAATATTTCTTGAAAAT
Mlc_26-2	LMANv2_320040	32	57	-	12.9266	4.77e-07	0.0199	GATTCTTTCCAAACTCCAAAAAAAAT
Ada_28-0	LMANv2_750005	8	35	-	12.1214	4.87e-07	0.0673	CGAATAGAATCTTGTGAGAATATTGTTT
Fis_26-4	LMANv2_660082	30	55	+	17.6126	4.96e-07	0.046	AAACATTTTAATAATGTGTTTCTTTT
Fis_26-109	LMANv2_330028	33	58	+	16.8304	5.06e-07	0.0435	TTAAAAAATAATACTGAAATTTCTTT
DcuR_25-2	LMANv2_220042	14	38	-	11.8857	5.22e-07	0.034	TTTTTAAAGTTTTCAGATAAGTTTA
CpxR_14-8	LMANv2_100118	60	73	+	17.1518	5.25e-07	0.037	TTAAAATTTTTAAT
Fis_26-109	LMANv2_100066	50	75	-	16.7321	5.31e-07	0.0435	TCAAAAGATAGCCTACAAGAGGATCT
IHF_19-3	LMANv2_410027	33	51	+	17.9643	5.34e-07	0.0485	TCAGCAATTTAATTGCTTT
GadE_19-3	LMANv2_590019	7	25	+	16.5748	5.46e-07	0.033	TACTTTTTTAATATTTAAA
Ada_28-0	LMANv2_170115	31	58	-	11.7643	5.48e-07	0.0673	AGAATTAAATTATAGCGTAAAATTCTTT
Fis_26-109	LMANv2_330061	19	44	-	16.5893	5.69e-07	0.0435	GCAAAAAAAGAGACAGAAATGCTTGT
ArcA_28-0	LMANv2_170101	20	47	-	17.6022	5.74e-07	0.00535	AAATTAAGAGTAAAAATATATTAATAAT
IHF_19-22	LMANv2_330049	2	20	-	17.2745	5.86e-07	0.0516	ATTCAAAATGTTGAACATA
Mlc_26-2	LMANv2_330115	50	75	-	12.2752	6.09e-07	0.0199	CAATATATTCAAAAAATAAAATATTT
FNR_17-9	LMANv2_450017	6	22	-	16.901	6.13e-07	0.0554	AAATCTGATCATAAAAA
AgaR_25-2	LMANv2_270004	14	38	+	16.375	6.15e-07	0.027	AGTGAAGTTCAATTCATTTTTGTTG
ArcA_28-0	LMANv2_210022	2	29	+	17.5054	6.15e-07	0.00535	TATTTATTGTAATGAAATTTTTATATAA
CRP_25-22	LMANv2_290046	31	55	-	17.5392	6.44e-07	0.0436	TGAGAGAAACTCTTTTAAAAGATTG
ArcA_28-0	LMANv2_280085	46	73	-	17.4086	6.6e-07	0.00535	GAATATAAGTAGATAAATTTTTATCAAC
Fis_26-4	LMANv2_100110	33	58	-	17.045	6.64e-07	0.046	AGAGAATTTAGTCAAGAATTAATGAA
Mlc_26-2	LMANv2_150106	16	41	-	12.0092	6.71e-07	0.0199	TTTTTAGAACGAAGACCAAAATAATC
Fis_26-48	LMANv2_160054	27	52	-	17.2844	6.96e-07	0.219	AAAGCGTCTATCAATTCTTCCATCGT
CRP_25-12	LMANv2_480047	14	38	-	17.2065	7.08e-07	0.0771	ATAAATAGAATTTTGTAACATTTTT
CRP_25-12	LMANv2_480049	53	77	+	17.2065	7.08e-07	0.0771	ATAAATAGAATTTTGTAACATTTTT
Mlc_26-2	LMANv2_330027	1	26	+	11.789	7.27e-07	0.0199	AAAAAATTTCAAAGTTTATAAAAATT
CpxR_14-8	LMANv2_60101	11	24	-	16.9196	7.49e-07	0.037	TTAAAAGTTGAAAT
ArcA_28-0	LMANv2_660032	36	63	+	17.2258	7.52e-07	0.00535	TTTTAATTGTTAAATTTTTGTTTAAAGC
UlaR_19-2	LMANv2_280039	14	32	-	16.4146	7.61e-07	0.0807	TTTCCGGTGGAATCAAAAC
UlaR_19-2	LMANv2_280040	48	66	+	16.4146	7.61e-07	0.0807	TTTCCGGTGGAATCAAAAC
AraC_19-9	LMANv2_500009	31	49	-	17.5804	7.72e-07	0.119	ATAGAACTTTAATCCATAA
CpxR_14-8	LMANv2_80021	55	68	-	16.8929	7.76e-07	0.037	TTAATTTTTTAAAT
PurR_17-3	LMANv2_660042	43	59	+	17.3673	7.78e-07	0.123	TTGCAAACGTTTGCCGC
Fis_26-104	LMANv2_140007	22	47	-	16.8246	7.93e-07	0.0784	ATTCCAAACTGAGAATAATCTACTTC
IHF_19-19	LMANv2_240039	53	71	-	17.0889	7.94e-07	0.0889	TATAACAAACAACACGTTA
CRP_25-22	LMANv2_280085	29	53	+	17.2549	8.07e-07	0.0436	TCAACAAAAGAATTTTCGTTGATAA
ArcA_28-0	LMANv2_240048	10	37	-	17.1183	8.12e-07	0.00535	TTTTTTTTATAAAAATATTTATAAAAAT
ArcA_28-0	LMANv2_330117	13	40	+	17.1183	8.12e-07	0.00535	TAATATTAATTAAATATTCTATATATAA
IHF_19-22	LMANv2_470070	35	53	-	16.9216	8.15e-07	0.0516	AATCAAGATCTTAAAAAAA
FNR_17-11	LMANv2_170059	36	52	-	17.3146	8.45e-07	0.0583	AAAATGATTTGAATCAA
FNR_17-9	LMANv2_250002	54	70	+	16.604	8.61e-07	0.0569	AAACCACATGAAATAGA
PurR_17-3	LMANv2_120057	4	20	-	17.1939	8.69e-07	0.123	GCGGAAACGTTTCCTTT
Lrp_17-15	LMANv2_170052	13	29	+	17.1782	8.7e-07	0.0391	TTTTTTATTTTGAATTT
OmpR_17-11	LMANv2_160003	38	54	+	16.2277	8.75e-07	0.022	TGAAAATGTTTCAAAAG
ArcA_28-0	LMANv2_670034	17	44	-	17	8.82e-07	0.00535	TCATTTTTAGGAAATAATTTTTAAAAAT
NagC_25-2	LMANv2_10004	31	55	+	16.4554	8.88e-07	0.0243	TATTTTCTGAAAAAAAAATATTCTT
NagC_25-2	LMANv2_500075	46	70	+	16.4464	8.92e-07	0.0243	TTTTTTAAGATTAAAAAAAATAGTA
Fis_26-104	LMANv2_430027	46	71	-	16.6053	8.96e-07	0.0784	TTTTCAGATTTTTTTCAACTTTAGAA
MelR_20-3	LMANv2_220023	60	79	-	15.6341	8.99e-07	0.0697	TTACTAGAAAATCAAAACTT
AgaR_25-2	LMANv2_90021	18	42	-	15.5179	9.11e-07	0.0333	TTTTCCGATCATTTTATTTCATTTA
PhoB_27-12	LMANv2_730019	36	62	-	15.8125	9.14e-07	0.039	TATATAACAACAGAAATCAATTTTTTA
ArcA_28-0	LMANv2_490005	25	52	+	16.914	9.37e-07	0.00535	AATTTTATGTAAAAATATTGTTGAATTT
ArcA_28-0	LMANv2_90194	14	41	+	16.914	9.37e-07	0.00535	ACAATATAGTAAAAAAATTTAAAATAGA
GcvA_25-1	LMANv2_320055	45	69	-	13.4472	9.48e-07	0.0482	AAGAATTTAACTTATTTAAAACAAG
ArcA_28-0	LMANv2_130024	39	66	+	16.8925	9.51e-07	0.00535	AAATTTAAGTTACTCAATTTTATAGGAA
DeoR_19-5	LMANv2_490023	11	29	-	17.3125	9.51e-07	0.217	TTTGTGGAAATTTTATCTT
RcsB_13-7	LMANv2_670007	34	46	+	16.7928	9.53e-07	0.063	TTAAGAAACTTCT
OmpR_17-11	LMANv2_90195	36	52	+	16.1386	9.65e-07	0.022	CAAAAATGATTTAAAAA
PhoP_18-1	LMANv2_740015	14	31	+	17.0891	9.73e-07	0.055	TAAACAAAAGGGAAACAA
Fur_21-4	LMANv2_430018	1	21	+	16.5824	9.83e-07	0.0531	TGCTAATAATTATAATTTAAC
Mlc_26-2	LMANv2_240140	47	72	+	10.9174	9.87e-07	0.0236	GATTAATTTCAAAAAATATAATATAC
UxuR_14-2	LMANv2_480007	29	42	+	16.7143	9.87e-07	0.321	AAATTGGTTAAATA
MetR_21-2	LMANv2_20070	26	46	-	14.0643	9.88e-07	0.191	ATGAGGAGAGTATTTCAATTT
PhoP_18-1	LMANv2_280046	22	39	-	17.0594	9.96e-07	0.055	TAAAAAGATTTTAAACAA
OmpR_17-11	LMANv2_330136	49	65	+	16.1089	1e-06	0.022	AAAATTTGTTTTAAAAC
CRP_25-12	LMANv2_170068	14	38	+	16.6196	1.02e-06	0.0771	ACAACGTGAGAGTTCCCACATTTTT
ArcA_28-0	LMANv2_150147	9	36	+	16.7742	1.03e-06	0.00535	AAAGTTCTCTAAATAAAATTTTAAAAAT
FNR_17-11	LMANv2_650019	57	73	+	17.0562	1.03e-06	0.0583	AAATTGATTTGGATCAT
PurR_17-3	LMANv2_330042	30	46	-	16.9184	1.03e-06	0.123	ACGGAATCGTTTTCGAT
CpxR_14-8	LMANv2_40032	4	17	+	16.6607	1.04e-06	0.037	TTAATTTTTGTCAT
H_NS_28-24	LMANv2_240175	49	76	+	14.1181	1.04e-06	0.0804	TAAAAAAAAAATTTATGAAATAAACTGG
OmpR_17-11	LMANv2_160007	44	60	+	16.0792	1.04e-06	0.022	AAAATATCTTTCAAAAA
ArcA_28-0	LMANv2_210056	32	59	+	16.7419	1.06e-06	0.00535	TTATTATTATTAGAATATTCTAAATAAT
ArcA_28-0	LMANv2_60019	26	53	-	16.7419	1.06e-06	0.00535	TATGTTTAGTTAAAAATAAGTTTTCATT
NagC_25-2	LMANv2_670043	31	55	-	16.0714	1.06e-06	0.0243	TAATTCATCTATAGAATTTTTAATT
CpxR_14-8	LMANv2_60087	42	55	+	16.6339	1.07e-06	0.037	TTTAAATTTGTAAT
OxyR_24-2	LMANv2_460034	35	58	+	16.2072	1.07e-06	0.0806	CTTTTTTTCCGATTGCAATAAACA
OxyR_24-2	LMANv2_460035	35	58	+	16.2072	1.07e-06	0.0806	CTTTTTTTCCGATTGCAATAAACA
RcsB_13-7	LMANv2_370095	54	66	+	16.7387	1.07e-06	0.063	TTAAGAAAAATCT
Fur_21-4	LMANv2_410024	38	58	+	16.4176	1.08e-06	0.0531	AAAAAATAAGTTTCATTTCAA
UlaR_19-2	LMANv2_10018	22	40	-	15.8374	1.08e-06	0.0807	TTTCAAGAGGAATCTAAAA
CysB_13-5	LMANv2_430029	29	41	+	16.9083	1.09e-06	0.202	GGAATAACGATTT
GadE_19-3	LMANv2_170064	39	57	+	15.3701	1.09e-06	0.0445	ATTGAGCTTGTTATTTAAA
GadE_19-3	LMANv2_710001	23	41	-	15.3386	1.1e-06	0.0445	TTCGTTTTTATTTTATACA
IHF_19-22	LMANv2_490009	52	70	-	16.5882	1.1e-06	0.0516	AATCAGAAAATTCAAAAAA
IHF_19-22	LMANv2_490010	52	70	-	16.5882	1.1e-06	0.0516	AATCAGAAAATTCAAAAAA
OmpR_17-11	LMANv2_750014	37	53	+	16.0297	1.1e-06	0.022	AAAGCATGTTCTAAAAA
GcvA_25-1	LMANv2_440011	42	66	+	13.0976	1.11e-06	0.0482	ATGGTATCATTTTTTTTAAAACAAA
CytR_24-5	LMANv2_360001	24	47	+	16.036	1.12e-06	0.0682	CGATGGAAACAATTTTCTTAATTG
H_NS_28-19	LMANv2_280070	1	28	+	16.5	1.12e-06	0.0452	AATAACTTTAGATCTAATTCAATTTTTT
GalR_18-0	LMANv2_670005	51	68	-	15.3945	1.14e-06	0.225	CGGTGAAATTGGTTCCAC
GalS_18-1	LMANv2_670005	51	68	-	15.3945	1.14e-06	0.225	CGGTGAAATTGGTTCCAC
OxyR_24-2	LMANv2_170075	1	24	+	16.0721	1.14e-06	0.0806	TGATTATTCCGATTGAAATCAACG
CpxR_14-8	LMANv2_490002	39	52	+	16.5089	1.15e-06	0.037	TTTAGATTTGTAAT
Fis_26-4	LMANv2_220020	10	35	-	15.9189	1.15e-06	0.0599	TAAAAATATAACAAATTATTATTTAT
OmpR_17-11	LMANv2_430040	25	41	+	15.9901	1.15e-06	0.022	TATAAATGATCAAAAAA
MelR_20-3	LMANv2_160043	5	24	-	15.1138	1.16e-06	0.0719	ATCCTTTAATCTCAGATTCT
NorR_11-0	LMANv2_80083	16	26	-	18.5429	1.16e-06	0.39	GTCAAAATGAC
AraC_19-9	LMANv2_600001	27	45	-	17.0089	1.19e-06	0.119	ATAACAAAATAGTGAATAT
FNR_17-9	LMANv2_580007	37	53	-	16.3069	1.19e-06	0.0569	AAGCCAATTCAAAAAAA
UlaR_19-2	LMANv2_150044	25	43	-	15.626	1.19e-06	0.0807	TTTCGATTGGAATCAAAAA
ArcA_28-37	LMANv2_410043	27	54	-	15.9189	1.2e-06	0.231	AAAACTTAAAACCCACTTAGATTTAATG
XylR_17-3	LMANv2_440014	41	57	-	16.0569	1.21e-06	0.152	CGATTGAGTAAATTGAT
CpxR_14-8	LMANv2_80066	27	40	-	16.4464	1.22e-06	0.037	TTAAAATTTTTAAC
CRP_25-12	LMANv2_100116	53	77	-	16.3043	1.24e-06	0.0771	GAATACTGAAATATGTCTCATTTTT
CytR_24-5	LMANv2_misc_RNA_3	14	37	-	15.8108	1.24e-06	0.0682	TTATCGCAAGTTTTTTATAAAATT
GcvA_25-1	LMANv2_330109	17	41	+	12.8211	1.25e-06	0.0482	AAGAAATTATTAATTATTTTCTAAA
CRP_25-22	LMANv2_270013	46	70	+	16.6765	1.26e-06	0.0436	TTAAAAAAAGTAACGTCTAACGAAA
FNR_17-9	LMANv2_200026	36	52	-	16.2574	1.26e-06	0.0569	GAGTCAAATCAAAAAAA
OmpR_17-11	LMANv2_160046	57	73	+	15.901	1.27e-06	0.022	AGAGATTGATCCTAAAT
CRP_25-22	LMANv2_160025	36	60	+	16.6471	1.28e-06	0.0436	AGAAAAAAACAAATTGTAAAAAATA
CytR_24-5	LMANv2_130006	34	57	+	15.7297	1.28e-06	0.0682	CGCTTGAAAACAATTTTAAAAATG
Fis_26-83	LMANv2_410034	52	77	+	15.4414	1.28e-06	0.0872	TTTTAAATTAGTTGTGCGATTTTTGG
AgaR_25-2	LMANv2_710001	29	53	-	14.7321	1.29e-06	0.0351	ATAATCTTTATTTTCGTTTTTATTT
AraC_19-9	LMANv2_430025	3	21	+	16.8929	1.29e-06	0.119	GTAATAAAATAGTCCATAA
Lrp_17-41	LMANv2_410024	1	17	-	17.1835	1.29e-06	0.31	ACTGAAATTTTATACTA
Lrp_17-44	LMANv2_530017	63	79	-	16.8919	1.29e-06	0.125	ATTTCTGAATGAAATAA
Fis_26-109	LMANv2_410037	21	46	+	14.7589	1.31e-06	0.0752	TTAAAAAGTTATTCTTAAAAAATTCT
OmpR_17-11	LMANv2_560015	1	17	+	15.8713	1.31e-06	0.022	AGAATATGAAACTAAAA
Fur_21-4	LMANv2_720017	13	33	-	16.0549	1.32e-06	0.0531	TGCAAACGATTATAACTTTAA
Fis_26-104	LMANv2_240187	48	73	-	15.8772	1.33e-06	0.0784	ATTCTAAATTTTGAAAAAAGTTCGTC
IHF_19-22	LMANv2_100008	52	70	-	16.3725	1.33e-06	0.0516	ATAGATAGACTTGAAAAAA
NagC_25-2	LMANv2_240017	34	58	-	15.5179	1.34e-06	0.0243	TTTTTTGTGCCACGAAAAAATTTAA
DnaA_10-1	LMANv2_330036	31	40	-	17.4495	1.35e-06	0.459	TTTATCCACA
CRP_25-22	LMANv2_410055	9	33	+	16.5588	1.37e-06	0.0436	TTTAAAAAATCTTTTTCAAAGCAAA
PhoB_27-12	LMANv2_120031	2	28	-	14.9286	1.38e-06	0.039	TTTTTTAATTCAGAAATTAATTTTAGA
ArcA_28-0	LMANv2_660024	28	55	+	16.3441	1.39e-06	0.00676	TCTTTTATATTAAATAATATTAGTTTAT
NagC_25-2	LMANv2_580005	6	30	+	15.4464	1.39e-06	0.0243	TTTTTTATGTAAAAAATAATTTTTA
AgaR_25-2	LMANv2_730003	40	64	+	14.5536	1.4e-06	0.0351	ATTGAATGACGTTTTATTTTTATTT
NagC_25-2	LMANv2_90144	30	54	-	15.4196	1.4e-06	0.0243	TTTTTTAGAATTAGAATTTTGTGGA
PurR_17-3	LMANv2_120051	35	51	-	16.3469	1.4e-06	0.126	ATGCAACCGGTTTCTTC
CpxR_14-8	LMANv2_600002	22	35	+	16.3661	1.41e-06	0.0384	TTACATTTTGAAGT
OmpR_17-11	LMANv2_370051	28	44	+	15.802	1.42e-06	0.022	TATAATTGTTTAAAAAT
PhoB_27-12	LMANv2_30012	31	57	+	14.8661	1.42e-06	0.039	TTTATTTCCCATGTAATCTAAACGTAA
GlpR_20-5	LMANv2_90143	20	39	+	16.5816	1.43e-06	0.199	AAAAAGATCTAAAACGCGCG
AgaR_25-2	LMANv2_80110	25	49	+	14.4821	1.44e-06	0.0351	AAAGCCTTTCTTTTTCGTTTACTTG
CytR_24-5	LMANv2_280075	40	63	+	15.4685	1.44e-06	0.0682	TGAGAGAAACCAATTTCTTAAATT
Fis_26-4	LMANv2_150110	35	60	+	15.4054	1.46e-06	0.0609	CAAGAAAGAGTCAGAGAATTATTGAA
NagC_25-2	LMANv2_470020	2	26	-	15.3214	1.46e-06	0.0243	TTATTTCTCTTAAAAAATAAATCTT
H_NS_28-24	LMANv2_30016	22	49	+	13.2362	1.48e-06	0.0804	CAATGCACAAAATTTTGTTTTAAACTGG
H_NS_28-24	LMANv2_30017	22	49	+	13.2362	1.48e-06	0.0804	CAATGCACAAAATTTTGTTTTAAACTGG
MetR_21-2	LMANv2_70036	43	63	-	13.1286	1.48e-06	0.191	AAGATTCAATTTTTTCGATTC
IHF_19-22	LMANv2_330115	60	78	-	16.2255	1.52e-06	0.0516	AATCAATATATTCAAAAAA
GalR_18-0	LMANv2_370035	53	70	+	14.6881	1.56e-06	0.225	CGGAGTAATCGCTGCCGT
GalS_18-1	LMANv2_370035	53	70	+	14.6881	1.56e-06	0.225	CGGAGTAATCGCTGCCGT
MelR_20-3	LMANv2_710006	10	29	+	14.4634	1.56e-06	0.0807	TTCCCGTGAACTAAGATCCA
DcuR_25-2	LMANv2_120040	56	80	+	8.25	1.57e-06	0.0432	TTCTTCAACTTGTGTTATTGGTTAT
Lrp_17-15	LMANv2_190004	30	46	-	16.4554	1.57e-06	0.0503	TGAATTTTTCTTCATTT
Lrp_17-15	LMANv2_190006	30	46	-	16.4554	1.57e-06	0.0503	TGAATTTTTCTTCATTT
OxyR_24-2	LMANv2_150060	52	75	-	15.4324	1.57e-06	0.0828	ATATTTTAATAATCGAATTAGTTT
ArcA_28-0	LMANv2_470065	25	52	+	16.1505	1.58e-06	0.00743	GAAGATTGATAAAAAAAATGTTTTTTAC
PhoP_18-1	LMANv2_740019	7	24	-	16.4752	1.58e-06	0.0729	TAAATAAAACCTAAATTA
H_NS_28-19	LMANv2_90202	17	44	+	15.8304	1.59e-06	0.0452	TAAAAATCTTTTTATTTTACAATTTTAT
Rob_23-2	LMANv2_670029	33	55	-	16.3115	1.59e-06	0.515	TGTATTTCAATATCAATCCGTCG
TrpR_20-0	LMANv2_100114	34	53	-	11.813	1.59e-06	0.457	TTGTAATAGTTAAAGGTTGC
Fis_26-108	LMANv2_280052	30	55	-	16.04	1.6e-06	0.239	AATTTCTCGTTTTTTCTGCCATATTG
Fis_26-104	LMANv2_470103	1	26	+	15.5088	1.61e-06	0.0784	TTTGAAAACTTTTACATCTTTGGTAA
NagC_25-2	LMANv2_240082	43	67	-	15.0804	1.62e-06	0.0243	TAATTCGTTTAACAAAATCAGTTCT
CRP_25-22	LMANv2_430009	51	75	+	16.3137	1.64e-06	0.0436	TTAAAAAACCAATTTTCATAGATCT
DcuR_25-2	LMANv2_430027	37	61	-	8.17143	1.64e-06	0.0432	TTTTTCAACTTTAGAAATGTTTTTC
Lrp_17-44	LMANv2_60126	17	33	-	16.5856	1.66e-06	0.125	ATTACTGAATGAAATCA
AgaR_25-2	LMANv2_90057	35	59	+	14.125	1.68e-06	0.036	ATAAAATTTTTATTTCTTTAACTTA
ArcA_28-0	LMANv2_190068	36	63	-	16.0538	1.68e-06	0.00755	TATTTTTAATTAAAGAAATTAATTTTTA
CpxR_14-8	LMANv2_100075	19	32	-	16.1875	1.68e-06	0.0405	TTAAATTTTTCAAT
FhlA_30-0	LMANv2_170108	27	56	+	8.66667	1.69e-06	0.316	AAAAGGAATTTCCTGTGCGTATCAGAGTGG
ArgP_14-0	LMANv2_590040	42	55	+	16.6063	1.7e-06	0.175	ATTGACCACAACGG
CRP_25-83	LMANv2_240051	21	45	-	15.9518	1.71e-06	0.156	AGTTATCTGAAATTCATCATAAAAA
Mlc_26-2	LMANv2_280002	49	74	+	9.23853	1.72e-06	0.0265	ATTTATTTAGGAAACTTGAAAAAAAT
Mlc_26-2	LMANv2_280003	6	31	-	9.23853	1.72e-06	0.0265	ATTTATTTAGGAAACTTGAAAAAAAT
Mlc_26-2	LMANv2_280004	6	31	-	9.23853	1.72e-06	0.0265	ATTTATTTAGGAAACTTGAAAAAAAT
OmpR_17-11	LMANv2_90067	24	40	+	15.6238	1.72e-06	0.022	AGAATCTGTTTAAAAAA
ArcA_28-0	LMANv2_460040	37	64	+	16	1.74e-06	0.00755	TATTTTAAATTGACAAAGTCGTATTAAA
Mlc_26-2	LMANv2_490019	37	62	-	9.19266	1.74e-06	0.0265	TAATTTTTTTTAAATTTGAAAAAAAT
IHF_19-19	LMANv2_280019	39	57	-	16.1556	1.75e-06	0.0927	AATTTTAATCAACAATTTA
NagC_25-2	LMANv2_340014	38	62	+	14.8839	1.76e-06	0.0243	AATTTTCCGATACAAAAAAAGAATA
UlaR_19-2	LMANv2_440024	4	22	+	14.6667	1.76e-06	0.0852	TGTAAGTTTTAATCACTAT
PhoB_27-12	LMANv2_530016	40	66	+	14.3571	1.78e-06	0.039	TATTATTTACATTATATAATAATTTCA
CRP_25-83	LMANv2_210001	37	61	+	15.8795	1.79e-06	0.156	AATGTGGATATACACGTCGCAAAAA
IHF_19-22	LMANv2_690013	36	54	-	16.0294	1.79e-06	0.0533	ATTGAGCAAGTTCTAAAAA
ArcA_28-0	LMANv2_380019	36	63	-	15.9462	1.81e-06	0.00755	AATTATTTATTATTTTTAGGAAAAAAAT
CRP_25-152	LMANv2_90067	37	61	+	15.6484	1.81e-06	0.229	AAAATTGTCGTTGAATTTTCATTTT
NagC_25-2	LMANv2_340010	36	60	-	14.8214	1.81e-06	0.0243	TCTTTTGTGTCAAAAAATTAGCGTA
ArcA_28-0	LMANv2_780004	16	43	+	15.9247	1.83e-06	0.00755	TATTAAAAATAAATCATATGAAATTATC
Fis_26-32	LMANv2_370085	38	63	+	15.2929	1.85e-06	0.195	AATCTGTTGCTGCAACTGTCGCCAAA
NagC_25-2	LMANv2_120031	10	34	+	14.7768	1.85e-06	0.0243	TAATTTCTGAATTAAAAAAAGACCA
H_NS_28-24	LMANv2_220034	11	38	+	12.6457	1.86e-06	0.0804	ATATTCAAAATTTCTTCACAAAAATTTG
RcsB_13-7	LMANv2_370081	45	57	-	16.2252	1.86e-06	0.0913	TTAATAAAATTCT
GalR_18-0	LMANv2_660086	46	63	+	14.2569	1.88e-06	0.225	CCATGTATTTGCTTCCAC
GalS_18-1	LMANv2_660086	46	63	+	14.2569	1.88e-06	0.225	CCATGTATTTGCTTCCAC
OmpR_17-11	LMANv2_540018	48	64	+	15.5347	1.89e-06	0.022	CGAGTATGTTTTAAAAT
ArgP_14-0	LMANv2_340065	58	71	-	16.4646	1.9e-06	0.175	ATTTACAAATAAGC
Fis_26-83	LMANv2_100005	54	79	-	14.5946	1.9e-06	0.0872	TTTTCAATACTTTGTGCTAAACAGGG
GlpR_20-5	LMANv2_540012	22	41	-	16.1735	1.9e-06	0.199	AAAATGAGAATTTACGAAAT
Fis_26-104	LMANv2_490026	34	59	+	15.1842	1.91e-06	0.0784	TTAAAAAACGGTGATAAATTCTATAA
Fis_26-109	LMANv2_350041	15	40	-	13.8929	1.91e-06	0.0813	TCTAAAATAGATTCTGAAAATACTGG
CpxR_14-8	LMANv2_90212	64	77	+	16.0893	1.92e-06	0.0405	TTTAATTTTTAAAT
Mlc_26-2	LMANv2_290039	47	72	+	8.88073	1.92e-06	0.0265	TTGTAATTTCGTTCCTGGAAAAAACT
GadE_19-3	LMANv2_170052	7	25	+	14.1102	1.93e-06	0.0625	TATCTGTTTTTTATTTTGA
NagC_25-2	LMANv2_60014	9	33	+	14.6696	1.93e-06	0.0243	TCATTCATAAAAAAAATTTACTCGT
CRP_25-152	LMANv2_500052	42	66	-	15.5165	1.96e-06	0.229	AAAAATGTATTAGAAATCAAGTTTT
MetR_21-2	LMANv2_100065	11	31	-	12.0214	1.97e-06	0.191	AAGATTCGAATTCTTCAAGTT
OmpR_17-11	LMANv2_300024	35	51	+	15.495	1.97e-06	0.022	AGAATTTGATACCAAAA
ArcA_28-0	LMANv2_660010	32	59	-	15.7957	2e-06	0.00768	ATTTTTATATGAAGAAATTTTTATTTTT
Fis_26-32	LMANv2_430015	20	45	-	15.1414	2e-06	0.195	GCGCAATTCCCGCACAAATGTCCCAA
AgaR_25-2	LMANv2_100051	20	44	+	13.7054	2.01e-06	0.036	AAACTCTTTTGATTCCTTATTTTTT
AgaR_25-2	LMANv2_100052	50	74	-	13.7054	2.01e-06	0.036	AAACTCTTTTGATTCCTTATTTTTT
OmpR_17-11	LMANv2_280085	2	18	-	15.4752	2.01e-06	0.022	TATAAATGTTGCAAAGT
CRP_25-18	LMANv2_300050	36	60	+	15.9551	2.02e-06	0.564	TAAAATGTGATAGACGTAAAAATAG
CRP_25-81	LMANv2_340072	34	58	+	15.8073	2.02e-06	0.149	TTTCAATTTGGGATTGTAACAAAAA
Lrp_17-50	LMANv2_60027	60	76	-	16.027	2.03e-06	0.192	CCGATTTTTTCTTTTTT
CRP_25-12	LMANv2_120064	9	33	-	15.4674	2.05e-06	0.0869	TGAGTTTGATCAGTGTAATTTTTTT
H_NS_28-19	LMANv2_330117	24	51	+	15.3393	2.05e-06	0.0452	AAATATTCTATATATAAAATAATTTATT
Fur_21-4	LMANv2_280080	49	69	-	15.2308	2.06e-06	0.0531	TGGAAATGCTTTGGATTTGAA
GadE_19-3	LMANv2_200029	17	35	-	13.9528	2.06e-06	0.0625	AACGTTTTCATTCTTTAAA
IHF_19-19	LMANv2_70007	40	58	+	15.9444	2.07e-06	0.0927	TTTAATTTTCAATTAGATA
ArcA_28-0	LMANv2_170131	53	80	-	15.7312	2.08e-06	0.00768	AATAAATTCTTACAAAAGATTAAAAAAA
ArcA_28-0	LMANv2_170132	6	33	+	15.7312	2.08e-06	0.00768	AATAAATTCTTACAAAAGATTAAAAAAA
CpxR_14-8	LMANv2_380005	2	15	+	15.9643	2.08e-06	0.0405	TTTAGTTTTTTAAT
CpxR_14-8	LMANv2_70045	11	24	-	15.9643	2.08e-06	0.0405	TTTAGTTTTTTAAT
NagC_25-2	LMANv2_240005	25	49	+	14.4911	2.08e-06	0.0243	TTCTTTACATTGAAAAATTTGAGTT
CRP_25-12	LMANv2_650037	34	58	+	15.4239	2.1e-06	0.0869	CTAATTTACTATTTGACACAATTTT
OmpR_17-11	LMANv2_300004	61	77	-	15.4356	2.1e-06	0.022	TTAGATTGTTTCAAAAA
Fis_26-4	LMANv2_100092	36	61	+	14.6036	2.11e-06	0.073	TGTGATTTTATCGATTCGTTTTTGAA
Lrp_17-15	LMANv2_320040	20	36	+	16.0594	2.11e-06	0.0557	GAATTTATTCAGATTTT
Fis_26-109	LMANv2_460006	23	48	-	13.6429	2.12e-06	0.0813	GCAATGATTTCTTTAGAAATTGAGTT
OmpR_17-11	LMANv2_200047	64	80	-	15.4257	2.12e-06	0.022	AGAAATTGATTTTAAAA
PurR_17-3	LMANv2_290030	27	43	-	15.5612	2.12e-06	0.153	GCGGAAACGTTTACTCC
ArcA_28-0	LMANv2_650042	37	64	+	15.6882	2.14e-06	0.00768	GATATTTAGTTGAAAACCTGATAACAAA
ArcA_28-0	LMANv2_370051	1	28	+	15.6774	2.16e-06	0.00768	GGATTTTGATGAATTAAATTTAAATATT
IHF_19-3	LMANv2_130007	2	20	+	15.9732	2.17e-06	0.148	AAATAGAATTATTCGATCT
GlpR_20-5	LMANv2_150073	32	51	+	15.9694	2.18e-06	0.199	TATTTGCTCGAATTCGCGAG
GntR_18-1	LMANv2_90198	59	76	-	14.945	2.18e-06	0.203	AACATTACCCGTATCAAA
OmpR_17-11	LMANv2_90012	19	35	-	15.396	2.18e-06	0.022	AGTAAGTGTTCCTAAAA
DcuR_25-2	LMANv2_240067	48	72	-	7.6	2.19e-06	0.0432	ATTTTAAACTTCTTTTATCTTTTTA
DcuR_25-2	LMANv2_440011	31	55	+	7.59286	2.2e-06	0.0432	CTTTTAAAGTTATGGTATCATTTTT
Fur_21-4	LMANv2_590011	6	26	-	15.0879	2.22e-06	0.0531	AAAGAATGTTTTTCATTCCAA
Lrp_17-15	LMANv2_660022	62	78	+	15.9901	2.23e-06	0.0557	CAATTTATTAGGAATGT
CysB_13-5	LMANv2_100063	60	72	-	16.2385	2.24e-06	0.202	GGAATAAATACAT
Fis_26-108	LMANv2_660053	40	65	-	15.44	2.24e-06	0.239	AAACTCTTGATATTTGCACCAATATC
Mlc_26-2	LMANv2_100080	53	78	-	8.40367	2.24e-06	0.0265	GAGTAATTTCGATTTTTAATATAAGT
NagC_25-2	LMANv2_240039	16	40	+	14.3125	2.24e-06	0.0243	TATTTTATCAATAATAAAATGTAAT
OmpR_17-11	LMANv2_60014	1	17	-	15.3663	2.25e-06	0.022	TATGAATGATCTAAAAA
H_NS_28-24	LMANv2_480026	19	46	+	12.1417	2.26e-06	0.0804	CAATTCAAAAATTCAGCGAAAAAGTAGT
NagC_25-2	LMANv2_320046	53	77	-	14.2946	2.26e-06	0.0243	TAATTGGTATTTCAAAATAAATCCT
DcuR_25-2	LMANv2_590015	12	36	+	7.52857	2.28e-06	0.0432	TTTATAAATTTTAGTAATAACGTTT
IHF_19-19	LMANv2_120061	54	72	-	15.8222	2.28e-06	0.0927	TTTTCCAAACAACAATTTA
NagC_25-2	LMANv2_330117	20	44	-	14.2679	2.29e-06	0.0243	TATTTTATATATAGAATATTTAATT
AgaR_25-2	LMANv2_190004	24	48	-	13.3839	2.3e-06	0.036	ATTGAATTTTTCTTCATTTTTCATA
AgaR_25-2	LMANv2_190006	24	48	-	13.3839	2.3e-06	0.036	ATTGAATTTTTCTTCATTTTTCATA
ArcA_28-0	LMANv2_750013	43	70	-	15.5806	2.3e-06	0.00777	TATTAAAAGTGATATTTTTGTAAATAGA
DcuR_25-2	LMANv2_230024	27	51	-	7.50714	2.31e-06	0.0432	ATCTTAAACTTATGTAAGAGTTTTC
DcuR_25-2	LMANv2_230025	3	27	+	7.50714	2.31e-06	0.0432	ATCTTAAACTTATGTAAGAGTTTTC
Mlc_26-2	LMANv2_460028	33	58	+	8.30275	2.31e-06	0.0265	CTATAATTTTGCACTTGAAAATAAAA
CRP_25-22	LMANv2_200020	14	38	+	15.8235	2.32e-06	0.0436	TTTACAAAATAAAATTCCAAAAAAG
ArcA_28-0	LMANv2_220020	5	32	+	15.5484	2.34e-06	0.00777	AAAAAATAAATAATAATTTGTTATATTT
GadE_19-3	LMANv2_290041	21	39	-	13.6063	2.35e-06	0.0632	TTTAATTTTATTATATTCA
ArcA_28-0	LMANv2_410037	17	44	-	15.5376	2.36e-06	0.00777	AATTTTTTAAGAATAACTTTTTAACAAT
CRP_25-22	LMANv2_220053	34	58	+	15.8039	2.36e-06	0.0436	TTAGATAAATTCACTTTTCAGAATA
FhlA_30-0	LMANv2_20022	3	32	+	7.66667	2.36e-06	0.316	AAGATCGATCCGATTTCAGATTTTCCTTGA
CRP_25-22	LMANv2_100030	2	26	+	15.7941	2.37e-06	0.0436	TTAAGAAAACTTTTTTAATTTGAAT
Fur_21-4	LMANv2_90005	32	52	-	14.9341	2.41e-06	0.0531	TAAAAACGAATTTAATTTTAA
Mlc_26-2	LMANv2_120061	19	44	+	8.17431	2.41e-06	0.0265	AAAATTTTATAAAGTCTAAAAAAAAT
Fis_26-108	LMANv2_170071	24	49	-	15.3	2.42e-06	0.239	CAATGCGTTTTTTAGGGCACGGATTC
H_NS_28-19	LMANv2_660024	23	50	+	14.9911	2.43e-06	0.0452	AATTATCTTTTATATTAAATAATATTAG
NagC_25-2	LMANv2_610017	20	44	+	14.1161	2.43e-06	0.0244	TATTTTAAATATCGAAAAATTCTAA
DcuR_25-2	LMANv2_660023	20	44	-	7.40714	2.44e-06	0.0432	TTTTACTTCTTTTGTATGCATTTCG
ArcA_28-37	LMANv2_700003	21	48	+	14.3874	2.47e-06	0.231	TTAATAAAATACGTACTTGAGACTATTG
Mlc_26-2	LMANv2_160068	4	29	-	8.09174	2.47e-06	0.0265	ATTTTACTTCTAACTCTAAAATAACT
IHF_19-19	LMANv2_50043	23	41	+	15.7111	2.48e-06	0.0927	TTGGAAAATCAACGAATTG
OmpR_17-11	LMANv2_90015	1	17	-	15.2772	2.48e-06	0.0231	CAAATTTGATTTTAAAA
Mlc_26-2	LMANv2_240017	36	61	+	8.06422	2.49e-06	0.0265	AAATTTTTTCGTGGCACAAAAAAATT
CRP_25-81	LMANv2_240039	31	55	-	15.4037	2.52e-06	0.149	TTACTTTTGTCATTGATTACATTTT
H_NS_28-19	LMANv2_120003	3	30	-	14.9196	2.52e-06	0.0452	AATTATAAGATTTATTTTTTAAATTTAT
AraC_19-9	LMANv2_90182	42	60	-	15.9018	2.53e-06	0.175	ATAAAAAATTAATCAATAA
ArcA_28-0	LMANv2_210056	16	43	-	15.4086	2.56e-06	0.00808	TAATAATAATAAATTAATAATTATTAAC
GntR_18-1	LMANv2_330031	51	68	+	14.5688	2.56e-06	0.203	ATTGTAACGCATTTCTGA
H_NS_28-19	LMANv2_170065	11	38	-	14.8839	2.56e-06	0.0452	AACAAGATTGGAAATATCAAAATGGATG
IHF_19-22	LMANv2_220051	15	33	+	15.598	2.56e-06	0.0579	ATTCATTCTTCTAAAAAAA
Fis_26-109	LMANv2_190030	39	64	-	13.1875	2.57e-06	0.0842	GGAAAAAGTTGTATGTAAAATATATT
ArgP_14-0	LMANv2_170065	29	42	-	16.0709	2.59e-06	0.175	ATTTAACAAGATTG
Fis_26-83	LMANv2_500075	29	54	+	13.8919	2.59e-06	0.0872	CTTTCTTTGGTTTATTCTTTTTTAAG
H_NS_28-24	LMANv2_150040	22	49	-	11.7717	2.6e-06	0.0804	GTAAAAACAAATTCCGGGAGTAGATGGT
IHF_19-22	LMANv2_240187	55	73	-	15.5784	2.61e-06	0.0579	ATTCTAAATTTTGAAAAAA
ArcA_28-0	LMANv2_470020	10	37	+	15.3763	2.62e-06	0.00808	TTTTTTAAGAGAAATAAATTTTTAAAAA
Lrp_17-41	LMANv2_20023	19	35	-	16.055	2.63e-06	0.31	ATTATAATTTTATTCTA
PhoB_27-12	LMANv2_170059	17	43	+	13.4643	2.63e-06	0.039	TATTCTAAAAATGAAATTATTGATTCA
ArcA_28-0	LMANv2_650008	47	74	+	15.3656	2.64e-06	0.00808	TTTACTATGTTAAAAAAACTAAAATAAA
ArgR_26-5	LMANv2_470043	16	41	+	14.2143	2.64e-06	0.0991	ACACTTTTTGAATGAATTAAAATCCG
CpxR_14-8	LMANv2_810011	10	23	-	15.7321	2.64e-06	0.0443	TTTCGTTTTGAAAT
UlaR_19-2	LMANv2_340020	28	46	+	12.626	2.64e-06	0.0852	TGACAAATTTAATTAAAAC
CueR_22-0	LMANv2_130007	43	64	-	7.10714	2.65e-06	0.893	CTTTCCAACTACGAAAAAGTAA
Fis_26-48	LMANv2_230034	30	55	-	14.3853	2.65e-06	0.416	GGATCGGCTAACACTTCTTCCAAATT
Fis_26-4	LMANv2_540019	25	50	-	14.0811	2.65e-06	0.0733	AAGCATATAACTATAACGTGATTTTA
CpxR_14-8	LMANv2_220053	4	17	-	15.6875	2.66e-06	0.0443	ATAAATTTTGAAAC
DcuR_25-2	LMANv2_350015	27	51	-	7.20714	2.66e-06	0.0432	ATATTTACCTTTTGAGAGAGTTTTC
NagC_25-2	LMANv2_470040	10	34	-	13.9018	2.66e-06	0.0246	TTTTTTCTGTAAAAAAATTTCAATT
PhoB_27-12	LMANv2_30018	22	48	-	13.4375	2.66e-06	0.039	TTTTAACAAAATGAAATCATTAAGTTT
PhoB_27-12	LMANv2_30019	22	48	-	13.4375	2.66e-06	0.039	TTTTAACAAAATGAAATCATTAAGTTT
SoxS_19-4	LMANv2_270021	4	22	-	15.5918	2.68e-06	0.334	TTTTAATCAACTGTGCATT
IHF_19-54	LMANv2_100044	36	54	+	15.6606	2.69e-06	0.398	TAAAGTTATGTTGCATAAA
FNR_17-53	LMANv2_330087	46	62	-	15.6875	2.71e-06	0.242	ATTGGCTGTTATGGTAA
Lrp_17-15	LMANv2_540012	5	21	-	15.7228	2.71e-06	0.0586	TAGTTTTTTCTTAATTT
Lrp_17-50	LMANv2_370097	26	42	-	15.7117	2.71e-06	0.192	CGTATCTTTTATTGCTT
NtrC_20-7	LMANv2_80028	27	46	-	10.2714	2.71e-06	0.945	ATCATGTACACCCTTGCCCA
AgaR_25-2	LMANv2_60075	50	74	+	12.9643	2.73e-06	0.0393	AATCCGTATGGGTTTATTTCATTTT
ArcA_28-0	LMANv2_90222	14	41	-	15.3118	2.73e-06	0.00817	TTTAAATTGTAAAAGAAATTTTTAATAT
SoxS_19-4	LMANv2_260046	52	70	+	15.5714	2.73e-06	0.334	ATTTGGAAGTTCGTGCCGA
ArgR_26-5	LMANv2_60053	24	49	+	14.1429	2.74e-06	0.0991	GTTCTTACTCTTTGAATATGAATTGA
FNR_17-11	LMANv2_740004	2	18	+	15.6742	2.74e-06	0.13	GTTTTGATTCAGATCAA
FNR_17-9	LMANv2_170055	3	19	+	15.4851	2.74e-06	0.0663	TAATAATTTCAAAAAAA
FNR_17-9	LMANv2_320041	19	35	+	15.4851	2.74e-06	0.0663	AAATCGATTCAAAAAAA
CRP_25-81	LMANv2_410074	33	57	-	15.2385	2.75e-06	0.149	CCCAAAGTCTGATTAATCGCAGAAT
Fis_26-37	LMANv2_350024	31	56	-	15.2636	2.75e-06	0.757	AGCTGGCGATGGATTGTGAAACCATC
Fis_26-32	LMANv2_810013	42	67	-	14.4747	2.77e-06	0.195	TTCCAATTGATGGAAAAATAAATCAC
GalR_18-0	LMANv2_560018	43	60	+	13.3945	2.77e-06	0.25	ACCTGTAATCGTTTCCAA
GalS_18-1	LMANv2_560018	43	60	+	13.3945	2.77e-06	0.25	ACCTGTAATCGTTTCCAA
ModE_28-3	LMANv2_100080	36	63	+	10.6693	2.78e-06	0.213	TTAAAAAGTTTATAATGACTTATATTAA
ArgR_26-5	LMANv2_490001	53	78	+	14.0918	2.8e-06	0.0991	ATGATTTTAAAATGTATTAAAATTTT
CRP_25-81	LMANv2_170026	12	36	-	15.2018	2.82e-06	0.149	CATGATTTCTAATTTCTTGCATCCC
Fis_26-4	LMANv2_90112	16	41	+	13.9369	2.82e-06	0.0733	TAAGAAAATTCTAATGAACTATTTAA
DeoR_19-5	LMANv2_660051	46	64	-	15.2232	2.83e-06	0.217	TTTCTTAGTCTTCCGTCAT
Fur_21-4	LMANv2_230004	36	56	-	14.6264	2.83e-06	0.0531	TAAAAATGAATACAATTTTAA
H_NS_28-24	LMANv2_150030	4	31	-	11.5433	2.83e-06	0.0804	TTTATAAAAAAATTTCCAAGAAAACTGG
H_NS_28-24	LMANv2_150031	35	62	+	11.5433	2.83e-06	0.0804	TTTATAAAAAAATTTCCAAGAAAACTGG
TyrR_19-5	LMANv2_660089	34	52	+	15.8673	2.83e-06	0.25	TGTATTTCCCTCTTTACGG
NagC_25-2	LMANv2_200004	54	78	-	13.7411	2.84e-06	0.0246	TCATTTATAAAACTAAAATTCTCCA
Lrp_17-15	LMANv2_40004	37	53	+	15.6436	2.86e-06	0.0586	TGGTTTATCCTTCAATT
H_NS_28-19	LMANv2_180014	34	61	+	14.6429	2.88e-06	0.0452	TTTTAACTTTTATATTTTACATTTTAAT
Mlc_26-2	LMANv2_670035	14	39	-	7.6055	2.88e-06	0.029	TTTTAATTTTAATAATTAAATAAAAT
IHF_19-3	LMANv2_280045	29	47	+	15.5179	2.89e-06	0.158	TTAGAAATTTAAGAGATTT
Lrp_17-50	LMANv2_200024	58	74	+	15.6396	2.9e-06	0.192	CGGCGCATTTATTTTGG
PhoB_27-12	LMANv2_60018	37	63	-	13.2321	2.9e-06	0.039	TATAAAATATTTTTCACATATATTTCA
Fur_21-4	LMANv2_540018	58	78	+	14.5714	2.91e-06	0.0531	TTAAAATGGTTAGAATTAAAA
CRP_25-22	LMANv2_580007	36	60	-	15.4902	2.92e-06	0.0436	TGAGCATAAGCCAATTCAAAAAAAG
OmpR_17-11	LMANv2_230029	22	38	-	15.1089	2.92e-06	0.026	AAAAAATGAAACAAAAC
CRP_25-22	LMANv2_660077	23	47	-	15.4804	2.94e-06	0.0436	ATAAAAAATTAAAGTTAAAAGAAAA
NagC_25-2	LMANv2_280070	16	40	-	13.6429	2.96e-06	0.0246	TATTTTGAAGAGAAAAAATTGAATT
RcsB_13-7	LMANv2_340025	27	39	-	15.7568	2.97e-06	0.108	TTCAGAATATCCT
NagC_25-2	LMANv2_450009	19	43	-	13.6161	2.99e-06	0.0246	TATTTTAAGATTAGAAATGAATTTT
CytR_24-5	LMANv2_240103	19	42	+	13.7748	3e-06	0.122	TGTTTGAAAGCTTTTGAAAAGATG
Lrp_17-50	LMANv2_760002	17	33	+	15.5946	3.02e-06	0.192	CCGCTTTTTCGTTTTTA
AgaR_25-2	LMANv2_620019	30	54	+	12.7143	3.03e-06	0.0393	AAGATCATTTTTTTTGTTTTTCTTT
IHF_19-22	LMANv2_120026	53	71	-	15.3922	3.03e-06	0.0579	TTTGAAAGTGTTATAAAAA
IHF_19-22	LMANv2_470003	21	39	-	15.3922	3.03e-06	0.0579	ATTCTTGATCTTCAAAAAA
Mlc_26-2	LMANv2_70028	52	77	+	7.44954	3.03e-06	0.029	AATTTACTACGATCTTTACAAAAATT
PurR_17-3	LMANv2_50045	27	43	+	14.8673	3.03e-06	0.182	GTGGAAAAGTTTTCTTT
RcsB_13-7	LMANv2_300058	18	30	+	15.7297	3.04e-06	0.108	TTAAGACAATTCC
FNR_17-53	LMANv2_120064	14	30	+	15.5625	3.05e-06	0.242	AATTACACTGATCAAAC
DcuR_25-2	LMANv2_60060	31	55	+	6.89286	3.06e-06	0.0454	TTTAGAAAGTTCACTTTACATTTTG
FNR_17-9	LMANv2_650038	9	25	+	15.3564	3.09e-06	0.0663	TAGAGACTTCAAAACAA
Fur_21-4	LMANv2_560018	6	26	-	14.4505	3.09e-06	0.0531	CCAAAATCTTTTTGATTAGCA
ArcA_28-0	LMANv2_150142	51	78	+	15.1075	3.1e-06	0.00889	AATTTTAAATGAACTAAATATTTAAGAA
ArcA_28-0	LMANv2_380019	26	53	-	15.1075	3.1e-06	0.00889	TATTTTTAGGAAAAAAATTTAATTCAAA
CRP_25-83	LMANv2_110009	4	28	+	15.012	3.11e-06	0.156	TCATTTGTGAACCAATTCATGATAA
FNR_17-53	LMANv2_90085	63	79	-	15.5357	3.11e-06	0.242	ATTTGATATTAGCATAT
FNR_17-9	LMANv2_120078	36	52	-	15.3465	3.11e-06	0.0663	AAAACGAATCAAAAAAA
H_NS_28-19	LMANv2_70070	34	61	-	14.4643	3.13e-06	0.0452	AATAAGACGGTCTATTACTTAATGGATT
Lrp_17-44	LMANv2_720016	39	55	+	15.7387	3.13e-06	0.188	TTAAATGAATGTGAAAA
Lrp_17-15	LMANv2_90164	37	53	+	15.5248	3.14e-06	0.0588	TGATTTATTCTGGTATT
Lrp_17-50	LMANv2_90201	2	18	+	15.5495	3.15e-06	0.192	CGGCGGTTATCTTTTTT
CRP_25-152	LMANv2_340020	42	66	-	14.6593	3.17e-06	0.229	TAATTTACGGTGTATTTAAAGTTTT
CRP_25-22	LMANv2_240133	33	57	+	15.3725	3.17e-06	0.0436	TCTAAAAAACTCATTTCTTAATAAA
H_NS_28-19	LMANv2_450009	13	40	+	14.4286	3.18e-06	0.0452	TATTTTAAAATTCATTTCTAATCTTAAA
H_NS_28-19	LMANv2_90209	4	31	-	14.4018	3.23e-06	0.0452	ACTTTGATATGATCTTTCCACTATTTCG
Lrp_17-50	LMANv2_320053	19	35	-	15.5135	3.24e-06	0.192	CGTAGTATTTGGTTTTA
AgaR_25-2	LMANv2_90053	13	37	-	12.5357	3.26e-06	0.0393	TGTAAATTTTATTTTATTTTTTTGG
CRP_25-81	LMANv2_490002	43	67	-	14.9266	3.26e-06	0.149	CAAAATGTGGGAACTATTACAAATC
CRP_25-22	LMANv2_590021	8	32	+	15.3235	3.27e-06	0.0436	TTAAGAAAAGAAAAGCCTAGGAAAA
Fur_21-4	LMANv2_690019	26	46	-	14.3407	3.27e-06	0.0531	TAATAATTTTTTTAAATAGAA
Fis_26-25	LMANv2_60062	47	72	-	14.8571	3.29e-06	1	TGACTCCGCATTTTTTAAGCAGTTAA
OmpR_17-11	LMANv2_160013	61	77	-	14.9901	3.29e-06	0.0267	AAAAGTTGTATCAAAAA
NarL_9-3	LMANv2_590044	69	77	-	13.4862	3.31e-06	1	ACCACACTG
ArcA_28-0	LMANv2_100027	14	41	+	15	3.32e-06	0.00908	TACTTTTTATTAAAGATTTAAAAATAGA
ArcA_28-0	LMANv2_100048	53	80	+	15	3.32e-06	0.00908	AATTTTTTGAAAAAAAGGTCTTATTAAA
OmpR_17-11	LMANv2_610027	6	22	+	14.9802	3.32e-06	0.0267	AAAATTAGTTACAAAAA
RhaS_18-2	LMANv2_320078	34	51	-	13.5122	3.32e-06	0.951	TTCTTCCCCTTACTTACA
Fis_26-32	LMANv2_60003	23	48	+	14.0909	3.33e-06	0.195	TTTTGATTCACGAAAAAATGTTCGAA
AgaR_25-2	LMANv2_190037	8	32	+	12.4643	3.35e-06	0.0393	TTAAAAGGTCGATTGGTTTCTTTTT
CRP_25-83	LMANv2_660078	43	67	-	14.8916	3.35e-06	0.156	TAAATTTTGATGTTCGTCAAGAAAC
ArcA_28-0	LMANv2_470020	11	38	+	14.9677	3.39e-06	0.00908	TTTTTAAGAGAAATAAATTTTTAAAAAA
AgaR_25-2	LMANv2_150068	47	71	-	12.4286	3.4e-06	0.0393	ATAACCTTTTGTAATCTTTATATTG
Fur_21-4	LMANv2_270019	17	37	-	14.2637	3.4e-06	0.0531	TGAATTTGATTTTGATTAAAA
IHF_19-22	LMANv2_80117	60	78	-	15.2451	3.4e-06	0.0579	ATTCAACATTTTAAAAATA
ArcA_28-37	LMANv2_560011	36	63	+	13.6577	3.42e-06	0.231	TAGAAAAAAAGTCGCTTTTAGAACAGTT
DcuR_25-2	LMANv2_590019	45	69	+	6.61429	3.42e-06	0.0454	TTATTGATCTTTTTATAGAATTCAG
FNR_17-9	LMANv2_390002	25	41	+	15.2475	3.42e-06	0.0663	TAGATAGATCAAAAAAA
RcsB_13-7	LMANv2_290016	23	35	+	15.5315	3.42e-06	0.108	TAAAGAAAATTCT
Ada_28-0	LMANv2_100048	32	59	+	6.57143	3.43e-06	0.18	AGAATAAAATAGATCGGAAAAAATTTTT
GcvA_25-1	LMANv2_160036	45	69	+	10.122	3.43e-06	0.0675	GTCGTTTTAGAAAATTTTTTTCGAG
OmpR_17-11	LMANv2_290031	7	23	+	14.9406	3.44e-06	0.0267	TAAAAATGAAATAAAAA
ArcA_28-0	LMANv2_240052	45	72	+	14.9355	3.46e-06	0.00908	AATGATTTATTAATATATTTATATATTA
Nac_16-4	LMANv2_330114	19	34	-	15.0179	3.48e-06	0.248	CATAAACATAAAAAAT
NagC_25-2	LMANv2_240175	39	63	+	13.25	3.48e-06	0.0253	TTATTTACTGTAAAAAAAAAATTTA
MarA_19-11	LMANv2_100122	42	60	-	15.0816	3.5e-06	0.313	ATGGCAGAATCCATCAAGA
FNR_17-9	LMANv2_430040	26	42	+	15.2178	3.51e-06	0.0663	ATAAATGATCAAAAAAA
Fur_21-4	LMANv2_320013	58	78	+	14.1978	3.51e-06	0.0531	CAAGAATAAATATAATTTCAA
Fur_21-4	LMANv2_320014	58	78	+	14.1978	3.51e-06	0.0531	CAAGAATAAATATAATTTCAA
OmpR_17-11	LMANv2_310008	43	59	+	14.9208	3.51e-06	0.0267	AGAGAATGTACCCAAAA
Ada_28-0	LMANv2_470101	32	59	-	6.48571	3.52e-06	0.18	ATTCTAAAATAACGTCTGAAGAAAGTTT
PhoB_27-12	LMANv2_350032	14	40	-	12.7679	3.52e-06	0.039	TTTTAATCTACTTTTATAAAAGCTTCA
Mlc_26-2	LMANv2_260008	41	66	+	6.97248	3.53e-06	0.0322	TTGTATTTACAACCTTTCAAAAATTT
ArcA_28-0	LMANv2_20027	2	29	+	14.8925	3.55e-06	0.00908	AAATTTCAATAAATGATTTCATAATTAA
CytR_24-5	LMANv2_560003	48	71	-	13.3784	3.55e-06	0.124	TGTATCAAAGAGATTTCAAAATTG
Nac_16-4	LMANv2_170036	25	40	+	14.9821	3.55e-06	0.248	CAACCGTATTAGAAAA
H_NS_28-19	LMANv2_360020	17	44	-	14.1875	3.57e-06	0.0452	TCTATTTTATGATCTTTTTTAATTTTTT
IHF_19-19	LMANv2_240137	41	59	+	15.2333	3.57e-06	0.095	TTTTAATTTCAATTTATTA
Lrp_17-15	LMANv2_140007	26	42	+	15.3366	3.57e-06	0.0607	TAGATTATTCTCAGTTT
H_NS_28-24	LMANv2_100007	49	76	-	10.9134	3.58e-06	0.0845	CTATTGTTCAAATCGGCCTGTAAATTCC
Fur_21-4	LMANv2_100030	5	25	+	14.1538	3.59e-06	0.0531	AGAAAACTTTTTTAATTTGAA
IHF_19-54	LMANv2_150121	45	63	+	15.1376	3.6e-06	0.398	CAAATGCTTGATTTTTAAA
UlaR_19-2	LMANv2_240043	33	51	-	11.4553	3.6e-06	0.0852	TGTCACTAAAAATCAAAAA
FNR_17-9	LMANv2_650017	35	51	-	15.1881	3.61e-06	0.0663	AAGCAAGATGAAAAGAA
CpxR_14-8	LMANv2_330087	61	74	-	15.4018	3.63e-06	0.0443	ATAATTTTTGAAAT
IHF_19-54	LMANv2_240135	32	50	+	15.1193	3.64e-06	0.398	TTAATTCTTGCTTCCAAAA
CpxR_14-8	LMANv2_220029	32	45	-	15.3929	3.65e-06	0.0443	GTAAATTTTTAAAT
CpxR_14-8	LMANv2_30016	55	68	-	15.3929	3.65e-06	0.0443	GTAAATTTTTAAAT
CpxR_14-8	LMANv2_30017	55	68	-	15.3929	3.65e-06	0.0443	GTAAATTTTTAAAT
Ada_28-0	LMANv2_160051	51	78	-	6.38571	3.67e-06	0.18	AGAAAAGAGTAGATACGGAACACTCTTT
ArcA_28-0	LMANv2_370039	4	31	-	14.8387	3.67e-06	0.00908	AAAATTTTATGAATAAACTCCAAATAAA
ArgR_26-5	LMANv2_220034	15	40	-	13.5204	3.67e-06	0.0991	ATCAAATTTTTGTGAAGAAATTTTGA
Fis_26-32	LMANv2_410012	38	63	+	13.8889	3.67e-06	0.195	GATTTATTTCTTGAAAACTGACCGAA
OmpR_17-11	LMANv2_280089	20	36	-	14.8713	3.67e-06	0.0269	AATGAATGTTGAAAAAA
NagC_25-2	LMANv2_100028	3	27	-	13.1161	3.68e-06	0.0253	TTTTTTAAAAATCTAAAAATTTATA
NagC_25-2	LMANv2_100029	3	27	-	13.1161	3.68e-06	0.0253	TTTTTTAAAAATCTAAAAATTTATA
PhoB_27-12	LMANv2_160029	12	38	+	12.6607	3.68e-06	0.039	TTTTATTTTTATTTTATATAAAAGATA
H_NS_28-19	LMANv2_360007	32	59	-	14.1161	3.69e-06	0.0452	TCCTTCATGTTCAATTTAAAATTGGCAG
ArcA_28-0	LMANv2_530016	33	60	+	14.828	3.7e-06	0.00908	AATTTTTTATTATTTACATTATATAATA
CRP_25-22	LMANv2_80072	29	53	+	15.1373	3.7e-06	0.0436	TCCAAAAAAGAAATTGATTTCAATA
UlaR_19-2	LMANv2_90081	27	45	-	11.3821	3.7e-06	0.0852	TCTCAAATTTGATCATAAA
FNR_17-9	LMANv2_260021	27	43	-	15.1584	3.71e-06	0.0663	AAACGAAATGAAAAAGA
ArcA_28-0	LMANv2_410025	49	76	+	14.8172	3.72e-06	0.00908	AAATATAGCTTACTATTATCTAAACAAC
NagC_25-2	LMANv2_210023	24	48	+	13.0893	3.72e-06	0.0253	TATTTCCTAATTAAAAATTTACTTT
CpxR_14-8	LMANv2_240097	17	30	-	15.3839	3.76e-06	0.0443	GTAAATTTTGAAGT
CpxR_14-8	LMANv2_280035	54	67	+	15.3839	3.76e-06	0.0443	TTAATTTTTTACAT
CRP_25-12	LMANv2_170135	30	54	-	14.4022	3.76e-06	0.101	TGATTTATAGTTTTTTAACATTTTT
DeoR_19-5	LMANv2_610023	3	21	+	14.625	3.76e-06	0.217	TTTCTTGAAATTAAAAAAT
NorR_11-0	LMANv2_280037	40	50	-	13.2786	3.76e-06	0.633	GTCTATATGAC
CpxR_14-3	LMANv2_650009	27	40	+	15.398	3.77e-06	0.392	TTACATCCATTTAC
FNR_17-9	LMANv2_100004	13	29	+	15.1386	3.77e-06	0.0663	TAAAAATATCAAAAAAC
Fis_26-4	LMANv2_320011	32	57	+	13.2523	3.78e-06	0.0874	AGAAAATTTTTTCTTACGTTTCTGCT
Lrp_17-15	LMANv2_360003	64	80	+	15.2574	3.78e-06	0.0607	CGAATTATTATGAAATT
SoxS_19-4	LMANv2_330106	10	28	+	15.1633	3.78e-06	0.334	ATTTATTGAGTAATGCCTT
Fur_21-4	LMANv2_790002	20	40	-	14.044	3.79e-06	0.0531	AAAAAATGAATCTCTTTTTAA
IHF_19-22	LMANv2_650042	17	35	+	15.1078	3.79e-06	0.0579	AAACAGGATTTTAAAAAAA
DcuR_25-2	LMANv2_230061	55	79	-	6.32857	3.81e-06	0.0454	TTTTATATGTTTTCTATTGATTTTG
Fur_21-4	LMANv2_220001	6	26	-	14.033	3.81e-06	0.0531	TACGAATCTTTATAATTTGTA
ArcA_28-0	LMANv2_200015	19	46	-	14.7742	3.82e-06	0.00916	TCTTTTTTGATAATCATTTCTTTTAAAA
Fis_26-104	LMANv2_20014	33	58	+	13.7719	3.83e-06	0.0865	ATTAATAATTTAGTTTACTCTTCTTT
Fis_26-104	LMANv2_20015	54	79	-	13.7719	3.83e-06	0.0865	ATTAATAATTTAGTTTACTCTTCTTT
Fis_26-108	LMANv2_150020	7	32	+	14.42	3.84e-06	0.285	ATATTCCTTTTATTTGAAACATTTTT
DeoR_19-5	LMANv2_500016	40	58	+	14.5804	3.85e-06	0.217	TTTCTTGAAAATATAAGAT
CRP_25-83	LMANv2_200026	36	60	-	14.6627	3.86e-06	0.156	AATGAAGAGAGTCAAATCAAAAAAA
GlpR_20-5	LMANv2_280070	48	67	-	15.0816	3.87e-06	0.226	AAAACGAGCTATGACGAAAA
Fis_26-83	LMANv2_620026	32	57	-	12.9459	3.9e-06	0.0872	TTTTGTTCCAGTTGTTTATTTTTTTG
GcvA_25-1	LMANv2_660051	12	36	-	9.70732	3.9e-06	0.0675	AAGACATCATAATTTTTTATAAAAA
GcvA_25-1	LMANv2_90085	53	77	-	9.70732	3.9e-06	0.0675	TTGATATTAGCATATTAAAAATCAA
CpxR_14-8	LMANv2_540019	15	28	-	15.3571	3.91e-06	0.0443	TTTAAATTTTTAAT
IHF_19-19	LMANv2_190024	25	43	+	15.1111	3.91e-06	0.095	ATTAATTTTCAATAATATA
UlaR_19-2	LMANv2_10028	62	80	+	11.2846	3.91e-06	0.0852	GTTCAGATTCAATTAAAAC
CpxR_14-3	LMANv2_260055	37	50	+	15.3571	3.93e-06	0.392	TTACATATTTTTTC
MarA_19-11	LMANv2_270021	4	22	+	14.9388	3.96e-06	0.313	AATGCACAGTTGATTAAAA
CpxR_14-8	LMANv2_450009	26	39	-	15.3393	3.97e-06	0.0443	TTAAGATTAGAAAT
CRP_25-22	LMANv2_580005	13	37	+	15.0294	3.97e-06	0.0436	TGTAAAAAATAATTTTTATAAAACA
GadE_19-3	LMANv2_90222	23	41	+	12.0079	3.99e-06	0.0676	ATTTCTTTTACAATTTAAA
CRP_25-152	LMANv2_430002	35	59	-	14.2308	4e-06	0.229	CTATTTATGAGTCAATTTGAATTTA
Fur_21-4	LMANv2_60132	16	36	-	13.9341	4e-06	0.0531	TAGGAATGATTTTATTTATCA
CpxR_14-3	LMANv2_240029	28	41	+	15.3367	4.01e-06	0.392	TTACGGCGTGTTAC
FhlA_30-0	LMANv2_590069	26	55	+	6.03252	4.01e-06	0.316	CAGATCGATTCCGTATCCGTACTTCAGTCT
NagC_25-2	LMANv2_490019	40	64	+	12.9018	4.01e-06	0.0253	TTTTTCAAATTTAAAAAAAATTAAA
IHF_19-19	LMANv2_580006	39	57	-	15.0667	4.04e-06	0.095	CTTAAAATTCAACTTTTTA
GadE_19-3	LMANv2_240091	56	74	-	11.9685	4.05e-06	0.0676	AAGGATTTTTCTATTTATA
LacI_24-0	LMANv2_280095	30	53	-	6.56429	4.05e-06	1	TCCGTAAAATTCTTTTTCTCTTAC
MelR_20-3	LMANv2_150059	52	71	-	11.9675	4.05e-06	0.179	TACCTTGAATACAAGAATTA
RcsB_13-7	LMANv2_180023	48	60	-	15.4324	4.05e-06	0.108	TTAAGAATATTCA
RcsB_13-7	LMANv2_220034	5	17	+	15.4324	4.05e-06	0.108	TTAAGAATATTCA
Fur_21-4	LMANv2_210029	58	78	-	13.9011	4.07e-06	0.0531	TTCTAATCGTTTTCATCTGAA
NagC_25-2	LMANv2_230003	16	40	-	12.8661	4.07e-06	0.0253	TATTTTAATTTTCTAAAATATACTT
ArcA_28-0	LMANv2_470009	51	78	-	14.6667	4.08e-06	0.00949	AATGATTTATAGAAAAAATTTTTTGAAA
H_NS_28-24	LMANv2_170036	21	48	+	10.5512	4.09e-06	0.0845	AAAACAACCGTATTAGAAAAAAAAGACA
Mlc_26-2	LMANv2_240055	5	30	-	6.51376	4.09e-06	0.0333	ATTTTTTTATGAACTGTAAAAGAATC
OmpR_17-11	LMANv2_220048	50	66	+	14.7624	4.09e-06	0.0272	AAAAATTGTTTCTATAA
FNR_17-9	LMANv2_180035	28	44	+	15.0396	4.13e-06	0.0663	GAGCCATTTCAAAAAGA
FruR_18-2	LMANv2_620003	51	68	+	14.0455	4.13e-06	0.589	GCTATAACGTTTCTGCAG
ArcA_28-0	LMANv2_660032	33	60	+	14.6452	4.14e-06	0.00949	TTTTTTTAATTGTTAAATTTTTGTTTAA
CytR_24-5	LMANv2_240131	7	30	+	13.009	4.14e-06	0.124	TGATTCAAAATAGCAAAATAATTG
Fis_26-48	LMANv2_660019	54	79	-	13.3303	4.14e-06	0.434	AGAATGTTTAAAACTGTCTCCGCAGC
H_NS_28-19	LMANv2_80021	51	78	-	13.8482	4.17e-06	0.0452	AATTAAATTTTTAATTTTTTAAATTCAG
CRP_25-22	LMANv2_100030	20	44	-	14.951	4.18e-06	0.0436	AGTAAAAAACAAATTTGAATTCAAA
IHF_19-22	LMANv2_370099	30	48	-	14.9804	4.18e-06	0.0579	AAACAAAGTTTTAAAAAAA
Fis_26-104	LMANv2_690008	54	79	+	13.5877	4.19e-06	0.0865	ATTTCTCTTTTTTGAAAATGTTCTGC
UlaR_19-2	LMANv2_30012	35	53	+	11.1626	4.19e-06	0.0852	TTTCCCATGTAATCTAAAC
UlaR_19-2	LMANv2_490019	42	60	+	11.1626	4.19e-06	0.0852	TTTCAAATTTAAAAAAAAT
OmpR_17-11	LMANv2_280046	1	17	+	14.7327	4.2e-06	0.0272	AGAAAATCTTACAAAAT
PhoB_27-12	LMANv2_660010	21	47	+	12.3393	4.21e-06	0.039	TTTCATTTATCAAAAATAAAAATTTCT
ArcA_28-0	LMANv2_10015	15	42	-	14.6129	4.22e-06	0.00949	TATTATCTATTAAATATATTCTAAAACC
CRP_25-152	LMANv2_310023	30	54	+	14.1319	4.22e-06	0.229	TAAATTGGATTTGGATTGGCATTTT
Fis_26-109	LMANv2_410034	14	39	-	11.9732	4.22e-06	0.0913	GTTAAAAATCGTTTTTAAGAGAATCT
H_NS_28-24	LMANv2_290004	40	67	+	10.4646	4.22e-06	0.0845	AAAACGATCGACGCCGGAAAAAAATACG
Lrp_17-15	LMANv2_510005	55	71	-	15.099	4.22e-06	0.0632	TGTTTTAGTATGCGTTT
ArgR_26-5	LMANv2_60039	3	28	+	13.2041	4.24e-06	0.0991	ACTCAATAGAACCGATTTTAAATTCG
NagC_25-2	LMANv2_230028	26	50	+	12.7679	4.24e-06	0.0253	TATTTTTCATTTCGAATTAAATTGA
PhoP_18-1	LMANv2_660088	53	70	+	15.1188	4.24e-06	0.102	TAAATCGACTTTAAATAG
ArcA_28-0	LMANv2_490019	26	53	-	14.6022	4.25e-06	0.00949	TTAAATTTGAAAAAAATATTTATTTAAT
NagC_25-2	LMANv2_440012	13	37	-	12.7589	4.25e-06	0.0253	TAAGTTATGCTTAAAAAAAAGCCTT
PhoB_27-12	LMANv2_10015	18	44	-	12.3125	4.25e-06	0.039	TTTATTATCTATTAAATATATTCTAAA
Lrp_17-44	LMANv2_740014	22	38	-	15.2793	4.29e-06	0.215	TTTACTAAATGAAAAAA
Mlc_26-2	LMANv2_240097	5	30	+	6.36697	4.29e-06	0.0333	GAAAATTTTCAGACTTCAAAATTTAC
UlaR_19-2	LMANv2_90128	41	59	+	11.0732	4.31e-06	0.0852	TTTCAAAAAGATTCAAAAA
AgaR_25-2	LMANv2_750007	26	50	-	11.8304	4.32e-06	0.0472	ACGATCTTTCTTCTTATTTTTGTTG
OmpR_17-11	LMANv2_580002	25	41	+	14.703	4.32e-06	0.0272	TTAGAATGATTCTAAAA
ArgR_26-5	LMANv2_280014	31	56	+	13.1531	4.34e-06	0.0991	ATTCTAAAAAAATGATTGCAATTGCA
ArgR_26-5	LMANv2_280015	48	73	-	13.1531	4.34e-06	0.0991	ATTCTAAAAAAATGATTGCAATTGCA
CRP_25-12	LMANv2_500046	33	57	+	14.1413	4.34e-06	0.101	AAAATTTGAGTCTTGACAAATTTCC
NagC_25-2	LMANv2_290039	45	69	-	12.7054	4.34e-06	0.0253	TTTTTCCAGGAACGAAATTACAAGA
GadE_19-3	LMANv2_40011	60	78	+	11.7244	4.35e-06	0.0676	TTCGCTTTCACAATTTTGA
H_NS_28-19	LMANv2_610002	33	60	+	13.7589	4.35e-06	0.0452	TATAATACTTCTTCTTGCCCACTTGCCG
ArcA_28-0	LMANv2_470104	6	33	-	14.5591	4.36e-06	0.00958	AATTCTTTAATGAAGAAATTTAAATTAT
CpxR_14-8	LMANv2_170124	4	17	-	15.2054	4.36e-06	0.0443	TTAATTTTAGAAAT
FhlA_30-0	LMANv2_340023	20	49	-	5.77236	4.36e-06	0.316	TAAAGGAATTTCCAGGAAGTTTTTTCGGGA
PhoB_27-12	LMANv2_190068	35	61	-	12.2411	4.38e-06	0.039	TTTTTAATTAAAGAAATTAATTTTTAA
FNR_17-9	LMANv2_160013	59	75	-	14.9703	4.39e-06	0.0663	AAGTTGTATCAAAAAAA
FNR_17-9	LMANv2_810011	5	21	+	14.9703	4.39e-06	0.0663	AAACAATTTCAAAACGA
H_NS_28-14	LMANv2_190039	34	61	+	12.0164	4.39e-06	0.509	TTGCAAAAAGTAGTTTCCTCAAAATATC
ArgR_26-5	LMANv2_330053	12	37	+	13.1224	4.4e-06	0.0991	ATTCACAAAGTTTGGATTCTAACTTT
Mlc_26-2	LMANv2_100028	5	30	+	6.2844	4.4e-06	0.0333	TAAATTTTTAGATTTTTAAAAAATTC
Mlc_26-2	LMANv2_100029	5	30	+	6.2844	4.4e-06	0.0333	TAAATTTTTAGATTTTTAAAAAATTC
DeoR_19-5	LMANv2_320017	62	80	+	14.2857	4.41e-06	0.217	TCTGTGAGAATGGTATCGT
FNR_17-11	LMANv2_470100	45	61	-	14.9551	4.41e-06	0.156	GAAATGTTTTACGTCAA
FNR_17-11	LMANv2_tRNA19	45	61	-	14.9551	4.41e-06	0.156	GAAATGTTTTACGTCAA
CRP_25-22	LMANv2_240098	53	77	+	14.8627	4.43e-06	0.0436	TTTAAAAAATCCTTTTATAATATTA
IHF_19-3	LMANv2_170062	55	73	+	14.8125	4.43e-06	0.16	TCTGAGAATGATTTAATTT
Fis_26-83	LMANv2_210014	22	47	-	12.6396	4.44e-06	0.0872	TATTCTTTTCTGTGTGAAAAATTGGA
IHF_19-19	LMANv2_330030	15	33	+	14.9333	4.45e-06	0.095	CGTAAATATCAAAAGATTA
GadE_19-3	LMANv2_740019	12	30	+	11.622	4.48e-06	0.0676	TAGGTTTTATTTATATACA
OmpR_17-11	LMANv2_80035	16	32	+	14.6634	4.48e-06	0.0272	CAAATCTGATTTAAAAA
OmpR_17-11	LMANv2_80036	16	32	+	14.6634	4.48e-06	0.0272	CAAATCTGATTTAAAAA
PhoB_27-12	LMANv2_340020	24	50	+	12.1696	4.51e-06	0.039	TTTCTGACAAATTTAATTAAAACTTTA
PurR_17-3	LMANv2_480029	28	44	+	14.0102	4.51e-06	0.232	CCGGAAAAGTTTTCCTG
Rob_23-2	LMANv2_310018	16	38	+	14.0574	4.57e-06	0.732	TGAAATTATATAGAAACTCCGGA
DeoR_19-5	LMANv2_330095	19	37	-	14.1875	4.59e-06	0.217	TTTTTTGAAATGCAAACAT
GadE_19-3	LMANv2_340037	11	29	-	11.5433	4.59e-06	0.0676	TCTGTTTTTTCTATTTAAA
H_NS_28-19	LMANv2_240007	36	63	+	13.6339	4.6e-06	0.0452	CATAATTTTTTCTATTTTTTATAGGCAA
Fis_26-109	LMANv2_470088	51	76	-	11.7411	4.62e-06	0.0913	TCAATGAAATCGATTTAAAATTCTTG
ModE_28-3	LMANv2_590043	7	34	+	9.26772	4.62e-06	0.213	TTATCTCGCTTATAGCTCGATAGGGACA
PhoB_27-12	LMANv2_440011	35	61	-	12.1071	4.62e-06	0.039	TTTAAAAAAAATGATACCATAACTTTA
GcvA_25-1	LMANv2_660057	18	42	+	9.17073	4.63e-06	0.0675	AACCAATTAGAAAATTGGTTTTAAA
DcuR_25-2	LMANv2_260054	39	63	-	5.7	4.64e-06	0.0454	TTTTAAAAGAGTAGCAATCGTTTTG
H_NS_28-24	LMANv2_560018	9	36	+	10.2047	4.64e-06	0.0845	TAATCAAAAAGATTTTGGAAAAACTAGG
TrpR_20-0	LMANv2_590063	18	37	-	8.70732	4.64e-06	0.667	ATTTACTCGTTTGATAATAT
OmpR_17-11	LMANv2_120058	7	23	-	14.6238	4.65e-06	0.0272	AAAGTATGATCTCAAAT
PhoP_18-1	LMANv2_170131	21	38	+	14.9802	4.65e-06	0.102	TAAACAACTTTCAAACCA
PhoP_18-1	LMANv2_170132	48	65	-	14.9802	4.65e-06	0.102	TAAACAACTTTCAAACCA
IHF_19-19	LMANv2_20002	42	60	-	14.8667	4.67e-06	0.095	GATATGAATCAATGATTTA
Mlc_26-2	LMANv2_130024	54	79	-	6.10092	4.67e-06	0.0333	TAATTTTTACGAATTCCTATAAAATT
GlpR_20-5	LMANv2_70044	48	67	-	14.7755	4.68e-06	0.226	AAAAAGTGCAAAGTCAAGCA
IHF_19-3	LMANv2_140008	33	51	+	14.7143	4.69e-06	0.16	AAATGAAATTCTTTGTTTT
IHF_19-3	LMANv2_140009	19	37	-	14.7143	4.69e-06	0.16	AAATGAAATTCTTTGTTTT
OmpR_17-11	LMANv2_210021	45	61	+	14.6139	4.69e-06	0.0272	TGAATTTTTTCCAAAAA
IHF_19-22	LMANv2_330117	50	68	-	14.8235	4.71e-06	0.0579	AAACAATATATTCAAAAAA
NagC_25-2	LMANv2_200029	51	75	-	12.5	4.72e-06	0.0266	TTATTTAGAAAAAAAATAATGACAA
FruR_18-2	LMANv2_240062	63	80	-	13.7455	4.73e-06	0.589	CGAGAACCGATTCTCCTC
AgaR_25-2	LMANv2_370098	20	44	+	11.5893	4.75e-06	0.0472	ATCGAGTTTTAATTTCTTTTTTGTG
AgaR_25-2	LMANv2_370099	4	28	-	11.5893	4.75e-06	0.0472	ATCGAGTTTTAATTTCTTTTTTGTG
DcuR_25-2	LMANv2_120026	20	44	+	5.61429	4.75e-06	0.0454	TTTTTTAACTACTTTTAGGATTTAT
DcuR_25-2	LMANv2_370001	40	64	-	5.6	4.76e-06	0.0454	TATTTCGTCTTAAGTTACAATTTAG
CytR_24-5	LMANv2_370101	32	55	-	12.6757	4.77e-06	0.124	TTCTGGCAACCCGTTTCTAAAACG
Mlc_26-2	LMANv2_280031	51	76	+	6.0367	4.77e-06	0.0333	CAAAAATTTAACCCTGTAAAAAAATG
ArcA_28-0	LMANv2_100005	15	42	-	14.4086	4.78e-06	0.0103	AAATTTATGGTATTTAATTTTATAAGAT
Nac_16-4	LMANv2_80110	54	69	+	14.6696	4.78e-06	0.248	TTTTCACATAACCAAA
H_NS_28-19	LMANv2_280020	34	61	-	13.5446	4.79e-06	0.0452	TCTAATATTTTTTCTTGTATATTTTTTG
H_NS_28-24	LMANv2_140005	10	37	+	10.1181	4.79e-06	0.0845	CTTTGCAAAAAATCTCGGATTGGATTCG
UlaR_19-2	LMANv2_80061	18	36	-	10.935	4.79e-06	0.0852	TGTTAGGTGAAATCAAAAC
CRP_25-22	LMANv2_40013	46	70	+	14.7353	4.81e-06	0.0436	TTTACAAAACTTATGTAAGAGAAAA
CytR_24-5	LMANv2_160070	52	75	+	12.6577	4.81e-06	0.124	TTATACAAAACCATTTCTAAAATG
CpxR_14-8	LMANv2_120003	7	20	-	15.0982	4.82e-06	0.0443	TTTATTTTTTAAAT
CpxR_14-8	LMANv2_80035	24	37	-	15.0982	4.82e-06	0.0443	TTTATTTTTTAAAT
CpxR_14-8	LMANv2_80036	24	37	-	15.0982	4.82e-06	0.0443	TTTATTTTTTAAAT
CRP_25-12	LMANv2_200009	52	76	-	13.9457	4.83e-06	0.101	TAAAATTTATTGATTTCAATTTTTT
PhoB_27-12	LMANv2_280065	11	37	-	12	4.83e-06	0.039	TTTTTTCAGAATGTAACAAATTAGAAA
ArcA_28-0	LMANv2_660028	42	69	+	14.3871	4.84e-06	0.0103	TTATTATTCTAAAATATATGGTTTAAAT
Fur_21-4	LMANv2_370041	25	45	-	13.5275	4.89e-06	0.0532	AAAAAACAGTTTTCATTTTCC
Fur_21-4	LMANv2_370042	36	56	+	13.5275	4.89e-06	0.0532	AAAAAACAGTTTTCATTTTCC
IHF_19-22	LMANv2_170051	19	37	+	14.7745	4.89e-06	0.0579	AATGATAAAATTGAAAAAC
DcuR_25-2	LMANv2_10031	5	29	+	5.50714	4.9e-06	0.0454	TTTTTAACGTTCTGGGATAAATTAT
PhoP_18-1	LMANv2_350031	7	24	-	14.901	4.9e-06	0.102	TAAACAAAAATTTAATAT
CpxR_14-8	LMANv2_240017	34	47	+	15.0893	4.91e-06	0.0443	TTAAATTTTTTCGT
CpxR_14-8	LMANv2_80110	1	14	-	15.0893	4.91e-06	0.0443	TTTATTTTTGAAGT
NarL_9-39	LMANv2_510003	11	19	-	14.4455	4.91e-06	0.713	TAAGGAGTA
NarL_9-39	LMANv2_tRNA27	28	36	-	14.4455	4.91e-06	0.713	TAAGGAGTA
UlaR_19-2	LMANv2_120055	40	58	-	10.8862	4.91e-06	0.0852	TGCCAAATGTAATCTAAAA
GadE_19-3	LMANv2_470105	41	59	-	11.3228	4.93e-06	0.0676	TTTGATTTTTATATTTAAA
Mlc_26-2	LMANv2_500075	41	66	+	5.93578	4.93e-06	0.0333	TATTCTTTTTTAAGATTAAAAAAAAT
Fis_26-4	LMANv2_420015	18	43	+	12.6126	4.94e-06	0.0915	TGTAAAATAAACAGAAAATTATTTTT
Fur_21-4	LMANv2_20062	1	21	-	13.5055	4.94e-06	0.0532	TACGAATTCTTATCTTTCTAA
Fur_21-4	LMANv2_680004	37	57	+	13.5055	4.94e-06	0.0532	TAAAAATAAGTTTGATTCTCA
AgaR_25-2	LMANv2_340018	47	71	+	11.4821	4.95e-06	0.0472	CTTGTATTTAGTTTCATTTTCCTTA
H_NS_28-24	LMANv2_280080	52	79	+	10.0236	4.96e-06	0.0845	AAATCCAAAGCATTTCCAAAAAACTGGG
H_NS_28-14	LMANv2_420016	11	38	+	11.6967	4.97e-06	0.509	ACGATCTAAAAAGGGTCACTTTTTTGTA
ArgP_14-0	LMANv2_650009	35	48	+	15.4803	5e-06	0.175	ATTTACAAAAATCG
NagC_25-2	LMANv2_730019	18	42	-	12.3482	5.02e-06	0.027	TTTTTTACTTCGAAAAATTAAAATT
OxyR_24-2	LMANv2_480012	39	62	-	12.8829	5.02e-06	0.164	TTTTAACAACAATTGCAACAATTG
PhoP_18-1	LMANv2_160065	12	29	+	14.8614	5.03e-06	0.102	TTAACATATCTTAAATAG
CRP_25-12	LMANv2_290065	42	66	+	13.8587	5.06e-06	0.101	AAATTTTAAACTTTGGCATATATTT
CRP_25-22	LMANv2_90068	53	77	+	14.6569	5.06e-06	0.0436	TTTGAATAACTGTGGTAAAATCATA
Fis_26-83	LMANv2_330114	13	38	+	12.3243	5.06e-06	0.0872	TTGTTAATTTTTTATGTTTATGTAAA
GcvA_25-1	LMANv2_150148	22	46	-	8.87805	5.09e-06	0.0675	AGGATTTTAGATTTTTTTATTTGAA
OmpR_17-11	LMANv2_370030	54	70	-	14.5248	5.1e-06	0.0272	AGAAAATGAATAAAAAA
OmpR_17-11	LMANv2_370031	55	71	+	14.5248	5.1e-06	0.0272	AGAAAATGAATAAAAAA
CRP_25-12	LMANv2_290017	30	54	+	13.837	5.12e-06	0.101	TCAACGAGCGTTATGACTCGATTTT
MarA_19-11	LMANv2_290079	56	74	+	14.6327	5.12e-06	0.313	AACGCTCATATCGTTAAAT
ArcA_28-0	LMANv2_660024	36	63	-	14.2903	5.13e-06	0.0107	TTATAAAAATAAACTAATATTATTTAAT
ArcA_28-37	LMANv2_90197	38	65	+	12.7207	5.13e-06	0.231	AAAAAATCTTGCGGATATCAAGATATCT
GcvA_25-1	LMANv2_330131	53	77	+	8.85366	5.13e-06	0.0675	ATGGGAGTAGTATTTTTAAAGTGGG
GcvA_25-1	LMANv2_330132	53	77	+	8.85366	5.13e-06	0.0675	ATGGGAGTAGTATTTTTAAAGTGGG
Fur_21-4	LMANv2_710011	14	34	-	13.4176	5.15e-06	0.0532	TAAAAATTAGTATCTCTTCAA
NagC_25-2	LMANv2_120080	24	48	+	12.2857	5.15e-06	0.027	CAATTCGAGAAGAAAATTTAACTGT
CpxR_14-8	LMANv2_10043	2	15	-	14.9911	5.16e-06	0.0443	ATAAGTTTTTTAAT
Fis_26-104	LMANv2_490003	35	60	-	13.1404	5.16e-06	0.0865	TTTACTCATTTTTACAAATACTGTTT
FNR_17-9	LMANv2_540012	41	57	-	14.7822	5.18e-06	0.074	AAATGATTTCAATTAAA
Fis_26-109	LMANv2_170110	20	45	-	11.4464	5.19e-06	0.0913	GTAATAAAAGATCCGTATATGGTTTG
ArcA_28-0	LMANv2_370028	4	31	+	14.2688	5.2e-06	0.0107	AAAATTAGGTGAATCTATTTTTTTGAAA
CpxR_14-8	LMANv2_440003	65	78	-	14.9732	5.2e-06	0.0443	GTAAATTTTGCAAT
Mlc_26-2	LMANv2_misc_RNA_5	47	72	-	5.76147	5.21e-06	0.0333	CTATTTTTTAAAAGCCTAAACAAAAC
UxuR_14-2	LMANv2_180021	32	45	+	11.1571	5.22e-06	0.516	AAATTAGTTATCCA
Fis_26-109	LMANv2_480012	3	28	+	11.4286	5.23e-06	0.0913	TTTAAAAAATATCTAGAAAGTCATCT
NagC_25-2	LMANv2_190038	55	79	+	12.2411	5.24e-06	0.027	TCATTCCAACAGAGAATTATGACCA
OmpR_17-11	LMANv2_330054	21	37	-	14.495	5.24e-06	0.0272	TATAATTGATTCAAGAA
H_NS_28-19	LMANv2_300050	34	61	-	13.3393	5.26e-06	0.0452	TCTATTTTTACGTCTATCACATTTTATG
Lrp_17-50	LMANv2_410066	29	45	-	14.9279	5.27e-06	0.196	CCGATTTTTTCTCTTTG
PhoP_18-1	LMANv2_40013	32	49	-	14.7921	5.28e-06	0.102	TAAACACAAATTAAAAAA
MarA_19-11	LMANv2_320080	46	64	-	14.5918	5.29e-06	0.313	ATAGCGCATACGGTCAAGA
Fis_26-104	LMANv2_180021	17	42	-	13.0789	5.31e-06	0.0865	ATAACTAATTTTTCATAAATCTCTTC
PhoP_18-1	LMANv2_230048	26	43	+	14.7822	5.31e-06	0.102	TAAACCATCGTTTAAAAA
PhoB_27-12	LMANv2_660088	36	62	+	11.7589	5.32e-06	0.0391	CATAATATAGCAGAAATTAAATCGACT
DcuR_25-2	LMANv2_650032	17	41	-	5.13571	5.33e-06	0.0454	TTTTGAAACTTTTGATCGAATTTAA
DcuR_25-2	LMANv2_90168	36	60	+	5.12857	5.34e-06	0.0454	TTTATAGAGATCAGTAATAATTCTA
Fis_26-83	LMANv2_100051	41	66	+	12.1892	5.35e-06	0.0872	TTTTCTATTGATTTTTAGTTTTGGTG
Fis_26-83	LMANv2_100052	28	53	-	12.1892	5.35e-06	0.0872	TTTTCTATTGATTTTTAGTTTTGGTG
CRP_25-83	LMANv2_430027	18	42	+	14.1084	5.38e-06	0.161	AATTTTGTGACCTAGATGAGAAAAA
MetR_21-2	LMANv2_80038	48	68	-	8.96429	5.38e-06	0.223	TTGATGCTATCTGTTCAATTC
PhoB_27-12	LMANv2_360012	45	71	-	11.7321	5.38e-06	0.0391	TTTCATCAAACAGAAACAAGATAGAGA
NtrC_20-4	LMANv2_430004	31	50	-	12.9725	5.39e-06	0.627	TGCACTCAAATAGTTCTTTA
CRP_25-12	LMANv2_290052	2	26	+	13.7391	5.4e-06	0.101	TAATTTTTAAAAGTGTTACCTTTTT
GadE_19-3	LMANv2_370044	39	57	-	11.0472	5.4e-06	0.0676	AAAGTTTTTGTCATTTAAA
FNR_17-53	LMANv2_720023	55	71	+	14.875	5.41e-06	0.301	ATTTAAAGTGAGTCTAA
UlaR_19-2	LMANv2_340056	27	45	-	10.6748	5.44e-06	0.0852	TTTCATGAGTAATAAAAAT
FNR_17-11	LMANv2_100103	16	32	-	14.6067	5.45e-06	0.163	ATATTGATAGAGATGAA
AgaR_25-2	LMANv2_140012	39	63	-	11.2321	5.46e-06	0.0484	AAAAAGTTTGATTTTACTTCCGTTT
ArgR_26-5	LMANv2_260018	25	50	-	12.6429	5.46e-06	0.103	AGTCAAGATTTTTGAAGGAAAATTTA
GadE_19-3	LMANv2_690017	52	70	+	11.0236	5.46e-06	0.0676	ATTTATTTTATGATTTTAA
IHF_19-22	LMANv2_590054	19	37	+	14.6275	5.46e-06	0.0579	ATTCAAGGTTTTGAAATCA
ArcA_28-0	LMANv2_300069	17	44	-	14.1828	5.47e-06	0.0111	AGATTTAAGTTATTTAATTTTATAGAAA
CRP_25-22	LMANv2_330107	42	66	-	14.5294	5.48e-06	0.0436	TTAGAGAAACATTTTTGTAAAGAGA
CytR_24-5	LMANv2_330021	19	42	+	12.3423	5.49e-06	0.13	CTTTGGAAAAAAATTTCCAAAATT
AgaR_25-2	LMANv2_660089	22	46	+	11.2054	5.51e-06	0.0484	ATAGATTTTCAATGTATTTCCCTCT
Fis_26-104	LMANv2_80072	55	80	+	13	5.51e-06	0.0865	AGTAATGATTTTGAAAAATCTTCTAG
Fis_26-83	LMANv2_220037	44	69	-	12.1171	5.51e-06	0.0872	TTTTGTACCAATTTTGCTTTCCACTC
FruR_18-2	LMANv2_100110	1	18	+	13.4091	5.51e-06	0.589	GTCGAATCGTGTTAGCAC
IHF_19-19	LMANv2_370030	44	62	-	14.6333	5.51e-06	0.103	AATAAAAAACAATCGAATA
Fis_26-109	LMANv2_330070	33	58	-	11.2857	5.52e-06	0.0913	TTGAAAAGTTGTATATTAAAGAATTT
Lrp_17-15	LMANv2_150157	52	68	-	14.6931	5.52e-06	0.0776	AAAATCATTCTTAATTT
Fis_26-83	LMANv2_170012	17	42	-	12.1081	5.53e-06	0.0872	TATTTTTTTCTTTAAGAAAACGAGAA
DcuR_25-2	LMANv2_240133	42	66	-	4.93571	5.54e-06	0.0454	TTTTTCCACTTTATTAAGAAATGAG
PhoP_18-5	LMANv2_520009	47	64	+	11.15	5.54e-06	0.826	TTGAAGAATGAAAACGAA
ArcA_28-0	LMANv2_660019	26	53	+	14.1613	5.55e-06	0.0111	TCTTAAAAGTAAATTCTCTGTTGATAAT
CRP_25-22	LMANv2_470020	12	36	-	14.5098	5.55e-06	0.0436	TTTTAAAAATTTATTTCTCTTAAAA
CRP_25-12	LMANv2_620006	42	66	-	13.6848	5.56e-06	0.101	ATAAATTGTTCTATGTAAATCTTTT
GadE_19-3	LMANv2_200014	32	50	-	10.9764	5.56e-06	0.0676	AAGGTTTTTCTTTTTTAAA
GadE_19-3	LMANv2_70065	59	77	-	10.9764	5.56e-06	0.0676	TAGGATTTTTTTCTTTTAA
Fis_26-109	LMANv2_210028	7	32	-	11.2679	5.57e-06	0.0913	TCTAAAAATAGTATTTACAATCTTTT
Fis_26-109	LMANv2_210029	34	59	+	11.2679	5.57e-06	0.0913	TCTAAAAATAGTATTTACAATCTTTT
OmpR_17-11	LMANv2_150071	15	31	+	14.4257	5.57e-06	0.0272	AATAAATTTTTCTAAAA
CRP_25-22	LMANv2_40014	52	76	-	14.5	5.58e-06	0.0436	TGAAAAAAACAGAAGGATTAAAATG
GadE_19-3	LMANv2_740017	22	40	+	10.9685	5.58e-06	0.0676	TTGGAGCTTGTTATTTTTA
ArgR_26-5	LMANv2_320030	49	74	+	12.5918	5.59e-06	0.103	ATTCCTGAAAAGTGGGTGAAAACTGT
DeoR_19-5	LMANv2_330092	14	32	-	13.7411	5.63e-06	0.217	TTTCTGACAAAGATGTCAG
FhlA_30-0	LMANv2_100015	11	40	+	4.97561	5.63e-06	0.327	AAATACAGGTCGATCTCCATATTTCTCGGT
LexA_20-6	LMANv2_590040	60	79	+	13.6735	5.64e-06	0.872	ATCTCTGTAGATTCTTCCAG
CRP_25-22	LMANv2_460001	12	36	+	14.4804	5.65e-06	0.0436	TTTAAAAAAGTTTTTGAAATAAATT
CRP_25-22	LMANv2_460002	12	36	+	14.4804	5.65e-06	0.0436	TTTAAAAAAGTTTTTGAAATAAATT
Fis_26-83	LMANv2_440026	35	60	+	12.0541	5.65e-06	0.0872	TTTTCTATCAGTGATTAGAATTGGAA
Fis_26-83	LMANv2_440027	10	35	-	12.0541	5.65e-06	0.0872	TTTTCTATCAGTGATTAGAATTGGAA
CRP_25-81	LMANv2_60041	29	53	-	13.8257	5.66e-06	0.155	TGTAAACTCGGATCGATCGCAGAAC
Mlc_26-2	LMANv2_330027	2	27	-	5.49541	5.67e-06	0.0333	GAATTTTTATAAACTTTGAAATTTTT
ArcA_28-0	LMANv2_90015	49	76	-	14.1183	5.69e-06	0.0112	TACTAGTTGTTATCTATATTTATATATA
CRP_25-12	LMANv2_330035	41	65	+	13.6413	5.69e-06	0.101	TAAAATTGTGAATCGTCAAATTTCT
NagC_25-2	LMANv2_90098	4	28	+	12.0357	5.69e-06	0.0274	TAATTCTTAAAACAAAATTTCTGCA
ArcA_28-37	LMANv2_690017	27	54	+	12.4685	5.7e-06	0.231	AAAATTAAATTTCTGGATGAAGATTATT
IHF_19-3	LMANv2_430042	62	80	+	14.375	5.7e-06	0.173	AAATAAAATTCTATGACGT
Lrp_17-41	LMANv2_260060	51	67	+	14.5229	5.7e-06	0.31	AGTAGAATTTTGTGCTG
IHF_19-22	LMANv2_60135	23	41	-	14.5686	5.71e-06	0.0579	ATCGATTCGATTCAAAAAA
CysB_13-5	LMANv2_350040	38	50	+	15.0183	5.72e-06	0.202	GGAAAAATGATAT
OmpR_17-11	LMANv2_60091	38	54	+	14.396	5.73e-06	0.0272	AAAAAATTTTCTAAAAA
H_NS_28-19	LMANv2_80044	38	65	-	13.1429	5.74e-06	0.0452	AATTTTTTCTTTCATTTCCCATTTTTTA
GalR_18-0	LMANv2_670044	35	52	-	11.6514	5.77e-06	0.416	CACTGAAACCGTTTATAT
GalS_18-1	LMANv2_670044	35	52	-	11.6514	5.77e-06	0.416	CACTGAAACCGTTTATAT
NagC_25-2	LMANv2_200035	24	48	+	12	5.77e-06	0.0274	GAATTCGAGATTAAAAATTTGAGTT
NagC_25-2	LMANv2_200036	24	48	+	12	5.77e-06	0.0274	GAATTCGAGATTAAAAATTTGAGTT
OmpR_17-11	LMANv2_210022	29	45	+	14.3861	5.77e-06	0.0272	AAAATTTGATTTTAAGA
OmpR_17-11	LMANv2_470024	53	69	-	14.3861	5.77e-06	0.0272	AAAAATTGTACTCAAAA
Fis_26-83	LMANv2_170041	7	32	+	12	5.78e-06	0.0872	TTTTTATTTCTTTAAAGTTTTTTATC
CRP_25-22	LMANv2_590074	18	42	+	14.4412	5.79e-06	0.0436	TTAGAAAAACAAAGTGGAAGTAAAT
DcuR_25-2	LMANv2_220008	51	75	-	4.67857	5.79e-06	0.0454	ATTATCCTCTTTAGAAAGAATTCAG
FNR_17-53	LMANv2_100004	10	26	+	14.7857	5.8e-06	0.301	ATTTAAAAATATCAAAA
AgaR_25-2	LMANv2_860001	25	49	-	11.0625	5.83e-06	0.0492	CAACTCGTTTTTTTCATTTTATTCA
OmpR_17-11	LMANv2_30018	8	24	+	14.3762	5.83e-06	0.0272	AAAAACTGTATAAAAAA
OmpR_17-11	LMANv2_30019	8	24	+	14.3762	5.83e-06	0.0272	AAAAACTGTATAAAAAA
Mlc_26-2	LMANv2_310006	21	46	+	5.40367	5.84e-06	0.0333	TAATTATAATGACGATTAAAAAAAAT
CRP_25-141	LMANv2_260007	25	49	+	10.0328	5.85e-06	0.887	TCGCGTCTCTTGCAAGAGCGATTCA
H_NS_28-14	LMANv2_500071	24	51	+	11.2705	5.85e-06	0.509	ATCCAAAGGAGGGAGGAAATGGATTGCC
GcvA_25-1	LMANv2_420013	21	45	-	8.45528	5.86e-06	0.0675	AAGAAATTATGAATTTGAAACCAAG
RcsB_13-7	LMANv2_670028	65	77	-	14.955	5.86e-06	0.144	TTCAGAATCTTCT
IHF_19-22	LMANv2_60126	24	42	+	14.5294	5.87e-06	0.0579	ATTCAGTAATTTGATAAGA
Lrp_17-15	LMANv2_380005	55	71	-	14.604	5.87e-06	0.0777	GAATTTAATCTTTATTT
Mlc_26-2	LMANv2_260045	11	36	+	5.37615	5.9e-06	0.0333	AAAAATTCACGAAATGTTAAAAAACT
PhoB_27-12	LMANv2_650042	25	51	+	11.5	5.9e-06	0.0403	TTTTAAAAAAAAGATATTTAGTTGAAA
ArcA_28-0	LMANv2_60008	21	48	-	14.0538	5.91e-06	0.0113	TCTTTTTAATTACAGAATTTAAATTTCA
CRP_25-81	LMANv2_170084	12	36	+	13.7431	5.91e-06	0.155	TGATAATTTTAAAGTTTTGCTGTAA
Mlc_26-2	LMANv2_70030	2	27	+	5.36697	5.91e-06	0.0333	TATATTTTACCGGATTTAAAATAATA
CpxR_14-8	LMANv2_60011	37	50	+	14.8661	5.92e-06	0.049	TTTATTTTTGACAT
Mlc_26-2	LMANv2_360012	16	41	-	5.33945	5.96e-06	0.0333	CATTTTTCAAAAACTCTAATATAACT
CRP_25-22	LMANv2_380020	31	55	-	14.3922	5.97e-06	0.0436	TTTAGAATAGAAATTTAAATCAAAG
CRP_25-22	LMANv2_60021	35	59	+	14.3922	5.97e-06	0.0436	TTAAGAAAAGAGTTTTAAATAAAAG
NarL_9-36	LMANv2_150079	67	75	-	11.495	5.98e-06	0.248	TAATTACCA
ArcA_28-0	LMANv2_210056	53	80	+	14.0323	5.99e-06	0.0113	AAATAATAGAAAATTTATTATTAATAAC
ArcA_28-0	LMANv2_530016	30	57	-	14.0323	5.99e-06	0.0113	TATATAATGTAAATAATAAAAAATTAAT
Fur_21-4	LMANv2_120083	37	57	+	13.0989	6e-06	0.0554	TTAAAATAAGTCTCACTTAAA
ArgP_14-0	LMANv2_270027	66	79	+	15.1969	6.04e-06	0.175	ATTTAAAAATATCC
ArgP_14-0	LMANv2_290001	11	24	-	15.1969	6.04e-06	0.175	ATTTTCAAAGATGG
ArgP_14-0	LMANv2_460008	56	69	+	15.1969	6.04e-06	0.175	ATTTACAAATAATC
OmpR_17-11	LMANv2_150118	6	22	+	14.3366	6.04e-06	0.0275	AGAATTTTTTTCAAAAT
DcuR_25-2	LMANv2_240011	26	50	+	4.42143	6.07e-06	0.0454	AATATCATCTTCAGTTGTAATTTAT
Fur_21-4	LMANv2_330100	40	60	-	13.0769	6.07e-06	0.0554	CAAGAATCATTCTATTTTTAA
LexA_20-6	LMANv2_60059	47	66	+	13.5	6.08e-06	0.872	TTTACTGTTTCAGATTACAG
PhoB_27-12	LMANv2_660077	24	50	+	11.4196	6.09e-06	0.0403	TTTCTTTTAACTTTAATTTTTTATTCT
PurR_17-3	LMANv2_660042	42	58	-	13.3673	6.09e-06	0.274	CGGCAAACGTTTGCAAA
UlaR_19-2	LMANv2_720015	62	80	-	10.5122	6.1e-06	0.0852	GGTGACAAGTATTCAAAAC
DcuR_25-2	LMANv2_330070	10	34	-	4.35	6.13e-06	0.0454	TTATTTATGCTCAGGGATAATTATT
AgaR_25-2	LMANv2_50033	53	77	+	10.9286	6.14e-06	0.0498	ATGAACTCTCAATCTGTTTCTATTT
PhoB_27-11	LMANv2_150066	12	38	+	7.21951	6.18e-06	1	AGCAAACATGCCTCCCGAATCAGCAAT
H_NS_28-24	LMANv2_70033	25	52	-	9.40945	6.19e-06	0.0943	CTTTGAGAAAATTTGGGAAAAAACTTCT
CRP_25-22	LMANv2_90127	24	48	+	14.3235	6.23e-06	0.0438	TGCGCAAAAAATATTTAAAAGAATT
FNR_17-9	LMANv2_60075	62	78	-	14.5644	6.23e-06	0.0835	AAGCAAAATGAAATAAA
CpxR_14-3	LMANv2_200009	14	27	-	14.8265	6.24e-06	0.392	TTACAGTTTTTTTC
Fis_26-109	LMANv2_690006	48	73	+	10.9554	6.28e-06	0.0961	TGAAGAATTTAGATAGAAAATAAATT
ArcA_28-37	LMANv2_90103	48	75	+	12.2342	6.29e-06	0.231	ACAGCGAAATTCCCACATGAACCCTACT
NagC_25-2	LMANv2_280076	5	29	+	11.7857	6.29e-06	0.0291	TAACTTCCGAATAAAAAAATCTATA
ArcA_28-0	LMANv2_90125	53	80	-	13.9462	6.3e-06	0.0115	GTTTAAATATTAATTTTATCTTTAAAAA
CueR_22-0	LMANv2_120058	46	67	+	5.00714	6.3e-06	1	ACTTGCAGATAGGGGGATCGAA
UxuR_14-2	LMANv2_110009	8	21	-	11.05	6.3e-06	0.516	GAATTGGTTCACAA
IHF_19-22	LMANv2_280026	17	35	-	14.4314	6.31e-06	0.0579	ATGCAAGCTGCTCTAAAAA
GcvA_25-1	LMANv2_220048	21	45	+	8.21951	6.34e-06	0.0675	CAGTCATTTGTTTTTTGAAAAAGAA
PhoP_18-5	LMANv2_280067	32	49	-	10.7429	6.34e-06	0.826	CTCAAGAAAAAACAACTA
Lrp_17-41	LMANv2_30005	57	73	-	14.2752	6.35e-06	0.31	TCCGTTGTTTTAAGCTG
Lrp_17-41	LMANv2_tRNA34	57	73	-	14.2752	6.35e-06	0.31	TCCGTTGTTTTAAGCTG
Lrp_17-50	LMANv2_470071	12	28	-	14.6937	6.35e-06	0.196	CCTCTTTTTAATTTTTT
Fis_26-104	LMANv2_190008	50	75	-	12.6842	6.36e-06	0.0865	TTTAATAATGGAGATTACTTCTATTT
GadE_19-3	LMANv2_100011	14	32	-	10.5984	6.36e-06	0.0733	TTGAAGTTTATCATTTAGA
Ada_28-0	LMANv2_130014	10	37	-	4.55714	6.37e-06	0.23	CGTTTAAAATAGATTCTGATTATTTTTT
CpxR_14-8	LMANv2_450009	66	79	-	14.75	6.37e-06	0.0511	TTAAGATTTTAACT
TyrR_19-5	LMANv2_590007	35	53	-	14.5918	6.37e-06	0.304	TGTAAAGCGTATTTTACAT
ArcA_28-0	LMANv2_40015	22	49	-	13.9247	6.38e-06	0.0115	ACTCTTTTGTAAACAAATAAATAATAAT
ArcA_28-0	LMANv2_470065	33	60	-	13.9247	6.38e-06	0.0115	TTATTAAAGTAAAAAACATTTTTTTTAT
Fis_26-104	LMANv2_330136	45	70	+	12.6754	6.39e-06	0.0865	ATGGAAAATTTGTTTTAAAACTCTTT
PhoB_27-12	LMANv2_490019	20	46	+	11.2946	6.4e-06	0.0405	TGTAAGATTAAATAAATATTTTTTTCA
UlaR_19-2	LMANv2_330134	2	20	+	10.4065	6.4e-06	0.0852	TTTAAATATTACTCATAAC
AgaR_25-2	LMANv2_120025	39	63	-	10.8125	6.41e-06	0.0499	AGTAATTTTCGAATTCTTTCTATTT
DcuR_25-2	LMANv2_360020	15	39	-	4.10714	6.41e-06	0.0454	TTTATGATCTTTTTTAATTTTTTCG
DeoR_19-5	LMANv2_300069	36	54	-	13.4375	6.43e-06	0.217	TTTGTGACAAAGATTTAAG
OmpR_17-11	LMANv2_230009	39	55	-	14.2673	6.43e-06	0.0276	AGATAATGATTCTAAAA
PhoP_18-1	LMANv2_150130	55	72	+	14.4851	6.43e-06	0.102	TAAATGGATCCTAAAAAA
IHF_19-19	LMANv2_90105	43	61	+	14.4111	6.44e-06	0.108	TTTGACAATCAACGCTTTA
ArcA_28-0	LMANv2_240135	12	39	+	13.9032	6.46e-06	0.0115	TTTTTAAGGTTAACAAAGAATTAATTCT
Fur_21-4	LMANv2_90202	17	37	+	12.9451	6.46e-06	0.0554	TAAAAATCTTTTTATTTTACA
UlaR_19-2	LMANv2_90203	52	70	+	10.3902	6.47e-06	0.0852	CTCCAAATAGAATCAAAAA
SoxS_19-4	LMANv2_100122	42	60	+	14.4388	6.48e-06	0.368	TCTTGATGGATTCTGCCAT
Fur_21-4	LMANv2_10003	47	67	-	12.9341	6.49e-06	0.0554	AAAATATTCTTTTCTTTTTCA
Fur_21-4	LMANv2_10004	45	65	+	12.9341	6.49e-06	0.0554	AAAATATTCTTTTCTTTTTCA
Mlc_26-2	LMANv2_150148	8	33	-	5.07339	6.49e-06	0.0333	TTTTTATTTGAAACTATAAAATAAAA
OmpR_17-11	LMANv2_120026	53	69	-	14.2574	6.49e-06	0.0276	TGAAAGTGTTATAAAAA
DcuR_25-2	LMANv2_460010	53	77	-	4	6.51e-06	0.0454	TTACTCAAATTTTAAAATCCTTTAG
Fis_26-4	LMANv2_740015	40	65	-	11.9369	6.51e-06	0.0915	TAAGAATATTCTAAAATACTACTTCT
PhoP_18-1	LMANv2_340049	45	62	-	14.4653	6.51e-06	0.102	TCAATATAACTTAAAGAA
Lrp_17-50	LMANv2_100085	18	34	-	14.6577	6.52e-06	0.196	CGGCGCTTTTTTTTTGG
IHF_19-22	LMANv2_130044	9	27	+	14.3824	6.54e-06	0.0579	ATTCAAGCGAATCATAAGA
Ada_28-0	LMANv2_360016	8	35	+	4.45714	6.55e-06	0.23	CGAAAAGTATAAATTCAGAATACCTTCT
FNR_17-9	LMANv2_650025	51	67	+	14.505	6.55e-06	0.0835	AAGACGCATCAAAAGAA
MarA_19-11	LMANv2_350020	28	46	-	14.3265	6.56e-06	0.324	ACTGCACTTTTTGCAAAAT
CRP_25-22	LMANv2_40015	37	61	+	14.2353	6.58e-06	0.0438	TTTACAAAAGAGTTTTTGAAAAATT
H_NS_28-24	LMANv2_90137	21	48	+	9.23622	6.59e-06	0.0943	CATTAAACAAAAACCGGATTTAGAAGCG
UlaR_19-2	LMANv2_10040	55	73	-	10.374	6.59e-06	0.0852	TTTCAGAAAGATTCAAAAA
UlaR_19-2	LMANv2_10041	6	24	+	10.374	6.59e-06	0.0852	TTTCAGAAAGATTCAAAAA
UlaR_19-2	LMANv2_670010	46	64	+	10.374	6.59e-06	0.0852	TTTCAGATTTAATCACGCT
DeoR_19-5	LMANv2_300009	8	26	-	13.3661	6.6e-06	0.217	TGTGTTAATAATCCATGAG
ArcA_28-0	LMANv2_240048	20	47	+	13.8602	6.63e-06	0.0116	ATATTTTTATAAAAAAAATTTTTCTTTT
CpxR_14-3	LMANv2_490021	47	60	+	14.7245	6.65e-06	0.392	TTACAACATTTTAC
Mlc_26-2	LMANv2_190052	10	35	+	5	6.65e-06	0.0333	TATTTTTTTCATAGTCGAAAAGAAAC
OxyR_24-2	LMANv2_90071	17	40	+	12.2252	6.65e-06	0.164	ATTTTACGCCGATTGATTCCATTG
CRP_25-83	LMANv2_20002	43	67	+	13.747	6.66e-06	0.161	AAATCATTGATTCATATCGGATATC
CRP_25-81	LMANv2_80066	22	46	-	13.4862	6.68e-06	0.155	GAAAAATTAAAATTTTTAACAGAAT
Fis_26-83	LMANv2_300022	35	60	+	11.6396	6.69e-06	0.0946	TCGTTTTTTCATTGATCTAATTTTAA
PhoP_18-1	LMANv2_100028	21	38	+	14.4158	6.71e-06	0.102	TAAAAAATTCTTAAAAAA
PhoP_18-1	LMANv2_100029	21	38	+	14.4158	6.71e-06	0.102	TAAAAAATTCTTAAAAAA
FNR_17-11	LMANv2_120065	44	60	+	14.2584	6.72e-06	0.163	ATCTTGTGTGAAATCAA
Fur_21-4	LMANv2_360009	51	71	+	12.8571	6.73e-06	0.0556	TAAAATTGAATCTGATTTTAA
Nac_16-4	LMANv2_370012	12	27	+	14.3214	6.73e-06	0.248	CTGTTTCATAAAAAAT
IHF_19-22	LMANv2_590037	28	46	+	14.3431	6.74e-06	0.0579	ATTGAATCTTCTAAAAAAA
Rob_23-2	LMANv2_180044	14	36	+	13.1803	6.76e-06	0.732	TGTATATGATATTGAAATCTGTC
DcuR_25-2	LMANv2_720008	1	25	-	3.80714	6.77e-06	0.0454	TTTTAAATGTTTTTAGATAATTTAC
FNR_17-9	LMANv2_100078	16	32	+	14.4653	6.77e-06	0.0835	AAACCGATTCAAAAAGA
MetR_21-2	LMANv2_340055	29	49	+	8.54286	6.77e-06	0.223	ACGAAGAAATTTTTTCAAGAC
OmpR_17-11	LMANv2_40011	14	30	+	14.2079	6.77e-06	0.0276	TAAAACTGTTTTTAAAC
OmpR_17-11	LMANv2_90224	6	22	-	14.2079	6.77e-06	0.0276	AAAATATATTCTTAAAA
IHF_19-22	LMANv2_60129	41	59	-	14.3333	6.78e-06	0.0579	ATCCAAAGTGTTCACAAAC
H_NS_28-19	LMANv2_280091	38	65	-	12.7589	6.79e-06	0.0452	ACTTCCCTGTTATCTGTCAAATAGTAAG
ArcA_28-0	LMANv2_240039	8	35	-	13.8172	6.8e-06	0.0116	ATTTTATTATTGATAAAATAAAGCCAAA
Fis_26-4	LMANv2_140016	38	63	-	11.8288	6.8e-06	0.0915	AGGAAAAATGATCCAAAGCGTTTTTT
OxyR_24-2	LMANv2_280081	22	45	-	12.1712	6.8e-06	0.164	AGGAAAAAACTATCTCTAAAAACG
OxyR_24-2	LMANv2_280082	15	38	+	12.1712	6.8e-06	0.164	AGGAAAAAACTATCTCTAAAAACG
Fis_26-4	LMANv2_590038	47	72	+	11.8198	6.83e-06	0.0915	CAAGAATTCAATCAAAAGTTAAGTCA
Fis_26-4	LMANv2_590039	47	72	+	11.8198	6.83e-06	0.0915	CAAGAATTCAATCAAAAGTTAAGTCA
ArcA_28-0	LMANv2_120079	28	55	+	13.8065	6.84e-06	0.0116	ACAATAATCTGAAAAATATTTTATTTAC
ArcA_28-0	LMANv2_580005	6	33	+	13.8065	6.84e-06	0.0116	TTTTTTATGTAAAAAATAATTTTTATAA
CRP_25-22	LMANv2_370028	19	43	-	14.1667	6.86e-06	0.0438	TTAAAATATTACTTTCAAAAAAATA
PhoB_27-12	LMANv2_170085	14	40	+	11.1161	6.87e-06	0.0411	TATTTCAAATATTATATATCTTTTAAA
CpxR_14-8	LMANv2_170085	15	28	-	14.6696	6.88e-06	0.0526	ATAATATTTGAAAT
CysB_13-5	LMANv2_60031	49	61	+	14.7339	6.89e-06	0.202	GGAAAAAAAACGT
UlaR_19-2	LMANv2_490020	60	78	-	10.3089	6.91e-06	0.0852	TTTCAATTTTTTTCAAAAA
CRP_25-81	LMANv2_480037	23	47	+	13.3945	6.96e-06	0.155	TAAAATTTCTGATTTTTTTCATTTG
DcuR_25-2	LMANv2_190042	50	74	-	3.65	6.96e-06	0.0454	TTTTTAAAGGTCTTTGAGAATCAAG
ModE_28-3	LMANv2_150033	48	75	+	8.07874	6.96e-06	0.213	TCATTACGCCGAATTCACGTTAGACTAA
Lrp_17-15	LMANv2_470041	11	27	-	14.3366	6.97e-06	0.079	CGATTTATTTGGAATTT
Fis_26-109	LMANv2_280046	23	48	+	10.6786	6.98e-06	0.0978	TGTTTAAAATCTTTTTAAAAGAATTG
OxyR_24-2	LMANv2_480007	20	43	-	12.1081	6.98e-06	0.164	ATATTTAACCAATTTACTACGAAG
ArcA_28-0	LMANv2_190050	2	29	-	13.7634	7.01e-06	0.0116	TAATTTTAAAAAAGGAAATGATTACTAT
H_NS_28-19	LMANv2_10008	46	73	-	12.6875	7.01e-06	0.0452	AAAATCCCATTCTCTTAAATACTGTAAA
H_NS_28-19	LMANv2_10009	51	78	+	12.6875	7.01e-06	0.0452	AAAATCCCATTCTCTTAAATACTGTAAA
OmpR_17-11	LMANv2_480042	13	29	+	14.1683	7.01e-06	0.0276	TGAATCTGATTTTAAAT
CRP_25-22	LMANv2_240054	5	29	-	14.1275	7.03e-06	0.0438	TTTTCGAAACATTTTTTACTGATAA
IHF_19-22	LMANv2_530013	30	48	-	14.2843	7.03e-06	0.0579	AATCAAGTATTTAAAAAAA
ArcA_28-0	LMANv2_460015	48	75	+	13.7527	7.06e-06	0.0116	GTTTTTAGAAAAAAAATATGTTAATATT
PhoB_27-12	LMANv2_90105	23	49	+	11.0446	7.06e-06	0.0411	TTTTATAAGAATGACACTTCTTTGACA
PhoP_18-1	LMANv2_370071	61	78	+	14.3366	7.06e-06	0.102	TAAAAATATACTAAACAT
NagC_25-2	LMANv2_100116	31	55	-	11.4911	7.07e-06	0.0302	TTTTTTGAAAAGAGAATTTTCTTTT
IHF_19-22	LMANv2_40001	41	59	-	14.2745	7.08e-06	0.0579	ATCGAGGCTGTGAACAAGA
IHF_19-22	LMANv2_90187	54	72	+	14.2745	7.08e-06	0.0579	ATTCAAGGTTTTCATAAAG
ModE_28-3	LMANv2_40003	9	36	+	8.02362	7.08e-06	0.213	TATCGATGTCCAGAAATCCAGACATTAA
Lrp_17-50	LMANv2_480015	20	36	-	14.5495	7.09e-06	0.196	CAGAGTTTATAGTCTTT
XylR_17-3	LMANv2_500023	38	54	-	12.8618	7.09e-06	0.241	CTATTACGAAAATTTAA
ArcA_28-0	LMANv2_170101	9	36	-	13.7419	7.1e-06	0.0116	AAAAATATATTAATAATTTAATTATTGT
ModE_28-3	LMANv2_340050	49	76	-	8.01575	7.1e-06	0.213	TAATTTTATCTGTAAATCGATCGACTTA
CRP_25-22	LMANv2_480040	33	57	-	14.1078	7.11e-06	0.0438	TTTACAAATCAAATTCGTTTTAAAA
IHF_19-19	LMANv2_90015	23	41	+	14.2667	7.11e-06	0.108	TTTCCAAAACAAGAAATTA
ArgP_14-0	LMANv2_290034	63	76	+	14.9291	7.12e-06	0.175	ATTTAAAAATATTG
H_NS_28-19	LMANv2_500052	41	68	+	12.6518	7.12e-06	0.0452	AAAAACTTGATTTCTAATACATTTTTTT
Mlc_26-2	LMANv2_470059	35	60	-	4.77982	7.12e-06	0.0333	TATTAATCAAGACCAGCGAAAAATTT
CRP_25-141	LMANv2_150075	13	37	-	9.4918	7.13e-06	0.887	AAAATTGGCTTCATAGAGAGATTTA
OmpR_17-11	LMANv2_190068	13	29	-	14.1485	7.13e-06	0.0276	CAAATATCATTCAAAAA
OmpR_17-11	LMANv2_190069	25	41	+	14.1485	7.13e-06	0.0276	CAAATATCATTCAAAAA
OmpR_17-11	LMANv2_190070	25	41	+	14.1485	7.13e-06	0.0276	CAAATATCATTCAAAAA
CRP_25-152	LMANv2_280087	33	57	-	13.1209	7.14e-06	0.244	AAAATTGTCAAGAAAATCTCATATT
CytR_24-5	LMANv2_500028	10	33	-	11.7027	7.14e-06	0.156	CTAAGGATACAAATTTAAAAAATT
GntR_18-1	LMANv2_220001	33	50	-	12.2018	7.14e-06	0.354	ATTGTTATTAATATCTTT
RcsB_13-7	LMANv2_320035	68	80	-	14.7117	7.17e-06	0.162	TTCATAAAATTCT
Lrp_17-15	LMANv2_660026	37	53	+	14.2871	7.18e-06	0.079	TTTTTTATTATGGAATT
Lrp_17-44	LMANv2_240005	54	70	+	14.4685	7.18e-06	0.266	TTTTATGAATGATATAA
ArgP_14-0	LMANv2_80046	67	80	+	14.9213	7.19e-06	0.175	ATTTAAAAATATTC
NagC_25-2	LMANv2_20047	13	37	-	11.4464	7.19e-06	0.0302	TCATTCGTAAAACTAAAAATGTGGG
AgaR_25-2	LMANv2_60023	34	58	-	10.5089	7.2e-06	0.0499	AATACCTGTCAATTGAATTCGTTTT
ModE_28-3	LMANv2_200012	32	59	+	7.9685	7.22e-06	0.213	TATAAAAATCGTTCTCGACAAACATTCA
CpxR_14-8	LMANv2_660060	27	40	-	14.625	7.23e-06	0.0526	TTAAGATTTTCAAC
Mlc_26-2	LMANv2_280052	48	73	+	4.73394	7.23e-06	0.0333	GAGAAATTTTAAAGATCAAAAAGTCT
H_NS_28-24	LMANv2_170132	1	28	+	8.9685	7.25e-06	0.0943	CAATGAATAAATTCTTACAAAAGATTAA
MetR_21-2	LMANv2_710004	11	31	-	8.45	7.26e-06	0.223	GTCTTGGAATTTTTTCATTAT
IHF_19-22	LMANv2_340018	25	43	+	14.2353	7.28e-06	0.0579	ATTCTTCCGTTTAAAAAAA
PhoP_18-1	LMANv2_100115	11	28	+	14.2871	7.28e-06	0.102	TAAAAAGTTTATAAACTA
DcuR_25-2	LMANv2_200008	15	39	-	3.44286	7.29e-06	0.0454	TTTTTACTGTTTCGTGCGAGTTCAG
GcvA_25-1	LMANv2_500075	50	74	-	7.82927	7.29e-06	0.0675	ATCCTACTATTTTTTTTAATCTTAA
Fis_26-83	LMANv2_440032	34	59	+	11.4234	7.3e-06	0.0967	GAGTTAATTGGTTGAACTTAACTTAC
Fis_26-104	LMANv2_300025	11	36	+	12.3772	7.31e-06	0.0865	TTTGAAGACTTTTTTTAAAATTCTTT
CRP_25-12	LMANv2_540018	9	33	+	13.163	7.32e-06	0.103	TATAGTTTATCCATTTTACGTTTTT
IHF_19-22	LMANv2_220034	49	67	-	14.2255	7.33e-06	0.0579	ATTCAGCTTATTAAAAAAG
NarL_9-3	LMANv2_170067	11	19	-	13.2018	7.34e-06	1	ACAACACTG
GcvA_25-1	LMANv2_20017	6	30	-	7.80488	7.35e-06	0.0675	AAAACATTAGATTTTATAGAACTAA
GadE_19-3	LMANv2_240017	7	25	+	10.1969	7.36e-06	0.0811	TTGGTTTTCAGGATTTAAA
MetR_21-2	LMANv2_460037	33	53	+	8.42143	7.38e-06	0.223	ATGAAAAAAGGTTTTCAATTC
CRP_25-83	LMANv2_240072	16	40	-	13.5663	7.39e-06	0.161	TCAAACTATAAGTTCATCACAAAAA
CpxR_14-8	LMANv2_170059	52	65	+	14.5804	7.4e-06	0.0526	TTTCATTTTTAAAT
CpxR_14-8	LMANv2_240074	20	33	+	14.5804	7.4e-06	0.0526	TTTCATTTTTAAAT
H_NS_28-19	LMANv2_170101	18	45	+	12.5625	7.4e-06	0.0452	AAATTATTAATATATTTTTACTCTTAAT
Lrp_17-41	LMANv2_150067	16	32	-	13.9083	7.41e-06	0.31	ATTGGAATTTCCAACTG
ArcA_28-0	LMANv2_330117	3	30	-	13.6667	7.42e-06	0.0118	AATATTTAATTAATATTATAATATGAAA
ArcA_28-0	LMANv2_80079	33	60	-	13.6667	7.42e-06	0.0118	ATAGAAAACTTGATTATTTTTTGAAAAT
NagC_25-2	LMANv2_670035	18	42	+	11.3661	7.42e-06	0.0302	TATTTAATTATTAAAATTAAAAATT
DcuR_25-2	LMANv2_90195	25	49	-	3.34286	7.43e-06	0.0454	TTAAATCATTTTTGAGATAACTTTG
PhoP_18-1	LMANv2_240141	47	64	+	14.2574	7.43e-06	0.102	TACACATAAAATAAATAG
DcuR_25-2	LMANv2_150059	30	54	-	3.33571	7.45e-06	0.0454	TTAGTCAAGTTTTGACAGAAATTTA
GntR_18-1	LMANv2_80084	29	46	-	12.1101	7.46e-06	0.354	AACATAACCCATAACAAT
AgaR_25-2	LMANv2_60031	40	64	-	10.4107	7.47e-06	0.0499	AGTACGTTTTTTTTCCTATTTCTTT
ArgP_14-0	LMANv2_180013	19	32	-	14.8031	7.47e-06	0.175	ATTTATCAAAAATG
Mlc_26-2	LMANv2_60005	50	75	+	4.61468	7.5e-06	0.0333	CTTCTATTTCTAAAATCAAGATAAAC
NagC_25-2	LMANv2_120056	22	46	+	11.3393	7.5e-06	0.0302	TATTTTAAAAATCGTAAAAAATATT
ModE_28-3	LMANv2_350027	45	72	-	7.85039	7.51e-06	0.213	TTTTTTTACTTCTATAAACAAACGTAAA
CpxR_14-8	LMANv2_420016	53	66	-	14.5625	7.52e-06	0.0526	TTAAGTGTAGAAAT
CRP_25-81	LMANv2_290065	39	63	+	13.2294	7.53e-06	0.155	TCTAAATTTTAAACTTTGGCATATA
CRP_25-81	LMANv2_330049	54	78	-	13.2294	7.53e-06	0.155	TCTGATTTCAGATTTATAACAAATA
H_NS_28-24	LMANv2_180040	35	62	+	8.85827	7.53e-06	0.0943	CAAAAAAGAATTGTTTGAAATGGATTGG
IHF_19-22	LMANv2_320067	58	76	+	14.1863	7.54e-06	0.0579	ATAGAAGATATTGTCAAAA
Fis_26-4	LMANv2_270014	27	52	+	11.5586	7.58e-06	0.0915	TATGAAATTGGGATTTTATGATTGTT
Fis_26-4	LMANv2_370030	36	61	+	11.5586	7.58e-06	0.0915	AAGAATTTTATTCGATTGTTTTTTAT
GlpR_20-5	LMANv2_70035	1	20	+	13.9592	7.58e-06	0.226	TTTTTGCTCCAAAAGGAGCA
XylR_17-3	LMANv2_170046	7	23	-	12.7724	7.58e-06	0.241	CGATTTTGAAATTTTAT
FNR_17-11	LMANv2_260032	35	51	+	14.0562	7.59e-06	0.163	ATTTTGAGCAATCTCAA
Lrp_17-15	LMANv2_60089	61	77	-	14.198	7.59e-06	0.079	TGATTTTTTCGGATTGT
Lrp_17-50	LMANv2_230046	52	68	-	14.4505	7.59e-06	0.196	CAGATCTTTTCTTTTTT
GcvA_25-1	LMANv2_30010	56	80	-	7.69919	7.62e-06	0.0675	GTGCTATTATTTTTTCTAAAGCGAT
H_NS_28-24	LMANv2_330030	19	46	+	8.82677	7.62e-06	0.0943	AATATCAAAAGATTACGCGATAAACTCG
H_NS_28-19	LMANv2_20068	14	41	-	12.4911	7.63e-06	0.0452	GATTTTGTCTGAGCTTTCACATTTTAAG
OmpR_17-11	LMANv2_370122	40	56	+	14.0693	7.64e-06	0.0277	TTAAATTGATCTAAAAT
IHF_19-22	LMANv2_290084	36	54	+	14.1667	7.65e-06	0.0579	AAAGAAGCAGTTGACAACT
Fis_26-104	LMANv2_480015	5	30	+	12.2719	7.66e-06	0.0865	TTTAAAGATTTTGAAAAAGACTATAA
AgaR_25-2	LMANv2_200058	26	50	-	10.3393	7.68e-06	0.0499	AAAGAATTTTGTTGAGTTTTTGATA
AraC_19-9	LMANv2_490023	62	80	-	13.9643	7.69e-06	0.425	TTAGAAAGTATATGAATAT
DcuR_25-2	LMANv2_170066	10	34	+	3.22857	7.69e-06	0.0454	GTAGTAAACTTTTGAAATAAATTTA
AgaR_25-2	LMANv2_370004	10	34	+	10.3304	7.7e-06	0.0499	AAAGCATTTCTTTTTATTTTTTCCG
ArcA_28-0	LMANv2_330135	39	66	-	13.6022	7.7e-06	0.012	TTTTAAATGTAATAGAATAGTTGAAAAA
OmpR_17-11	LMANv2_420013	51	67	-	14.0594	7.72e-06	0.0277	AGAACTTGTTCCCAAAC
CRP_25-22	LMANv2_240103	3	27	+	13.9706	7.73e-06	0.0446	TGTAAAAAAGAATCTTTGTTTGAAA
GcvA_25-1	LMANv2_660024	41	65	+	7.65854	7.73e-06	0.0675	ATAATATTAGTTTATTTTTATAACG
NagC_25-2	LMANv2_530003	12	36	+	11.2589	7.74e-06	0.0302	TTTTTTAGGAAATAAAATATTTATT
Fis_26-104	LMANv2_490022	46	71	+	12.2456	7.75e-06	0.0865	ATTTCTATTTTAGAAAACTCTTCTTT
PhoB_27-12	LMANv2_370117	26	52	+	10.8036	7.75e-06	0.0434	TTTATTTTCACTGTATTATATTAGACA
UlaR_19-2	LMANv2_430002	38	56	+	10.1138	7.77e-06	0.0916	ATTCAAATTGACTCATAAA
CRP_25-22	LMANv2_90224	22	46	+	13.9608	7.78e-06	0.0446	TTAAAGAAATCAATTCAAAAGATTT
OmpR_17-11	LMANv2_180038	14	30	+	14.0495	7.78e-06	0.0277	AAAAACAGTTTCAAAAA
CRP_25-152	LMANv2_240013	36	60	+	12.9451	7.81e-06	0.244	CAATTTAGGATTGGTTTGAAATTTG
Fur_21-4	LMANv2_170112	58	78	-	12.5385	7.81e-06	0.061	TGATACTAATTCTCAATATCA
RhaS_18-2	LMANv2_150020	37	54	+	11.0976	7.82e-06	0.951	TTATTTTGCTTGTTTCCG
Fis_26-109	LMANv2_490006	50	75	+	10.3661	7.84e-06	0.0978	GTTAAAAACTGCACTCAATTTACTCT
OmpR_17-11	LMANv2_190021	23	39	+	14.0396	7.84e-06	0.0277	AGTATATGCTCTAAAAT
OmpR_17-11	LMANv2_190022	23	39	+	14.0396	7.84e-06	0.0277	AGTATATGCTCTAAAAT
ArcA_28-0	LMANv2_350031	1	28	+	13.5699	7.85e-06	0.012	TTTATTATATTAAATTTTTGTTTAGATA
ArcA_28-0	LMANv2_490005	9	36	+	13.5699	7.85e-06	0.012	AAATAGAAATTAATACAATTTTATGTAA
Fis_26-4	LMANv2_410038	3	28	+	11.4685	7.86e-06	0.0915	AAAGAATTGATTGGTAAGTTTTGGAA
Fis_26-104	LMANv2_490019	41	66	-	12.2105	7.87e-06	0.0865	AGTTTAATTTTTTTTAAATTTGAAAA
GlpR_20-5	LMANv2_330085	7	26	+	13.8878	7.89e-06	0.226	ATTTCGTGCGGAATCGCCCG
Lrp_17-15	LMANv2_290006	38	54	+	14.1386	7.89e-06	0.079	TAATTTTTTCTTTATTT
MetR_21-2	LMANv2_90051	35	55	-	8.27857	7.89e-06	0.223	ATCCTGCGACTCTTTCATCTT
ArcA_28-0	LMANv2_340080	8	35	-	13.5591	7.9e-06	0.012	TTTTATTTATAAAAAATTTCTTATAGGT
AgaR_25-2	LMANv2_80112	53	77	-	10.2589	7.91e-06	0.0499	TTAAAAGTTATTTTTCTTTTATTTT
Lrp_17-44	LMANv2_160071	39	55	-	14.3063	7.91e-06	0.266	TTCTATGCAGGTAAAAA
RcsB_13-7	LMANv2_620020	46	58	+	14.5405	7.93e-06	0.166	TGAGGATAATTCC
AgaR_25-2	LMANv2_460023	12	36	-	10.25	7.94e-06	0.0499	TGTAAGTTTTGTCTTATTGATTTTT
ArgR_26-5	LMANv2_440008	53	78	+	11.7857	7.94e-06	0.134	TCGATCATAAAGTGGATATAAATTGA
MetR_21-2	LMANv2_90218	29	49	-	8.26429	7.94e-06	0.223	AAAATGAAATTCTATCATTTT
AgaR_25-2	LMANv2_130041	52	76	-	10.2411	7.96e-06	0.0499	CATATCTATCTTTTCATATTTTTCT
GcvA_25-1	LMANv2_60122	56	80	+	7.57724	7.96e-06	0.0675	AAGGTAGTAGAATTTTTTTGAAAAA
H_NS_28-14	LMANv2_220048	9	36	+	10.4344	7.97e-06	0.52	ATCCAGGCAATACAGTCATTTGTTTTTT
IHF_19-22	LMANv2_190052	28	46	+	14.1078	7.98e-06	0.0579	AAAGAAACTTTTGAAAAAC
Lrp_17-50	LMANv2_650023	56	72	+	14.3874	7.98e-06	0.196	GCGTGCTTTTGTTCTTT
PhoP_18-5	LMANv2_210056	9	26	+	10.0214	7.98e-06	0.826	TTGCATAGTTAATAATTA
GcvA_25-1	LMANv2_280096	42	66	-	7.56911	7.99e-06	0.0675	GAACCATTAGAAATTTATTTCAGAG
Mlc_26-2	LMANv2_430039	22	47	+	4.41284	7.99e-06	0.0333	TTTTGATTTCATAGTTTAAAACAAAC
Mlc_26-2	LMANv2_60131	4	29	-	4.41284	7.99e-06	0.0333	CTATTTTTATGCACTGCACAAAAATA
Mlc_26-2	LMANv2_60133	49	74	+	4.41284	7.99e-06	0.0333	CTATTTTTATGCACTGCACAAAAATA
ArcA_28-0	LMANv2_100104	31	58	-	13.5376	8e-06	0.012	TTTTATATCTTAAGGACTTGTTTTAAAA
LacI_24-0	LMANv2_150041	7	30	-	5.22143	8.01e-06	1	AGTTTCAAATTCTTTTCCGCGCAC
TrpR_20-0	LMANv2_60116	17	36	+	6.92683	8.03e-06	0.769	TTGAACTCGCTTACGAAGGT
Mlc_26-2	LMANv2_60062	40	65	+	4.3945	8.04e-06	0.0333	CAAAATTTTAACTGCTTAAAAAATGC
SoxS_19-4	LMANv2_510006	30	48	-	14.1327	8.04e-06	0.368	GATTGATATTTAGAGCCGT
CRP_25-22	LMANv2_90022	26	50	-	13.902	8.06e-06	0.0446	AGCAAGAAACTCTTTGGAAAGAATT
IHF_19-3	LMANv2_560017	5	23	+	13.75	8.06e-06	0.195	TTTTCAAATTATCCGAATT
GcvA_25-1	LMANv2_190068	20	44	+	7.54472	8.07e-06	0.0675	ATGATATTTGATAATTTAAAAATTA
GcvA_25-1	LMANv2_190069	10	34	-	7.54472	8.07e-06	0.0675	ATGATATTTGATAATTTAAAAATTA
GcvA_25-1	LMANv2_190070	10	34	-	7.54472	8.07e-06	0.0675	ATGATATTTGATAATTTAAAAATTA
H_NS_28-24	LMANv2_370081	33	60	-	8.66929	8.07e-06	0.0943	AATTTAATAAAATTCTAATGTAACTTTC
IHF_19-19	LMANv2_80022	57	75	-	14.0778	8.08e-06	0.108	ATATTATAACAACATGTTA
Fis_26-104	LMANv2_660017	7	32	-	12.1491	8.09e-06	0.0865	TTTAGAAATTTTTAATAAAACGCAGT
Fur_21-4	LMANv2_490060	2	22	-	12.4615	8.09e-06	0.061	TAAGAACTGTTTTCATCTCCG
CpxR_14-8	LMANv2_100042	36	49	+	14.4554	8.1e-06	0.0529	TTTCGTTTTTAAAT
CpxR_14-8	LMANv2_100075	27	40	-	14.4554	8.1e-06	0.0529	TTTCGTTTTTAAAT
H_NS_28-24	LMANv2_tRNA6	37	64	-	8.65354	8.11e-06	0.0943	AATAAAGAAAATTTAGGAAAGAAATTCC
Fis_26-83	LMANv2_280049	30	55	+	11.1532	8.13e-06	0.0967	TATTTTATTAGTTTTTAGTTTGTTGG
Fis_26-83	LMANv2_280050	30	55	+	11.1532	8.13e-06	0.0967	TATTTTATTAGTTTTTAGTTTGTTGG
Fur_21-4	LMANv2_260008	59	79	+	12.4505	8.13e-06	0.061	AAAAATTTGGTATCATTTCCA
CRP_25-81	LMANv2_660069	43	67	-	13.0642	8.14e-06	0.155	ACATATTTCTGAATATTTTCAACAA
Lrp_17-41	LMANv2_60074	13	29	-	13.6789	8.14e-06	0.31	AATGTAATTTTATTCAA
CRP_25-22	LMANv2_410055	4	28	-	13.8824	8.15e-06	0.0446	TTTGAAAAAGATTTTTTAAAAAAAT
GlpR_20-5	LMANv2_150102	25	44	+	13.8265	8.17e-06	0.226	ATAATGCTCGATAATAAAAA
ArcA_28-0	LMANv2_40013	45	72	-	13.4946	8.2e-06	0.0121	TCTTTTCTCTTACATAAGTTTTGTAAAC
FNR_17-9	LMANv2_860001	26	42	+	14.2277	8.21e-06	0.0969	GAATAAAATGAAAAAAA
IHF_19-3	LMANv2_190066	28	46	+	13.7143	8.21e-06	0.195	ATACGAAATTCGATGATTT
GlpR_20-5	LMANv2_290095	38	57	+	13.8163	8.22e-06	0.226	AAAAAGATAGTAAACGAACC
PhoB_27-12	LMANv2_120014	35	61	+	10.6518	8.22e-06	0.0443	TATATCTTACATTTTACAAAAAAATAA
AgaR_25-2	LMANv2_60112	8	32	+	10.1518	8.24e-06	0.0502	ATAATTTTTCGATTTCTTTCTACTT
ArcA_28-0	LMANv2_130023	3	30	+	13.4839	8.25e-06	0.0121	AAATATAAATTATCTCTATTAAGACAAA
IHF_19-22	LMANv2_170038	30	48	-	14.0588	8.26e-06	0.0579	ATAGAAAATTTTCAAAATA
IHF_19-22	LMANv2_170090	51	69	-	14.0588	8.26e-06	0.0579	TATCATTGTATTCAAAAAA
GlpR_20-5	LMANv2_120078	10	29	-	13.8061	8.27e-06	0.226	TTAAAGAGAAGTATCGAGCT
Mlc_26-2	LMANv2_170059	51	76	+	4.30275	8.27e-06	0.0333	TTTTCATTTTTAAATCTGAAATAAAT
PurR_17-3	LMANv2_220007	38	54	-	12.6633	8.27e-06	0.296	ATGCAATCGATTTCTCA
TyrR_19-5	LMANv2_590007	36	54	+	14.1327	8.27e-06	0.304	TGTAAAATACGCTTTACAG
PhoP_18-1	LMANv2_170076	7	24	-	14.0792	8.3e-06	0.106	TAAACAGTTCCTTACCGA
MetJ_10-6	LMANv2_460015	24	33	-	13.2079	8.31e-06	1	CTTGATGTCT
TyrR_19-5	LMANv2_80078	47	65	+	14.1224	8.31e-06	0.304	TGTAAGAATTTTTTTACTC
SoxS_19-4	LMANv2_470097	36	54	+	14.0816	8.33e-06	0.368	AATTTTTAAATTGTGCCGT
GadE_19-3	LMANv2_90085	34	52	-	9.88976	8.34e-06	0.0844	AAGGTTTTCGATTTTTACA
Mlc_26-2	LMANv2_100090	19	44	+	4.27523	8.34e-06	0.0333	GAATTTTTTCCCGAAGTAAAAAACAA
H_NS_28-19	LMANv2_430035	7	34	+	12.2768	8.36e-06	0.0452	AAAATCATATTCGATAAATTAAATGAAG
Fis_26-48	LMANv2_490021	15	40	-	11.6239	8.37e-06	0.658	AAAACGCCGAATGATTTCTCATTCGG
Fis_26-104	LMANv2_60129	44	69	+	12.0614	8.41e-06	0.0865	TGTGAACACTTTGGATACTATTGATA
NagC_25-2	LMANv2_350031	53	77	+	11.0446	8.42e-06	0.0302	TAATCTCTTTTTCAAATTATATGCT
Mlc_26-2	LMANv2_330117	40	65	-	4.22936	8.46e-06	0.0333	CAATATATTCAAAAAATAAATTATTT
Lrp_17-50	LMANv2_110013	63	79	+	14.3063	8.47e-06	0.196	CATACCGTATATTTTTT
Lrp_17-26	LMANv2_170069	56	72	+	14.1532	8.49e-06	1	AAGAGATCTCGCACAAC
CpxR_14-8	LMANv2_170089	6	19	-	14.3929	8.5e-06	0.0529	TTTATTTTTTAAAC
CpxR_14-8	LMANv2_560003	27	40	-	14.3929	8.5e-06	0.0529	TTTATTTTTTAAAC
AgaR_25-2	LMANv2_90220	53	77	+	10.0625	8.52e-06	0.0505	ATTAATTCTCTATTTATTTCTATTT
FadR_19-5	LMANv2_760004	17	35	-	13.3028	8.53e-06	1	CGATATAAACCGATCAGCT
Fis_26-108	LMANv2_90093	38	63	-	12.77	8.53e-06	0.36	ATTTGCTTATTTTTGGTCACTTATTT
IHF_19-22	LMANv2_370100	24	42	+	14.0098	8.55e-06	0.0582	AATCAGTCTTTTCAAAAGG
CRP_25-141	LMANv2_440014	25	49	+	8.98361	8.56e-06	0.887	ATCTGGTATTTCAGAAATCAATTTA
FNR_17-11	LMANv2_650019	45	61	-	13.8427	8.57e-06	0.163	AATTTGAGTAGAATCAC
GadE_19-3	LMANv2_650041	48	66	+	9.8189	8.58e-06	0.0844	AATTCATTTGTTATATTGA
IHF_19-3	LMANv2_660054	30	48	-	13.6339	8.58e-06	0.195	AAAGATAATTCCTCAAATT
CRP_25-22	LMANv2_170052	15	39	-	13.7941	8.59e-06	0.0458	TTTACAAAAAAAATTCAAAATAAAA
PhoP_18-1	LMANv2_470094	25	42	+	14.0198	8.59e-06	0.106	TAAATACACTCTAAATAT
Fis_26-104	LMANv2_240048	3	28	+	12.0088	8.6e-06	0.0865	AGGGATAATTTTTATAAATATTTTTA
ArcA_28-0	LMANv2_670034	15	42	+	13.4086	8.61e-06	0.0124	AAATTTTTAAAAATTATTTCCTAAAAAT
DcuR_25-2	LMANv2_170109	17	41	+	2.80714	8.65e-06	0.0478	TTTAAAAAATGTGATGATCGTTTTG
MetR_21-2	LMANv2_370127	6	26	+	8.12143	8.66e-06	0.223	GACACCTAAGTTTTTCAATTC
CpxR_14-3	LMANv2_650037	47	60	+	14.3061	8.68e-06	0.392	TGACACAATTTTAC
OmpR_17-11	LMANv2_130017	47	63	+	13.9208	8.68e-06	0.0295	CGAAATTGCTTCTAAAA
OmpR_17-11	LMANv2_240060	61	77	-	13.9208	8.68e-06	0.0295	TGAATTTTTTTCTAAAA
CpxR_14-8	LMANv2_330027	6	19	-	14.375	8.7e-06	0.0529	ATAAACTTTGAAAT
IHF_19-19	LMANv2_510012	16	34	-	13.9667	8.7e-06	0.108	TTCAAAAAACAATTGCTTA
IHF_19-19	LMANv2_510013	34	52	+	13.9667	8.7e-06	0.108	TTCAAAAAACAATTGCTTA
CRP_25-12	LMANv2_90007	34	58	-	12.8261	8.72e-06	0.103	TAAACTTTTACAATTTTAAAATTTG
CpxR_14-8	LMANv2_460040	33	46	+	14.3661	8.74e-06	0.0529	TTTATATTTTAAAT
DcuR_25-2	LMANv2_230008	5	29	+	2.76429	8.75e-06	0.0478	AAAATTAATTTTTTTTATAATTTCG
FNR_17-11	LMANv2_200018	13	29	-	13.809	8.75e-06	0.163	TTCTTGTTTTCTATCAA
Lrp_17-15	LMANv2_10010	14	30	+	13.9703	8.75e-06	0.079	GATTTTATTCGGGAAGT
Mlc_26-2	LMANv2_90182	52	77	-	4.11927	8.75e-06	0.0333	CTATATTATCCAGATTTATAAAAAAT
ArcA_28-0	LMANv2_190068	30	57	-	13.3763	8.77e-06	0.0124	TAATTAAAGAAATTAATTTTTAAATTAT
ArcA_28-0	LMANv2_240175	40	67	+	13.3763	8.77e-06	0.0124	TATTTACTGTAAAAAAAAAATTTATGAA
Lrp_17-50	LMANv2_70065	63	79	-	14.2613	8.78e-06	0.196	CATAGGATTTTTTTCTT
PhoP_18-1	LMANv2_870001	63	80	+	13.9802	8.8e-06	0.106	TAAACCGAAATTTACCAA
H_NS_28-4	LMANv2_270014	49	76	-	1.91057	8.81e-06	1	TATAAAATGAATTTTCTAGCGAATAACA
NagC_25-2	LMANv2_470040	19	43	+	10.9286	8.81e-06	0.0302	TTTTTTACAGAAAAAATAAAAACTA
IHF_19-54	LMANv2_390003	9	27	+	13.3028	8.82e-06	0.399	TAACTGTAAGTTTTAAAAA
IHF_19-54	LMANv2_390004	9	27	+	13.3028	8.82e-06	0.399	TAACTGTAAGTTTTAAAAA
OmpR_17-11	LMANv2_660057	28	44	+	13.901	8.82e-06	0.0295	AAAATTGGTTTTAAAAT
DcuR_25-2	LMANv2_220042	10	34	+	2.73571	8.83e-06	0.0478	TTTATAAACTTATCTGAAAACTTTA
Lrp_17-50	LMANv2_650001	44	60	+	14.2523	8.83e-06	0.196	CATTGATTTTGTTTTTT
Fis_26-104	LMANv2_270027	49	74	-	11.9474	8.84e-06	0.0865	TTTTTAAATTTTTTTCAATATTCATT
Fis_26-108	LMANv2_90071	8	33	+	12.69	8.84e-06	0.36	ATTTTGCCGATTTTACGCCGATTGAT
GadE_19-3	LMANv2_250003	35	53	+	9.74803	8.86e-06	0.0844	AATGATATTGCTATTTATA
H_NS_28-19	LMANv2_530024	32	59	-	12.1429	8.86e-06	0.0452	TCTATTTTTACTTCTATAAAACTTTTCG
PhoB_27-12	LMANv2_240005	52	78	+	10.4554	8.87e-06	0.0461	TATTTTATGAATGATATAAATTTTTGA
IHF_19-54	LMANv2_240167	2	20	-	13.2844	8.89e-06	0.399	TGCAGGCATGTTTCTGAAA
Fis_26-109	LMANv2_330143	23	48	-	10.0268	8.9e-06	0.0978	TAAAAAAATAAGATTTTAAATGCGAA
Fur_21-4	LMANv2_680004	43	63	+	12.2527	8.9e-06	0.0648	TAAGTTTGATTCTCAATATCA
OxyR_24-2	LMANv2_30009	37	60	+	11.5225	8.9e-06	0.177	CTTCTTTACTTATCTCTTTGGAAA
UxuR_14-2	LMANv2_240124	13	26	+	10.7214	8.92e-06	0.516	AAATTGGTCGTCCA
UxuR_14-2	LMANv2_450015	59	72	-	10.7214	8.92e-06	0.516	GAATTGGTTTACCG
CpxR_14-8	LMANv2_90084	61	74	-	14.3571	8.93e-06	0.0529	TTTATATTTGAAGT
IHF_19-54	LMANv2_100104	30	48	-	13.2752	8.93e-06	0.399	TAAGGACTTGTTTTAAAAA
NagC_25-2	LMANv2_370048	3	27	+	10.8929	8.93e-06	0.0302	GATTTTACAAATCGAAAATAATACA
GalR_18-0	LMANv2_290030	26	43	+	10.5321	8.94e-06	0.537	CGGAGTAAACGTTTCCGC
GalS_18-1	LMANv2_290030	26	43	+	10.5321	8.94e-06	0.537	CGGAGTAAACGTTTCCGC
TyrR_19-5	LMANv2_580016	34	52	-	13.9898	8.94e-06	0.304	TGTAAAATCAATTTTACTG
AgaR_25-2	LMANv2_330006	18	42	+	9.92857	8.95e-06	0.0517	AACAACTTTAAATTTGTTTTAAATG
FNR_17-11	LMANv2_120069	38	54	+	13.764	8.96e-06	0.163	AATTTGATTTACGTCTT
Lrp_17-15	LMANv2_660095	64	80	+	13.9307	8.97e-06	0.079	TAATTTTTTCTTTATGT
RcsB_13-7	LMANv2_340018	20	32	+	14.3964	8.98e-06	0.167	TTCAGATTCTTCC
Fis_26-4	LMANv2_50032	47	72	-	11.1261	8.99e-06	0.0915	TGTAAAATCGACGGTTAATTTTGGAT
Fis_26-109	LMANv2_490050	22	47	+	10	9e-06	0.0978	TTCATGATCAGGATTTAAAAGACATT
H_NS_28-19	LMANv2_170055	51	78	+	12.0982	9.03e-06	0.0452	CAAAATATTATAATTTATTCAATTTAAG
CRP_25-22	LMANv2_300059	6	30	+	13.7059	9.05e-06	0.0469	TCTACTTTAGAAATTGCTTATCAAA
CRP_25-12	LMANv2_90120	4	28	+	12.75	9.06e-06	0.103	TAAATTTGCACCTCTTTTCGATTCG
OmpR_17-11	LMANv2_490001	59	75	+	13.8713	9.06e-06	0.0295	TTAAAATGTATTAAAAT
OmpR_17-11	LMANv2_670024	25	41	+	13.8713	9.06e-06	0.0295	TAAATCTTTTTCAAAAA
CytR_24-5	LMANv2_330011	14	37	-	11.1081	9.09e-06	0.18	CTATAGCAAGACGGTGCGAAATTT
FNR_17-9	LMANv2_340014	4	20	+	14.099	9.09e-06	0.0986	GAAGAAGTTCAAAAAGC
H_NS_28-19	LMANv2_500028	7	34	-	12.0804	9.09e-06	0.0452	CCTAAGGATACAAATTTAAAAAATTTAT
UlaR_19-2	LMANv2_310015	52	70	-	9.90244	9.13e-06	0.103	TTTCACGTTTCTTCAAAAA
CRP_25-83	LMANv2_300050	17	41	+	13.1928	9.15e-06	0.161	ATTTTTTTTAGTTTCGTCATAAAAT
CRP_25-83	LMANv2_70027	4	28	-	13.1928	9.15e-06	0.161	TCTGGATTGACCTCCATTACAAAAA
CRP_25-12	LMANv2_690008	42	66	+	12.7283	9.16e-06	0.103	TTTTCTTGCAATATTTCTCTTTTTT
CRP_25-81	LMANv2_340022	35	59	+	12.7982	9.19e-06	0.158	CTTCATTTTTGATGGTGATCTTTAC
ArcA_28-0	LMANv2_240048	24	51	-	13.2903	9.21e-06	0.0128	TTATAAAAGAAAAATTTTTTTTATAAAA
ArcA_28-0	LMANv2_580006	29	56	+	13.2903	9.21e-06	0.0128	TTTTATTTAATAAAAAGTTGAATTTTAA
DeoR_19-5	LMANv2_240078	25	43	+	12.5982	9.21e-06	0.217	TGTGTTTGTCTGGTTACAT
Mlc_26-2	LMANv2_70045	23	48	+	3.94495	9.23e-06	0.0333	AAAAATTTATGCAGTGCAAAATCTTT
NagC_25-2	LMANv2_220008	24	48	+	10.8036	9.25e-06	0.0302	TAATTCGAATTTCTAATTTTTCGTT
NorR_11-0	LMANv2_370071	24	34	-	12.4929	9.27e-06	0.815	GTAAATATGAC
H_NS_28-24	LMANv2_300012	13	40	-	8.25984	9.31e-06	0.0959	AATTCCAAAAATTCCCAATTTACCTTGG
Fis_26-109	LMANv2_340025	22	47	+	9.90179	9.32e-06	0.0978	TTAGAAGGATATTCTGAAAATATGTT
Fis_26-4	LMANv2_480047	40	65	-	11.036	9.32e-06	0.0915	AATAAAATCATTCCATCGTTATTTAC
Fis_26-4	LMANv2_480049	26	51	+	11.036	9.32e-06	0.0915	AATAAAATCATTCCATCGTTATTTAC
Fis_26-4	LMANv2_830002	4	29	+	11.027	9.35e-06	0.0915	TAAGTATTATATAAACTGTTTTTGTT
IHF_19-22	LMANv2_170117	49	67	+	13.8824	9.35e-06	0.0619	AATCGGTCTTTTAAAAAAA
Fis_26-83	LMANv2_470038	36	61	+	10.7928	9.36e-06	0.106	TAATTTTCTCTTTGATCTTTCTGTTC
IHF_19-19	LMANv2_60012	56	74	-	13.8556	9.37e-06	0.108	CATAAAAATAAATGAAATA
NagC_25-2	LMANv2_230050	40	64	+	10.7679	9.37e-06	0.0302	TTTTTTGGCACAAAAAAAAAACGAA
CpxR_14-8	LMANv2_330143	28	41	-	14.2589	9.4e-06	0.0545	ATAAGATTTTAAAT
Mlc_26-2	LMANv2_240104	29	54	+	3.88073	9.42e-06	0.0333	CTGAAATTTCCGGAACCAAAATCAAT
ArcA_28-0	LMANv2_670019	6	33	-	13.2473	9.44e-06	0.0129	AATTTATAATTGGATTCGTTTTAATAAA
Mlc_26-2	LMANv2_740017	15	40	-	3.86239	9.47e-06	0.0333	TAAAAATAACAAGCTCCAATATTATT
NagC_25-2	LMANv2_150060	56	80	+	10.7411	9.47e-06	0.0302	TAATTCGATTATTAAAATATCTTTT
OxyR_24-2	LMANv2_430022	41	64	-	11.3694	9.48e-06	0.177	CTATACAAATGATTGCAATCATTT
ArgP_14-0	LMANv2_100044	54	67	+	14.5039	9.5e-06	0.175	ATTGATAAAGATTC
IHF_19-19	LMANv2_460036	4	22	+	13.8333	9.5e-06	0.108	TTTGTAAAACAAAGAAATA
CpxR_14-3	LMANv2_150023	3	16	+	14.1837	9.51e-06	0.392	TTTCATTTCTTTAC
H_NS_28-19	LMANv2_660077	21	48	+	11.9732	9.51e-06	0.0452	AATTTTCTTTTAACTTTAATTTTTTATT
UlaR_19-2	LMANv2_100087	2	20	-	9.79675	9.51e-06	0.103	TTTCAAATTGATTAAAAAT
ArcA_28-37	LMANv2_90084	40	67	-	11.2162	9.52e-06	0.255	TTGAAGTCAAGTCGACGTTCAACGATTT
CRP_25-152	LMANv2_90155	38	62	-	12.5495	9.52e-06	0.244	TGAAACACGCTATAAATCGAATTTT
CytR_24-5	LMANv2_170090	1	24	-	10.991	9.52e-06	0.18	CGAGTGAAAGTAATATTAAAAATG
GcvA_25-1	LMANv2_480026	36	60	+	7.09756	9.52e-06	0.0702	GAAAAAGTAGTTTATTTAAAATATA
FNR_17-11	LMANv2_700002	55	71	-	13.6517	9.53e-06	0.163	CTTTTGTTTTACCTCAA
Mlc_26-2	LMANv2_370114	11	36	-	3.83486	9.55e-06	0.0333	AAAATATTTCTAAAATTAGAAAAAAT
ArcA_28-0	LMANv2_370028	20	47	+	13.2258	9.56e-06	0.0129	ATTTTTTTGAAAGTAATATTTTAATACT
DcuR_25-2	LMANv2_170055	40	64	-	2.52143	9.56e-06	0.0491	ATTATAATATTTTGTCAAAATTTTA
DcuR_25-2	LMANv2_450014	46	70	+	2.52143	9.56e-06	0.0491	TTAATGATGTTTTGCGGTCGGGTCG
CRP_25-152	LMANv2_660008	19	43	-	12.5385	9.57e-06	0.244	TAGAACGTGATTCATAGGAACGTTT
NagC_25-2	LMANv2_80099	5	29	-	10.7143	9.57e-06	0.0302	TTTTTCAAGATAAAAATTTAAATAA
CRP_25-12	LMANv2_360001	54	78	-	12.6413	9.58e-06	0.103	TAAACTAGAGTTGTTTAAAAATTCT
FNR_17-53	LMANv2_120060	2	18	+	14.125	9.59e-06	0.427	ATTTGAATTTATCATCT
H_NS_28-19	LMANv2_470045	27	54	+	11.9554	9.59e-06	0.0452	TCTTTGGGAAGATATTTCACAAATGTAG
PhoP_18-5	LMANv2_670035	47	64	+	9.19286	9.61e-06	0.826	TTGCAAAATTAAAAACTA
H_NS_28-19	LMANv2_650041	49	76	-	11.9464	9.62e-06	0.0452	GACATTTATTTCAATATAACAAATGAAT
AgaR_25-2	LMANv2_650001	34	58	+	9.73214	9.63e-06	0.0535	TATCTCTTTCCATTGATTTTGTTTT
GadE_19-3	LMANv2_90191	1	19	+	9.52756	9.63e-06	0.0844	TTCCACTTTGTTTTTTAAA
RcsB_13-7	LMANv2_430030	56	68	-	14.2793	9.63e-06	0.167	TTCAGATAATTTT
FadR_19-5	LMANv2_590033	14	32	-	13.0459	9.64e-06	1	CGATCTAGACCGATCATCT
Lrp_17-15	LMANv2_40015	19	35	+	13.8119	9.64e-06	0.079	AAAATTATTATTTATTT
Lrp_17-50	LMANv2_340014	51	67	-	14.1261	9.64e-06	0.196	CGGAGTATTCTTTTTTT
CRP_25-81	LMANv2_330066	12	36	-	12.6881	9.65e-06	0.158	TTAAAATTTTACTGTATTTCAAAAC
Fur_21-21	LMANv2_590042	10	30	-	7.22857	9.66e-06	1	CATAAACCGCAATCGCACTGG
Fis_26-4	LMANv2_380018	12	37	-	10.9369	9.68e-06	0.0915	TAAAAAATTAGCAATCTTTTTTGTTA
FNR_17-9	LMANv2_10019	40	56	-	14.0198	9.68e-06	0.0986	TTGCCTTATCAAAAAAA
FNR_17-9	LMANv2_220023	28	44	+	14.0198	9.68e-06	0.0986	AAGATGGATCAAAAAGC
OmpR_17-11	LMANv2_100044	23	39	-	13.7921	9.69e-06	0.03	TTTATTTGATCTAAAAA
PhoP_18-1	LMANv2_370019	59	76	-	13.8218	9.69e-06	0.111	TAAAAATAACCCAAATAA
Mlc_26-2	LMANv2_320033	33	58	+	3.77982	9.71e-06	0.0333	TCTATTTTTCGATTTCTAAAAAACTT
Mlc_26-2	LMANv2_320034	36	61	-	3.77982	9.71e-06	0.0333	TCTATTTTTCGATTTCTAAAAAACTT
MetR_21-2	LMANv2_170122	23	43	+	7.88571	9.72e-06	0.223	TACATTGAATTTTTTCAATTT
ArcA_28-0	LMANv2_330092	49	76	+	13.1935	9.73e-06	0.0129	AAATATTAGTTACTCTGTTGTATAGTAA
Fis_26-109	LMANv2_310024	17	42	+	9.78571	9.73e-06	0.0978	TCAAAAAAGAAGATATAAATTTTTTT
AgaR_25-2	LMANv2_480047	10	34	-	9.69643	9.76e-06	0.0535	ATAGAATTTTGTAACATTTTTCTTG
Fis_26-25	LMANv2_240099	32	57	-	12.7959	9.76e-06	1	TGACTGGATATATCTAGTTCGTCAGC
H_NS_28-19	LMANv2_340002	13	40	-	11.9107	9.77e-06	0.0452	TCTATTTCTTGACATTTCAGAATTTCCA
H_NS_28-19	LMANv2_90015	51	78	+	11.9107	9.77e-06	0.0452	TATATAAATATAGATAACAACTAGTATT
Lrp_17-50	LMANv2_180038	26	42	-	14.1081	9.78e-06	0.196	CATCTTTTTTCTTTTTT
Nac_16-4	LMANv2_20044	46	61	-	13.8929	9.79e-06	0.248	CAGACGCATAAAAATA
GcvA_25-1	LMANv2_200009	33	57	+	7.00813	9.82e-06	0.0702	ATGAAGTAAGTTTATATCCAAAAAA
Mlc_26-2	LMANv2_170098	39	64	-	3.74312	9.82e-06	0.0333	TTTCAATTTCAAAAGGTAAAGGAAAT
Mlc_26-2	LMANv2_170099	1	26	+	3.74312	9.82e-06	0.0333	TTTCAATTTCAAAAGGTAAAGGAAAT
NarL_9-39	LMANv2_130012	54	62	-	13.7525	9.82e-06	0.713	AAAGGAGTA
NarL_9-39	LMANv2_190034	20	28	+	13.7525	9.82e-06	0.713	AAAGGAGTA
NarL_9-39	LMANv2_420008	60	68	+	13.7525	9.82e-06	0.713	AAAGGAGTA
OmpR_17-11	LMANv2_370115	9	25	+	13.7723	9.84e-06	0.03	TAAAATTCTTCTAAAAA
ArcA_28-0	LMANv2_90201	27	54	+	13.172	9.85e-06	0.0129	AAAATTAAGTTGCGAATATCTTTTGAAA
GadE_19-3	LMANv2_190018	54	72	+	9.48031	9.85e-06	0.0844	TTCGAGTATGTTAGTTAGA
Fis_26-109	LMANv2_130030	4	29	+	9.75	9.86e-06	0.0978	GTAAAATTCTATTTATAAATGGAGAT
H_NS_28-24	LMANv2_240054	20	47	+	8.09449	9.86e-06	0.0959	GTTTCGAAAAATTTAGAAAAAATCCTGC
TyrR_19-5	LMANv2_170121	49	67	-	13.8061	9.86e-06	0.304	TGAAATTCTATTTTTACTC
CRP_25-22	LMANv2_500027	4	28	+	13.5588	9.87e-06	0.0495	TGGACTTTAGAAATGGATTTGAATT
NagC_25-2	LMANv2_150111	15	39	+	10.6339	9.87e-06	0.0302	TCTTTCAGATAAAAAATTATTCAAT
ArgP_14-0	LMANv2_100047	13	26	-	14.4961	9.88e-06	0.175	ATTTTTCAAAATCC
ArgP_14-0	LMANv2_330058	52	65	-	14.4961	9.88e-06	0.175	ATTTTCCAAAAATC
ArgP_14-0	LMANv2_90130	20	33	+	14.4961	9.88e-06	0.175	ATTTAAAAATACCG
Fur_21-4	LMANv2_280070	39	59	+	12.022	9.88e-06	0.0658	TAAAAATGCTTTTCGTCATAG
ArcA_28-0	LMANv2_560003	29	56	-	13.1613	9.91e-06	0.0129	TCAAAATTGTAAAGAATTTATTTTTTAA
ArcA_28-0	LMANv2_90194	3	30	+	13.1613	9.91e-06	0.0129	AAAAATAGAATACAATATAGTAAAAAAA
GcvA_25-1	LMANv2_90186	10	34	+	6.98374	9.91e-06	0.0702	AACGAAATAGAAAATTTAAATGGAG
H_NS_28-19	LMANv2_660074	13	40	+	11.875	9.92e-06	0.0452	TAAAATCTAGGAACTATTACAATTTTAA
Lrp_17-15	LMANv2_130007	64	80	+	13.7624	9.92e-06	0.079	GAATTTATTTTGGAATT
IHF_19-19	LMANv2_300013	42	60	+	13.7667	9.93e-06	0.108	ATTACTTTTCAAAGAGTTA
OmpR_17-11	LMANv2_310003	24	40	-	13.7624	9.93e-06	0.03	TAAAAATTTTCAAAAAA
OmpR_17-11	LMANv2_80079	28	44	+	13.7624	9.93e-06	0.03	TAAAAATTTTCAAAAAA
Fis_26-108	LMANv2_670001	16	41	-	12.43	9.95e-06	0.36	AATTTCTTTTTTATTCTTACTATCTT
Mlc_26-2	LMANv2_610017	17	42	-	3.69725	9.95e-06	0.0333	AGAATTTTTCGATATTTAAAATAAAA
LacI_24-0	LMANv2_100123	51	74	+	4.64286	9.96e-06	1	TCTTTTTGATTGTTTTCCGATGAT
CpxR_14-3	LMANv2_560004	47	60	+	14.1122	9.98e-06	0.392	TTGCATAGTTTTAC
Lrp_17-50	LMANv2_150029	35	51	-	14.0811	9.98e-06	0.196	CCTTGGATTTCTTTTTT
H_NS_28-24	LMANv2_270014	16	43	-	8.05512	9.99e-06	0.0959	AAAATCCCAATTTCATAAAGAAAATTGA
Fis_26-109	LMANv2_340027	6	31	+	9.70536	1e-05	0.0978	GGTTTGGAAAATATAGAAGATATTTT
GlpR_20-5	LMANv2_410066	11	30	+	13.4592	1e-05	0.226	TTTGTGCTCAATTTGGAACA
IHF_19-25	LMANv2_460007	27	45	+	13.4404	1e-05	1	CATTCGTATGCAGTTTGTT
NagC_25-2	LMANv2_90125	52	76	+	10.5893	1e-05	0.0302	TTTTTTAAAGATAAAATTAATATTT
OmpR_17-11	LMANv2_100129	62	78	-	13.7525	1e-05	0.03	AATATTTTTTTCTAAAT
Ada_28-0	LMANv2_100013	22	49	+	2.91429	1.01e-05	0.276	ATAAAAGAATAACGTAGGAATCTAGTTG
ArcA_28-0	LMANv2_220034	10	37	-	13.129	1.01e-05	0.013	AAATTTTTGTGAAGAAATTTTGAATATT
ArcA_28-37	LMANv2_190042	11	38	-	11.0631	1.01e-05	0.255	TTTAAATAAAATCGGCTTTATTACATTT
ArgR_26-5	LMANv2_410033	34	59	+	11.2143	1.01e-05	0.143	ATTCCTAAATATTGGATTTTCATAAG
CysB_13-5	LMANv2_590019	33	45	+	14.2202	1.01e-05	0.202	GAAATAATAAAAT
Fis_26-104	LMANv2_420016	36	61	-	11.6404	1.01e-05	0.0872	TGTAGAAATTAGGTCAAATACTATAC
Fis_26-104	LMANv2_470029	10	35	-	11.6491	1.01e-05	0.0872	AAAGAAGTTTTTTATAAAATTTATGA
FNR_17-9	LMANv2_210035	58	74	+	13.9703	1.01e-05	0.0986	ATGTAACTTCATATAAA
Fur_21-4	LMANv2_330087	3	23	+	11.978	1.01e-05	0.0658	AAAAAATCCGTTTCATTTTAC
GcvA_25-1	LMANv2_70007	41	65	-	6.93496	1.01e-05	0.0702	TTGGAATTATCTAATTGAAAATTAA
IHF_19-22	LMANv2_560011	50	68	-	13.7745	1.01e-05	0.0627	TTAGAAACTGTTCTAAAAG
Mlc_26-2	LMANv2_740013	27	52	-	3.6422	1.01e-05	0.0333	TTGAAATAACACAATCTGCAAAAACT
Nac_16-4	LMANv2_130032	8	23	-	13.8393	1.01e-05	0.248	AATTCTTATAAAAAAA
OmpR_17-11	LMANv2_740025	27	43	-	13.7426	1.01e-05	0.03	ATAATTTGATAAAAAAA
PurR_17-3	LMANv2_120050	41	57	+	12.1735	1.01e-05	0.296	GTGCAAACGTTTTTCCT
XylR_17-3	LMANv2_360001	31	47	-	12.187	1.01e-05	0.241	CAATTAAGAAAATTGTT
ArcA_28-0	LMANv2_470029	3	30	-	13.1075	1.02e-05	0.0131	AGTTTTTTATAAAATTTATGATTAAGAA
CRP_25-22	LMANv2_460031	31	55	-	13.5098	1.02e-05	0.0495	TGGGCTTAACAATCTTAAAATATTC
Fis_26-104	LMANv2_340041	34	59	+	11.6228	1.02e-05	0.0872	TTTAGAAACGGTTACAAATATAATGA
Fis_26-109	LMANv2_130043	36	61	+	9.65179	1.02e-05	0.0978	TCGAAAAGCAATTTACAAAATGTTCG
Fis_26-4	LMANv2_240174	50	75	-	10.8108	1.02e-05	0.0919	AAGGAAATCTTCCATTCCTTAATTTT
FNR_17-9	LMANv2_690013	35	51	-	13.9505	1.02e-05	0.0986	GAGCAAGTTCTAAAAAA
GadE_19-3	LMANv2_200032	37	55	+	9.41732	1.02e-05	0.0844	TTTTCGTTCGTTATATTCC
GcvA_25-1	LMANv2_560001	5	29	+	6.91057	1.02e-05	0.0702	GACCTATTCGAAAGTTTATAACAAA
AgaR_25-2	LMANv2_430036	32	56	-	9.54464	1.03e-05	0.0551	TAAGTATATCTTTGAATTTTAATTT
IHF_19-54	LMANv2_460018	5	23	+	12.9541	1.03e-05	0.399	TAACGATATAGTTCTGAAT
PhoB_27-12	LMANv2_90021	48	74	-	10.0536	1.03e-05	0.0472	TATTTTCTAAAAGTGACATCAAAGTCA
ArcA_28-37	LMANv2_330135	35	62	+	10.991	1.04e-05	0.255	TTAATTTTTCAACTATTCTATTACATTT
CRP_25-22	LMANv2_100129	50	74	+	13.4706	1.04e-05	0.0495	ACTAGAAAACAAATTTAGAAAAAAA
FNR_17-11	LMANv2_260002	38	54	+	13.5056	1.04e-05	0.163	GATTTGATTGACGTCTA
FNR_17-11	LMANv2_tRNA8	38	54	+	13.5056	1.04e-05	0.163	GATTTGATTGACGTCTA
FNR_17-11	LMANv2_tRNA9	38	54	+	13.5056	1.04e-05	0.163	GATTTGATTGACGTCTA
GadE_19-3	LMANv2_170076	22	40	-	9.34646	1.04e-05	0.0844	TTTTCTTTCAGTATATTAA
H_NS_28-24	LMANv2_150147	24	51	+	7.93701	1.04e-05	0.0959	AAATTTTAAAAATTAGGAAATAAATTGC
IHF_19-22	LMANv2_290068	37	55	-	13.7353	1.04e-05	0.0627	AACGATACGTTTCAAAAAA
Mlc_26-2	LMANv2_470104	4	29	-	3.55046	1.04e-05	0.0333	CTTTAATGAAGAAATTTAAATTATCC
Mlc_26-2	LMANv2_610017	16	41	+	3.54128	1.04e-05	0.0333	GTTTTATTTTAAATATCGAAAAATTC
ModE_28-3	LMANv2_170089	33	60	-	6.85827	1.04e-05	0.259	TTAAAACTTTCTTATATCAAATCACTAT
TyrR_19-5	LMANv2_430039	50	68	-	13.7143	1.04e-05	0.304	TGTACAAAGTCTTTTACGC
ArcA_28-0	LMANv2_210056	8	35	+	13.0538	1.05e-05	0.0133	TTTGCATAGTTAATAATTATTAATTTAT
CRP_25-81	LMANv2_90143	49	73	+	12.4954	1.05e-05	0.161	GGCAAATTTTTATTTGCGGCAGTTT
CysB_13-5	LMANv2_670004	12	24	-	14.1376	1.05e-05	0.202	GGAAAAACGATTT
DeoR_19-5	LMANv2_480007	43	61	+	12.3036	1.05e-05	0.217	TTTCTTGAAAATGAAGATT
FNR_17-9	LMANv2_410032	25	41	+	13.9109	1.05e-05	0.0986	GTATAACTTCATAAAAA
Fur_21-4	LMANv2_190050	3	23	+	11.8901	1.05e-05	0.0658	TAGTAATCATTTCCTTTTTTA
H_NS_28-24	LMANv2_590044	33	60	+	7.91339	1.05e-05	0.0959	AAATTGAAACGATTGGACAAAAAACGCC
H_NS_28-24	LMANv2_700002	16	43	-	7.92126	1.05e-05	0.0959	AAAAAAAGAATTCCCAGGAAAAAATTCC
Mlc_26-2	LMANv2_240017	37	62	-	3.50459	1.05e-05	0.0333	GAATTTTTTTGTGCCACGAAAAAATT
NagC_25-2	LMANv2_120054	20	44	-	10.4643	1.05e-05	0.0302	TTTTTTACGTATCTTAAAATGACTA
PhoB_27-12	LMANv2_470020	8	34	+	10.0089	1.05e-05	0.0472	TATTTTTTAAGAGAAATAAATTTTTAA
PurR_17-3	LMANv2_300013	33	49	+	12.102	1.05e-05	0.296	AAGCAAAAAATTACTTT
XylR_17-3	LMANv2_100011	19	35	-	12.1463	1.05e-05	0.241	CAATTGAAGTTTATCAT
AgaR_25-2	LMANv2_490027	25	49	-	9.48214	1.06e-05	0.0551	AATCACTCTTTTTTTATTTTGCTCA
CpxR_14-8	LMANv2_240110	14	27	+	14.125	1.06e-05	0.06	ATAATTTTTTTAAT
DcuR_25-2	LMANv2_320040	24	48	+	2.24286	1.06e-05	0.0501	TTATTCAGATTTTTTTTGGAGTTTG
DnaA_10-1	LMANv2_430040	60	69	+	14.6697	1.06e-05	0.941	TTTATCCACT
Fis_26-32	LMANv2_50033	37	62	+	11.4949	1.06e-05	0.389	ATAGAGTTGTTGAAAAATGAACTCTC
IHF_19-19	LMANv2_150121	45	63	-	13.6667	1.06e-05	0.108	TTTAAAAATCAAGCATTTG
IHF_19-19	LMANv2_250002	29	47	+	13.6667	1.06e-05	0.108	TTTTCATAAAAATAAATTA
IHF_19-22	LMANv2_530024	9	27	+	13.7059	1.06e-05	0.0627	AAGGAAGATCTTGAAAAGA
IHF_19-22	LMANv2_60104	54	72	+	13.6961	1.06e-05	0.0627	AAAGAAAAAGTTCTCAAAA
Lrp_17-15	LMANv2_490021	23	39	+	13.6535	1.06e-05	0.079	GAAATCATTCGGCGTTT
Mlc_26-2	LMANv2_730019	20	45	+	3.48624	1.06e-05	0.0333	TTTTAATTTTTCGAAGTAAAAAATTG
NagC_25-2	LMANv2_350038	19	43	-	10.4464	1.06e-05	0.0302	TTTTTAATTTTACGAAAAAACTTTA
Ada_28-0	LMANv2_90075	22	49	+	2.73571	1.07e-05	0.276	AGAAAAAAACGAAATGTCTCTAATGATT
Fur_21-4	LMANv2_660074	20	40	+	11.8462	1.07e-05	0.0658	TAGGAACTATTACAATTTTAA
GlpR_20-5	LMANv2_260032	35	54	+	13.3469	1.07e-05	0.226	ATTTTGAGCAATCTCAAACC
GlpR_20-5	LMANv2_80025	57	76	-	13.3367	1.07e-05	0.226	ATTATGTTCGTATCCGAAAT
Lrp_17-44	LMANv2_330082	7	23	+	13.7658	1.07e-05	0.266	ATGTATGACCAAGATAA
OmpR_17-11	LMANv2_480057	38	54	+	13.6733	1.07e-05	0.0308	AATAAATCTTGCTAAAA
OmpR_17-11	LMANv2_90103	8	24	+	13.6733	1.07e-05	0.0308	AAAACCTGATTTTAAAA
RhaS_18-2	LMANv2_500044	32	49	-	10.252	1.07e-05	0.951	ACATTTTCTTTTTTGCCA
XylR_17-3	LMANv2_260048	1	17	-	12.1301	1.07e-05	0.241	CGATTGCGAATTTTTGA
ArcA_28-0	LMANv2_580005	8	35	+	13.0108	1.08e-05	0.0134	TTTTATGTAAAAAATAATTTTTATAAAA
ArgR_26-5	LMANv2_110009	18	43	+	11.051	1.08e-05	0.143	ATTCATGATAATTGAAAATAATTTCG
CRP_25-152	LMANv2_430008	26	50	-	12.2967	1.08e-05	0.244	AAAAGTACTTTTCGATTGACGTTTA
DcuR_25-2	LMANv2_440005	16	40	-	2.20714	1.08e-05	0.0501	TTTTTGAATTTTTGTTTGCGTTTCA
IHF_19-22	LMANv2_200028	24	42	+	13.6765	1.08e-05	0.0627	ATTCGAGTTGTTAAAAAAT
Lrp_17-44	LMANv2_430040	26	42	+	13.7477	1.08e-05	0.266	ATAAATGATCAAAAAAA
PhoB_27-12	LMANv2_280023	39	65	+	9.92857	1.08e-05	0.0472	TTTCTCTTTACCGATATAAAACTTAAA
RcsB_13-7	LMANv2_370020	41	53	-	14.1622	1.08e-05	0.167	TTAAGACAAATCC
ArgR_26-5	LMANv2_160055	30	55	+	11.0306	1.09e-05	0.143	AGAAAGAAAAAATGAATTTATATTTT
DcuR_25-2	LMANv2_80072	43	67	+	2.18571	1.09e-05	0.0501	TGATTTCAATATAGTAATGATTTTG
DeoR_19-5	LMANv2_710004	14	32	-	12.2143	1.09e-05	0.217	GGTCTTGGAATTTTTTCAT
Fis_26-4	LMANv2_240055	26	51	+	10.6306	1.09e-05	0.0944	AAAATTATTTCTCATTTGTTATTGAA
MelR_20-3	LMANv2_70073	47	66	+	9.31707	1.09e-05	0.362	CTTCCGTAAAATCAGCATTA
MetJ_10-6	LMANv2_330056	11	20	+	12.8218	1.09e-05	1	CTGGACGTTT
Mlc_26-2	LMANv2_620014	6	31	+	3.40367	1.09e-05	0.0336	CATAAATTTGGAAAATTAGCAAATTT
UxuR_14-2	LMANv2_470041	41	54	-	10.4571	1.09e-05	0.516	AAATTGGACAATCA
ArcA_28-0	LMANv2_200049	43	70	+	12.9785	1.1e-05	0.0134	ATATTTAGGTAAAGAAAATTGTGAAATT
ArcA_28-0	LMANv2_390002	32	59	-	12.9785	1.1e-05	0.0134	TATAAACTATGAATGATTTTTTTTTGAT
ArcA_28-0	LMANv2_690013	7	34	-	12.9785	1.1e-05	0.0134	TAATTTTAAGAATAGAATTGTTGAAAAA
CysB_13-5	LMANv2_340013	6	18	+	14.0367	1.1e-05	0.202	GAAATAAAAATTT
CysB_13-5	LMANv2_90057	38	50	-	14.0367	1.1e-05	0.202	GAAATAAAAATTT
GcvA_25-1	LMANv2_500044	18	42	+	6.71545	1.1e-05	0.0715	GTGGCGATAGAAATTGGCAAAAAAG
Lrp_17-15	LMANv2_100028	25	41	-	13.5941	1.1e-05	0.079	TGATTTTTTAAGAATTT
Lrp_17-15	LMANv2_100029	25	41	-	13.5941	1.1e-05	0.079	TGATTTTTTAAGAATTT
MetR_21-2	LMANv2_90174	27	47	-	7.62143	1.1e-05	0.223	ATACTGAAATTTCTTCTATAT
Nac_16-4	LMANv2_70059	9	24	+	13.7411	1.1e-05	0.248	ATGTCTCATAATAAAT
NagC_25-2	LMANv2_150095	42	66	+	10.3571	1.1e-05	0.0302	TTTTTTGTCTAAAGAATAGAGTTGT
PhoB_27-12	LMANv2_60031	13	39	+	9.88393	1.1e-05	0.0472	TATAAGATTCCAGTTACTTCATTTTAA
AgaR_25-2	LMANv2_230028	19	43	+	9.33929	1.11e-05	0.0565	AAACTCTTATTTTTCATTTCGAATT
ArgP_14-0	LMANv2_200027	39	52	-	14.2205	1.11e-05	0.175	ATTTATAAAGATTC
ArgP_14-0	LMANv2_5s_rRNA_1	5	18	-	14.2205	1.11e-05	0.175	ATTTAAAAAGATTC
ArgP_14-0	LMANv2_misc_RNA_5	19	32	+	14.2205	1.11e-05	0.175	ATTTATAAAGATTC
CRP_25-152	LMANv2_670004	25	49	-	12.2308	1.11e-05	0.244	TATTTTGGGAATCGATTCTAATTTC
CRP_25-22	LMANv2_680004	52	76	+	13.3627	1.11e-05	0.0495	TTCTCAATATCAATTTATAAGAATT
CRP_25-22	LMANv2_90222	30	54	-	13.3627	1.11e-05	0.0495	TGTGAAAATGACATTTAAATTGTAA
CueR_22-0	LMANv2_90112	52	73	-	2.07857	1.11e-05	1	CCTTTCTGCGGGGGGAAGCTCT
Fis_26-108	LMANv2_170036	8	33	-	12.18	1.11e-05	0.36	ATACGGTTGTTTTTTTGTGCGAAGCC
GadE_19-3	LMANv2_240098	60	78	+	9.20472	1.11e-05	0.0844	AATCCTTTTATAATATTAA
Lrp_17-15	LMANv2_760009	37	53	+	13.5743	1.11e-05	0.079	TGAATTATCCTGTTATT
Lrp_17-15	LMANv2_760010	37	53	+	13.5743	1.11e-05	0.079	TGAATTATCCTGTTATT
Mlc_26-2	LMANv2_90046	37	62	-	3.33945	1.11e-05	0.0337	GTGAATTTAAAAGAATCACAAAAATT
NagC_25-2	LMANv2_330116	29	53	-	10.3304	1.11e-05	0.0302	TATTGTACACAACAAAAAATAATCT
PhoB_27-12	LMANv2_270013	27	53	-	9.86607	1.11e-05	0.0472	TTTTTTAAATCTTTATTTTCTCAGACA
RcsB_13-7	LMANv2_230017	64	76	+	14.0811	1.11e-05	0.167	TTCGGAAAATCCC
Ada_28-0	LMANv2_370057	26	53	-	2.57857	1.12e-05	0.276	AGGGAAATAGTACATCAGAAGAACGTCT
ArcA_28-0	LMANv2_490019	22	49	+	12.9462	1.12e-05	0.0135	TAAGATTAAATAAATATTTTTTTCAAAT
CpxR_14-8	LMANv2_280006	32	45	-	14.0268	1.12e-05	0.0616	ATACGATTTGAAAT
DcuR_25-2	LMANv2_160049	52	76	-	2.1	1.12e-05	0.0501	TATTGAAACTTTTGGAATCGATTGG
DcuR_25-2	LMANv2_170041	14	38	+	2.10714	1.12e-05	0.0501	TTCTTTAAAGTTTTTTATCATTGAG
GadE_19-3	LMANv2_90194	32	50	-	9.18898	1.12e-05	0.0844	TTGGAATTCTCTATTTTAA
IHF_19-22	LMANv2_430031	13	31	+	13.6176	1.12e-05	0.0637	TTGCATAAAATTGAAAAGA
PhoB_27-12	LMANv2_600001	31	57	-	9.83929	1.12e-05	0.0472	TTGATTAACTATATAACAAAATAGTGA
AgaR_25-2	LMANv2_170065	52	76	-	9.28571	1.13e-05	0.0565	CTGTTAGATCATTTTCTTTTGTTTT
AraC_19-8	LMANv2_620025	43	61	-	8.45714	1.13e-05	0.927	CGAAAAAATAAGTCTCGAA
ArcA_28-0	LMANv2_190044	5	32	+	12.9247	1.13e-05	0.0135	ATTTTTAAATAAAATATAATAATTTAAA
CpxR_14-8	LMANv2_290030	62	75	+	14.0089	1.13e-05	0.0616	TTACGATTTTACAT
FNR_17-11	LMANv2_90096	23	39	+	13.3483	1.13e-05	0.168	ATTTTGATAAAAATCTT
Fur_21-4	LMANv2_540012	40	60	-	11.7143	1.13e-05	0.0658	TCGAAATGATTTCAATTAAAA
H_NS_28-19	LMANv2_50036	47	74	-	11.5714	1.13e-05	0.0489	TAAATCGCATTCCCTTTCTTAATGTAAA
OmpR_17-11	LMANv2_470070	53	69	-	13.604	1.13e-05	0.0314	AATTTTTGTTTTAAAAA
RcsB_13-7	LMANv2_600011	59	71	-	14.036	1.13e-05	0.167	TTAAGAAAAGCCC
ArcA_28-0	LMANv2_470013	28	55	+	12.914	1.14e-05	0.0135	ATTCTTAACTTAAAAAAATAATGACAAA
DcuR_25-2	LMANv2_500058	32	56	+	2.06429	1.14e-05	0.0501	TTAAAAAAGTTTTGCATACGTTTTC
Fis_26-4	LMANv2_340014	50	75	+	10.5225	1.14e-05	0.0945	CAAAAAAAGAATACTCCGTTTTTTTG
Fur_21-4	LMANv2_100095	54	74	+	11.7033	1.14e-05	0.0658	CGAAAATATTTCTGAATATAA
Fur_21-4	LMANv2_590017	6	26	-	11.7033	1.14e-05	0.0658	CAAAAATAATTCTGATTGATA
GcvA_25-1	LMANv2_410038	55	79	+	6.62602	1.14e-05	0.0715	ATAACATTTGCCAATGTCTTATAAG
H_NS_28-19	LMANv2_180010	18	45	-	11.5446	1.14e-05	0.0489	AAATTCCTTTGTCCTTACTTCTATTTCT
Lrp_17-41	LMANv2_350003	60	76	+	12.8165	1.14e-05	0.31	AATAGAATTTTCTGGTG
Lrp_17-44	LMANv2_370072	16	32	-	13.6486	1.14e-05	0.266	TTCAATGATTATCATCA
MarA_19-11	LMANv2_360003	58	76	+	13.6224	1.14e-05	0.478	GTGGCACGAATTATTATGA
Mlc_26-2	LMANv2_90024	9	34	+	3.23853	1.14e-05	0.0341	CAATTTTTAAAAAGATTAAAGTAAAA
OmpR_17-11	LMANv2_340008	21	37	+	13.5941	1.14e-05	0.0314	ATAAAAAGTTTCAAAAA
OmpR_17-11	LMANv2_60091	2	18	+	13.5941	1.14e-05	0.0314	TGAATTTTTTACTAAAA
PhoB_27-12	LMANv2_290031	13	39	-	9.79464	1.14e-05	0.0472	TTTCATATTACTATTATTTTTATTTCA
RcsB_13-7	LMANv2_40032	43	55	+	14.027	1.14e-05	0.167	TTAGGAATATTTT
AraC_19-9	LMANv2_370039	16	34	-	13.1518	1.15e-05	0.481	TCAAAAATTTTATGAATAA
ArcA_28-0	LMANv2_330109	6	33	+	12.9032	1.15e-05	0.0135	TACTTTTTGGAAAGAAATTATTAATTAT
Fur_21-4	LMANv2_460040	25	45	+	11.6923	1.15e-05	0.0658	TAGTAATTTTTATATTTTAAA
Fur_21-4	LMANv2_500027	21	41	-	11.6923	1.15e-05	0.0658	TGAATATTATTCGAATTCAAA
NagC_25-2	LMANv2_120030	35	59	-	10.2411	1.15e-05	0.0302	TTTTTCTGGAAACAAAAAAACACTA
NagC_25-2	LMANv2_160055	9	33	-	10.2321	1.15e-05	0.0302	TTCTTTAGAACAAAAATAAAATTGA
NagC_25-2	LMANv2_300041	12	36	+	10.2321	1.15e-05	0.0302	TATTTTAAAAATATAATATATTATA
NagC_25-2	LMANv2_590024	16	40	-	10.2232	1.15e-05	0.0302	TCCTTCAGTTTATAAAAAAAGTCCT
NagC_25-2	LMANv2_590025	21	45	+	10.2232	1.15e-05	0.0302	TCCTTCAGTTTATAAAAAAAGTCCT
TorR_10-5	LMANv2_130041	59	68	+	13.9426	1.15e-05	0.584	TATGAAAAGA
AgaR_25-2	LMANv2_660077	18	42	+	9.22321	1.16e-05	0.0565	AAGAATTTTCTTTTAACTTTAATTT
ArgR_26-5	LMANv2_260039	36	61	+	10.8776	1.16e-05	0.143	GTTCAAAATAAATAGATAATCATTTA
DcuR_25-2	LMANv2_430025	56	80	+	2.02857	1.16e-05	0.0501	TGAATAAACTTAATTTAGTATTTTT
FNR_17-9	LMANv2_20015	27	43	+	13.7822	1.16e-05	0.0992	ATGGGAGATCAAAAATA
FNR_17-9	LMANv2_500081	40	56	+	13.7822	1.16e-05	0.0992	AAATCGCTTGAAAACGC
Lrp_17-15	LMANv2_780004	15	31	-	13.495	1.16e-05	0.079	TGATTTATTTTTAATAT
MelR_20-3	LMANv2_50039	28	47	+	9.15447	1.16e-05	0.362	CTCTTAGAAAATCATATTTT
OmpR_17-11	LMANv2_560011	50	66	-	13.5743	1.16e-05	0.0314	AGAAACTGTTCTAAAAG
XylR_17-3	LMANv2_150140	52	68	+	11.8943	1.16e-05	0.241	CAATTTCAAAAATTGAC
ArcA_28-0	LMANv2_100058	28	55	+	12.871	1.17e-05	0.0135	AAAACTTGGGAAGATAAATTTTAAAAAT
Fur_21-4	LMANv2_90053	56	76	-	11.6484	1.17e-05	0.0658	CGAGAATGATTTTCACTATAT
H_NS_28-19	LMANv2_90212	42	69	+	11.4821	1.17e-05	0.0489	TATATCGTAAGCTATAAACCGTTTTAAT
IHF_19-22	LMANv2_440043	37	55	+	13.5588	1.17e-05	0.0641	AATCAAGATCCTGATAAAA
NagC_25-2	LMANv2_380019	39	63	+	10.1964	1.17e-05	0.0302	TTTTTCCTAAAAATAATAAATAATT
PhoB_27-12	LMANv2_170101	5	31	-	9.72321	1.17e-05	0.0472	TATATTAATAATTTAATTATTGTTTTT
PhoP_18-1	LMANv2_150147	18	35	+	13.505	1.17e-05	0.125	TAAATAAAATTTTAAAAA
GadE_19-3	LMANv2_480002	44	62	+	9.06299	1.18e-05	0.0844	TTCCGGTTGACTATTTAAA
IHF_19-54	LMANv2_90021	7	25	-	12.633	1.18e-05	0.399	TTCATTTAAGGTCCCGAAA
Mlc_26-2	LMANv2_330020	54	79	+	3.12844	1.18e-05	0.0347	TTGAAGTTTCCCAGAGTAAAATAGAT
NagC_25-2	LMANv2_90065	19	43	+	10.1696	1.18e-05	0.0302	GAATTTATAAAAAGAAAAAAAACTT
OmpR_17-11	LMANv2_120070	63	79	-	13.5545	1.18e-05	0.0314	TGAATATTTTTTAAAAA
OmpR_17-11	LMANv2_660012	10	26	+	13.5545	1.18e-05	0.0314	TGAAAAAGATTCTAAAA
PurR_17-3	LMANv2_10019	22	38	+	11.8061	1.18e-05	0.296	AGGCAAACGAGATCCCA
CpxR_14-8	LMANv2_290034	56	69	-	13.9464	1.19e-05	0.0629	TTTAAATGTGAAAT
CRP_25-22	LMANv2_280075	40	64	+	13.2353	1.19e-05	0.0495	TGAGAGAAACCAATTTCTTAAATTC
CRP_25-81	LMANv2_660074	13	37	+	12.2294	1.19e-05	0.165	TAAAATCTAGGAACTATTACAATTT
Fis_26-104	LMANv2_100049	18	43	+	11.2632	1.19e-05	0.0897	TTTGCAATTTTGTATTTAAATAGTAA
FNR_17-11	LMANv2_210038	58	74	-	13.2584	1.19e-05	0.168	ATTTTGCTCTGAAACAA
Lrp_17-15	LMANv2_170112	31	47	+	13.4653	1.19e-05	0.079	TGAATTATTTTGAGTTG
PhoP_18-1	LMANv2_360024	4	21	+	13.4653	1.19e-05	0.125	TAAATAAATTCTAAAGGA
TyrR_19-5	LMANv2_410041	15	33	-	13.449	1.19e-05	0.304	TGTTTATTTTTTTTTACTT
UlaR_19-2	LMANv2_220023	24	42	+	9.43089	1.19e-05	0.115	TGTGAAGATGGATCAAAAA
UlaR_19-2	LMANv2_760009	7	25	-	9.42276	1.19e-05	0.115	TTTACATACTAATCAAAAT
UlaR_19-2	LMANv2_760010	7	25	-	9.42276	1.19e-05	0.115	TTTACATACTAATCAAAAT
CRP_25-152	LMANv2_120075	16	40	+	12.0769	1.2e-05	0.244	TATAGCGTGGTTTACTTTAAGGTTT
FNR_17-9	LMANv2_70062	45	61	-	13.7426	1.2e-05	0.0992	AAAAAACTTCAATTAAA
GcvA_25-1	LMANv2_300068	28	52	-	6.4878	1.2e-05	0.0715	GTCGTTGTAGTAATTTTTTACTAAA
IHF_19-22	LMANv2_180035	25	43	+	13.5196	1.2e-05	0.0641	AATGAGCCATTTCAAAAAG
NagC_25-2	LMANv2_240175	40	64	+	10.125	1.2e-05	0.0302	TATTTACTGTAAAAAAAAAATTTAT
NagC_25-2	LMANv2_590043	51	75	+	10.1161	1.2e-05	0.0302	TTTTTTGAGAAGATAAAATATATTT
XylR_17-3	LMANv2_20027	38	54	+	11.8537	1.2e-05	0.241	CAATTAAAAAATTGGAC
ArcA_28-0	LMANv2_40013	31	58	-	12.8065	1.21e-05	0.0135	TAAGTTTTGTAAACACAAATTAAAAAAC
CRP_25-22	LMANv2_170046	46	70	-	13.2059	1.21e-05	0.0495	TCTAAATTACACTTTTTTTAGAAAG
CysB_13-5	LMANv2_16s_rRNA_1	52	64	+	13.945	1.21e-05	0.202	GAAATAAGGAATT
CysB_13-5	LMANv2_670034	59	71	-	13.945	1.21e-05	0.202	GAAATAAGGAATT
DcuR_25-2	LMANv2_220020	11	35	+	1.92857	1.21e-05	0.0506	TAAATAATAATTTGTTATATTTTTA
Fis_26-104	LMANv2_20070	10	35	-	11.2193	1.21e-05	0.0897	ATTTCAATTTGATTACAAATTTGGTC
FNR_17-9	LMANv2_280080	5	21	+	13.7327	1.21e-05	0.0992	AAACTAATTCAAAACAA
GcvA_25-1	LMANv2_50036	47	71	-	6.45528	1.21e-05	0.0715	ATCGCATTCCCTTTCTTAATGTAAA
AraC_19-9	LMANv2_80112	21	39	-	13.0357	1.22e-05	0.481	ATGGACAGATTATCTATAT
ArcA_28-0	LMANv2_210006	25	52	+	12.7957	1.22e-05	0.0135	TTTCTTAGATAAATTTTTTGTAAAAATT
ArcA_28-0	LMANv2_480047	12	39	+	12.7957	1.22e-05	0.0135	AGAAAAATGTTACAAAATTCTATTTATT
ArcA_28-0	LMANv2_480049	52	79	-	12.7957	1.22e-05	0.0135	AGAAAAATGTTACAAAATTCTATTTATT
CpxR_14-8	LMANv2_110012	24	37	-	13.9196	1.22e-05	0.0629	TTAAATTTAGAACT
CpxR_14-8	LMANv2_470097	63	76	-	13.9107	1.22e-05	0.0629	TTAAATTTTTCACT
CRP_25-22	LMANv2_100030	53	77	-	13.1863	1.22e-05	0.0495	TTAAAAATAGAAACTTGAATTTAGA
CRP_25-22	LMANv2_450023	1	25	-	13.1961	1.22e-05	0.0495	TCAAATTTACAATTTTTTTAAAATA
DcuR_25-2	LMANv2_160053	27	51	-	1.92143	1.22e-05	0.0506	TTTACAAACTTTTTTCAGTATTTAT
DnaA_10-1	LMANv2_300030	69	78	+	14.3945	1.22e-05	0.941	TTTATCAACA
Fis_26-108	LMANv2_130008	18	43	+	11.97	1.22e-05	0.36	AATTTGCGAATGATTCTCTCAAATTT
H_NS_28-24	LMANv2_530006	39	66	-	7.48031	1.22e-05	0.105	AAATGTAAGAATTTCGAGAGTAACCGCG
Lrp_17-15	LMANv2_370030	51	67	+	13.4158	1.22e-05	0.079	TTGTTTTTTATTCATTT
Lrp_17-15	LMANv2_370031	58	74	-	13.4158	1.22e-05	0.079	TTGTTTTTTATTCATTT
NagC_25-2	LMANv2_280014	22	46	+	10.0804	1.22e-05	0.0302	CTATTTCATATTCTAAAAAAATGAT
NagC_25-2	LMANv2_370041	41	65	+	10.0714	1.22e-05	0.0302	TTTTTTAGAGTGCTAAAAACGTGCT
NagC_25-2	LMANv2_370042	16	40	-	10.0714	1.22e-05	0.0302	TTTTTTAGAGTGCTAAAAACGTGCT
NagC_25-2	LMANv2_90115	6	30	-	10.0804	1.22e-05	0.0302	TAATTTCTTAATACAAAAATCCGGT
XylR_17-3	LMANv2_220004	26	42	+	11.8293	1.22e-05	0.241	CTACTAAAATTTTTTAT
ArcA_28-0	LMANv2_90057	37	64	-	12.7742	1.23e-05	0.0135	TGATTTAAGTTAAAGAAATAAAAATTTT
CRP_25-22	LMANv2_470018	55	79	-	13.1765	1.23e-05	0.0495	TTTACTAAACATTTGAAAAAGGATA
GcvA_25-1	LMANv2_490013	1	25	+	6.41463	1.23e-05	0.0715	GTGACTTTAGAATACGTATATCGAA
H_NS_28-24	LMANv2_240175	50	77	+	7.44882	1.23e-05	0.105	AAAAAAAAAATTTATGAAATAAACTGGA
LacI_24-0	LMANv2_240102	47	70	+	3.87143	1.23e-05	1	TGACTCAACTTTTTTTGGGCTTAC
Lrp_17-15	LMANv2_160024	36	52	+	13.4059	1.23e-05	0.079	TGTTTCATTCTTGATTT
Nac_16-4	LMANv2_220007	30	45	-	13.6161	1.23e-05	0.248	ATTTCTCATTAAAAAT
NagC_25-2	LMANv2_170004	55	79	-	10.0536	1.23e-05	0.0302	TATTTCATATTTCTATTTTAGACCT
CRP_25-22	LMANv2_80117	18	42	+	13.1667	1.24e-05	0.0495	TTAGAAAAATAAAATTTTCAAAAAT
CysB_13-5	LMANv2_430035	34	46	+	13.9266	1.24e-05	0.202	GAAATAAAAAAGT
DeoR_19-5	LMANv2_320026	46	64	+	11.9107	1.24e-05	0.217	TTTGTGGAAATTCTTCCAG
Fis_26-109	LMANv2_670013	16	41	-	9.11607	1.24e-05	0.109	TTTAAGGTTTGTTTAGAAATTCATTG
Fis_26-109	LMANv2_670014	23	48	+	9.11607	1.24e-05	0.109	TTTAAGGTTTGTTTAGAAATTCATTG
Fis_26-83	LMANv2_210040	12	37	-	10.0541	1.24e-05	0.124	TATATTTTTGATTGTTGTTTTGATAG
Fis_26-83	LMANv2_70033	36	61	-	10.0541	1.24e-05	0.124	TATTAAATTCTTTGAGAAAATTTGGG
H_NS_28-19	LMANv2_330117	22	49	-	11.3304	1.24e-05	0.0501	TAAATTATTTTATATATAGAATATTTAA
IHF_19-19	LMANv2_470070	41	59	-	13.4222	1.24e-05	0.117	TTAAAAAATCAAGATCTTA
MetR_21-2	LMANv2_130007	29	49	+	7.4	1.24e-05	0.223	AAAATAAAAATCTTTTACTTT
Mlc_26-2	LMANv2_370103	44	69	-	2.95413	1.24e-05	0.0358	CAAAAGTCACAAGAATTCAAAAAATT
OmpR_17-11	LMANv2_80103	5	21	-	13.495	1.24e-05	0.0325	AATATTTGAATATAAAA
ArcA_28-0	LMANv2_200009	16	43	+	12.7419	1.25e-05	0.0135	AAAAAACTGTAAAACTAATGAAGTAAGT
ArcA_28-0	LMANv2_330134	1	28	+	12.7419	1.25e-05	0.0135	TTTTAAATATTACTCATAACTATATAAT
ArcA_28-0	LMANv2_60021	30	57	+	12.7419	1.25e-05	0.0135	AAATTTTAAGAAAAGAGTTTTAAATAAA
DcuR_25-2	LMANv2_670016	37	61	+	1.86429	1.25e-05	0.0506	TTTTTCAATTTCCATAATCTTTTTT
FNR_17-53	LMANv2_360007	45	61	+	13.75	1.25e-05	0.462	ATTGAACATGAAGGAAA
GadE_19-3	LMANv2_410027	17	35	+	8.92126	1.25e-05	0.0844	TAGGTGTTCGTTGTTATCA
IHF_19-22	LMANv2_170131	53	71	-	13.4608	1.25e-05	0.0641	TTACAAAAGATTAAAAAAA
IHF_19-22	LMANv2_170132	15	33	+	13.4608	1.25e-05	0.0641	TTACAAAAGATTAAAAAAA
Lrp_17-44	LMANv2_60054	6	22	-	13.4775	1.25e-05	0.266	TTTAATAATCGTTAAAA
MetR_21-2	LMANv2_170109	14	34	-	7.35	1.25e-05	0.223	ATCATCACATTTTTTAAACTT
Mlc_26-2	LMANv2_170127	26	51	-	2.91743	1.25e-05	0.0358	AAGAAAATCCGAAATTTAAAAAATTC
Nac_16-4	LMANv2_220018	13	28	-	13.5893	1.25e-05	0.248	CTTTAAAATAAGCAAT
NagC_25-2	LMANv2_150019	13	37	-	10.0179	1.25e-05	0.0302	TTTTTCAAGATTGAAAAATTCTATT
AgaR_25-2	LMANv2_420015	16	40	-	9	1.26e-05	0.0597	AATAATTTTCTGTTTATTTTACATA
CRP_25-152	LMANv2_450022	35	59	+	11.978	1.26e-05	0.244	AAATTTACTATTGATTTTAAATTCA
CRP_25-22	LMANv2_100027	31	55	+	13.1373	1.26e-05	0.0495	TTAAAAATAGAGTTGTCGAAAAAAT
Fis_26-83	LMANv2_290077	53	78	-	10.027	1.26e-05	0.124	CAGTCTTCCAATTGTTCTTTTTTGAT
H_NS_28-19	LMANv2_230050	15	42	+	11.2946	1.26e-05	0.0501	AAATTTTAATTTCATTTCTTAAATTTTT
IHF_19-19	LMANv2_90170	50	68	-	13.4	1.26e-05	0.117	CATTTGAATCAACGTTTTA
Nac_16-4	LMANv2_20067	41	56	-	13.5804	1.26e-05	0.248	TAACATCATAAACAAT
NtrC_20-7	LMANv2_280023	11	30	+	6.91429	1.26e-05	1	GAGAATTAGACCGTGGTGCA
PurR_17-3	LMANv2_120057	5	21	+	11.6531	1.26e-05	0.296	AAGGAAACGTTTCCGCA
CRP_25-12	LMANv2_90224	39	63	-	12.0761	1.27e-05	0.103	AAAGATTGCAAAATGACAAATCTTT
[truncated: 8,249 more rows]

## Sheet: 37motifs_vs_tf_tomtom
#Query ID	Target ID	Optimal offset	p-value	E-value	q-value	Overlap	Query consensus	Target consensus	Orientation
[truncated: 11 more rows]

[truncated: 4 more sheets: 37motifs_vs_Ecoli, 37meme, 37tfmotifs, 37Ecolimotifs]
