# Supplementary material for: Genome-Wide Transcriptional Start Site Mapping and sRNA Identification in the Pathogen Leptospira interrogans
Source: Front Cell Infect Microbiol. 2017 Jan 19;7:10. doi: 10.3389/fcimb.2017.00010 (PMC5243855; doi:10.3389/fcimb.2017.00010)
Supplement: Supplementary Table 7 — Search of RpoD, RpoE, and RpoF binding sites in the 80 to +1 sequences upstream of the detected pTSS at 30 and 37°C. [file Table7.XLSX]

## Sheet: RpoD-30
Locus	Start -10	Final score	-35 box	Inter	-10 box
LMANv2_100004	66	1.77	TCAAT	TTAATGTGGATCCG	GCCGAAAA
LMANv2_100007	60	1.55	AAAGG	AATTGGAATTTACAG	GCCGATTT
LMANv2_100009	20	1.51	TAAGG	ATAGAAATTTTTCA	GAAAAAAC
LMANv2_10001	59	1.52	TTAAG	AGTCGTAAAAATTAC	GGTTTTAA
LMANv2_100011	49	1.58	TCAAT	TGTTTTAATTGGATT	GCGGAAGA
LMANv2_100013	49	1.62	TAACG	TAGGAATCTAGTT	GCGTAAAC
LMANv2_10002	44	1.63	TAAAG	TTTTTAAAAATTTT	GCTTGTAT
LMANv2_100020	44	1.56	TCAAG	AATTCAATTAATT	GAATATAC
LMANv2_100027	42	1.59	TAAAG	ATTTAAAAATAGA	GTTGTCGA
LMANv2_100032	65	1.69	TGAAG	ATTAGCTATCTCAAA	TCCGAAAG
LMANv2_100042	65	1.51	TAAAT	AGACAATCCAGGTTT	TCCTACCA
LMANv2_100044	54	1.66	TAAAG	TTATGTTGCATAA	ATTGATAA
LMANv2_100045	65	1.61	TTTCG	GCAAGAATTATTCT	GCTGAAAA
LMANv2_100048	31	1.57	TAAAG	TAATGCCTGTTTTGA	AAGAATAA
LMANv2_100054	45	1.58	TAACG	TGAATTCGTGGAGAG	ATCTATGA
LMANv2_100058	62	1.57	TAAAT	TTTAAAAATTATCAT	ACCTGTAA
LMANv2_100064	23	1.56	AAAAG	GACGCATGAACCCGC	TCCGAAAA
LMANv2_100064	54	1.54	TAAAG	ATTATTGTTTTTA	GTTTAAAT
LMANv2_100065	66	1.61	TAAAA	ACTTAGATATAAG	ACCGATAC
LMANv2_100071	66	1.76	TTTGG	AAATAAAAGAAACT	GCCGATAA
LMANv2_100079	25	1.5	TGAAG	TTTTTCTAAAAGGAA	ACCCAATT
LMANv2_100082	57	1.54	AGAAG	ATTTGAATCTTTT	GCCTTTAA
LMANv2_100089	55	1.61	TAAAG	TGCTTGACTGAGA	GTCTAAGT
LMANv2_100092	39	1.53	TGAAG	ACGAACTCGTTATGT	GATTTTAT
LMANv2_100102	66	1.65	TGCCT	TGCATTCGTTTTCCT	GCCGATAT
LMANv2_100104	66	1.69	TTAAG	ATATAAAATAAAGTC	TCCGAAGA
LMANv2_100107	23	1.56	TAAAG	ATAGAGCTATAAG	TCTATTGA
LMANv2_100110	63	1.52	TGACT	AAATTCTCTGCAG	GCTTAAAA
LMANv2_100111	34	1.61	TAAAG	ATAACCGAAAAGA	ACGGATTT
LMANv2_100114	44	1.62	TAAAG	GCGGCAACCTTTA	ACTATTAC
LMANv2_100123	66	1.63	TTAAT	CTTTTTGATTGTTT	TCCGATGA
LMANv2_100125	43	1.54	TCTAG	TCACAAACGGAAAT	GCCTTGAA
LMANv2_100128	49	1.69	TAAAG	ACAAAGTTTATAC	TACGATCA
LMANv2_100129	49	1.58	TAAAG	ACGTAAACATAGTTG	AACTAGAA
LMANv2_100129	33	1.54	AAAAG	AAAAGATCCCGTAAA	GACGTAAA
LMANv2_100129	25	1.52	TTCCG	GAAAAGAAAAGAT	CCCGTAAA
LMANv2_10014	48	1.55	TTAAG	ATGAAACGTTCAGTT	TCAGAAAC
LMANv2_10015	36	1.53	TTTAG	AATATATTTAATA	GATAATAA
LMANv2_10019	27	1.53	TAAAT	TATCAATTAGGCA	AACGAGAT
LMANv2_10019	69	1.51	TAAGG	CAATTTTTTATTTTA	GAGAATCT
LMANv2_10023	29	1.5	TGAGG	GTAAAATAGCAGTAA	ACAAACAA
LMANv2_10027	37	1.5	TGAAG	TGGAATTTACCGGAA	GAAAATCG
LMANv2_10030	67	1.73	TAAGG	AGCCAAACATTTTT	GTCGAAAA
LMANv2_10030	54	1.62	TTCAG	ACCCAGCATTAAGGA	GCCAAACA
LMANv2_10030	25	1.55	TAAAG	TTTTGAAAGAAACC	GCAAGAAT
LMANv2_10034	66	1.83	TAAAT	TTCTCTAAAAACT	GCCGATAG
LMANv2_10035	28	1.53	TTAAG	AAGTGTTGTTTCTA	GATAAAAG
LMANv2_10040	29	1.5	TGAAT	ATTTGTAAAACCG	GTCAACGA
LMANv2_110003	59	1.5	TTAAG	CTTTCCGTTTGATA	GAAGGAAA
LMANv2_110008	27	1.5	TAAGT	TTGTCTTTATCAAGT	GACGTAGG
LMANv2_110018	48	1.72	TGAAG	GCGCAAAGATACGT	GCTAATAT
LMANv2_110023	36	1.52	TAAAT	CCGAGGAAAAAAAG	GTCGCCAT
LMANv2_110033	67	1.8	TCAAG	CCTTAACCAATCCAA	ACCGAAAA
LMANv2_120010	54	1.59	TCAAG	ATACGATTGATAAA	ATCAATAT
LMANv2_120011	36	1.54	TAAAT	TAGACAATTTACATT	GATAATAT
LMANv2_120013	31	1.55	TATGG	ATCCAAAAATACTT	ACCGGAAA
LMANv2_120016	64	1.55	TTAGG	AAACTAATAGAAGC	CCCGGAAA
LMANv2_120027	49	1.57	TGTAG	GAACTCTTTAAGTAG	ACCGTTCG
LMANv2_120031	56	1.53	TCAAG	TTTCAGAAGTAAA	ACTGAGCG
LMANv2_120039	66	1.55	TATAG	GGATTTTGAATTCGA	TTCGATAT
LMANv2_120056	35	1.55	TAAAG	CTATTTTAAAAATC	GTAAAAAA
LMANv2_120057	34	1.53	TTCCG	CAAATCAAAAAGTA	GCCATTCG
LMANv2_120058	24	1.56	TCAAT	TTGAGATCATACTTT	GCCGGACT
LMANv2_120061	47	1.67	TAAAG	TCTAAAAAAAATTG	TCCAATCT
LMANv2_120069	64	1.51	TTACG	TCTTAGTATAAAA	ATCAAAAA
LMANv2_120074	51	1.5	TATAT	ATTCAATTGATAG	ACCGTAAG
LMANv2_120075	53	1.59	TAAGG	TTTTTCTGATTGCTT	GTCTAAGA
LMANv2_120075	22	1.52	TAAAG	TTATGATTATAGC	GTGGTTTA
LMANv2_120082	21	1.52	TTAGG	AAACAGATCCCCA	TCCGTTTT
LMANv2_120084	25	1.53	TCAAT	GTGGGAGGATTTG	GTCAAAAA
LMANv2_130002	33	1.5	TTCAG	TTTAGTTATGATA	GTCGTTTA
LMANv2_130004	67	1.62	TCTGG	AAAAGTAGAAGTAAA	ACCGATCA
LMANv2_130011	54	1.54	TCAAG	GATTCCTTGCAGA	AATGACAG
LMANv2_130015	68	1.59	TACAT	ACCAAGCCTCGATT	GCCAAAAT
LMANv2_130015	32	1.56	TCAAG	CTGCTTGGATGATT	GATAATGG
LMANv2_130017	57	1.51	TAAGG	AACTCGAAATTGCT	TCTAAAAC
LMANv2_130030	55	1.53	TCAAG	GCTCATTTCCTTTAT	TCTGTTCG
LMANv2_130031	49	1.57	AAAAG	AAAAATTCCAAATT	GCCAAAAG
LMANv2_130037	69	1.62	TTAAG	TCAAGGGCGGCCA	GAGGAAAA
LMANv2_130048	54	1.58	TAAAA	AGAAATTTAAAAGT	GCCGAAGG
LMANv2_130058	49	1.52	TTAAT	TCTACTTTTTATTG	GCAAAAAA
LMANv2_140003	58	1.71	AGAAG	CGCTTCTCATCGTA	GCCGATAA
LMANv2_140004	47	1.54	TGAAT	CAAAGAGGAAAGAA	ACTGACGA
LMANv2_140005	66	1.57	AAACG	GATTTCAAAAACTC	TCCGATAA
LMANv2_140010	66	1.55	TGAAC	CTTATGCTTGATC	ACTGACAA
LMANv2_140013	38	1.58	TATGG	GATTGGTTGTAGG	GCCGGTTA
LMANv2_150003	31	1.56	TTACG	AACGGAAGGTCCG	GGCAAAGA
LMANv2_150005	22	1.52	TTAGG	AAATCAAAGGATCA	GGCAAGAA
LMANv2_150013	32	1.58	TAAAT	TGAAGACTCTTAAAA	TCCAAAAA
LMANv2_150014	65	1.76	TTAAG	AATTTATTTCCATTT	TCCGATAC
LMANv2_150025	70	1.67	TAAAG	AAATTTTTTCTAAG	TCCAATCT
LMANv2_150028	42	1.51	TAAAT	TTTACCGAATTTT	GACATAAG
LMANv2_150033	70	1.63	TTACG	CCGAATTCACGTTA	GACTAAAA
LMANv2_150042	48	1.5	TTAGG	TTTTTGTACTCGT	CACAATGA
LMANv2_150043	33	1.5	TTAAG	CATATCTGAGCAATA	TTCAAAAA
LMANv2_150045	55	1.58	TTTAG	AAGTAATGATACCG	GCAGAAGA
LMANv2_150046	56	1.57	TACGG	TTCCTCTTGACAGTA	GCCTTTCT
LMANv2_150051	67	1.53	TTACG	AACGAGAGCAAAT	TCTGATTA
LMANv2_150053	48	1.51	TCTAC	GGCCAAAGGTGTG	GACGAAAA
LMANv2_150054	33	1.5	TAAAC	CGGGTAAAGAAGA	ACTGTTCC
LMANv2_150056	66	1.84	TTAAG	TTATGAGCTAATGA	GCCGAAAT
LMANv2_150056	58	1.53	TTTGG	AACTTAAGTTATGA	GCTAATGA
LMANv2_150066	25	1.64	TAAAG	TAGCAAACATGCCT	CCCGAATC
LMANv2_150067	72	1.58	TTAAT	CTTCAGAAAAAAATT	ACCGATTT
LMANv2_150067	27	1.56	TAAAC	GTCGCAGTTGGAAAT	TCCAATCA
LMANv2_150071	58	1.59	AAAAG	AGATTGTACTCTATT	TCCGATAT
LMANv2_150072	53	1.5	TAAGC	ATACTGGTTTACAG	AGCGATCA
LMANv2_150075	45	1.55	TGAAG	CCAATTTTAGAATTT	ACTTAAAT
LMANv2_150079	35	1.64	TTACG	AAGATCCTGAGCCG	GACAAAAA
LMANv2_150080	44	1.64	TTAAG	AATGTAATCGTAGAA	GCGATTAA
LMANv2_150089	67	1.51	TACAG	AGATTTCGGATCCA	GAAGTAAA
LMANv2_150090	32	1.5	TCAAG	GACATTTTAGGTTTA	GGGGAAGG
LMANv2_150095	69	1.57	TAAAG	AATAGAGTTGTTG	AAAAATAA
LMANv2_150101	24	1.64	TAAAT	CCTTTTTAATAATTA	ATCGATAA
LMANv2_150104	47	1.52	TTAAG	AATTAAAATATAGT	ATCCATAT
LMANv2_150107	35	1.52	TATAG	AATCTCTCAAACTT	CTCGAAAA
LMANv2_150109	63	1.5	TGAAT	TGAAGCATATACGT	CCCGAATA
LMANv2_150114	61	1.5	TGAAG	TGGTTCAATCTGCT	GCAAGAAT
LMANv2_150118	56	1.5	GAAAG	AATTGATTTCGAA	TCCGTAAA
LMANv2_150131	48	1.52	TAAGG	TTTAAAAAGTTCTT	CCTTTTAA
LMANv2_150137	32	1.52	AAAAG	GATTTATCTATCGAT	TCTGATAA
LMANv2_150137	44	1.51	TATCG	ATTCTGATAAAATC	GCAAATCT
LMANv2_150138	45	1.55	TCAAG	GAATCAAAATCACG	AATGAAGA
LMANv2_150138	65	1.53	TGAAG	ATTTTCAAGAAGA	GGAAATAT
LMANv2_150138	60	1.5	TCACG	AATGAAGATTTTCAA	GAAGAGGA
LMANv2_150140	67	1.52	TCACC	AATTTCAAAAATTG	ACCGAACT
LMANv2_150142	27	1.51	TAACG	AAAAAGGTACAAAT	TCTAATCG
LMANv2_150154	39	1.53	TAAAG	CGGCTTTGGTTATC	AGTAATGA
LMANv2_160001	65	1.56	TTTAG	AAGAAGATGAAGAA	GCGAATGA
LMANv2_160002	65	1.56	TTTAG	AAGAAGATGAAGAA	GCGAATGA
LMANv2_160007	24	1.65	TAAAG	AATCAAATTTATTCC	GACAAACT
LMANv2_160013	44	1.65	TAAAG	TAGTCTTTTTTAA	ACTGTTCT
LMANv2_160018	61	1.54	TGAGG	TTGCCGGGAACCCA	AGCGTTGA
LMANv2_160019	53	1.51	TGGAG	TTCCAGTGTTTCGT	GCGGAAAA
LMANv2_160023	66	1.64	TAAAA	ATTCCAAAAAAAGG	ACCGATAA
LMANv2_160023	24	1.54	TTAGG	GAATATGCGTTTGG	GATGTAAA
LMANv2_160028	48	1.61	TAAAC	GACAGATATACACTG	GACAATAG
LMANv2_160028	57	1.59	TATAC	ACTGGACAATAGA	GCCTATAG
LMANv2_160029	66	1.51	TATAG	TGAATTTTATATT	GACTTAGA
LMANv2_160032	35	1.6	TACGG	TTCGAACGATTTTA	GACGTAAA
LMANv2_160033	39	1.61	TCAGG	AAAATTTAGAAAAG	GCAGCTAA
LMANv2_160034	28	1.5	TTCCG	GTTTTTTAAGCCGGA	GGCAACAA
LMANv2_160038	70	1.65	TAAAG	AATCTATAGATTC	GACAGTGA
LMANv2_160041	26	1.61	TTTGG	ATCCGAGTGCGGTT	GCCAAAAA
LMANv2_160041	59	1.5	TGACG	TTTTAATTTACGG	AATTATAA
LMANv2_160043	35	1.58	TAAAG	GATGAGAACGCGA	TCTTAAAA
LMANv2_160050	42	1.54	TCAAG	TAAAAAAGAGACA	ATCGATTG
LMANv2_160051	48	1.58	CAAAG	TTAGGAAAAAACTT	GCCAAAGA
LMANv2_160055	45	1.52	TAAAG	AAAGAAAAAATGA	ATTTATAT
LMANv2_160067	71	1.56	TAAAG	TATGAGATTGGGCAG	ACTGGACA
LMANv2_160071	67	1.51	TGCAT	AGAATCCGTTTTTTT	TCCGAAAA
LMANv2_160073	24	1.53	TAAGG	ACAGTTTTAGAAA	ACGAATCC
LMANv2_170006	61	1.53	TTACT	GCAGCGTAGTCTT	TCTGATAA
LMANv2_170007	32	1.64	TCAAG	AAACTTGTCACGC	TCCTACAA
LMANv2_170007	66	1.61	GGAGG	AAAATTCTCAAATCT	GCCGATGA
LMANv2_170008	66	1.57	TATCG	AAATCAAAAAGCAG	GTCGAGAA
LMANv2_170009	66	1.57	TATCG	AAATCAAAAAGCAG	GTCGAGAA
LMANv2_170012	47	1.71	TAAAG	AAAAAAATAGAAA	GCGCATAA
LMANv2_170018	33	1.54	TGAAC	CCATGACAAATATCT	GACAAAAA
LMANv2_170031	61	1.54	TGAAT	CGACCAATTTATAA	ACCTAAAT
LMANv2_170041	71	1.57	TGAAG	GGTTCGGAACAATAT	TCTGGTAA
LMANv2_170043	44	1.62	TAAAT	TTAAGAACAATAAAA	GCAGACAG
LMANv2_170044	26	1.55	TTTGG	TAACTTTTCCAAAAC	ACCGATTA
LMANv2_170044	51	1.52	TTACT	CAAACAATACCGAGT	ACCAATGG
LMANv2_170048	66	1.6	TAAAG	ACTTTTAGAACTT	TTCTATAA
LMANv2_170049	66	1.6	TAAAG	ACTTTTAGAACTT	TTCTATAA
LMANv2_170060	37	1.53	GGAAG	CTGCTCGGCGCAATC	GCCATTAC
LMANv2_170062	47	1.57	TTTAG	AGCGAAATGGATT	GACAAAAA
LMANv2_170073	26	1.51	TTCCG	GAGACGAACCCTG	AACGATCC
LMANv2_170075	45	1.55	TAAAG	AAGAATTTAAATCT	GTCCAACT
LMANv2_170076	29	1.63	TAAGG	AACTGTTTAATAT	ACTGAAAG
LMANv2_170077	63	1.62	TAAAG	AATCCGTTTTAGA	TCCGCAAG
LMANv2_170080	22	1.53	TGAAT	GTTGATTCGGTTTTT	GGCGATTT
LMANv2_170087	56	1.52	TAAAC	TGATAGGCAAACAAA	AGCGAAAT
LMANv2_170094	22	1.52	TAAAT	ATCGATTTAGTTCG	GACAATTG
LMANv2_170099	37	1.58	TAAAG	GAAATTCGAAAGAAA	GTTTTTAA
LMANv2_170100	60	1.57	TTAAG	AGTTGATGGTGGT	GCAGCAAT
LMANv2_170100	48	1.51	TACCG	GAACTTATTTAAGA	GTTGATGG
LMANv2_170100	24	1.51	TTAAG	CGATCAATCCAAT	TACATTAC
LMANv2_170111	28	1.56	TAAAC	CAGGTTCTTTGACCG	GAAGATAC
LMANv2_170113	72	1.54	TAAAG	ACCACCAACAAAT	ATTGAGAA
LMANv2_170116	33	1.59	TACCG	AAATGACTTTGATT	GCTGATTT
LMANv2_170118	34	1.72	TAAAG	AAAATATTAGAAAAA	GATGAAAA
LMANv2_170122	66	1.51	TATCT	TTTTTCTGAATCG	ACCGATTA
LMANv2_170143	24	1.55	TCAAC	AGTTCGGTAAACAA	TACGATAA
LMANv2_170144	46	1.5	CAAAG	CGAAGGGAAGTCCA	GTCGTCAA
LMANv2_180001	67	1.5	TCAAG	AAATGCCGGCAAA	TCCAAATT
LMANv2_180008	57	1.61	TAAAT	TCTCTTTGACAGTCG	GTCGGTAA
LMANv2_180008	32	1.61	TGAAG	TAATTCAACTCTACT	GAAAATAA
LMANv2_180009	42	1.63	TGAAG	AAGACGAAAAATAT	GCCTTGAT
LMANv2_180009	30	1.59	TTTGG	ACGAACTTGAAGAA	GACGAAAA
LMANv2_180012	21	1.51	TTTCG	ATTTGAGTAACCCA	GCGGTAAA
LMANv2_180012	62	1.5	AAAAG	ATACGGAAAGAATAT	CCCGTTCA
LMANv2_180016	22	1.54	TTACT	TGGAATATGCAATCA	GACAATAG
LMANv2_180020	59	1.51	TTAAG	TGTTTTACATATCCG	AGCAATCG
LMANv2_180026	45	1.67	TAAAA	TTTGCGAAATCGTA	GCCGAAAA
LMANv2_180033	53	1.5	TTAAG	AATCCTGCTTGACC	CTCAAAAA
LMANv2_180037	71	1.56	TAAAG	CTTTAGTCCCAGAA	TACAAAAT
LMANv2_180042	70	1.53	TCAAG	TTCCTCTCATTCTAA	ATCGTGAA
LMANv2_190007	57	1.5	TTAAT	CGCTATCTGACAAA	GGTGAAAA
LMANv2_190011	61	1.55	TTAGG	TTGACATTGTAGCT	ACGGTTAC
LMANv2_190013	62	1.63	TAAAT	CGACTAAAAAATA	GCTCATAA
LMANv2_190013	50	1.5	AAAAG	GGGATTTTTAAATC	GACTAAAA
LMANv2_190014	43	1.53	TGAAG	AGAAAGAAAATAT	ACTTTCAA
LMANv2_190024	32	1.5	TAAAT	CTCCAAAATTAATT	TTCAATAA
LMANv2_190027	58	1.51	TTTAT	TATTTGAATTCTTAC	GACGAAAT
LMANv2_190027	67	1.5	TGAAT	TCTTACGACGAAATT	GCAAATCT
LMANv2_190028	49	1.57	TTAAT	TTAATAAGTTTCTTG	ACCGTAAT
LMANv2_190029	49	1.57	TTAAT	TTAATAAGTTTCTTG	ACCGTAAT
LMANv2_190030	23	1.52	TCGAG	AAGCCTATTTCGTTG	GCTGAAAT
LMANv2_190035	34	1.56	TTAGG	ACCAGTAATCATT	GGTGAAAA
LMANv2_190038	59	1.6	TAAGG	GATTGTTTACTCAT	TCCAACAG
LMANv2_190039	28	1.64	TAAGG	AAGAAGATAAAAG	ACCGAATT
LMANv2_190052	47	1.57	AAAAG	AAACTTTTGAAAAAC	GACGTTAT
LMANv2_190058	23	1.5	TGAAC	CTGTTTATCTTAC	ACCTATCG
LMANv2_190066	36	1.55	TTAGG	TGTTTATACGAAA	TTCGATGA
LMANv2_190067	48	1.57	TATAG	AAACTGAAGTAATT	GACTTTGA
LMANv2_190067	24	1.55	TAAAT	CATCAAGTTATTGAT	ACAGTTAT
LMANv2_190069	19	1.54	TAAAG	AAATTAATTTTTA	AATTATCA
LMANv2_190070	19	1.54	TAAAG	AAATTAATTTTTA	AATTATCA
LMANv2_200003	36	1.6	TAAAG	TAAAAAATAATTT	TCGGAAGA
LMANv2_200024	47	1.51	TCGAG	AATCGTATTTATT	GCAGAAAA
LMANv2_200027	68	1.59	TAAAT	TTTGGCACGCTGCTT	GCATATAT
LMANv2_200029	24	1.59	TCAAG	TTTCTGTTTAAAG	AATGAAAA
LMANv2_200029	39	1.56	TAAAG	AATGAAAACGTTTTT	TCTAAAAT
LMANv2_200034	43	1.54	TTCAG	ATTTTTACCAAAAAG	AACGAAAC
LMANv2_200039	40	1.52	TTAAT	AGAATTGATAGAT	CCCGTTCT
LMANv2_20005	58	1.53	TAAAG	ATGTCTTGAATAAG	AGTAATAT
LMANv2_200057	20	1.61	TGCGG	TTGTCACTAAAAAC	GCTGAAAA
LMANv2_200057	58	1.55	TTAAG	AGTCGCCGAGAATTA	TCTGAAGT
LMANv2_20011	29	1.6	TTAAG	TAAATCCTTAGAAGA	ATCGATCG
LMANv2_20011	33	1.52	TAAAT	CCTTAGAAGAATCG	ATCGAACA
LMANv2_20014	60	1.5	TTTAG	TTTACTCTTCTTTA	CCCGCAAA
LMANv2_20015	20	1.54	TGAAG	ATGAGTTTCCTCAA	ATCGAGCA
LMANv2_20017	57	1.61	TAAAC	GATCGACATTTTTT	GCCAATTC
LMANv2_20019	34	1.54	TAAAA	TGGCGAACGGGATT	GCGGATGA
LMANv2_20034	59	1.54	TTTCG	ATGGATGGTGCTCTC	ACCAAAAA
LMANv2_20039	66	1.82	TTAAG	CCGAAGATTCCGAAT	ACCGATAT
LMANv2_20047	66	1.78	TTAGG	AAAAATGTAAATCT	GCCGAAAT
LMANv2_20050	44	1.59	TTAGG	AGTTGAATTTAGA	GACAAAAT
LMANv2_20050	53	1.54	TGAAT	TTAGAGACAAAATT	TCTGATAT
LMANv2_20067	33	1.53	TGAGG	AAGATGAATCTCCA	TTCGATAG
LMANv2_210001	26	1.53	TTAAG	ATTCCTGTAAAAAA	GAAGTTCC
LMANv2_210016	63	1.5	TATGG	CTTTATTAAAATTT	ATCGATGG
LMANv2_210031	46	1.57	TCAAG	AAATAATTTTTTC	GTTGTCAA
LMANv2_210037	31	1.51	TCACG	TTATTTATTAAAAT	ATCTTTAA
LMANv2_220001	33	1.62	TAAAG	ATTCGTATTGTTT	AAAGATAT
LMANv2_220008	67	1.52	TTACT	GAATTCTTTCTAAA	GAGGATAA
LMANv2_220018	28	1.53	TTCAT	ATTGCTTATTTTAAA	GCCAAAAC
LMANv2_220023	27	1.54	TGAGG	CCGATTGTTCTTGT	GAAGATGG
LMANv2_220023	46	1.54	TGAAG	ATGGATCAAAAAGCA	AATGACAG
LMANv2_220039	66	1.5	TGCGG	AAGAACCTTCTGGA	AACAATAA
LMANv2_220045	35	1.62	TAAAG	CGAAATTGTAAACAA	TACAATAT
LMANv2_230001	25	1.53	AAAAG	CTTTTACTTTTTC	GCAGAAAC
LMANv2_230007	49	1.61	TAAAG	TTAGTTTGAAAACT	ATCGATTT
LMANv2_230007	39	1.54	TAAAG	AACCTAAAGTTAG	TTTGAAAA
LMANv2_230016	56	1.62	AAAAG	AAGCCTTTGAATAC	GCAGATAA
LMANv2_230016	44	1.51	AGAAG	ATTCTACAAAAGAA	GCCTTTGA
LMANv2_230020	56	1.58	TAAAT	GGGGTTGTGAAAA	ACCAAGAA
LMANv2_230025	26	1.5	TAAAC	TTATGTAAGAGTTT	TCCTAAGA
LMANv2_230026	22	1.52	TTAAT	CGCCATAGAAAACTT	TCCAAAAA
LMANv2_230030	25	1.52	TAAGT	ACGATTTTCAGAAG	GCCTTAGT
LMANv2_230032	71	1.58	TAAAG	AGCTTTAGACTTGTA	GATGGTCC
LMANv2_230032	32	1.56	TAAAT	CCATTGTCATCTCG	TCTGAAAA
LMANv2_230039	72	1.72	TTAAG	AACGATCGTACTT	GCTGTTAG
LMANv2_230043	37	1.52	TTAAG	TTTCCACACTTTTA	GATTTTGA
LMANv2_230047	23	1.5	AAACG	AAGGGAATTACTCC	GGCGATGT
LMANv2_230060	31	1.51	TGAAT	TTTTAATAGAGTT	GTTGAAAA
LMANv2_230061	59	1.58	TGAAG	TAGACACAACAAA	ATCAATAG
LMANv2_23s_rRNA_1	71	1.51	TAACG	GTAACGTTATTTGT	TTCGTAAT
LMANv2_240001	66	1.65	TGAAT	TCCGACCTATAGAAG	GTCGATAT
LMANv2_240001	55	1.58	TAAGT	AGTAACTGAATTCCG	ACCTATAG
LMANv2_240007	66	1.53	TCTAT	TTTTTATAGGCAAGA	TCCGATAC
LMANv2_240008	29	1.52	TGAAG	ATCCTATTGTAGGA	GCTTCAAT
LMANv2_240015	21	1.53	TAAAG	GGATCTATAGAAG	GATATTCG
LMANv2_240024	50	1.54	AAAAG	CATTGGGGCTTCAG	GACAATAT
LMANv2_240031	59	1.58	TTAGG	ATTTTACATCGTA	TCCGAAGG
LMANv2_240031	29	1.54	TACAT	GGCTACAGAAGCA	GCCAACGG
LMANv2_240032	21	1.52	TAAAC	GTCTCGGAATTCAT	ACCGGACA
LMANv2_240038	66	1.55	TAAAT	CCCTGGGAGTAGA	ACCGTCTA
LMANv2_240041	22	1.66	TAAAG	TTGTAGATAAATA	ACCAAGAG
LMANv2_240041	55	1.55	TTAAG	AGATTGTCAAGTC	ACAGAGAT
LMANv2_240046	64	1.53	TAAGG	TGTTTTACTTAAGTG	GATTTTAC
LMANv2_240059	35	1.54	TCACG	GAAGATTTAAACAC	GGCTAGAA
LMANv2_240060	20	1.5	TGAGG	CTGGGATTCCGAC	CGCGATCC
LMANv2_240072	49	1.58	TATAG	TTTGAAAAGAGTA	TCCGTTCC
LMANv2_240072	20	1.52	TAACG	AAAGATTATTTTT	TGTGATGA
LMANv2_240080	48	1.5	TCCAG	ACGGAACTATTGCGG	GACATTCC
LMANv2_240086	28	1.5	TTAAG	ATATTTTGCGGTT	CAGGATGA
LMANv2_240092	68	1.55	TCAAG	TTGTGGTGATAAG	GAAAATCA
LMANv2_240099	70	1.54	TCCAG	TCATACCGTTAGCAG	GCATATAG
LMANv2_240099	35	1.5	TGACC	GTTTCCGATATCGCT	GACGAACT
LMANv2_240104	28	1.54	TCAAT	TGATGGACGTGATC	ACTGAAAT
LMANv2_240105	57	1.51	TAAAT	CTAACTTGACAGTT	ACGGAAGC
LMANv2_240114	22	1.63	TTAAT	GTTCCTAATATCC	GCTGACAC
LMANv2_240121	32	1.62	TGAAG	ACTATAGGATTTGA	TCAGATAT
LMANv2_240123	54	1.58	TAAAT	TTTTTAGATTGTCTC	TCTGATAG
LMANv2_240135	23	1.56	TTAAG	GATCTTTTTAAGGTT	AACAAAGA
LMANv2_240137	21	1.53	TTAAT	AAATTACATGCGGGA	AACGTTAT
LMANv2_240147	57	1.59	TAAAG	TTATCAGAAGAAAA	GGTGTAAT
LMANv2_240147	49	1.51	TCTAG	CTGTAAAGTTATCA	GAAGAAAA
LMANv2_240150	49	1.57	TATCG	AGAAATCAGGTTTG	ACCGGAAA
LMANv2_240161	56	1.61	TGAAG	AAACCGCAAAGAAA	GCCTTGAG
LMANv2_240164	57	1.57	TAAAT	TAGGAGAATTTTC	TCCTACAA
LMANv2_240168	49	1.53	TCAAG	GTGAGAACGACTT	TCTTAAAA
LMANv2_240174	37	1.5	TCCGG	ACGATTCGCCCGA	GATGATGC
LMANv2_240183	29	1.56	TAAAC	ATTCAACGCCCAA	ACGGACAA
LMANv2_240184	26	1.74	TAACG	ACTCTCGAATTTGTA	GCCAAAGC
LMANv2_240187	48	1.5	TATAT	AAAATAATACTAT	GACGAACT
LMANv2_240189	30	1.53	TGAAG	GAATTCGGGGTAG	TCGGTTCA
LMANv2_260007	66	1.54	TCAAG	CAACCGCAGAAAAG	AACAACGC
LMANv2_260009	27	1.53	TGGAG	GTCTGGGCTCTCGAA	GCCTATGG
LMANv2_260017	66	1.52	TAAAC	TTAAACGCTTTCCA	ACCAAACT
LMANv2_260020	36	1.56	TGAAA	AGGTGATCTACGAG	GCCGTAAA
LMANv2_260022	66	1.5	CAAAT	TCTTTAAAAGGTCTT	TCCGATAA
LMANv2_260025	30	1.51	TTTAG	AGAAGACTATACA	GACGCCAC
LMANv2_260031	25	1.58	TGAAG	TTCGTCTCTATTCAA	TCCTCTAA
LMANv2_260033	23	1.52	TAAAC	AGCAACTATAGTGTT	ACCATTCT
LMANv2_260035	29	1.5	TAAAT	TTTCGTAGTAGTG	GACGGTTT
LMANv2_260037	21	1.59	TCAGG	GCCGGAAGCGCAG	ACGGATCA
LMANv2_260046	66	1.67	GGACG	ATTTGGAAGTTCGT	GCCGATAA
LMANv2_260047	64	1.69	TTACG	GATAAGCCAACTC	GCTTATAA
LMANv2_260055	69	1.67	TAAGT	GCGCTGCCGGTTG	GCTGATGA
LMANv2_260066	56	1.69	TTAAG	GATAAAGATCTTCTT	TCCTATAA
LMANv2_270001	66	1.58	TTACG	AACCACATCCTTTC	GCATTTAA
LMANv2_270001	21	1.5	AAAAG	GTCAAGGATAGCAAG	GGCAATGA
LMANv2_270013	57	1.56	TAAAG	ATTTAAAAAAAGT	AACGTCTA
LMANv2_280003	31	1.5	TCAAG	TTTCCTAAATAAA	TCCAGTCT
LMANv2_280004	31	1.5	TCAAG	TTTCCTAAATAAA	TCCAGTCT
LMANv2_280005	66	1.79	TAAGT	TCCGGCTTTCAAAG	GCCGATAT
LMANv2_280012	33	1.56	TAAAG	TGGATGGGATATA	TCTATTGA
LMANv2_280012	53	1.5	TCTAT	TGATCCGAAAGTTTC	GTCGAAAA
LMANv2_280013	33	1.56	TAAAG	TGGATGGGATATA	TCTATTGA
LMANv2_280013	53	1.5	TCTAT	TGATCCGAAAGTTTC	GTCGAAAA
LMANv2_280021	53	1.53	TGACG	GGCGCAAATTCTGAC	GGCGCCCA
LMANv2_280021	31	1.51	TAAAC	TAATCGGAGTTAT	ACTGACGG
LMANv2_280022	34	1.51	TTACT	TTCTAAAAACGAG	GACGTAGA
LMANv2_280025	38	1.52	TTAAG	AGTCGTAAAAATTAC	GGTTTTAA
LMANv2_280031	63	1.5	TATAG	ACAAAAATTTAAC	CCTGTAAA
LMANv2_280038	55	1.56	AAAAG	AACACTTTACACC	ACCGGTAA
LMANv2_280040	50	1.52	TCAGG	TAAAAAATATCCTT	TCCGGTGG
LMANv2_280042	61	1.51	TTCAG	GATTTTCTGCCTA	ACCCATCC
LMANv2_280045	48	1.53	TTTAG	AAATTTAAGAGATTT	GCATATAG
LMANv2_280056	35	1.53	TAACG	TGAGTTCGACGTAA	GAAAATCT
LMANv2_280061	53	1.55	TGAAG	AATCCGCTTTAAA	AATGACGA
LMANv2_280073	29	1.5	CGAAG	GAGACGATATTTTG	CCCGAAAA
LMANv2_280077	47	1.51	TCAAC	CTTTGTATGAATT	GACAAAGA
LMANv2_280078	72	1.7	TATGG	TATCCGCAATCGGC	GCCAATAT
LMANv2_280079	21	1.59	TGAAT	ATATTCAAACAGA	GCGGAAAC
LMANv2_280081	64	1.6	TGGAG	AATTGAAAAGCCT	ACCGATAT
LMANv2_280081	29	1.51	TCAAG	TTTATGCGTTTTT	AGAGATAG
LMANv2_280094	32	1.59	TTTAG	GGATTTCTTCCAT	TCCGACAT
LMANv2_280094	35	1.55	TTAGG	GATTTCTTCCATTCC	GACATTGT
LMANv2_280094	66	1.53	TTTAC	AAAGACGGACAACTT	GTCGATAA
LMANv2_280095	57	1.57	AAAAG	AATTTTACGGAGAT	GCCTACAT
LMANv2_280096	34	1.51	GAAAG	AGATCATAGGCAGAA	GCCTAGGA
LMANv2_280096	69	1.5	TAAAT	TTCTAATGGTTCCC	GTCGAATG
LMANv2_280097	51	1.59	TTAAG	TTTGCTCTTTGATAA	AACGGTAC
LMANv2_290004	52	1.6	TTTCG	AAAAACGATCGAC	GCCGGAAA
LMANv2_290008	28	1.53	CAAAG	AATATTACTCCCGAT	CCCGAAAC
LMANv2_290015	65	1.5	TCAGG	TGGTCTGAATACT	GTCCATCC
LMANv2_290016	42	1.66	TAAAG	AAAATTCTTACTTA	TCCTAAAC
LMANv2_290016	70	1.63	TTAAT	CCAGAAGACTGAATC	ACCGAAGA
LMANv2_290016	73	1.53	TCCAG	AAGACTGAATCACC	GAAGATAG
LMANv2_290017	21	1.52	TGATG	TGTGGTTAGTCGCC	GCTTATAA
LMANv2_290028	38	1.5	TATGG	ATATGATGGAAGTCA	GAGGAAAA
LMANv2_290030	49	1.52	TAAAC	GTTTCCGCATTTG	ATCGAAAT
LMANv2_290038	65	1.53	TTAAG	AAAGTATAGTTCT	GTTTATAG
LMANv2_290040	67	1.5	TTAAG	TGAAGAAGGATTT	GAAATTAT
LMANv2_290041	48	1.53	TAAAA	TTAAAAATTACTT	GCCTTTGA
LMANv2_290042	49	1.5	TTTAG	GTAAGTTTCAATT	GACTCTAA
LMANv2_290045	30	1.5	TTTAG	GAATCTTTAAACG	TCCAATCT
LMANv2_290046	25	1.68	TACAG	AGTGATCTTAAAACT	GCGGATCA
LMANv2_290046	57	1.5	TAAAA	GAGTTTCTCTCAA	ACCAATCA
LMANv2_290049	65	1.65	TCAAC	TTCAGAAGGATGGAA	GTCGATAA
LMANv2_290049	58	1.5	TCAAG	CTCAACTTCAGAAG	GATGGAAG
LMANv2_290051	46	1.56	TAAAG	AATGGATTTTTCCGG	ATTGATCT
LMANv2_290062	56	1.65	TAAAG	GTTAGTTTATTGA	TCCTTTAT
LMANv2_290063	67	1.51	TGACG	TTTTTATCTGGTCCT	TACGATTC
LMANv2_290070	41	1.51	TTAAG	CATTAAAAATCGAAA	AACGTTTG
LMANv2_290077	35	1.56	AGAAG	GTTTTATAAATTC	GCCAAAAA
LMANv2_290077	47	1.55	TAAAT	TCGCCAAAAAAAGT	CCCCATAT
LMANv2_290084	22	1.51	TCAAG	TAAAAAAGTGAGATT	CTCAAAAA
LMANv2_290086	49	1.61	TAAAG	ATATACTCTTGAC	GCAATTCT
LMANv2_290086	63	1.54	TGACG	CAATTCTATTTCT	AAAGATAC
LMANv2_290095	67	1.51	TAAAC	GAACCCTTATTATT	GAAAATAA
LMANv2_290096	64	1.52	AAAAG	AAAAATGCAACAA	GCAGTTAT
LMANv2_290097	48	1.65	TAAAG	TCAAATTTTTATT	GACATTCT
LMANv2_300001	52	1.61	TTAAT	TTTTGTTGATAGTC	GCCAAACA
LMANv2_300001	42	1.57	TAAAT	TGATTTTTAATTTTT	GTTGATAG
LMANv2_300004	46	1.64	TATGG	CATTTTAAAGCAGT	GCCAAAAT
LMANv2_300011	45	1.64	TAAAG	CAGCCCCGGAAGTT	GTGGAAAA
LMANv2_300016	25	1.57	TATCG	ACAGAATTTTCCTT	GGCAATAT
LMANv2_300024	45	1.55	TCACT	CAAGAAGAATTTGAT	ACCAAAAA
LMANv2_300025	44	1.52	TAAAA	TTCTTTTTTTTTC	GTCGAAAA
LMANv2_300032	45	1.57	TCAAG	TTAGGATCTCAGAGT	GAAGGTAA
LMANv2_300032	63	1.51	TGAAG	GTAAGATCGTAATT	TCGGAAGG
LMANv2_300034	69	1.61	TCAGG	ATTCAAAAAATTTC	TCCGACGC
LMANv2_300034	26	1.51	TCACG	ATAAAACAGGAAA	ACTAGTAA
LMANv2_300048	46	1.5	AACAG	CGCAAAAGTTTGGA	GACGACAA
LMANv2_300050	48	1.55	TTTCG	TCATAAAATGTGATA	GACGTAAA
LMANv2_300054	21	1.53	TAAAA	AAAATTCTACTCATT	TCCGATCA
LMANv2_300054	72	1.5	TAAAC	TACCTGGTTTTTAT	AACGTAAT
LMANv2_300058	22	1.5	TAACT	TTTTTGAAACTTTAA	GACAATTC
LMANv2_30006	30	1.59	TTAAG	ATTTTAAGAAAGA	GTCTAAGA
LMANv2_300064	53	1.61	TACCG	CTCGTCGACTTCAC	GTCGAAAC
LMANv2_300068	47	1.54	TTTAG	TAAAAAATTACTAC	AACGACAT
LMANv2_300073	47	1.6	TACAG	CCGGAAAAAAGAAGG	GACAAAAC
LMANv2_300074	64	1.77	TGAAG	GAATACTTTAGGA	GCCGTTTA
LMANv2_30009	66	1.54	TATCT	CTTTGGAAAGTTGG	GTCGATAC
LMANv2_30012	37	1.52	TTAGG	TCACAGAAATTTATT	TCCCATGT
LMANv2_310001	32	1.52	AAAAG	ATTTTGTCGTAAT	TCCGACAG
LMANv2_310001	24	1.51	TAAGT	TTTACAAAAGATTTT	GTCGTAAT
LMANv2_310003	68	1.62	TCAAT	TGGTACTAATCTT	GCAGACAA
LMANv2_310003	27	1.54	TAAAG	ATTACTTTTGGTTT	TTTGAAAA
LMANv2_310003	59	1.51	TAAAT	TATTCTTCAATTGGT	ACTAATCT
LMANv2_310006	49	1.55	TGACG	ATTAAAAAAAATAT	ACAGCTAA
LMANv2_310008	23	1.57	TAACT	TTTACGGTGGAGGT	TCCAATGA
LMANv2_310008	35	1.52	TGGAG	GTTCCAATGAAGTA	GACGAAAT
LMANv2_310017	53	1.53	TGAAG	TTGTTCTTGCGAA	TACGATTG
LMANv2_320008	57	1.51	TAAAG	TTTCCTTGAGTTTT	ACTCACGG
LMANv2_320017	22	1.58	TAAAG	TAAAAAAACCCGC	ACAAACGA
LMANv2_320024	68	1.57	TAAAG	TGACGCTATTGCCTG	GAAAATGG
LMANv2_320024	32	1.57	TAAAT	ATTTAAGGGTCTT	TCCTAAAA
LMANv2_320025	32	1.57	TAAAT	ATTTAAGGGTCTT	TCCTAAAA
LMANv2_320025	68	1.57	TAAAG	TGACGCTATTGCCTG	GAAAATGG
LMANv2_320034	49	1.53	TGTAG	GAAGTTTTTTAGAA	ATCGAAAA
LMANv2_320058	72	1.53	TGAAT	TCTTGTCTATAATAA	GACTACAC
LMANv2_320062	72	1.57	TTACG	GTCATCGGAGATACG	GTCAATCT
LMANv2_320062	23	1.51	TCTGG	ACCGGTGATCGTTGG	GCAGATCG
LMANv2_320068	20	1.65	TCAAT	AGACATGTTACTT	GCCGCTCA
LMANv2_320071	26	1.56	TGACT	TACCTATGGATTTA	GCTGACGC
LMANv2_320074	71	1.51	TTAGG	CGTGCTTCAGAACC	GCAAACGT
LMANv2_320076	42	1.51	GAAGG	GTTGAAGCAAAAATT	GTCGATGA
LMANv2_320077	50	1.59	TTTCG	AACTCGCGAAAGAAA	GGCGATGA
LMANv2_320082	62	1.64	TAAAG	TTCTGATCCACGCA	GATAAAAA
LMANv2_320089	26	1.52	TAAAT	TTGATGAAAGTTAC	GCGAATTA
LMANv2_320090	19	1.56	TAAAG	TTATCTTTAATAC	GATTGTAA
LMANv2_330005	59	1.59	TTAAT	TAGACAAGGAGCA	GACGTAAA
LMANv2_330006	44	1.51	TAAAT	TTGTTTTAAATGG	GATGGTAT
LMANv2_330015	63	1.51	TTTAG	AGAATACCACACT	TACGTTAA
LMANv2_330017	52	1.52	TAAAT	TATTATTTTCGTGCA	TCCGAATT
LMANv2_330019	64	1.54	TAAAT	CAAAATTGGGCGAAT	GATAATGA
LMANv2_330020	38	1.5	TAAAT	TACAAGAAATCGGA	CCAGATGG
LMANv2_330028	45	1.54	TGAAT	ATTTAAAAAATAAT	ACTGAAAT
LMANv2_330030	49	1.73	TTACG	CGATAAACTCGGA	GACGAAAA
LMANv2_330030	35	1.52	TAAAT	ATCAAAAGATTAC	GCGATAAA
LMANv2_330036	20	1.5	TTTCT	TCATCTAGTATGC	GCCGTAGA
LMANv2_330042	30	1.65	TCAAG	AAACGTATTTTTTAG	ATCGAAAA
LMANv2_330049	45	1.52	TAACT	TCAAAACAAAAATA	GTTGAAAA
LMANv2_330051	70	1.56	TGAAG	ACCGGTTATGCCAGG	TCTTATAT
LMANv2_330053	67	1.53	TGAAT	CATGAATTCTTTAC	GTCGAACT
LMANv2_330056	52	1.54	TAAAG	AAAACATTGCACT	TCCTTCCT
LMANv2_330060	66	1.55	TTAGG	ATATGAAACTTTAT	ACGGACAT
LMANv2_330085	60	1.57	TAACG	AGAGTATTTTCTTTG	ATCGTCAT
LMANv2_330087	57	1.61	TAAAC	CATTTACCATAACA	GCCAATTT
LMANv2_330088	44	1.82	TGAAG	AATTCCGATCCAAAA	ACCGATGA
LMANv2_330096	73	1.7	TAAAG	AAAGTTGCGATAAAA	TCCAAAAA
LMANv2_330106	36	1.53	TGAGT	AATGCCTTAAAATAT	TCCGATCC
LMANv2_330106	53	1.52	TTCCG	ATCCAAACAAAAA	ACCGGAAA
LMANv2_330109	66	1.57	TTATG	AAAGGATTTTTTAA	ACCGACAA
LMANv2_330128	34	1.58	TAAAG	AGTTACTCGCTAAA	CTCGAGAA
LMANv2_330131	29	1.52	TCTGG	AAGAAATGTACGGG	GATGATAT
LMANv2_330132	29	1.52	TCTGG	AAGAAATGTACGGG	GATGATAT
LMANv2_330134	46	1.63	TAAAG	TACCTAATTTTTT	GCGTAGAA
LMANv2_330139	44	1.53	AGAAG	GCGCTAAGAATGG	GCTGATGC
LMANv2_330140	66	1.5	TGACG	CTCGTTCTCTTTTCA	AAGGTTAA
LMANv2_330140	51	1.5	TGAAG	GAAAGGCTTGACG	CTCGTTCT
LMANv2_330141	32	1.5	TAAAT	TCCCTATCCGTCC	AGTGATGA
LMANv2_340001	66	1.68	TCAAT	AAACGCTTTCTGAAT	GCCGATTC
LMANv2_340002	49	1.51	TCAAG	AAATAGAAGCTGCTT	GCTCGAAA
LMANv2_340013	20	1.59	TATAG	AAATAAAAATTTC	GAAGATGA
LMANv2_340016	60	1.55	TCTAG	TTTTACTTTTATTGT	TCCGAAGT
LMANv2_340017	45	1.6	TTTAG	ACCAAATGGCAAAT	GACGTAAA
LMANv2_340017	68	1.52	TAAAT	TTGTTAAACGACAT	GTCAATTA
LMANv2_340020	56	1.61	TTAAT	TAAAACTTTAAATAC	ACCGTAAA
LMANv2_340023	21	1.62	TCTAG	AACTTTCGATTACT	CCCGAAAA
LMANv2_340031	30	1.66	TAAAG	GATTCCCTCCGCT	ACTAAAAA
LMANv2_340032	67	1.68	TCAAT	CTGGAGTCTATTAT	TCCGATAA
LMANv2_340034	66	1.53	TGTAG	GAATCTATGATTCT	GTCGATTT
LMANv2_340040	30	1.52	TAAAA	AAAGACAGGAAGA	GCAGTTAA
LMANv2_340041	41	1.5	TTTAG	AGATTCTGTTTAGAA	ACGGTTAC
LMANv2_340046	73	1.52	TAAAG	AATATATCTTAAGCT	ATAGAAAC
LMANv2_340047	24	1.6	TCAAG	CCTCTTCTGGACTTT	GCTATCGA
LMANv2_340049	58	1.61	TAAAG	TTCTTTAAGTTAT	ATTGATAG
LMANv2_340049	68	1.51	TTAAG	TTATATTGATAGAT	TATGATGT
LMANv2_340052	48	1.52	TAAAA	ATTCTCTTAAAAA	ACCAATGA
LMANv2_340054	27	1.5	TAACT	GGGAACCTTTTTGGA	AACAACAA
LMANv2_340056	66	1.68	TCTAT	CGCCAAATCTTTG	GCCGATAC
LMANv2_340063	48	1.64	TCAAT	TTTCAAGAATGATTG	GACAATAA
LMANv2_340067	71	1.51	TCCGG	AGTTTGGCGCAAGA	CCCGTTCA
LMANv2_340069	68	1.51	TCAAG	AAGCGATTGATTT	CCAAATCA
LMANv2_340071	29	1.58	TGAAG	GTAAATCCATTTTGG	AACAACAT
LMANv2_340071	65	1.54	TTACG	AAACTTTAAAAGAAG	AACTAAAA
LMANv2_350003	70	1.5	TAACG	TTCTAATAGAATTT	TCTGGTGG
LMANv2_350015	65	1.5	TAAAT	ATAGAAACGATTCAA	GACACAAA
LMANv2_350020	42	1.61	TCAGG	ATTTTGCAAAAAGT	GCAGTAAA
LMANv2_350021	23	1.64	TAAAG	TGGTTTTTAGTCGT	TTCGAAAA
LMANv2_350028	29	1.57	TCTGG	AAGCGAATGGAAC	TCCGATCA
LMANv2_350029	52	1.52	TATAT	TATTTGCTTGCGTCC	ACCGGTAT
LMANv2_350032	33	1.57	TGAAG	CTTTTATAAAAGTA	GATTAAAA
LMANv2_350040	26	1.52	TCAAT	TTACGAATTAGAA	AACGAAAG
LMANv2_360007	34	1.52	TTTGG	GTCGATAGATTCT	GCCAATTT
LMANv2_360009	64	1.52	TTACG	TAAAATTGAATCT	GATTTTAA
LMANv2_360010	32	1.55	TAAAG	AAATATACTTGTTCT	TCCAGCGA
LMANv2_360011	49	1.63	TAAAG	AGGAAATATTCGCTG	GAAGAACA
LMANv2_360016	55	1.5	TAAAT	CTAATTGAACAAGCA	GACAAGGC
LMANv2_360021	52	1.52	TGTAG	AAATTACTCGCAAA	TCTGACAA
LMANv2_360024	33	1.72	TAAAG	GATCAATAACGTT	ACCGAGGT
LMANv2_360024	27	1.59	TAAAT	TCTAAAGGATCAAT	AACGTTAC
LMANv2_370001	27	1.62	TTAGG	CGTAGAGAAACTCA	GCAGATCG
LMANv2_370012	56	1.58	TAAAT	TCCGCTTTCCTCA	GACTACAT
LMANv2_370022	63	1.54	TTTAC	AAATACGGAAATG	GCTGATAT
LMANv2_370035	66	1.69	TGACG	CCGGAGTAATCGCT	GCCGTACT
LMANv2_370035	51	1.58	TGCAG	GATTTCTGGATGAC	GCCGGAGT
LMANv2_370041	36	1.53	TAAGG	AAGGAAAATGAAA	ACTGTTTT
LMANv2_370047	21	1.61	TAAAG	TCGCTTCCTTTTAA	GGAGAAAT
LMANv2_370047	36	1.5	TTAAG	GAGAAATATGGAAA	AAAGAAAT
LMANv2_370049	51	1.5	TTAGG	TATCGATTTTTCTT	TCCCAAAC
LMANv2_370051	66	1.5	TATAG	AAGGGATTGGCAAA	GCTGCTTT
LMANv2_370052	38	1.58	TTTGG	ATCTGGGTGGAAA	GCCGTTTA
LMANv2_370056	67	1.54	TCAAG	AATTGGACCGTTTT	GAGGAGAT
LMANv2_370056	22	1.51	TTACG	GATAAGAAAAAAATC	AGCGAGAT
LMANv2_370058	54	1.54	TAACG	GCAAAAAAGTTATA	GGAGAGAA
LMANv2_370058	68	1.51	TATAG	GAGAGAAGCTTAG	GCTTCTGA
LMANv2_370061	58	1.56	TCTAC	CTGGGAACAAGTA	GCCGTTCA
LMANv2_370068	55	1.51	GAAAG	TGTTTGACAAAAA	GCTGGTAT
LMANv2_370076	64	1.7	TAAAC	CTTTGATTTCTCTT	TCCGATAA
LMANv2_370076	40	1.59	TGAAG	AGTGCCTGATTCAA	AACTTTAA
LMANv2_370080	52	1.56	TAAAT	TTAGATCCGGAAGG	TCTGTTAA
LMANv2_370084	46	1.55	GAAAT	CAATTATGCTCTT	GCCGAAAT
LMANv2_370087	60	1.51	TGACG	ATCCGTTACCACCA	AACACTAA
LMANv2_370095	72	1.58	TTAAG	AAAAATCTTTTAC	GATAAAAA
LMANv2_370101	49	1.5	TCCCG	TTTTAGAAACGGGTT	GCCAGAAT
LMANv2_370107	70	1.59	TCAAG	ATTTTGGGGGAAA	ACAGTCAA
LMANv2_370108	51	1.51	TAAAC	TTTCCGGGGGTGAAA	GACAAAGG
LMANv2_370113	48	1.53	TTCCG	GTTAGAAAAATGCT	ACCCATAC
LMANv2_370114	67	1.75	TAACT	TGGAACTATATAA	GCCGAAAC
LMANv2_370120	59	1.51	TAAGT	TCTTGCAATTTTCTC	TCCTACAA
LMANv2_370121	23	1.54	TAAAG	AATGGGGGATTCT	CCATTTAA
LMANv2_380003	47	1.56	AAAAG	AATTGAATATACTT	GCAGAAAA
LMANv2_380005	20	1.53	TTTAG	TTTTTTAATCTGA	GTCGAACT
LMANv2_380011	33	1.52	GAAAG	ATTTACTGGATCGT	AACGATCA
LMANv2_380016	32	1.61	TCCAG	GTGTAGAAGAAAAA	GACGTTCA
LMANv2_380016	57	1.6	TCAAG	TTCAATTGGAAAAAG	ACCAACTA
LMANv2_380020	59	1.5	TAAAT	TTCTATTCTAAAAAT	AGCTATAT
LMANv2_400001	54	1.6	TCACG	AAAGAGATTCGGGC	GACATTCA
LMANv2_40003	29	1.58	TATCG	ATGTCCAGAAATCCA	GACATTAA
LMANv2_40005	69	1.5	TCAAG	CACGTAAAAGGTTTA	GCTCGTGT
LMANv2_40010	26	1.51	TTTGG	CCGTTCATATTGTG	ACTGATCA
LMANv2_410004	48	1.55	TTAGG	AAAAAAATTATCTT	TCCCATAT
LMANv2_410006	43	1.6	TAATG	ATTTTCCCAAAAAA	ACCGATGG
LMANv2_410007	67	1.56	TCAAG	GAATTCTGTGAAAG	ATCGATTT
LMANv2_410011	47	1.59	TCAAG	CTGCACTTTTTTCTT	GCAGCAAC
LMANv2_410012	58	1.56	TTTAT	TTCTTGAAAACTG	ACCGAAAA
LMANv2_410012	26	1.5	TATCG	TAAATCTCTGGTTAG	ATTGATAA
LMANv2_410021	35	1.55	TGAAT	CTTTTTTTAGATTGG	GATGAAAA
LMANv2_410022	66	1.55	TAAAG	GTTGAGACACGATTT	TTCGATTT
LMANv2_410024	62	1.5	TAAGT	TTCATTTCAACGG	AACAATAT
LMANv2_410032	66	1.62	TTCAG	AGGTCTGGGAATTTA	CCCGTTAA
LMANv2_410033	59	1.5	TAAAT	ATTGGATTTTCATAA	GCAGACTG
LMANv2_410041	31	1.59	TTAAG	TAAAAAAAAATAA	ACAGAAAG
LMANv2_410062	20	1.54	TAAAC	CCTTAGCGTTTCCA	GCTATTCA
LMANv2_410070	54	1.5	TTAGG	ACTTTCTTCTTTA	AACAAAGA
LMANv2_410074	25	1.67	TGAAT	CAAACTTTCGGACA	GACGATCA
LMANv2_420009	25	1.55	TAAAG	ACGATTGTTGTAT	AATGTTCC
LMANv2_420011	66	1.66	TAAAT	TTCATGAAATTCC	ACCGAAGT
LMANv2_430003	29	1.67	TATAG	AGATCCCTAAAAAA	GCCCTTAA
LMANv2_430008	35	1.58	TAAAT	TGAGCTAAACGTCA	ATCGAAAA
LMANv2_430008	31	1.54	TAAAT	AAATTGAGCTAAAC	GTCAATCG
LMANv2_430009	26	1.64	TAAAT	TATGTCGGATTGG	GCCCAAAT
LMANv2_430018	68	1.61	TGAAG	AACTTAACAACCCG	GCTAACCT
LMANv2_430018	35	1.52	TTAAC	CGCTCTTAGAAAA	GCGGATTA
LMANv2_430023	29	1.52	TATAG	GTTATCAATTCGAT	ACCTTAGA
LMANv2_430026	22	1.5	AGAAG	CAGATTCTAAAACGA	TCCGAAAA
LMANv2_430027	67	1.6	TAAAG	TTGAAAAAAATCT	GAAAAAAA
LMANv2_430029	34	1.53	TAAAT	CCTGGGAATTGGAAT	AACGATTT
LMANv2_430035	50	1.53	TGAAG	AAATAAAAAAGTGGG	AATAATAC
LMANv2_440009	33	1.59	TGAGC	ATACGGTTCTAGTC	ACCGAAAA
LMANv2_440013	58	1.57	TATAG	TTGGATTTATCCA	GCCTTCGG
LMANv2_440021	43	1.54	TACAG	CGCGAATGATTTT	GTCTTTGA
LMANv2_440022	30	1.64	TAAAG	CCCAATCTCTCTCGA	TCCGTACT
LMANv2_440022	62	1.56	TAAAG	AAACATAGATAAA	ACAAAGAA
LMANv2_440023	57	1.75	TAAAG	ATTTGACAACCGTT	GCCTTTGG
LMANv2_440025	63	1.56	TCAAG	ATCGTCCTACTTT	AATGAAAC
LMANv2_440025	26	1.5	TCAGG	AACGATTTCTCCGG	AACGAGGC
LMANv2_440028	69	1.53	TTACT	GATTCCTATAAAA	TACGATAA
LMANv2_440030	37	1.54	TAAAG	ACGAATAACGTATT	GTATAAAA
LMANv2_440033	32	1.53	TAAAT	CTAAATTTAAAAAAG	AATGATAG
LMANv2_440035	73	1.55	TAAAG	GGTTTATTGGAAAAT	TCTAATCG
LMANv2_440042	56	1.55	TTAAT	GATTGTTCCGAGC	CCCGTTCA
LMANv2_440043	58	1.51	TCAAG	ATCCTGATAAAAAG	GAAATTAT
LMANv2_450001	54	1.58	TGACG	AGTTCTTGACGATA	ATCGAAAT
LMANv2_450005	65	1.56	TATAT	CCGAGGACTAAAA	TCCGATAG
LMANv2_450014	48	1.62	TAAAG	TGTTGATCTGTTT	AATGATGT
LMANv2_450014	25	1.52	TCACT	CCTTCTCTCACTTCA	GCAGGTAA
LMANv2_450015	71	1.52	TAAAT	GCGGTAAACCAAT	TCTTATAA
LMANv2_450018	30	1.51	TTTGG	AACGGTTCGTTTTAT	TCCTATAA
LMANv2_450020	48	1.57	TAACG	TTAAGAATTCAGTT	GCAAATTT
LMANv2_450023	63	1.51	TCAAT	TGACTAAAATTGTGC	GCTGCAAT
LMANv2_460010	72	1.58	TAAAG	GATTTTAAAATTT	GAGTAAAA
LMANv2_460014	44	1.52	TATCG	GTGGATTTCTAACC	ACTGGTAA
LMANv2_460018	25	1.52	TAACG	ATATAGTTCTGAATA	AAAGAAAT
LMANv2_460025	24	1.59	TTAAG	AGATAGCTTTTAAA	GCTAAACT
LMANv2_460031	67	1.85	TTAAG	CCCATTTTTATTTCT	ACCGATAA
LMANv2_460033	46	1.53	TAACG	TGGTTTTATTTCC	ACCAGAGT
LMANv2_470012	65	1.6	TCAAG	GATTTTCCAATTTC	TTCGATAG
LMANv2_470013	35	1.58	TTAAG	AGTCTCGATTCTTA	ACTTAAAA
LMANv2_470015	49	1.66	TAAAG	TGATTTTTTGCGA	GGCAAAGA
LMANv2_470021	48	1.53	TTACT	CGAAACTTTTTCATT	GACTATAT
LMANv2_470021	19	1.51	TTAAG	TAATCATAAACAG	TCATATAT
LMANv2_470037	23	1.5	TTAGG	CAACCCGGAAAAA	GAAAATGA
LMANv2_470040	69	1.53	TTTGG	AAATATTTTTTAA	AACGATGA
LMANv2_470049	46	1.53	TTAAG	TTTGGAAAATCAAA	CCCAGTCA
LMANv2_470050	64	1.58	TGCAG	AAAATTAGATTCA	GCTGATTT
LMANv2_470050	47	1.5	TTCAT	TGATTTTATTTCTT	GCAGAAAA
LMANv2_470055	60	1.5	TACGG	TAAGAATTTTTAA	GATGTTCA
LMANv2_470059	44	1.56	TATAG	GAAATAAAATTTTTC	GCTGGTCT
LMANv2_470065	32	1.58	TTAAG	TTTTTAGAAGATT	GATAAAAA
LMANv2_470065	25	1.52	TCAAG	ATTTAAGTTTTTA	GAAGATTG
LMANv2_470066	54	1.62	TAAAG	TTATTTGCCATCGT	ACCCAACC
LMANv2_470070	60	1.6	TTAAG	ATCTTGATTTTTTAA	AACAAAAA
LMANv2_470075	32	1.59	TCCAG	GAGAAGACCCTTC	GATGATGA
LMANv2_470075	25	1.51	TGACG	GTTCCAGGAGAAG	ACCCTTCG
LMANv2_470079	66	1.55	TAAGC	AAATTTCTAATTTT	ACCGATTC
LMANv2_470080	67	1.79	TAAAT	CGTTTTAAAAACCGA	ACCGATAA
LMANv2_470087	33	1.59	TGACG	TACAAACGGATTAC	TACGTTAA
LMANv2_470092	48	1.62	TGAAG	AAAAGGATTGAGCTT	GACATTGC
LMANv2_470094	43	1.5	TAAAT	ACACTCTAAATAT	CCCGTTTG
LMANv2_470101	44	1.57	AAAAG	ATAAACTTTCTTCA	GACGTTAT
LMANv2_470103	33	1.71	TACAT	CTTTGGTAAAAATCG	GCCGTTAA
LMANv2_470105	63	1.56	TAAAT	ATAAAAATCAAAATC	ACCGGCCA
LMANv2_470106	66	1.58	TAACT	TTATAATAAAATTT	TCCGAAAG
LMANv2_480004	32	1.58	TGCAG	AAGAGACGGAAAGAG	GCTGGTAT
LMANv2_480011	73	1.53	TTAAG	AAGAATTCTTTTGC	ATCGATTG
LMANv2_480012	32	1.5	TCTAG	AAAGTCATCTGAA	ATCGAAAC
LMANv2_480016	45	1.63	TAAAG	GTAAAATGGATAGA	GTTGAAAG
LMANv2_480023	66	1.53	TGAGG	CTTTTTCAGACCCT	GACAGTAT
LMANv2_480030	48	1.51	GAAAG	AAAAAATCCTTTG	GACGAGAT
LMANv2_480036	45	1.5	TCACG	AACTTAGAGAGAA	GGCTTTCT
LMANv2_480042	32	1.51	TGAAT	CTGATTTTAAATAC	GAAGAAAA
LMANv2_480043	31	1.5	TCAAT	TCTCTAAAGAATTTT	TCCGTTTA
LMANv2_480045	22	1.63	TAACG	TTACATCTTCGTAAA	ACGGACAT
LMANv2_480045	47	1.59	TAAAG	TTCCGTTTTTTTG	AAAGTTAA
LMANv2_480047	65	1.72	TAACG	ATGGAATGATTTTAT	TCCGATCT
LMANv2_480051	58	1.54	TAACG	ACTTGCGACCGCA	ATCAAAAT
LMANv2_480057	56	1.52	TTAAT	AAATCTTGCTAAAAA	AGCGAAAA
LMANv2_480059	30	1.61	TGACG	AAATGAAAACTCTAA	ACGGAAAA
LMANv2_490003	66	1.58	TAAAA	ATGAGTAAACTATT	GCAGATAA
LMANv2_490007	43	1.55	TCAAC	GTCTCTGCAGAAAAA	GCCTACGG
LMANv2_490008	48	1.58	TTAAG	TGAAATTCAATTT	CCAGAAAA
LMANv2_490009	67	1.53	TGAAG	TTTTTTGAATTTTCT	GATTTTAT
LMANv2_490010	67	1.53	TGAAG	TTTTTTGAATTTTCT	GATTTTAT
LMANv2_490016	55	1.64	TAAAG	AGTTACTAGATAAA	TCCAAAGC
LMANv2_490023	58	1.59	TAAAT	CCTTTGAAAAGATC	GCTCATAT
LMANv2_490024	37	1.56	TCAAG	AAACGTGATTGTAG	AATGATCT
LMANv2_490026	43	1.5	TTTGG	AAGATTTAAAAAAC	GGTGATAA
LMANv2_490034	70	1.55	AAAAG	TCAAAGTAGAAAAGA	GCTGAAAG
LMANv2_490044	32	1.52	TCCAG	TGATTTCAGAAGTAA	GAGGAAAA
LMANv2_490052	55	1.53	TCAAG	CACAAATCGCAGACT	GGCACAAA
LMANv2_490052	41	1.52	TGAAG	ACTACCTTCAAGC	ACAAATCG
LMANv2_490056	72	1.62	TAAAG	GCGATTCGGCCTCCC	ACTGTGAA
LMANv2_490057	72	1.61	TAAAG	TCTGACGGAAAGAAA	GTAGAAAT
LMANv2_490057	21	1.58	TTCCG	ATGGATCTTACGGA	GCAGAAAA
LMANv2_490059	21	1.5	TTTAG	GGTTTTAAAAGTG	GCAAAAAT
LMANv2_490060	66	1.86	TAAAG	TGTTTCTCTGATT	ACCGATAG
LMANv2_490066	63	1.56	TCAAT	CGACTTGCCAGAT	GCAAATAT
LMANv2_490066	48	1.55	TAAAG	TGGCGAACTTTTCA	ATCGACTT
LMANv2_490073	56	1.55	TAAAT	TTCAATTGGAAACA	GGGGATAT
LMANv2_500004	57	1.62	AAAAG	AAGGTTGAATAAAAA	ACCGATCA
LMANv2_500007	60	1.55	TATCG	TTCTTACGGTTCTT	GAAGATAT
LMANv2_500009	49	1.52	TTATG	GATTAAAGTTCTA	TCCGATAG
LMANv2_50002	51	1.53	TTACG	AAAACCTGTTTGAC	ACTAATCT
LMANv2_500023	57	1.5	TAAAT	TTTCGTAATAGTT	CCCCACAT
LMANv2_500028	48	1.55	TTAGG	ATCGATTTTTGCT	TCCATTAC
LMANv2_500036	49	1.53	TTACT	AAGAATTCCGGTT	GCCATAGA
LMANv2_500044	34	1.61	TGACG	TGGCGATAGAAATTG	GCAAAAAA
LMANv2_500049	45	1.51	TGAAT	TTATATTAGAATT	GTTGAAAA
LMANv2_500053	56	1.5	TTCAG	CTTTAGTGACAGAAT	TTCGATAC
LMANv2_500062	21	1.51	TTTAG	CGTTAGCCGAAACA	GACTTTAG
LMANv2_500067	68	1.52	TCACG	GTCATCAAAAGGA	TCCATCGA
LMANv2_500073	46	1.67	TAAAC	GAGCCGGAATTTTA	GTCGATAC
LMANv2_500075	69	1.5	TTAAG	ATTAAAAAAAATAG	TAGGATGA
LMANv2_500078	25	1.57	TTTGG	ATTATCAGAATTAAC	GCCGCTGC
LMANv2_50022	36	1.55	TACCG	GATACGGGTTACT	GTCGCTAT
LMANv2_50022	51	1.55	TTACT	GTCGCTATTTATCGG	GACAATAT
LMANv2_50029	56	1.51	TTAAG	TTGTTGCGTTTTAT	TCCTTTTA
LMANv2_50032	23	1.58	TAAAG	TATCATTGCTTATAT	GCTACTCG
LMANv2_50037	66	1.59	TGACT	TTTGAAAAAGATA	TCCGATAG
LMANv2_50040	73	1.55	TTACG	ATAAACACATTATC	TCCGAGCC
LMANv2_510005	57	1.59	TAAAG	GAATCATGGACAAAA	ACGCATAC
LMANv2_510006	22	1.54	TCAAT	GGAAACGGTTCAA	GACAAAAC
LMANv2_510007	43	1.61	TGAGT	TTTCTTTTTTTCTT	GCCGTTCC
LMANv2_510009	50	1.54	TACCT	TCTAAAAAAGTATA	GACGATCC
LMANv2_510013	48	1.5	TTTAT	TCAAAAAACAATT	GCTTATAA
LMANv2_520001	57	1.6	TTACG	GTTGTCTTTGAAT	TCCGAGGA
LMANv2_520005	57	1.5	TATAG	TAAAACGTGCTGT	GGTGGTAA
LMANv2_520009	35	1.65	TCAAG	TTTTCGGAGAATTT	ACCGAATT
LMANv2_520010	45	1.53	TAAAT	AGTAGAAAGCGAG	GTTGACGA
LMANv2_520014	43	1.53	TCAAG	GCTGGTTCGATCTC	GCTTCCAT
LMANv2_520015	33	1.59	TGTAG	ATTCCCTAATCGA	ACCAAAAA
LMANv2_520020	48	1.71	TCAAG	AAAAACCTGTGTT	GACTATAC
LMANv2_530005	27	1.65	TAAAG	TCAGAGTGGATGTA	GAAGTTAC
LMANv2_530005	69	1.54	TCAAG	AAAAGTCTTAATTTC	AAAGTTAA
LMANv2_530013	55	1.52	TAAAT	ACTTGATTGATTTG	TCCGTTTC
LMANv2_530015	27	1.52	TCAAG	CAGGATAACAAAA	GCGTCTCA
LMANv2_530018	58	1.51	TAAAG	TGCTTTATAAGCGAT	AATAAAAT
LMANv2_530023	21	1.61	TCACG	TAAACTAACGGAAG	GCCAAATT
LMANv2_530023	30	1.53	TAACG	GAAGGCCAAATTC	TACGACTA
LMANv2_530031	21	1.53	TAAAT	TTACCAGTCTTTT	TACGAAAT
LMANv2_540001	60	1.7	TAAAG	TTGACATTGGTAT	GACTATGG
LMANv2_560017	49	1.5	TTCCG	ATCAAAATTCCTCTT	GCCTAATA
LMANv2_560021	45	1.59	TGACG	CTTATACTCTCTGC	GACGCAAC
LMANv2_560021	51	1.5	TATAC	TCTCTGCGACGCA	ACCGTAAC
LMANv2_570002	45	1.68	TAAAG	AACAAGCAGTCAA	GCGAACAC
LMANv2_570002	37	1.51	TCCGG	AGTTTAAAGAACAA	GCAGTCAA
LMANv2_580002	35	1.6	TAAAG	AAAAATTAGAATGAT	TCTAAAAA
LMANv2_580004	44	1.58	TAAAT	TCTTAAAAAGAAT	GACTTTAC
LMANv2_590002	25	1.54	TTCCG	GTTTTTGGGAAGGTT	GCCTTTCC
LMANv2_590006	46	1.62	TTCCG	GAAAAGAACTTAAG	GACGTTAA
LMANv2_590006	28	1.55	TGAGG	GAATCATTCAGTAT	TCCGGAAA
LMANv2_590009	64	1.51	TTCAG	ACACTTTCTACTCAA	TACGAAAA
LMANv2_590010	59	1.51	TAAGT	TTGATTTAAGAGTTC	GCTCAAAA
LMANv2_590014	66	1.51	TCAAG	AACTAAATAAAAAC	AAGGATCT
LMANv2_590017	49	1.5	TTACT	TTTAAAAATCGAGTA	GATGAAAA
LMANv2_590021	28	1.54	TTAAG	AAAAGAAAAGCCTAG	GAAAACAA
LMANv2_590023	66	1.62	TATCG	GAATTTATGCAATC	GTCGATGC
LMANv2_590024	49	1.52	TAAAC	TGAAGGAAAAGAGTT	GCTTTCAA
LMANv2_590024	52	1.51	TGAAG	GAAAAGAGTTGCT	TTCAAAAA
LMANv2_590026	42	1.56	TAAAG	TTTAAAGAAGAAG	GTCTTGAA
LMANv2_590030	34	1.58	TAAAT	GCAGCGGAAGAAATT	TCCAAAAA
LMANv2_590034	40	1.53	TTCGG	AAGTCAGCGTAAGC	GCGGATGG
LMANv2_590038	32	1.5	TCAAC	GTCTTCGTAAATTG	GGCAAAAA
LMANv2_590039	32	1.5	TCAAC	GTCTTCGTAAATTG	GGCAAAAA
LMANv2_590041	59	1.55	TTAGG	AATTGAACGTTCTC	ACTTATAC
LMANv2_590043	59	1.58	TGCAG	CTTATTTTTTTGA	GAAGATAA
LMANv2_590044	26	1.53	TCTAG	AAATCAATCCTAC	GCCGGGCA
LMANv2_590045	55	1.66	TAAAG	TACTTTACTTTGA	GCCAGAGC
LMANv2_590052	38	1.65	TAAAG	CTCTTGTAAGTGAAG	ACAGAAAG
LMANv2_590052	47	1.57	TAAGT	GAAGACAGAAAGA	GACAACAA
LMANv2_590055	37	1.7	TGACG	TTATCCGTAACATT	GCGGAAAA
LMANv2_590058	65	1.58	TTAGG	TACTTCCAACAAGC	ACCGAATT
LMANv2_590063	43	1.58	TCAAA	CGAGTAAATGGAAT	GCCGTTGA
LMANv2_590066	33	1.51	TATGG	CTTCGATCATGGT	CCCAATGT
LMANv2_590069	53	1.54	TTCCG	TATCCGTACTTCAG	TCTGATAA
LMANv2_590069	68	1.5	TTCAG	TCTGATAAAACTACG	GGAGATAT
LMANv2_590073	38	1.61	TCAAG	GTAAGGAAGTATAT	GATGTAAA
LMANv2_590073	45	1.54	TAAGG	AAGTATATGATGTAA	ATCTAAAA
LMANv2_600003	66	1.7	TTCAG	AAGTTGTTTTCCGTT	GCCGAAGT
LMANv2_600003	60	1.51	TGACT	TCAGAAGTTGTTT	TCCGTTGC
LMANv2_600006	50	1.6	TTAAG	ATTTCGATCGATTG	ACAGATCG
LMANv2_60003	67	1.5	TCCAG	GCTCTTCTTTGTA	GATAATAT
LMANv2_60004	59	1.5	TTTCG	ATTTGCCAGAAAGA	ACCTATCC
LMANv2_60006	24	1.56	TTACG	TTCCATAGAGTTGA	GAAGATGG
LMANv2_60009	23	1.59	TCAAG	GTTCGTCCTTACTCC	GGAGAAAA
LMANv2_60012	33	1.61	TAAAG	ACGTTTATTACTTT	GATCATAT
LMANv2_60015	67	1.69	TAACT	TTTTCGAAAAACCT	GCAGATAA
LMANv2_60015	29	1.5	TGAGC	ACCATCGCAAGACA	ATCGATAA
LMANv2_60016	66	1.78	TAGAG	ATTGGATTCTTGAAA	GCCGATAA
LMANv2_60019	23	1.53	TGAAG	TACAAAGTTCAATA	GGAAATGA
LMANv2_60021	69	1.51	TAAAT	AAAAGTAAATCCGC	GTCTATTA
LMANv2_60022	20	1.65	TTAAG	AAATAGAGTGTTA	GACAACAT
LMANv2_60022	67	1.55	TGACC	AAGTCTAAGATCGAT	GCAGAAAA
LMANv2_60027	57	1.52	TTTGG	TACATTTCGCAAAAA	ACCAAAAA
LMANv2_60029	46	1.67	TAAAG	ATAGAAAAAAGATTT	GCTTGTAA
LMANv2_60029	69	1.57	TAACG	TTTCCTAAACTCA	TCCATTCT
LMANv2_60029	23	1.52	TAAAT	CGAAAACGTAAATCT	TCCTAAAG
LMANv2_60032	54	1.57	TGAAT	ATTTTTTTTCCAA	GACGGTAC
LMANv2_60035	66	1.62	TGAAT	TACTTATCTTCGTTT	CCCGAAAA
LMANv2_60042	66	1.64	TTCCT	GTTTTCGGGTTTTCT	GCCGATAT
LMANv2_60046	64	1.55	TTACT	TTTTGTCAACTAT	GCCGCAAG
LMANv2_60046	58	1.54	TCACG	TTTACTTTTTGTC	AACTATGC
LMANv2_60048	47	1.58	TGAAG	TTTGGATTTTCCTT	GATGATTT
LMANv2_60048	37	1.53	TAAAG	AAGTTTGAAGTTTG	GATTTTCC
LMANv2_60053	54	1.53	TGAAT	ATGAATTGACTTT	TCCAAAAA
LMANv2_60054	29	1.55	TAACG	ATTATTAAAATTACG	CCTGATTT
LMANv2_60057	31	1.53	TTCCG	ATTGAACGGAAGTT	ACTGAAAA
LMANv2_60059	66	1.64	TTACT	GTTTCAGATTACA	GACGATAT
LMANv2_60062	53	1.55	TAAGT	TCAAAATTTTAACT	GCTTAAAA
LMANv2_60064	37	1.51	TCAAG	AAGAGATCATTCTAA	ACTGAGTA
LMANv2_60070	60	1.57	TTTAG	ATGAATTTATAGAC	GACGAACT
LMANv2_60074	25	1.51	TTAAG	TTTTTGAATAAAATT	ACATTTAC
LMANv2_60077	19	1.52	TCCAG	ATCCTATGAAGCA	AACGTTCA
LMANv2_60079	67	1.53	TCTGG	AAATCTCAAATTCA	ACCGATTT
LMANv2_60093	59	1.52	TTAAG	ACTTGAATAACGTT	ACAAACAT
LMANv2_60099	73	1.55	TAAAT	ACAGTCGGGACATA	ACCAATTT
LMANv2_60105	66	1.66	TTTCG	GTTGAACCCAAAGA	ACCGATAC
LMANv2_60109	67	1.85	TAAAT	AACAAGGATTGGATT	GCCGATAT
LMANv2_60112	59	1.51	AAAAG	CTCTACGTGGACA	AACGAAAA
LMANv2_60115	47	1.55	TAAAG	CACTCAAGTGCTT	GACACAGT
LMANv2_60116	46	1.52	TTACG	AAGGTAAAAGTTTT	GTGGATCC
LMANv2_610006	37	1.5	TCAAC	GTTTTTGGAATTGG	ATCGAAAA
LMANv2_610008	73	1.55	TAAAG	AACTTGGTGGAGA	ATCGTTTT
LMANv2_610022	49	1.5	TTCAT	CGTAAAAACTCACTT	GCCAAACA
LMANv2_620008	66	1.76	TAAGG	AGAGTATTCTACGA	ACCGAAAT
LMANv2_620009	45	1.69	TAAAG	CAGGTTCCGAATTTA	AACGTTAG
LMANv2_620012	53	1.56	TTAAG	ATTTGGTTGAAGG	GAAGTAAA
LMANv2_620013	55	1.52	TAAAA	TCGGCTTGTATTT	TCCGAAAA
LMANv2_620015	42	1.5	TCACT	TTCATCTTTTAGCGG	AACGACGA
LMANv2_620016	29	1.59	TAAAG	TCCTGGGATTTATTC	GGTGATTC
LMANv2_620020	27	1.56	TAAAG	ACTAATCCGGAAGA	ACTGAGTA
LMANv2_620020	66	1.55	TGAGG	ATAATTCCGGAAGAG	TTCGATAC
LMANv2_620020	47	1.5	TGAGT	AATAAAACCAACT	GAGGATAA
LMANv2_650012	32	1.58	TAGAG	CCTTTCTAGATCT	TCCGACAA
LMANv2_650014	68	1.81	TGAAG	TCTGGGGAAAACCG	GCTGATAT
LMANv2_650015	24	1.66	TAAAT	ACAAGAAAAAAGTCT	GCCGTTTT
LMANv2_650015	35	1.53	AAAAG	TCTGCCGTTTTACT	GCAGATCC
LMANv2_650015	50	1.52	TTACT	GCAGATCCAGAGCTT	GCCAAGCA
LMANv2_650025	69	1.56	TAAAG	ACGCATCAAAAGAAG	TACGTTTA
LMANv2_650033	23	1.6	TTACG	CAAACAGTATGAAAG	ATCGAAAA
LMANv2_650038	26	1.52	TTTAG	AGACTTCAAAACAA	GTCTAAAA
LMANv2_650042	53	1.52	AAAAG	ATATTTAGTTGAAAA	CCTGATAA
LMANv2_660006	45	1.51	TAAGG	TGATAGATGTGGTG	GTAGACGT
LMANv2_660010	29	1.61	TAAAG	AAAGATTTTCATTT	ATCAAAAA
LMANv2_660012	31	1.67	AAAAG	ATTCTAAAAATTG	GCCGAAAT
LMANv2_660017	49	1.54	TAAAG	AATGATCGCGTAAAA	TTCTTTAA
LMANv2_660022	57	1.55	TGAAG	GAGATGTTGTTAA	AGCTACAA
LMANv2_660022	43	1.51	TAAAT	TTAAAAGAAATGAA	GGAGATGT
LMANv2_660023	65	1.58	TATAG	CTGGAAAAAGACT	GCAGATTC
LMANv2_660026	29	1.53	TTAGG	TCGTAAGCTAAGA	GCAAACCA
LMANv2_660027	70	1.65	TCAAT	TTTAGAGGGTGGG	GCGGATAT
LMANv2_660040	47	1.65	TCAAG	CTAGATACTTAAAA	GCAAAAAA
LMANv2_660041	58	1.53	TCACG	GATCATATCCTAAAA	GACGAGTC
LMANv2_660042	66	1.55	AAACG	TTTGCCGCCCTTGC	GCCAACAC
LMANv2_660042	25	1.52	TTAAG	CAACTAGGAGTGATT	GCGTTTCG
LMANv2_660048	33	1.54	TGAAG	GCGTTCGATTTGAT	AACATTGC
LMANv2_660048	19	1.54	TCAAG	GAGCGATTTGAAG	GCGTTCGA
LMANv2_660054	54	1.51	TGAGG	AATTATCTTTTCAAA	AACAAAAC
LMANv2_660057	65	1.53	TGAAG	AAGTTCAGCGTCT	TATGAAAA
LMANv2_660058	34	1.52	TAAGG	GAATTACACTCCCAT	GGAAATAT
LMANv2_660060	56	1.63	TAAAG	TGTTCGATTTTGA	AACAAAAC
LMANv2_660068	62	1.55	TTAAT	GGAAGGTTGGAAAGA	GTCGAGAA
LMANv2_660068	30	1.54	TAAAG	CAAAAGGAGAAGTA	TTCTATCA
LMANv2_660070	51	1.51	TGAAT	TCCGTTTTACTTG	TCCTATGC
LMANv2_660071	32	1.66	TAGAG	AAGCATTTGAAACT	GCCGTAAA
LMANv2_660087	32	1.5	TTAAG	TTGCTACTTTTATT	GAGGCAAA
LMANv2_660088	59	1.61	TATAG	CAGAAATTAAATC	GACTTTAA
LMANv2_660090	64	1.73	TAAAG	TTAGTTACAACGCCT	ACCAACGA
LMANv2_660090	67	1.56	TTAGT	TACAACGCCTACC	AACGATAA
LMANv2_660091	61	1.53	TCCAG	TAGACGTAGCCGGA	GCAGGTGA
LMANv2_660095	25	1.53	TTACT	TCTTCTCCTTCGATT	GGCGAAGA
LMANv2_670002	31	1.59	TAAAC	GAAACTCATTTAA	AACGAAAA
LMANv2_670013	34	1.51	TCAAT	GAATTTCTAAACAA	ACCTTAAA
LMANv2_670014	45	1.54	TAAGG	TTTGTTTAGAAATTC	ATTGATCA
LMANv2_670015	24	1.5	TGAAG	AAAATTGATATTGAG	GACACCGT
LMANv2_670018	21	1.7	TCACG	GCGCAAGAAAAATG	GCAGAAAA
LMANv2_670024	66	1.62	TTCAG	AGAATGAACGTTTGT	ACCGTAAA
LMANv2_670027	68	1.53	TGTAT	CAAAAAGCGGGAAGA	ACCGATCT
LMANv2_670042	60	1.62	TTACT	TGATTTTTTTCAAGA	GCCGTCGA
LMANv2_670044	56	1.55	TAAAC	GGTTTCAGTGCGG	TCCGAGAT
LMANv2_680002	33	1.56	TAAAT	TTTTCCACGAATT	CACGTTAA
LMANv2_680004	34	1.52	TTTAG	AAAATCTGTATATTT	GTCTAAAA
LMANv2_690007	73	1.53	TTAAC	CCAAATCAGTACA	GACGTCAC
LMANv2_690017	63	1.57	TGAAG	ATTATTTATTTTAT	GATTTTAA
LMANv2_70005	48	1.5	TACCG	AAATTAGAAGAATT	GACGCGAA
LMANv2_70006	56	1.54	TTACG	GCTATGCAGGTAA	TCGGAAAA
LMANv2_70026	58	1.51	TTCCG	ATGGAAGATTCTT	CCCGTTGT
LMANv2_70028	31	1.55	TAAAG	AATTTGAAAACTCT	TCAGAGGA
LMANv2_70030	51	1.53	TGAAG	AAATAGATGATGC	GATCAAAA
LMANv2_70033	66	1.62	CAAAG	AATTTAATATGTT	GTCGATAA
LMANv2_70048	44	1.52	TTAAG	TTTCTTTTAAAAA	GAGGCTGA
LMANv2_70048	47	1.5	TAAGT	TTCTTTTAAAAAGAG	GCTGACTT
LMANv2_70060	58	1.53	GAAAG	TCGCGTCAAAACA	ACCGTTCT
LMANv2_70070	22	1.51	TTCAG	AAACATTGATAAAA	ATCAATAA
LMANv2_70074	33	1.56	TCACG	AAGTATTTACACGAA	GACGTATA
LMANv2_710001	63	1.59	TAAAG	ATTATTTTTAAAAC	AACTAAAG
LMANv2_710001	36	1.5	TATAT	AATGTATAAAATAAA	AACGAAAA
LMANv2_710007	54	1.61	TGAAG	CAGATTATTCGGAA	GAAAATAA
LMANv2_720002	72	1.5	TACGG	TTATAGGTGATACT	GTCAATCT
LMANv2_720003	29	1.5	TCACT	CCTTTCAAAGAAAGG	AACGAAAC
LMANv2_720004	24	1.57	TAAAG	ATTATGACCCATAGT	TGCAATAG
LMANv2_720006	24	1.61	TGTAT	AAAAACATGTTTTT	GCCGTTGA
LMANv2_720015	50	1.69	TGAAG	AGAGTTCTTGCTTGA	GCCTGTAC
LMANv2_720016	29	1.64	TTTAG	AAGTCAGAGTAGTAA	ACCTATAA
LMANv2_720018	63	1.5	TTAAG	AAAAATTGGAAATG	GGTAAAAT
LMANv2_730002	37	1.55	TAACC	AAATCAAAACTAT	TCCGAAAG
LMANv2_730020	34	1.53	TTTAT	AGATAGAAATCAT	ACCGAAAT
LMANv2_740012	50	1.56	TAACG	AGAAAAATCTGCCA	AACTTTGA
LMANv2_740014	51	1.55	TTAGT	AAAAAACTTTTTTTG	ACCGGTAA
LMANv2_740024	70	1.53	TGAAT	ATTTAAGTTCTGC	AACTATAA
LMANv2_750011	59	1.58	AAAAG	GTTGAATTCCCGTAG	ACCGTTGA
LMANv2_750017	28	1.53	GTAAG	AAACTCTTTATACT	GCCAAAAT
LMANv2_760003	24	1.54	TCAAG	TGGCGGCTGGGCT	TCCTATTT
LMANv2_760011	28	1.58	TATCG	GTTTGGAGCTTTTAG	ACCAATGG
LMANv2_770003	31	1.6	TAAAT	TATCCATGAATACA	GATGAAAA
LMANv2_780002	58	1.53	TAAAG	GATTTTCTTTTTGA	AAGGGTAA
LMANv2_780003	31	1.51	TTAGG	ACCAATTTAATTTTA	CCCTTTCA
LMANv2_780005	59	1.53	TGAAG	TTGCCAATCTAAG	GGAAATGA
LMANv2_780005	52	1.51	TAAAG	ATTGAAGTTGCCA	ATCTAAGG
LMANv2_790007	28	1.56	TAAAC	GATCCTAAAAACA	GCCTTTTA
LMANv2_790007	69	1.55	TACGG	GTTCCATGAGAATC	AACAATAA
LMANv2_80014	65	1.63	TTACT	GACACCAAAGTTCGT	ACCGAAAA
LMANv2_80016	21	1.56	TGAAG	TGGTCGGTATTCCGA	CCCCTTAC
LMANv2_80017	64	1.51	TCAAG	CAAAAGTAAACTTT	AACATCGA
LMANv2_80017	42	1.51	TCAAG	ATCAACTCAGACT	GACTCAAG
LMANv2_80025	31	1.64	TCAAG	ATAAAAGATCTCT	TCCTTTAA
LMANv2_80026	62	1.56	TTAAG	GAATTCAAAAGATG	TCAGATGG
LMANv2_80033	44	1.55	TAAAT	TAAGGGAAACCGCTT	GACTCTAA
LMANv2_80033	47	1.5	TAAGG	GAAACCGCTTGAC	TCTAAAGA
LMANv2_80038	55	1.54	TGAAT	ATTTTTGAATTGA	ACAGATAG
LMANv2_80048	70	1.51	TAAAA	AGATACGTAGACCA	GCCTTTCA
LMANv2_80051	33	1.54	TCTAG	AGATCGTATCTTG	ACTGAAAT
LMANv2_80062	29	1.55	TAAAG	GAAAATACGTCATAT	TCGGTTCT
LMANv2_80069	66	1.85	TTAGG	AAAGGGCAAAAAGCG	GCCGATAT
LMANv2_80072	29	1.53	TGTAG	TAACATCATCTATT	TCCAAAAA
LMANv2_80074	30	1.51	GGAAG	AATAATATCCGTG	CCCGATAG
LMANv2_80074	60	1.5	TTAAG	GAAGAATCTACAGG	ATTGACAT
LMANv2_80076	66	1.53	GAAAG	TAAATATTAAAATAA	TCCGAAAT
LMANv2_80076	71	1.52	TAAAT	ATTAAAATAATCCGA	AATGAAAA
LMANv2_80079	67	1.68	TCAAG	TTTTCTATTGATCA	TCCGAGAA
LMANv2_80088	32	1.57	TCAAG	AAAAAATATAAAAT	GCAGTGAG
LMANv2_80100	67	1.51	TGAAG	TAAATAAAGGTTTG	GATTTAAA
LMANv2_80107	28	1.5	TCTGG	TGGAAAAAACTCAGA	ACCAACAT
LMANv2_80116	66	1.5	TTAAG	GAATGGCTGCGAA	AACATTCT
LMANv2_810003	26	1.64	TAAAG	TGCTCGTAGCTAGAG	CGCGAAAA
LMANv2_810006	39	1.52	TTAGG	GGTACTTTTGAATC	GAGGAAGA
LMANv2_810008	41	1.56	TGAAG	GAGCGGCTTTGTTT	GCTCTTGT
LMANv2_810011	66	1.5	TGAAT	TCCAATCGCAGCAA	ATCGAAAT
LMANv2_810014	23	1.7	TATCG	GTGATTTTTGAAAA	ACCGATAG
LMANv2_810014	55	1.54	TAACG	CAGGATTGACAGG	GGAGAGAA
LMANv2_810016	66	1.72	TATCG	GTTTTTCAAAAATC	ACCGATAC
LMANv2_820002	21	1.5	GAAAG	AATTCGCTTAAAAA	GACTAAAA
LMANv2_820003	50	1.68	TAAAG	TAAAGAATTTGAC	ACCAAAGG
LMANv2_820003	57	1.56	TAAAG	AATTTGACACCAAAG	GATTAGAA
LMANv2_820005	29	1.5	TTCCG	GAACCTCTCAAAGCG	GCTGCAAA
LMANv2_830002	47	1.74	TTAAG	CTAGAAAAAGATC	GACGAAAT
LMANv2_860002	59	1.55	TGAAG	TTGCAAAACGTTTA	GGTGAACC
LMANv2_90002	70	1.52	TGAAT	TCACCGAGTTCGACG	AACAATAC
LMANv2_90003	66	1.61	TGAAG	TTATGGAGTGAAAA	GACAAGAC
LMANv2_90008	20	1.53	TAACT	GCCAAAAAAGTAGC	TCCTAAAA
LMANv2_90009	55	1.51	TAAAT	AATTATTGATTCA	GTCTGTAA
LMANv2_90012	58	1.5	TCAAT	TCTTGCTTCGGTTC	CCCATTAC
LMANv2_90014	37	1.5	AGAAG	ACATCATGGTCGTT	GCCGGTGG
LMANv2_90023	52	1.52	TAACG	CTTTCCGCAGATTCT	TCCCTTCC
LMANv2_90028	26	1.66	TCTAG	TAACCTATAATTTA	GACGTTAA
LMANv2_90030	68	1.67	TAAAG	ATGCGGTTCAGGCGA	ATCGAAAT
LMANv2_90030	55	1.58	TACCG	TTTGGGGTAAAGAT	GCGGTTCA
LMANv2_90039	66	1.91	TAAAG	GGAATCAATGATTCC	GCCGAAAC
LMANv2_90039	23	1.53	TCAAG	AAGGGAACACGAT	GGTTTTAA
LMANv2_90040	54	1.5	TTTAG	TCTTCTTGACCAAT	TCCGTACA
LMANv2_90041	54	1.5	TTTAG	TCTTCTTGACCAAT	TCCGTACA
LMANv2_90051	34	1.54	TGTAG	TAGTTCATTTCGGA	GAAGATGA
LMANv2_90054	58	1.52	TTAAT	GTCTTGCAAATTCT	TCCTATAG
LMANv2_90056	55	1.54	TTACG	ATTATAGGACAAG	ACGGAGAA
LMANv2_90058	33	1.73	TTCCG	TTTCTAAAACCACC	GCCGAAAA
LMANv2_90059	66	1.63	TCAAG	GACACAGGAGTGGGA	ATCGATCC
LMANv2_90064	44	1.55	TCAAT	CTTCCTCTGAAAAA	TCCTATAC
LMANv2_90069	48	1.56	TTCAT	TGGTTTTATCTGTT	GCAGATAA
LMANv2_90070	57	1.66	TAAAT	TCGCTTGCACATATT	GCTGAAAG
LMANv2_90071	24	1.56	TAAAA	TTTTGCCGATTTTAC	GCCGATTG
LMANv2_90078	28	1.61	TAACG	ACGAATATACGAAAA	GAGGAAAC
LMANv2_90084	55	1.58	TAAAG	AAATCGTTGAACGTC	GACTTGAC
LMANv2_90085	41	1.64	TTAAG	CTGTTGTCTGTAAAA	ATCGAAAA
LMANv2_90093	47	1.52	TATAT	CTTAAAATAAGTG	ACCAAAAA
LMANv2_90094	58	1.62	TAAAT	TTGTTTGTTTTTCAA	GCCGCAGT
LMANv2_90098	67	1.74	TAAGG	ATTCAATGTCGGATA	TCCGACAA
LMANv2_90100	38	1.65	TCACG	TTATTAAAATCCG	GACAAAAA
LMANv2_90101	24	1.56	TCCAG	TTACAGAATCCTT	ACGGATGA
LMANv2_90101	52	1.53	TATAG	CAAAGTACTTCACA	GAGGAAAT
LMANv2_90101	30	1.52	TACAG	AATCCTTACGGAT	GATTATAG
LMANv2_90101	66	1.5	TTCAC	AGAGGAAATCCGTCC	TCCGATAT
LMANv2_90109	65	1.52	TTTCG	GAAAAAAACACAACA	ACCCATAC
LMANv2_90111	62	1.52	GAAAG	TTTTCCTACCAATCG	AACGATAG
LMANv2_90112	65	1.57	TTTAG	AGAGCTTCCCCCC	GCAGAAAG
LMANv2_90113	66	1.57	TGTAT	TTGGCCTCTATGGAA	GACGATAC
LMANv2_90115	49	1.55	TCCAG	TTTTAAGTTTTCC	GACAAAAT
LMANv2_90115	56	1.52	TTAAG	TTTTCCGACAAAA	TCGGTAAA
LMANv2_90123	32	1.51	TAAAT	ATTTAAGAATACAT	TCCTCTAA
LMANv2_90129	56	1.51	TCCCG	TTGCGATGCAACAGG	GAAGATAT
LMANv2_90137	67	1.63	GAACG	TTTTTTTAGAATCT	ACCGATAA
LMANv2_90137	26	1.54	TTAGG	CCGAACTCACATTA	AACAAAAA
LMANv2_90138	65	1.59	TGAAG	CGAATGATAGGTT	GTCGAATT
LMANv2_90148	45	1.51	TGAAG	AATTTAATTTTTAG	ATCTACGA
LMANv2_90149	66	1.53	TTACG	ATTTTCCCCCCGGA	GCAAAAGC
LMANv2_90155	69	1.57	TATAG	CGTGTTTCAAAACCG	TCCAATGT
LMANv2_90162	32	1.5	TAAAC	TTGTAATAGTTCCC	AACATTAA
LMANv2_90163	67	1.54	TCAAT	TTACTGTAAATTTT	GCTAAAAT
LMANv2_90167	43	1.51	TTAAC	AAAACTGCTTCAATT	GCCGGTTT
LMANv2_90168	41	1.52	TAACG	GTACTCAATTTTAT	AGAGATCA
LMANv2_90170	53	1.7	TAAAG	AAAACGCTGGCTAA	AACGTTGA
LMANv2_90176	56	1.5	TAAAT	GCTTGTAATCAAT	GATTTTAA
LMANv2_90178	34	1.56	TTCGG	AATCGAAATCTCC	GACGAAGA
LMANv2_90179	24	1.51	TTAAG	ATGCGTGAGTCTT	GCATAATA
LMANv2_90180	45	1.58	TAAAT	CCTTCCTTTTAGAA	GGCGATTT
LMANv2_90186	61	1.59	TATAG	TTGCACTTTTTAAA	AACGAAAT
LMANv2_90188	51	1.51	TAAGT	AAAAAATCGAATTT	ACCGTTTT
LMANv2_90191	49	1.55	TCTAT	TCCGGGAATCGCTT	GCCGTAGA
LMANv2_90201	40	1.55	TAAAG	TAAAATTAAGTTGC	GAATATCT
LMANv2_misc_RNA_1	24	1.5	TTCAT	TATAGTGTTTCTC	GCCGAATC
LMANv2_misc_RNA_3	30	1.52	TTAAT	TTTATAAAAAACT	TGCGATAA
LMANv2_tRNA16	46	1.58	TGACG	GAAAAGCTAAACCT	ATCGAAAT
LMANv2_tRNA16	28	1.54	TGAAT	TCCAAAATAATGGAT	GACGGAAA
LMANv2_tRNA2	42	1.54	TTAAT	CGTTTTTGATTGACC	CACGATAC
LMANv2_tRNA20	27	1.51	TCACG	AAAAACCGGAACTC	AAAGATCA
LMANv2_tRNA3	42	1.54	TTAAT	CGTTTTTGATTGACC	CACGATAC
LMANv2_tRNA31	44	1.55	TAAAT	TAAGGGAAACCGCTT	GACTCTAA
LMANv2_tRNA31	47	1.5	TTAAG	GGAAACCGCTTGAC	TCTAAAGA
LMANv2_tRNA33	45	1.56	TAACG	ACGCTAAAAGAAG	ACTTTTGA
LMANv2_tRNA35	28	1.65	TTACG	ACACATTGAAAAA	GCGGAAGA
LMANv2_tRNA36	28	1.65	TTACG	ACACATTGAAAAA	GCGGAAGA
LMANv2_tRNA37	28	1.65	TTACG	ACACATTGAAAAA	GCGGAAGA

## Sheet: RpoD-37
Sequence ID	Start -10	Final score	-35 box	Inter	-10 box
LMANv2_90039	46	1.91	TAAAG	GGAATCAATGATTCC	GCCGAAAC
LMANv2_490060	48	1.86	TAAAG	TGTTTCTCTGATT	ACCGATAG
LMANv2_460031	47	1.85	TTAAG	CCCATTTTTATTTCT	ACCGATAA
LMANv2_60109	47	1.85	TAAAT	AACAAGGATTGGATT	GCCGATAT
LMANv2_80069	46	1.85	TTAGG	AAAGGGCAAAAAGCG	GCCGATAT
LMANv2_150056	47	1.84	TTAAG	TTATGAGCTAATGA	GCCGAAAT
LMANv2_10034	48	1.83	TAAAT	TTCTCTAAAAACT	GCCGATAG
LMANv2_20039	46	1.82	TTAAG	CCGAAGATTCCGAAT	ACCGATAT
LMANv2_330088	24	1.82	TGAAG	AATTCCGATCCAAAA	ACCGATGA
LMANv2_650014	49	1.81	TGAAG	TCTGGGGAAAACCG	GCTGATAT
LMANv2_110033	47	1.8	TCAAG	CCTTAACCAATCCAA	ACCGAAAA
LMANv2_280005	47	1.79	TAAGT	TCCGGCTTTCAAAG	GCCGATAT
LMANv2_470080	47	1.79	TAAAT	CGTTTTAAAAACCGA	ACCGATAA
LMANv2_20047	47	1.78	TTAGG	AAAAATGTAAATCT	GCCGAAAT
LMANv2_60016	46	1.78	TAGAG	ATTGGATTCTTGAAA	GCCGATAA
LMANv2_100004	47	1.77	TCAAT	TTAATGTGGATCCG	GCCGAAAA
LMANv2_300074	46	1.77	TGAAG	GAATACTTTAGGA	GCCGTTTA
LMANv2_100071	47	1.76	TTTGG	AAATAAAAGAAACT	GCCGATAA
LMANv2_150014	45	1.76	TTAAG	AATTTATTTCCATTT	TCCGATAC
LMANv2_620008	47	1.76	TAAGG	AGAGTATTCTACGA	ACCGAAAT
LMANv2_370114	49	1.75	TAACT	TGGAACTATATAA	GCCGAAAC
LMANv2_440023	38	1.75	TAAAG	ATTTGACAACCGTT	GCCTTTGG
LMANv2_240184	6	1.74	TAACG	ACTCTCGAATTTGTA	GCCAAAGC
LMANv2_830002	29	1.74	TTAAG	CTAGAAAAAGATC	GACGAAAT
LMANv2_90098	47	1.74	TAAGG	ATTCAATGTCGGATA	TCCGACAA
LMANv2_10030	48	1.73	TAAGG	AGCCAAACATTTTT	GTCGAAAA
LMANv2_330030	31	1.73	TTACG	CGATAAACTCGGA	GACGAAAA
LMANv2_660090	44	1.73	TAAAG	TTAGTTACAACGCCT	ACCAACGA
LMANv2_90058	14	1.73	TTCCG	TTTCTAAAACCACC	GCCGAAAA
LMANv2_110018	29	1.72	TGAAG	GCGCAAAGATACGT	GCTAATAT
LMANv2_170118	14	1.72	TAAAG	AAAATATTAGAAAAA	GATGAAAA
LMANv2_230039	54	1.72	TTAAG	AACGATCGTACTT	GCTGTTAG
LMANv2_360024	15	1.72	TAAAG	GATCAATAACGTT	ACCGAGGT
LMANv2_480047	45	1.72	TAACG	ATGGAATGATTTTAT	TCCGATCT
LMANv2_810016	47	1.72	TATCG	GTTTTTCAAAAATC	ACCGATAC
LMANv2_140003	39	1.71	AGAAG	CGCTTCTCATCGTA	GCCGATAA
LMANv2_170012	29	1.71	TAAAG	AAAAAAATAGAAA	GCGCATAA
LMANv2_470103	13	1.71	TACAT	CTTTGGTAAAAATCG	GCCGTTAA
LMANv2_520020	30	1.71	TCAAG	AAAAACCTGTGTT	GACTATAC
LMANv2_280078	53	1.7	TATGG	TATCCGCAATCGGC	GCCAATAT
LMANv2_330096	53	1.7	TAAAG	AAAGTTGCGATAAAA	TCCAAAAA
LMANv2_370076	45	1.7	TAAAC	CTTTGATTTCTCTT	TCCGATAA
LMANv2_540001	42	1.7	TAAAG	TTGACATTGGTAT	GACTATGG
LMANv2_590055	18	1.7	TGACG	TTATCCGTAACATT	GCGGAAAA
LMANv2_600003	46	1.7	TTCAG	AAGTTGTTTTCCGTT	GCCGAAGT
LMANv2_670018	2	1.7	TCACG	GCGCAAGAAAAATG	GCAGAAAA
LMANv2_810014	4	1.7	TATCG	GTGATTTTTGAAAA	ACCGATAG
LMANv2_90170	34	1.7	TAAAG	AAAACGCTGGCTAA	AACGTTGA
LMANv2_100032	45	1.69	TGAAG	ATTAGCTATCTCAAA	TCCGAAAG
LMANv2_100104	46	1.69	TTAAG	ATATAAAATAAAGTC	TCCGAAGA
LMANv2_100128	31	1.69	TAAAG	ACAAAGTTTATAC	TACGATCA
LMANv2_260047	46	1.69	TTACG	GATAAGCCAACTC	GCTTATAA
LMANv2_260066	36	1.69	TTAAG	GATAAAGATCTTCTT	TCCTATAA
LMANv2_370035	47	1.69	TGACG	CCGGAGTAATCGCT	GCCGTACT
LMANv2_60015	48	1.69	TAACT	TTTTCGAAAAACCT	GCAGATAA
LMANv2_620009	25	1.69	TAAAG	CAGGTTCCGAATTTA	AACGTTAG
LMANv2_720015	30	1.69	TGAAG	AGAGTTCTTGCTTGA	GCCTGTAC
LMANv2_290046	5	1.68	TACAG	AGTGATCTTAAAACT	GCGGATCA
LMANv2_340001	46	1.68	TCAAT	AAACGCTTTCTGAAT	GCCGATTC
LMANv2_340032	48	1.68	TCAAT	CTGGAGTCTATTAT	TCCGATAA
LMANv2_340056	48	1.68	TCTAT	CGCCAAATCTTTG	GCCGATAC
LMANv2_570002	27	1.68	TAAAG	AACAAGCAGTCAA	GCGAACAC
LMANv2_80079	48	1.68	TCAAG	TTTTCTATTGATCA	TCCGAGAA
LMANv2_820003	32	1.68	TAAAG	TAAAGAATTTGAC	ACCAAAGG
LMANv2_120061	28	1.67	TAAAG	TCTAAAAAAAATTG	TCCAATCT
LMANv2_150025	51	1.67	TAAAG	AAATTTTTTCTAAG	TCCAATCT
LMANv2_180026	26	1.67	TAAAA	TTTGCGAAATCGTA	GCCGAAAA
LMANv2_260046	47	1.67	GGACG	ATTTGGAAGTTCGT	GCCGATAA
LMANv2_260055	51	1.67	TAAGT	GCGCTGCCGGTTG	GCTGATGA
LMANv2_410074	6	1.67	TGAAT	CAAACTTTCGGACA	GACGATCA
LMANv2_430003	10	1.67	TATAG	AGATCCCTAAAAAA	GCCCTTAA
LMANv2_500073	27	1.67	TAAAC	GAGCCGGAATTTTA	GTCGATAC
LMANv2_60029	26	1.67	TAAAG	ATAGAAAAAAGATTT	GCTTGTAA
LMANv2_660012	13	1.67	AAAAG	ATTCTAAAAATTG	GCCGAAAT
LMANv2_90030	48	1.67	TAAAG	ATGCGGTTCAGGCGA	ATCGAAAT
LMANv2_100044	36	1.66	TAAAG	TTATGTTGCATAA	ATTGATAA
LMANv2_240041	4	1.66	TAAAG	TTGTAGATAAATA	ACCAAGAG
LMANv2_290016	23	1.66	TAAAG	AAAATTCTTACTTA	TCCTAAAC
LMANv2_340031	12	1.66	TAAAG	GATTCCCTCCGCT	ACTAAAAA
LMANv2_420011	48	1.66	TAAAT	TTCATGAAATTCC	ACCGAAGT
LMANv2_470015	31	1.66	TAAAG	TGATTTTTTGCGA	GGCAAAGA
LMANv2_590045	37	1.66	TAAAG	TACTTTACTTTGA	GCCAGAGC
LMANv2_60105	47	1.66	TTTCG	GTTGAACCCAAAGA	ACCGATAC
LMANv2_650015	4	1.66	TAAAT	ACAAGAAAAAAGTCT	GCCGTTTT
LMANv2_660071	13	1.66	TAGAG	AAGCATTTGAAACT	GCCGTAAA
LMANv2_90028	7	1.66	TCTAG	TAACCTATAATTTA	GACGTTAA
LMANv2_90070	37	1.66	TAAAT	TCGCTTGCACATATT	GCTGAAAG
LMANv2_100102	46	1.65	TGCCT	TGCATTCGTTTTCCT	GCCGATAT
LMANv2_160007	4	1.65	TAAAG	AATCAAATTTATTCC	GACAAACT
LMANv2_160013	26	1.65	TAAAG	TAGTCTTTTTTAA	ACTGTTCT
LMANv2_160038	52	1.65	TAAAG	AATCTATAGATTC	GACAGTGA
LMANv2_240001	46	1.65	TGAAT	TCCGACCTATAGAAG	GTCGATAT
LMANv2_290049	45	1.65	TCAAC	TTCAGAAGGATGGAA	GTCGATAA
LMANv2_290062	38	1.65	TAAAG	GTTAGTTTATTGA	TCCTTTAT
LMANv2_290097	30	1.65	TAAAG	TCAAATTTTTATT	GACATTCT
LMANv2_320068	2	1.65	TCAAT	AGACATGTTACTT	GCCGCTCA
LMANv2_330042	10	1.65	TCAAG	AAACGTATTTTTTAG	ATCGAAAA
LMANv2_520009	16	1.65	TCAAG	TTTTCGGAGAATTT	ACCGAATT
LMANv2_530005	8	1.65	TAAAG	TCAGAGTGGATGTA	GAAGTTAC
LMANv2_590052	18	1.65	TAAAG	CTCTTGTAAGTGAAG	ACAGAAAG
LMANv2_60022	2	1.65	TTAAG	AAATAGAGTGTTA	GACAACAT
LMANv2_660027	52	1.65	TCAAT	TTTAGAGGGTGGG	GCGGATAT
LMANv2_660040	28	1.65	TCAAG	CTAGATACTTAAAA	GCAAAAAA
LMANv2_90100	20	1.65	TCACG	TTATTAAAATCCG	GACAAAAA
LMANv2_tRNA35	10	1.65	TTACG	ACACATTGAAAAA	GCGGAAGA
LMANv2_tRNA36	10	1.65	TTACG	ACACATTGAAAAA	GCGGAAGA
LMANv2_tRNA37	10	1.65	TTACG	ACACATTGAAAAA	GCGGAAGA
LMANv2_150066	6	1.64	TAAAG	TAGCAAACATGCCT	CCCGAATC
LMANv2_150079	16	1.64	TTACG	AAGATCCTGAGCCG	GACAAAAA
LMANv2_150080	24	1.64	TTAAG	AATGTAATCGTAGAA	GCGATTAA
LMANv2_150101	4	1.64	TAAAT	CCTTTTTAATAATTA	ATCGATAA
LMANv2_160023	47	1.64	TAAAA	ATTCCAAAAAAAGG	ACCGATAA
LMANv2_170007	14	1.64	TCAAG	AAACTTGTCACGC	TCCTACAA
LMANv2_190039	10	1.64	TAAGG	AAGAAGATAAAAG	ACCGAATT
LMANv2_300004	27	1.64	TATGG	CATTTTAAAGCAGT	GCCAAAAT
LMANv2_300011	26	1.64	TAAAG	CAGCCCCGGAAGTT	GTGGAAAA
LMANv2_320082	43	1.64	TAAAG	TTCTGATCCACGCA	GATAAAAA
LMANv2_340063	28	1.64	TCAAT	TTTCAAGAATGATTG	GACAATAA
LMANv2_350021	4	1.64	TAAAG	TGGTTTTTAGTCGT	TTCGAAAA
LMANv2_430009	8	1.64	TAAAT	TATGTCGGATTGG	GCCCAAAT
LMANv2_440022	10	1.64	TAAAG	CCCAATCTCTCTCGA	TCCGTACT
LMANv2_490016	36	1.64	TAAAG	AGTTACTAGATAAA	TCCAAAGC
LMANv2_60042	46	1.64	TTCCT	GTTTTCGGGTTTTCT	GCCGATAT
LMANv2_60059	48	1.64	TTACT	GTTTCAGATTACA	GACGATAT
LMANv2_720016	9	1.64	TTTAG	AAGTCAGAGTAGTAA	ACCTATAA
LMANv2_80025	13	1.64	TCAAG	ATAAAAGATCTCT	TCCTTTAA
LMANv2_810003	6	1.64	TAAAG	TGCTCGTAGCTAGAG	CGCGAAAA
LMANv2_90085	21	1.64	TTAAG	CTGTTGTCTGTAAAA	ATCGAAAA
LMANv2_10002	25	1.63	TAAAG	TTTTTAAAAATTTT	GCTTGTAT
LMANv2_100123	47	1.63	TTAAT	CTTTTTGATTGTTT	TCCGATGA
LMANv2_150033	51	1.63	TTACG	CCGAATTCACGTTA	GACTAAAA
LMANv2_170076	11	1.63	TAAGG	AACTGTTTAATAT	ACTGAAAG
LMANv2_180009	23	1.63	TGAAG	AAGACGAAAAATAT	GCCTTGAT
LMANv2_190013	44	1.63	TAAAT	CGACTAAAAAATA	GCTCATAA
LMANv2_240114	4	1.63	TTAAT	GTTCCTAATATCC	GCTGACAC
LMANv2_290016	50	1.63	TTAAT	CCAGAAGACTGAATC	ACCGAAGA
LMANv2_330134	28	1.63	TAAAG	TACCTAATTTTTT	GCGTAGAA
LMANv2_360011	29	1.63	TAAAG	AGGAAATATTCGCTG	GAAGAACA
LMANv2_480016	26	1.63	TAAAG	GTAAAATGGATAGA	GTTGAAAG
LMANv2_480045	2	1.63	TAACG	TTACATCTTCGTAAA	ACGGACAT
LMANv2_660060	38	1.63	TAAAG	TGTTCGATTTTGA	AACAAAAC
LMANv2_80014	45	1.63	TTACT	GACACCAAAGTTCGT	ACCGAAAA
LMANv2_90059	46	1.63	TCAAG	GACACAGGAGTGGGA	ATCGATCC
LMANv2_90137	48	1.63	GAACG	TTTTTTTAGAATCT	ACCGATAA
LMANv2_100013	31	1.62	TAACG	TAGGAATCTAGTT	GCGTAAAC
LMANv2_100114	26	1.62	TAAAG	GCGGCAACCTTTA	ACTATTAC
LMANv2_10030	34	1.62	TTCAG	ACCCAGCATTAAGGA	GCCAAACA
LMANv2_130004	47	1.62	TCTGG	AAAAGTAGAAGTAAA	ACCGATCA
LMANv2_130037	51	1.62	TTAAG	TCAAGGGCGGCCA	GAGGAAAA
LMANv2_170043	24	1.62	TAAAT	TTAAGAACAATAAAA	GCAGACAG
LMANv2_170077	45	1.62	TAAAG	AATCCGTTTTAGA	TCCGCAAG
LMANv2_220001	15	1.62	TAAAG	ATTCGTATTGTTT	AAAGATAT
LMANv2_220045	15	1.62	TAAAG	CGAAATTGTAAACAA	TACAATAT
LMANv2_230016	37	1.62	AAAAG	AAGCCTTTGAATAC	GCAGATAA
LMANv2_240121	13	1.62	TGAAG	ACTATAGGATTTGA	TCAGATAT
LMANv2_310003	50	1.62	TCAAT	TGGTACTAATCTT	GCAGACAA
LMANv2_340023	2	1.62	TCTAG	AACTTTCGATTACT	CCCGAAAA
LMANv2_370001	8	1.62	TTAGG	CGTAGAGAAACTCA	GCAGATCG
LMANv2_410032	46	1.62	TTCAG	AGGTCTGGGAATTTA	CCCGTTAA
LMANv2_450014	30	1.62	TAAAG	TGTTGATCTGTTT	AATGATGT
LMANv2_470066	35	1.62	TAAAG	TTATTTGCCATCGT	ACCCAACC
LMANv2_470092	28	1.62	TGAAG	AAAAGGATTGAGCTT	GACATTGC
LMANv2_490056	52	1.62	TAAAG	GCGATTCGGCCTCCC	ACTGTGAA
LMANv2_500004	37	1.62	AAAAG	AAGGTTGAATAAAAA	ACCGATCA
LMANv2_590006	27	1.62	TTCCG	GAAAAGAACTTAAG	GACGTTAA
LMANv2_590023	47	1.62	TATCG	GAATTTATGCAATC	GTCGATGC
LMANv2_60035	46	1.62	TGAAT	TACTTATCTTCGTTT	CCCGAAAA
LMANv2_670024	46	1.62	TTCAG	AGAATGAACGTTTGT	ACCGTAAA
LMANv2_670042	40	1.62	TTACT	TGATTTTTTTCAAGA	GCCGTCGA
LMANv2_70033	48	1.62	CAAAG	AATTTAATATGTT	GTCGATAA
LMANv2_90094	38	1.62	TAAAT	TTGTTTGTTTTTCAA	GCCGCAGT
LMANv2_100045	46	1.61	TTTCG	GCAAGAATTATTCT	GCTGAAAA
LMANv2_100065	48	1.61	TAAAA	ACTTAGATATAAG	ACCGATAC
LMANv2_100089	37	1.61	TAAAG	TGCTTGACTGAGA	GTCTAAGT
LMANv2_100111	16	1.61	TAAAG	ATAACCGAAAAGA	ACGGATTT
LMANv2_160028	28	1.61	TAAAC	GACAGATATACACTG	GACAATAG
LMANv2_160033	20	1.61	TCAGG	AAAATTTAGAAAAG	GCAGCTAA
LMANv2_160041	7	1.61	TTTGG	ATCCGAGTGCGGTT	GCCAAAAA
LMANv2_170007	46	1.61	GGAGG	AAAATTCTCAAATCT	GCCGATGA
LMANv2_180008	37	1.61	TAAAT	TCTCTTTGACAGTCG	GTCGGTAA
LMANv2_180008	12	1.61	TGAAG	TAATTCAACTCTACT	GAAAATAA
LMANv2_200057	1	1.61	TGCGG	TTGTCACTAAAAAC	GCTGAAAA
LMANv2_20017	38	1.61	TAAAC	GATCGACATTTTTT	GCCAATTC
LMANv2_230007	30	1.61	TAAAG	TTAGTTTGAAAACT	ATCGATTT
LMANv2_240161	37	1.61	TGAAG	AAACCGCAAAGAAA	GCCTTGAG
LMANv2_290086	31	1.61	TAAAG	ATATACTCTTGAC	GCAATTCT
LMANv2_300001	33	1.61	TTAAT	TTTTGTTGATAGTC	GCCAAACA
LMANv2_300034	50	1.61	TCAGG	ATTCAAAAAATTTC	TCCGACGC
LMANv2_300064	34	1.61	TACCG	CTCGTCGACTTCAC	GTCGAAAC
LMANv2_330087	38	1.61	TAAAC	CATTTACCATAACA	GCCAATTT
LMANv2_340020	36	1.61	TTAAT	TAAAACTTTAAATAC	ACCGTAAA
LMANv2_340049	40	1.61	TAAAG	TTCTTTAAGTTAT	ATTGATAG
LMANv2_350020	23	1.61	TCAGG	ATTTTGCAAAAAGT	GCAGTAAA
LMANv2_370047	2	1.61	TAAAG	TCGCTTCCTTTTAA	GGAGAAAT
LMANv2_380016	13	1.61	TCCAG	GTGTAGAAGAAAAA	GACGTTCA
LMANv2_430018	49	1.61	TGAAG	AACTTAACAACCCG	GCTAACCT
LMANv2_480059	10	1.61	TGACG	AAATGAAAACTCTAA	ACGGAAAA
LMANv2_490057	52	1.61	TAAAG	TCTGACGGAAAGAAA	GTAGAAAT
LMANv2_500044	14	1.61	TGACG	TGGCGATAGAAATTG	GCAAAAAA
LMANv2_510007	24	1.61	TGAGT	TTTCTTTTTTTCTT	GCCGTTCC
LMANv2_530023	2	1.61	TCACG	TAAACTAACGGAAG	GCCAAATT
LMANv2_590073	19	1.61	TCAAG	GTAAGGAAGTATAT	GATGTAAA
LMANv2_60012	14	1.61	TAAAG	ACGTTTATTACTTT	GATCATAT
LMANv2_660010	10	1.61	TAAAG	AAAGATTTTCATTT	ATCAAAAA
LMANv2_660088	41	1.61	TATAG	CAGAAATTAAATC	GACTTTAA
LMANv2_710007	35	1.61	TGAAG	CAGATTATTCGGAA	GAAAATAA
LMANv2_720006	5	1.61	TGTAT	AAAAACATGTTTTT	GCCGTTGA
LMANv2_90003	47	1.61	TGAAG	TTATGGAGTGAAAA	GACAAGAC
LMANv2_90078	8	1.61	TAACG	ACGAATATACGAAAA	GAGGAAAC
LMANv2_160032	16	1.6	TACGG	TTCGAACGATTTTA	GACGTAAA
LMANv2_170048	48	1.6	TAAAG	ACTTTTAGAACTT	TTCTATAA
LMANv2_170049	48	1.6	TAAAG	ACTTTTAGAACTT	TTCTATAA
LMANv2_190038	40	1.6	TAAGG	GATTGTTTACTCAT	TCCAACAG
LMANv2_200003	18	1.6	TAAAG	TAAAAAATAATTT	TCGGAAGA
LMANv2_20011	9	1.6	TTAAG	TAAATCCTTAGAAGA	ATCGATCG
LMANv2_280081	46	1.6	TGGAG	AATTGAAAAGCCT	ACCGATAT
LMANv2_290004	34	1.6	TTTCG	AAAAACGATCGAC	GCCGGAAA
LMANv2_300073	27	1.6	TACAG	CCGGAAAAAAGAAGG	GACAAAAC
LMANv2_340017	26	1.6	TTTAG	ACCAAATGGCAAAT	GACGTAAA
LMANv2_340047	4	1.6	TCAAG	CCTCTTCTGGACTTT	GCTATCGA
LMANv2_380016	37	1.6	TCAAG	TTCAATTGGAAAAAG	ACCAACTA
LMANv2_400001	35	1.6	TCACG	AAAGAGATTCGGGC	GACATTCA
LMANv2_410006	24	1.6	TAATG	ATTTTCCCAAAAAA	ACCGATGG
LMANv2_430027	49	1.6	TAAAG	TTGAAAAAAATCT	GAAAAAAA
LMANv2_470012	46	1.6	TCAAG	GATTTTCCAATTTC	TTCGATAG
LMANv2_470070	40	1.6	TTAAG	ATCTTGATTTTTTAA	AACAAAAA
LMANv2_520001	39	1.6	TTACG	GTTGTCTTTGAAT	TCCGAGGA
LMANv2_580002	15	1.6	TAAAG	AAAAATTAGAATGAT	TCTAAAAA
LMANv2_600006	31	1.6	TTAAG	ATTTCGATCGATTG	ACAGATCG
LMANv2_650033	3	1.6	TTACG	CAAACAGTATGAAAG	ATCGAAAA
LMANv2_770003	12	1.6	TAAAT	TATCCATGAATACA	GATGAAAA
LMANv2_100027	24	1.59	TAAAG	ATTTAAAAATAGA	GTTGTCGA
LMANv2_120010	35	1.59	TCAAG	ATACGATTGATAAA	ATCAATAT
LMANv2_120075	33	1.59	TAAGG	TTTTTCTGATTGCTT	GTCTAAGA
LMANv2_130015	49	1.59	TACAT	ACCAAGCCTCGATT	GCCAAAAT
LMANv2_150071	38	1.59	AAAAG	AGATTGTACTCTATT	TCCGATAT
LMANv2_160028	39	1.59	TATAC	ACTGGACAATAGA	GCCTATAG
LMANv2_170116	14	1.59	TACCG	AAATGACTTTGATT	GCTGATTT
LMANv2_180009	11	1.59	TTTGG	ACGAACTTGAAGAA	GACGAAAA
LMANv2_200027	48	1.59	TAAAT	TTTGGCACGCTGCTT	GCATATAT
LMANv2_200029	6	1.59	TCAAG	TTTCTGTTTAAAG	AATGAAAA
LMANv2_20050	26	1.59	TTAGG	AGTTGAATTTAGA	GACAAAAT
LMANv2_240147	38	1.59	TAAAG	TTATCAGAAGAAAA	GGTGTAAT
LMANv2_260037	3	1.59	TCAGG	GCCGGAAGCGCAG	ACGGATCA
LMANv2_280079	3	1.59	TGAAT	ATATTCAAACAGA	GCGGAAAC
LMANv2_280094	14	1.59	TTTAG	GGATTTCTTCCAT	TCCGACAT
LMANv2_280097	31	1.59	TTAAG	TTTGCTCTTTGATAA	AACGGTAC
LMANv2_30006	12	1.59	TTAAG	ATTTTAAGAAAGA	GTCTAAGA
LMANv2_320077	30	1.59	TTTCG	AACTCGCGAAAGAAA	GGCGATGA
LMANv2_330005	41	1.59	TTAAT	TAGACAAGGAGCA	GACGTAAA
LMANv2_340013	2	1.59	TATAG	AAATAAAAATTTC	GAAGATGA
LMANv2_360024	8	1.59	TAAAT	TCTAAAGGATCAAT	AACGTTAC
LMANv2_370076	21	1.59	TGAAG	AGTGCCTGATTCAA	AACTTTAA
LMANv2_370107	52	1.59	TCAAG	ATTTTGGGGGAAA	ACAGTCAA
LMANv2_410011	27	1.59	TCAAG	CTGCACTTTTTTCTT	GCAGCAAC
LMANv2_410041	13	1.59	TTAAG	TAAAAAAAAATAA	ACAGAAAG
LMANv2_440009	14	1.59	TGAGC	ATACGGTTCTAGTC	ACCGAAAA
LMANv2_460025	5	1.59	TTAAG	AGATAGCTTTTAAA	GCTAAACT
LMANv2_470075	14	1.59	TCCAG	GAGAAGACCCTTC	GATGATGA
LMANv2_470087	14	1.59	TGACG	TACAAACGGATTAC	TACGTTAA
LMANv2_480045	29	1.59	TAAAG	TTCCGTTTTTTTG	AAAGTTAA
LMANv2_490023	39	1.59	TAAAT	CCTTTGAAAAGATC	GCTCATAT
LMANv2_50037	48	1.59	TGACT	TTTGAAAAAGATA	TCCGATAG
LMANv2_510005	37	1.59	TAAAG	GAATCATGGACAAAA	ACGCATAC
LMANv2_520015	15	1.59	TGTAG	ATTCCCTAATCGA	ACCAAAAA
LMANv2_560021	26	1.59	TGACG	CTTATACTCTCTGC	GACGCAAC
LMANv2_60009	3	1.59	TCAAG	GTTCGTCCTTACTCC	GGAGAAAA
LMANv2_620016	9	1.59	TAAAG	TCCTGGGATTTATTC	GGTGATTC
LMANv2_670002	13	1.59	TAAAC	GAAACTCATTTAA	AACGAAAA
LMANv2_710001	44	1.59	TAAAG	ATTATTTTTAAAAC	AACTAAAG
LMANv2_90138	47	1.59	TGAAG	CGAATGATAGGTT	GTCGAATT
LMANv2_90186	42	1.59	TATAG	TTGCACTTTTTAAA	AACGAAAT
LMANv2_100011	29	1.58	TCAAT	TGTTTTAATTGGATT	GCGGAAGA
LMANv2_100054	25	1.58	TAACG	TGAATTCGTGGAGAG	ATCTATGA
LMANv2_100129	29	1.58	TAAAG	ACGTAAACATAGTTG	AACTAGAA
LMANv2_130048	35	1.58	TAAAA	AGAAATTTAAAAGT	GCCGAAGG
LMANv2_140013	20	1.58	TATGG	GATTGGTTGTAGG	GCCGGTTA
LMANv2_150013	12	1.58	TAAAT	TGAAGACTCTTAAAA	TCCAAAAA
LMANv2_150045	36	1.58	TTTAG	AAGTAATGATACCG	GCAGAAGA
LMANv2_150067	52	1.58	TTAAT	CTTCAGAAAAAAATT	ACCGATTT
LMANv2_160043	17	1.58	TAAAG	GATGAGAACGCGA	TCTTAAAA
LMANv2_160051	29	1.58	CAAAG	TTAGGAAAAAACTT	GCCAAAGA
LMANv2_170099	17	1.58	TAAAG	GAAATTCGAAAGAAA	GTTTTTAA
LMANv2_230020	38	1.58	TAAAT	GGGGTTGTGAAAA	ACCAAGAA
LMANv2_230032	51	1.58	TAAAG	AGCTTTAGACTTGTA	GATGGTCC
LMANv2_230061	41	1.58	TGAAG	TAGACACAACAAA	ATCAATAG
LMANv2_240001	35	1.58	TAAGT	AGTAACTGAATTCCG	ACCTATAG
LMANv2_240031	41	1.58	TTAGG	ATTTTACATCGTA	TCCGAAGG
LMANv2_240072	31	1.58	TATAG	TTTGAAAAGAGTA	TCCGTTCC
LMANv2_240123	34	1.58	TAAAT	TTTTTAGATTGTCTC	TCTGATAG
LMANv2_260031	5	1.58	TGAAG	TTCGTCTCTATTCAA	TCCTCTAA
LMANv2_270001	47	1.58	TTACG	AACCACATCCTTTC	GCATTTAA
LMANv2_320017	4	1.58	TAAAG	TAAAAAAACCCGC	ACAAACGA
LMANv2_330128	15	1.58	TAAAG	AGTTACTCGCTAAA	CTCGAGAA
LMANv2_340071	9	1.58	TGAAG	GTAAATCCATTTTGG	AACAACAT
LMANv2_370012	38	1.58	TAAAT	TCCGCTTTCCTCA	GACTACAT
LMANv2_370035	32	1.58	TGCAG	GATTTCTGGATGAC	GCCGGAGT
LMANv2_370052	20	1.58	TTTGG	ATCTGGGTGGAAA	GCCGTTTA
LMANv2_370095	54	1.58	TTAAG	AAAAATCTTTTAC	GATAAAAA
LMANv2_40003	9	1.58	TATCG	ATGTCCAGAAATCCA	GACATTAA
LMANv2_430008	16	1.58	TAAAT	TGAGCTAAACGTCA	ATCGAAAA
LMANv2_450001	35	1.58	TGACG	AGTTCTTGACGATA	ATCGAAAT
LMANv2_460010	54	1.58	TAAAG	GATTTTAAAATTT	GAGTAAAA
LMANv2_470013	16	1.58	TTAAG	AGTCTCGATTCTTA	ACTTAAAA
LMANv2_470050	46	1.58	TGCAG	AAAATTAGATTCA	GCTGATTT
LMANv2_470065	14	1.58	TTAAG	TTTTTAGAAGATT	GATAAAAA
LMANv2_470106	47	1.58	TAACT	TTATAATAAAATTT	TCCGAAAG
LMANv2_480004	12	1.58	TGCAG	AAGAGACGGAAAGAG	GCTGGTAT
LMANv2_490003	47	1.58	TAAAA	ATGAGTAAACTATT	GCAGATAA
LMANv2_490008	30	1.58	TTAAG	TGAAATTCAATTT	CCAGAAAA
LMANv2_490057	2	1.58	TTCCG	ATGGATCTTACGGA	GCAGAAAA
LMANv2_50032	3	1.58	TAAAG	TATCATTGCTTATAT	GCTACTCG
LMANv2_580004	26	1.58	TAAAT	TCTTAAAAAGAAT	GACTTTAC
LMANv2_590030	14	1.58	TAAAT	GCAGCGGAAGAAATT	TCCAAAAA
LMANv2_590043	41	1.58	TGCAG	CTTATTTTTTTGA	GAAGATAA
LMANv2_590058	46	1.58	TTAGG	TACTTCCAACAAGC	ACCGAATT
LMANv2_590063	24	1.58	TCAAA	CGAGTAAATGGAAT	GCCGTTGA
LMANv2_60048	28	1.58	TGAAG	TTTGGATTTTCCTT	GATGATTT
LMANv2_650012	14	1.58	TAGAG	CCTTTCTAGATCT	TCCGACAA
LMANv2_660023	47	1.58	TATAG	CTGGAAAAAGACT	GCAGATTC
LMANv2_750011	39	1.58	AAAAG	GTTGAATTCCCGTAG	ACCGTTGA
LMANv2_760011	8	1.58	TATCG	GTTTGGAGCTTTTAG	ACCAATGG
LMANv2_90030	36	1.58	TACCG	TTTGGGGTAAAGAT	GCGGTTCA
LMANv2_90084	35	1.58	TAAAG	AAATCGTTGAACGTC	GACTTGAC
LMANv2_90180	26	1.58	TAAAT	CCTTCCTTTTAGAA	GGCGATTT
LMANv2_tRNA16	27	1.58	TGACG	GAAAAGCTAAACCT	ATCGAAAT
LMANv2_100048	11	1.57	TAAAG	TAATGCCTGTTTTGA	AAGAATAA
LMANv2_100058	42	1.57	TAAAT	TTTAAAAATTATCAT	ACCTGTAA
LMANv2_120027	29	1.57	TGTAG	GAACTCTTTAAGTAG	ACCGTTCG
LMANv2_130031	30	1.57	AAAAG	AAAAATTCCAAATT	GCCAAAAG
LMANv2_140005	47	1.57	AAACG	GATTTCAAAAACTC	TCCGATAA
LMANv2_150046	36	1.57	TACGG	TTCCTCTTGACAGTA	GCCTTTCT
LMANv2_150095	51	1.57	TAAAG	AATAGAGTTGTTG	AAAAATAA
LMANv2_170008	47	1.57	TATCG	AAATCAAAAAGCAG	GTCGAGAA
LMANv2_170009	47	1.57	TATCG	AAATCAAAAAGCAG	GTCGAGAA
LMANv2_170041	51	1.57	TGAAG	GGTTCGGAACAATAT	TCTGGTAA
LMANv2_170062	29	1.57	TTTAG	AGCGAAATGGATT	GACAAAAA
LMANv2_170100	42	1.57	TTAAG	AGTTGATGGTGGT	GCAGCAAT
LMANv2_190028	29	1.57	TTAAT	TTAATAAGTTTCTTG	ACCGTAAT
LMANv2_190029	29	1.57	TTAAT	TTAATAAGTTTCTTG	ACCGTAAT
LMANv2_190052	27	1.57	AAAAG	AAACTTTTGAAAAAC	GACGTTAT
LMANv2_190067	29	1.57	TATAG	AAACTGAAGTAATT	GACTTTGA
LMANv2_210031	28	1.57	TCAAG	AAATAATTTTTTC	GTTGTCAA
LMANv2_240150	30	1.57	TATCG	AGAAATCAGGTTTG	ACCGGAAA
LMANv2_240164	39	1.57	TAAAT	TAGGAGAATTTTC	TCCTACAA
LMANv2_280095	38	1.57	AAAAG	AATTTTACGGAGAT	GCCTACAT
LMANv2_300001	22	1.57	TAAAT	TGATTTTTAATTTTT	GTTGATAG
LMANv2_300016	6	1.57	TATCG	ACAGAATTTTCCTT	GGCAATAT
LMANv2_300032	25	1.57	TCAAG	TTAGGATCTCAGAGT	GAAGGTAA
LMANv2_310008	4	1.57	TAACT	TTTACGGTGGAGGT	TCCAATGA
LMANv2_320024	48	1.57	TAAAG	TGACGCTATTGCCTG	GAAAATGG
LMANv2_320024	14	1.57	TAAAT	ATTTAAGGGTCTT	TCCTAAAA
LMANv2_320025	14	1.57	TAAAT	ATTTAAGGGTCTT	TCCTAAAA
LMANv2_320025	48	1.57	TAAAG	TGACGCTATTGCCTG	GAAAATGG
LMANv2_320062	52	1.57	TTACG	GTCATCGGAGATACG	GTCAATCT
LMANv2_330085	40	1.57	TAACG	AGAGTATTTTCTTTG	ATCGTCAT
LMANv2_330109	47	1.57	TTATG	AAAGGATTTTTTAA	ACCGACAA
LMANv2_350028	11	1.57	TCTGG	AAGCGAATGGAAC	TCCGATCA
LMANv2_350032	14	1.57	TGAAG	CTTTTATAAAAGTA	GATTAAAA
LMANv2_440013	40	1.57	TATAG	TTGGATTTATCCA	GCCTTCGG
LMANv2_450020	29	1.57	TAACG	TTAAGAATTCAGTT	GCAAATTT
LMANv2_470101	25	1.57	AAAAG	ATAAACTTTCTTCA	GACGTTAT
LMANv2_500078	5	1.57	TTTGG	ATTATCAGAATTAAC	GCCGCTGC
LMANv2_590052	29	1.57	TAAGT	GAAGACAGAAAGA	GACAACAA
LMANv2_60029	51	1.57	TAACG	TTTCCTAAACTCA	TCCATTCT
LMANv2_60032	36	1.57	TGAAT	ATTTTTTTTCCAA	GACGGTAC
LMANv2_60070	41	1.57	TTTAG	ATGAATTTATAGAC	GACGAACT
LMANv2_690017	44	1.57	TGAAG	ATTATTTATTTTAT	GATTTTAA
LMANv2_720004	4	1.57	TAAAG	ATTATGACCCATAGT	TGCAATAG
LMANv2_80088	13	1.57	TCAAG	AAAAAATATAAAAT	GCAGTGAG
LMANv2_90112	47	1.57	TTTAG	AGAGCTTCCCCCC	GCAGAAAG
LMANv2_90113	46	1.57	TGTAT	TTGGCCTCTATGGAA	GACGATAC
LMANv2_90155	49	1.57	TATAG	CGTGTTTCAAAACCG	TCCAATGT
LMANv2_100020	26	1.56	TCAAG	AATTCAATTAATT	GAATATAC
LMANv2_100064	3	1.56	AAAAG	GACGCATGAACCCGC	TCCGAAAA
LMANv2_100107	5	1.56	TAAAG	ATAGAGCTATAAG	TCTATTGA
LMANv2_120058	4	1.56	TCAAT	TTGAGATCATACTTT	GCCGGACT
LMANv2_130015	13	1.56	TCAAG	CTGCTTGGATGATT	GATAATGG
LMANv2_150003	13	1.56	TTACG	AACGGAAGGTCCG	GGCAAAGA
LMANv2_150067	7	1.56	TAAAC	GTCGCAGTTGGAAAT	TCCAATCA
LMANv2_160001	46	1.56	TTTAG	AAGAAGATGAAGAA	GCGAATGA
LMANv2_160002	46	1.56	TTTAG	AAGAAGATGAAGAA	GCGAATGA
LMANv2_160067	51	1.56	TAAAG	TATGAGATTGGGCAG	ACTGGACA
LMANv2_170111	8	1.56	TAAAC	CAGGTTCTTTGACCG	GAAGATAC
LMANv2_180037	52	1.56	TAAAG	CTTTAGTCCCAGAA	TACAAAAT
LMANv2_190035	16	1.56	TTAGG	ACCAGTAATCATT	GGTGAAAA
LMANv2_200029	19	1.56	TAAAG	AATGAAAACGTTTTT	TCTAAAAT
LMANv2_230032	13	1.56	TAAAT	CCATTGTCATCTCG	TCTGAAAA
LMANv2_240135	3	1.56	TTAAG	GATCTTTTTAAGGTT	AACAAAGA
LMANv2_240183	11	1.56	TAAAC	ATTCAACGCCCAA	ACGGACAA
LMANv2_260020	17	1.56	TGAAA	AGGTGATCTACGAG	GCCGTAAA
LMANv2_270013	39	1.56	TAAAG	ATTTAAAAAAAGT	AACGTCTA
LMANv2_280012	15	1.56	TAAAG	TGGATGGGATATA	TCTATTGA
LMANv2_280013	15	1.56	TAAAG	TGGATGGGATATA	TCTATTGA
LMANv2_280038	37	1.56	AAAAG	AACACTTTACACC	ACCGGTAA
LMANv2_290051	26	1.56	TAAAG	AATGGATTTTTCCGG	ATTGATCT
LMANv2_290077	17	1.56	AGAAG	GTTTTATAAATTC	GCCAAAAA
LMANv2_320071	7	1.56	TGACT	TACCTATGGATTTA	GCTGACGC
LMANv2_320090	1	1.56	TAAAG	TTATCTTTAATAC	GATTGTAA
LMANv2_330051	50	1.56	TGAAG	ACCGGTTATGCCAGG	TCTTATAT
LMANv2_370061	40	1.56	TCTAC	CTGGGAACAAGTA	GCCGTTCA
LMANv2_370080	33	1.56	TAAAT	TTAGATCCGGAAGG	TCTGTTAA
LMANv2_380003	28	1.56	AAAAG	AATTGAATATACTT	GCAGAAAA
LMANv2_410007	48	1.56	TCAAG	GAATTCTGTGAAAG	ATCGATTT
LMANv2_410012	40	1.56	TTTAT	TTCTTGAAAACTG	ACCGAAAA
LMANv2_440022	44	1.56	TAAAG	AAACATAGATAAA	ACAAAGAA
LMANv2_440025	45	1.56	TCAAG	ATCGTCCTACTTT	AATGAAAC
LMANv2_450005	47	1.56	TATAT	CCGAGGACTAAAA	TCCGATAG
LMANv2_470059	24	1.56	TATAG	GAAATAAAATTTTTC	GCTGGTCT
LMANv2_470105	43	1.56	TAAAT	ATAAAAATCAAAATC	ACCGGCCA
LMANv2_490024	18	1.56	TCAAG	AAACGTGATTGTAG	AATGATCT
LMANv2_490066	45	1.56	TCAAT	CGACTTGCCAGAT	GCAAATAT
LMANv2_590026	24	1.56	TAAAG	TTTAAAGAAGAAG	GTCTTGAA
LMANv2_60006	5	1.56	TTACG	TTCCATAGAGTTGA	GAAGATGG
LMANv2_620012	35	1.56	TTAAG	ATTTGGTTGAAGG	GAAGTAAA
LMANv2_620020	8	1.56	TAAAG	ACTAATCCGGAAGA	ACTGAGTA
LMANv2_650025	49	1.56	TAAAG	ACGCATCAAAAGAAG	TACGTTTA
LMANv2_660090	49	1.56	TTAGT	TACAACGCCTACC	AACGATAA
LMANv2_680002	15	1.56	TAAAT	TTTTCCACGAATT	CACGTTAA
LMANv2_70074	13	1.56	TCACG	AAGTATTTACACGAA	GACGTATA
LMANv2_740012	31	1.56	TAACG	AGAAAAATCTGCCA	AACTTTGA
LMANv2_790007	10	1.56	TAAAC	GATCCTAAAAACA	GCCTTTTA
LMANv2_80016	1	1.56	TGAAG	TGGTCGGTATTCCGA	CCCCTTAC
LMANv2_80026	43	1.56	TTAAG	GAATTCAAAAGATG	TCAGATGG
LMANv2_810008	22	1.56	TGAAG	GAGCGGCTTTGTTT	GCTCTTGT
LMANv2_820003	37	1.56	TAAAG	AATTTGACACCAAAG	GATTAGAA
LMANv2_90069	29	1.56	TTCAT	TGGTTTTATCTGTT	GCAGATAA
LMANv2_90071	4	1.56	TAAAA	TTTTGCCGATTTTAC	GCCGATTG
LMANv2_90101	6	1.56	TCCAG	TTACAGAATCCTT	ACGGATGA
LMANv2_90178	16	1.56	TTCGG	AATCGAAATCTCC	GACGAAGA
LMANv2_tRNA33	27	1.56	TAACG	ACGCTAAAAGAAG	ACTTTTGA
LMANv2_100007	40	1.55	AAAGG	AATTGGAATTTACAG	GCCGATTT
LMANv2_10014	28	1.55	TTAAG	ATGAAACGTTCAGTT	TCAGAAAC
LMANv2_10030	6	1.55	TAAAG	TTTTGAAAGAAACC	GCAAGAAT
LMANv2_120013	12	1.55	TATGG	ATCCAAAAATACTT	ACCGGAAA
LMANv2_120016	45	1.55	TTAGG	AAACTAATAGAAGC	CCCGGAAA
LMANv2_120039	46	1.55	TATAG	GGATTTTGAATTCGA	TTCGATAT
LMANv2_120056	16	1.55	TAAAG	CTATTTTAAAAATC	GTAAAAAA
LMANv2_140010	48	1.55	TGAAC	CTTATGCTTGATC	ACTGACAA
LMANv2_150075	25	1.55	TGAAG	CCAATTTTAGAATTT	ACTTAAAT
LMANv2_150138	26	1.55	TCAAG	GAATCAAAATCACG	AATGAAGA
LMANv2_170044	6	1.55	TTTGG	TAACTTTTCCAAAAC	ACCGATTA
LMANv2_170075	26	1.55	TAAAG	AAGAATTTAAATCT	GTCCAACT
LMANv2_170143	5	1.55	TCAAC	AGTTCGGTAAACAA	TACGATAA
LMANv2_190011	42	1.55	TTAGG	TTGACATTGTAGCT	ACGGTTAC
LMANv2_190066	18	1.55	TTAGG	TGTTTATACGAAA	TTCGATGA
LMANv2_190067	4	1.55	TAAAT	CATCAAGTTATTGAT	ACAGTTAT
LMANv2_200057	38	1.55	TTAAG	AGTCGCCGAGAATTA	TCTGAAGT
LMANv2_240038	48	1.55	TAAAT	CCCTGGGAGTAGA	ACCGTCTA
LMANv2_240041	37	1.55	TTAAG	AGATTGTCAAGTC	ACAGAGAT
LMANv2_240092	50	1.55	TCAAG	TTGTGGTGATAAG	GAAAATCA
LMANv2_280061	35	1.55	TGAAG	AATCCGCTTTAAA	AATGACGA
LMANv2_280094	15	1.55	TTAGG	GATTTCTTCCATTCC	GACATTGT
LMANv2_290077	28	1.55	TAAAT	TCGCCAAAAAAAGT	CCCCATAT
LMANv2_300024	25	1.55	TCACT	CAAGAAGAATTTGAT	ACCAAAAA
LMANv2_300050	28	1.55	TTTCG	TCATAAAATGTGATA	GACGTAAA
LMANv2_310006	30	1.55	TGACG	ATTAAAAAAAATAT	ACAGCTAA
LMANv2_330060	47	1.55	TTAGG	ATATGAAACTTTAT	ACGGACAT
LMANv2_340016	40	1.55	TCTAG	TTTTACTTTTATTGT	TCCGAAGT
LMANv2_360010	12	1.55	TAAAG	AAATATACTTGTTCT	TCCAGCGA
LMANv2_370084	28	1.55	GAAAT	CAATTATGCTCTT	GCCGAAAT
LMANv2_410004	29	1.55	TTAGG	AAAAAAATTATCTT	TCCCATAT
LMANv2_410021	15	1.55	TGAAT	CTTTTTTTAGATTGG	GATGAAAA
LMANv2_410022	46	1.55	TAAAG	GTTGAGACACGATTT	TTCGATTT
LMANv2_420009	7	1.55	TAAAG	ACGATTGTTGTAT	AATGTTCC
LMANv2_440035	53	1.55	TAAAG	GGTTTATTGGAAAAT	TCTAATCG
LMANv2_440042	38	1.55	TTAAT	GATTGTTCCGAGC	CCCGTTCA
LMANv2_470079	47	1.55	TAAGC	AAATTTCTAATTTT	ACCGATTC
LMANv2_490007	23	1.55	TCAAC	GTCTCTGCAGAAAAA	GCCTACGG
LMANv2_490034	50	1.55	AAAAG	TCAAAGTAGAAAAGA	GCTGAAAG
LMANv2_490066	29	1.55	TAAAG	TGGCGAACTTTTCA	ATCGACTT
LMANv2_490073	37	1.55	TAAAT	TTCAATTGGAAACA	GGGGATAT
LMANv2_500007	41	1.55	TATCG	TTCTTACGGTTCTT	GAAGATAT
LMANv2_500028	30	1.55	TTAGG	ATCGATTTTTGCT	TCCATTAC
LMANv2_50022	18	1.55	TACCG	GATACGGGTTACT	GTCGCTAT
LMANv2_50022	31	1.55	TTACT	GTCGCTATTTATCGG	GACAATAT
LMANv2_50040	54	1.55	TTACG	ATAAACACATTATC	TCCGAGCC
LMANv2_590006	9	1.55	TGAGG	GAATCATTCAGTAT	TCCGGAAA
LMANv2_590041	40	1.55	TTAGG	AATTGAACGTTCTC	ACTTATAC
LMANv2_60022	47	1.55	TGACC	AAGTCTAAGATCGAT	GCAGAAAA
LMANv2_60046	46	1.55	TTACT	TTTTGTCAACTAT	GCCGCAAG
LMANv2_60054	9	1.55	TAACG	ATTATTAAAATTACG	CCTGATTT
LMANv2_60062	34	1.55	TAAGT	TCAAAATTTTAACT	GCTTAAAA
LMANv2_60099	54	1.55	TAAAT	ACAGTCGGGACATA	ACCAATTT
LMANv2_60115	29	1.55	TAAAG	CACTCAAGTGCTT	GACACAGT
LMANv2_610008	55	1.55	TAAAG	AACTTGGTGGAGA	ATCGTTTT
LMANv2_620020	46	1.55	TGAGG	ATAATTCCGGAAGAG	TTCGATAC
LMANv2_660022	39	1.55	TGAAG	GAGATGTTGTTAA	AGCTACAA
LMANv2_660042	47	1.55	AAACG	TTTGCCGCCCTTGC	GCCAACAC
LMANv2_660068	42	1.55	TTAAT	GGAAGGTTGGAAAGA	GTCGAGAA
LMANv2_670044	38	1.55	TAAAC	GGTTTCAGTGCGG	TCCGAGAT
LMANv2_70028	12	1.55	TAAAG	AATTTGAAAACTCT	TCAGAGGA
LMANv2_730002	19	1.55	TAACC	AAATCAAAACTAT	TCCGAAAG
LMANv2_740014	31	1.55	TTAGT	AAAAAACTTTTTTTG	ACCGGTAA
LMANv2_790007	50	1.55	TACGG	GTTCCATGAGAATC	AACAATAA
LMANv2_80033	24	1.55	TAAAT	TAAGGGAAACCGCTT	GACTCTAA
LMANv2_80062	9	1.55	TAAAG	GAAAATACGTCATAT	TCGGTTCT
LMANv2_860002	40	1.55	TGAAG	TTGCAAAACGTTTA	GGTGAACC
LMANv2_90064	25	1.55	TCAAT	CTTCCTCTGAAAAA	TCCTATAC
LMANv2_90115	31	1.55	TCCAG	TTTTAAGTTTTCC	GACAAAAT
LMANv2_90191	30	1.55	TCTAT	TCCGGGAATCGCTT	GCCGTAGA
LMANv2_90201	21	1.55	TAAAG	TAAAATTAAGTTGC	GAATATCT
LMANv2_tRNA31	24	1.55	TAAAT	TAAGGGAAACCGCTT	GACTCTAA
LMANv2_100064	36	1.54	TAAAG	ATTATTGTTTTTA	GTTTAAAT
LMANv2_100082	39	1.54	AGAAG	ATTTGAATCTTTT	GCCTTTAA
LMANv2_100125	24	1.54	TCTAG	TCACAAACGGAAAT	GCCTTGAA
LMANv2_100129	13	1.54	AAAAG	AAAAGATCCCGTAAA	GACGTAAA
LMANv2_120011	16	1.54	TAAAT	TAGACAATTTACATT	GATAATAT
LMANv2_130011	36	1.54	TCAAG	GATTCCTTGCAGA	AATGACAG
LMANv2_140004	28	1.54	TGAAT	CAAAGAGGAAAGAA	ACTGACGA
LMANv2_160018	42	1.54	TGAGG	TTGCCGGGAACCCA	AGCGTTGA
LMANv2_160023	5	1.54	TTAGG	GAATATGCGTTTGG	GATGTAAA
LMANv2_160050	24	1.54	TCAAG	TAAAAAAGAGACA	ATCGATTG
LMANv2_170018	13	1.54	TGAAC	CCATGACAAATATCT	GACAAAAA
LMANv2_170031	42	1.54	TGAAT	CGACCAATTTATAA	ACCTAAAT
LMANv2_170113	54	1.54	TAAAG	ACCACCAACAAAT	ATTGAGAA
LMANv2_180016	2	1.54	TTACT	TGGAATATGCAATCA	GACAATAG
LMANv2_190069	1	1.54	TAAAG	AAATTAATTTTTA	AATTATCA
LMANv2_190070	1	1.54	TAAAG	AAATTAATTTTTA	AATTATCA
LMANv2_200034	23	1.54	TTCAG	ATTTTTACCAAAAAG	AACGAAAC
LMANv2_20015	1	1.54	TGAAG	ATGAGTTTCCTCAA	ATCGAGCA
LMANv2_20019	15	1.54	TAAAA	TGGCGAACGGGATT	GCGGATGA
LMANv2_20034	39	1.54	TTTCG	ATGGATGGTGCTCTC	ACCAAAAA
LMANv2_20050	34	1.54	TGAAT	TTAGAGACAAAATT	TCTGATAT
LMANv2_220023	8	1.54	TGAGG	CCGATTGTTCTTGT	GAAGATGG
LMANv2_220023	26	1.54	TGAAG	ATGGATCAAAAAGCA	AATGACAG
LMANv2_230007	21	1.54	TAAAG	AACCTAAAGTTAG	TTTGAAAA
LMANv2_240024	31	1.54	AAAAG	CATTGGGGCTTCAG	GACAATAT
LMANv2_240031	11	1.54	TACAT	GGCTACAGAAGCA	GCCAACGG
LMANv2_240059	16	1.54	TCACG	GAAGATTTAAACAC	GGCTAGAA
LMANv2_240099	50	1.54	TCCAG	TCATACCGTTAGCAG	GCATATAG
LMANv2_240104	9	1.54	TCAAT	TGATGGACGTGATC	ACTGAAAT
LMANv2_260007	47	1.54	TCAAG	CAACCGCAGAAAAG	AACAACGC
LMANv2_290086	45	1.54	TGACG	CAATTCTATTTCT	AAAGATAC
LMANv2_300068	28	1.54	TTTAG	TAAAAAATTACTAC	AACGACAT
LMANv2_30009	47	1.54	TATCT	CTTTGGAAAGTTGG	GTCGATAC
LMANv2_310003	8	1.54	TAAAG	ATTACTTTTGGTTT	TTTGAAAA
LMANv2_330019	44	1.54	TAAAT	CAAAATTGGGCGAAT	GATAATGA
LMANv2_330028	26	1.54	TGAAT	ATTTAAAAAATAAT	ACTGAAAT
LMANv2_330056	34	1.54	TAAAG	AAAACATTGCACT	TCCTTCCT
LMANv2_340071	45	1.54	TTACG	AAACTTTAAAAGAAG	AACTAAAA
LMANv2_370022	45	1.54	TTTAC	AAATACGGAAATG	GCTGATAT
LMANv2_370056	48	1.54	TCAAG	AATTGGACCGTTTT	GAGGAGAT
LMANv2_370058	35	1.54	TAACG	GCAAAAAAGTTATA	GGAGAGAA
LMANv2_370121	5	1.54	TAAAG	AATGGGGGATTCT	CCATTTAA
LMANv2_410062	1	1.54	TAAAC	CCTTAGCGTTTCCA	GCTATTCA
LMANv2_430008	12	1.54	TAAAT	AAATTGAGCTAAAC	GTCAATCG
LMANv2_440021	25	1.54	TACAG	CGCGAATGATTTT	GTCTTTGA
LMANv2_440030	18	1.54	TAAAG	ACGAATAACGTATT	GTATAAAA
LMANv2_480051	40	1.54	TAACG	ACTTGCGACCGCA	ATCAAAAT
LMANv2_510006	4	1.54	TCAAT	GGAAACGGTTCAA	GACAAAAC
LMANv2_510009	31	1.54	TACCT	TCTAAAAAAGTATA	GACGATCC
LMANv2_530005	49	1.54	TCAAG	AAAAGTCTTAATTTC	AAAGTTAA
LMANv2_590002	5	1.54	TTCCG	GTTTTTGGGAAGGTT	GCCTTTCC
LMANv2_590021	8	1.54	TTAAG	AAAAGAAAAGCCTAG	GAAAACAA
LMANv2_590069	34	1.54	TTCCG	TATCCGTACTTCAG	TCTGATAA
LMANv2_590073	25	1.54	TAAGG	AAGTATATGATGTAA	ATCTAAAA
LMANv2_60046	40	1.54	TCACG	TTTACTTTTTGTC	AACTATGC
LMANv2_660017	29	1.54	TAAAG	AATGATCGCGTAAAA	TTCTTTAA
LMANv2_660048	14	1.54	TGAAG	GCGTTCGATTTGAT	AACATTGC
LMANv2_660048	1	1.54	TCAAG	GAGCGATTTGAAG	GCGTTCGA
LMANv2_660068	11	1.54	TAAAG	CAAAAGGAGAAGTA	TTCTATCA
LMANv2_670014	25	1.54	TAAGG	TTTGTTTAGAAATTC	ATTGATCA
LMANv2_70006	38	1.54	TTACG	GCTATGCAGGTAA	TCGGAAAA
LMANv2_760003	6	1.54	TCAAG	TGGCGGCTGGGCT	TCCTATTT
LMANv2_80038	37	1.54	TGAAT	ATTTTTGAATTGA	ACAGATAG
LMANv2_80051	15	1.54	TCTAG	AGATCGTATCTTG	ACTGAAAT
LMANv2_810014	37	1.54	TAACG	CAGGATTGACAGG	GGAGAGAA
LMANv2_90051	15	1.54	TGTAG	TAGTTCATTTCGGA	GAAGATGA
LMANv2_90056	37	1.54	TTACG	ATTATAGGACAAG	ACGGAGAA
LMANv2_90137	7	1.54	TTAGG	CCGAACTCACATTA	AACAAAAA
LMANv2_90163	48	1.54	TCAAT	TTACTGTAAATTTT	GCTAAAAT
LMANv2_tRNA16	8	1.54	TGAAT	TCCAAAATAATGGAT	GACGGAAA
LMANv2_tRNA2	22	1.54	TTAAT	CGTTTTTGATTGACC	CACGATAC
LMANv2_tRNA3	22	1.54	TTAAT	CGTTTTTGATTGACC	CACGATAC
LMANv2_100092	19	1.53	TGAAG	ACGAACTCGTTATGT	GATTTTAT
LMANv2_10015	18	1.53	TTTAG	AATATATTTAATA	GATAATAA
LMANv2_10019	9	1.53	TAAAT	TATCAATTAGGCA	AACGAGAT
LMANv2_10035	9	1.53	TTAAG	AAGTGTTGTTTCTA	GATAAAAG
LMANv2_120031	38	1.53	TCAAG	TTTCAGAAGTAAA	ACTGAGCG
LMANv2_120057	15	1.53	TTCCG	CAAATCAAAAAGTA	GCCATTCG
LMANv2_120084	7	1.53	TCAAT	GTGGGAGGATTTG	GTCAAAAA
LMANv2_130030	35	1.53	TCAAG	GCTCATTTCCTTTAT	TCTGTTCG
LMANv2_150051	49	1.53	TTACG	AACGAGAGCAAAT	TCTGATTA
LMANv2_150056	39	1.53	TTTGG	AACTTAAGTTATGA	GCTAATGA
LMANv2_150138	47	1.53	TGAAG	ATTTTCAAGAAGA	GGAAATAT
LMANv2_150154	20	1.53	TAAAG	CGGCTTTGGTTATC	AGTAATGA
LMANv2_160073	6	1.53	TAAGG	ACAGTTTTAGAAA	ACGAATCC
LMANv2_170006	43	1.53	TTACT	GCAGCGTAGTCTT	TCTGATAA
LMANv2_170060	17	1.53	GGAAG	CTGCTCGGCGCAATC	GCCATTAC
LMANv2_170080	2	1.53	TGAAT	GTTGATTCGGTTTTT	GGCGATTT
LMANv2_180042	50	1.53	TCAAG	TTCCTCTCATTCTAA	ATCGTGAA
LMANv2_190014	25	1.53	TGAAG	AGAAAGAAAATAT	ACTTTCAA
LMANv2_20005	39	1.53	TAAAG	ATGTCTTGAATAAG	AGTAATAT
LMANv2_20067	14	1.53	TGAGG	AAGATGAATCTCCA	TTCGATAG
LMANv2_210001	7	1.53	TTAAG	ATTCCTGTAAAAAA	GAAGTTCC
LMANv2_220018	8	1.53	TTCAT	ATTGCTTATTTTAAA	GCCAAAAC
LMANv2_230001	7	1.53	AAAAG	CTTTTACTTTTTC	GCAGAAAC
LMANv2_240007	46	1.53	TCTAT	TTTTTATAGGCAAGA	TCCGATAC
LMANv2_240015	3	1.53	TAAAG	GGATCTATAGAAG	GATATTCG
LMANv2_240046	44	1.53	TAAGG	TGTTTTACTTAAGTG	GATTTTAC
LMANv2_240137	1	1.53	TTAAT	AAATTACATGCGGGA	AACGTTAT
LMANv2_240168	31	1.53	TCAAG	GTGAGAACGACTT	TCTTAAAA
LMANv2_240189	12	1.53	TGAAG	GAATTCGGGGTAG	TCGGTTCA
LMANv2_260009	7	1.53	TGGAG	GTCTGGGCTCTCGAA	GCCTATGG
LMANv2_280021	33	1.53	TGACG	GGCGCAAATTCTGAC	GGCGCCCA
LMANv2_280045	28	1.53	TTTAG	AAATTTAAGAGATTT	GCATATAG
LMANv2_280056	16	1.53	TAACG	TGAGTTCGACGTAA	GAAAATCT
LMANv2_280094	46	1.53	TTTAC	AAAGACGGACAACTT	GTCGATAA
LMANv2_290008	8	1.53	CAAAG	AATATTACTCCCGAT	CCCGAAAC
LMANv2_290016	54	1.53	TCCAG	AAGACTGAATCACC	GAAGATAG
LMANv2_290038	47	1.53	TTAAG	AAAGTATAGTTCT	GTTTATAG
LMANv2_290041	30	1.53	TAAAA	TTAAAAATTACTT	GCCTTTGA
LMANv2_300054	1	1.53	TAAAA	AAAATTCTACTCATT	TCCGATCA
LMANv2_310017	35	1.53	TGAAG	TTGTTCTTGCGAA	TACGATTG
LMANv2_320034	30	1.53	TGTAG	GAAGTTTTTTAGAA	ATCGAAAA
LMANv2_320058	52	1.53	TGAAT	TCTTGTCTATAATAA	GACTACAC
LMANv2_330053	48	1.53	TGAAT	CATGAATTCTTTAC	GTCGAACT
LMANv2_330106	16	1.53	TGAGT	AATGCCTTAAAATAT	TCCGATCC
LMANv2_330139	26	1.53	AGAAG	GCGCTAAGAATGG	GCTGATGC
LMANv2_340034	47	1.53	TGTAG	GAATCTATGATTCT	GTCGATTT
LMANv2_370041	18	1.53	TAAGG	AAGGAAAATGAAA	ACTGTTTT
LMANv2_370113	29	1.53	TTCCG	GTTAGAAAAATGCT	ACCCATAC
LMANv2_380005	2	1.53	TTTAG	TTTTTTAATCTGA	GTCGAACT
LMANv2_430029	14	1.53	TAAAT	CCTGGGAATTGGAAT	AACGATTT
LMANv2_430035	30	1.53	TGAAG	AAATAAAAAAGTGGG	AATAATAC
LMANv2_440028	51	1.53	TTACT	GATTCCTATAAAA	TACGATAA
LMANv2_440033	12	1.53	TAAAT	CTAAATTTAAAAAAG	AATGATAG
LMANv2_460033	28	1.53	TAACG	TGGTTTTATTTCC	ACCAGAGT
LMANv2_470021	28	1.53	TTACT	CGAAACTTTTTCATT	GACTATAT
LMANv2_470040	51	1.53	TTTGG	AAATATTTTTTAA	AACGATGA
LMANv2_470049	27	1.53	TTAAG	TTTGGAAAATCAAA	CCCAGTCA
LMANv2_480011	54	1.53	TTAAG	AAGAATTCTTTTGC	ATCGATTG
LMANv2_480023	47	1.53	TGAGG	CTTTTTCAGACCCT	GACAGTAT
LMANv2_490009	47	1.53	TGAAG	TTTTTTGAATTTTCT	GATTTTAT
LMANv2_490010	47	1.53	TGAAG	TTTTTTGAATTTTCT	GATTTTAT
LMANv2_490052	35	1.53	TCAAG	CACAAATCGCAGACT	GGCACAAA
LMANv2_50002	32	1.53	TTACG	AAAACCTGTTTGAC	ACTAATCT
LMANv2_500036	31	1.53	TTACT	AAGAATTCCGGTT	GCCATAGA
LMANv2_520010	27	1.53	TAAAT	AGTAGAAAGCGAG	GTTGACGA
LMANv2_520014	24	1.53	TCAAG	GCTGGTTCGATCTC	GCTTCCAT
LMANv2_530023	12	1.53	TAACG	GAAGGCCAAATTC	TACGACTA
LMANv2_530031	3	1.53	TAAAT	TTACCAGTCTTTT	TACGAAAT
LMANv2_590034	21	1.53	TTCGG	AAGTCAGCGTAAGC	GCGGATGG
LMANv2_590044	8	1.53	TCTAG	AAATCAATCCTAC	GCCGGGCA
LMANv2_60019	4	1.53	TGAAG	TACAAAGTTCAATA	GGAAATGA
LMANv2_60048	18	1.53	TAAAG	AAGTTTGAAGTTTG	GATTTTCC
LMANv2_60053	36	1.53	TGAAT	ATGAATTGACTTT	TCCAAAAA
LMANv2_60057	12	1.53	TTCCG	ATTGAACGGAAGTT	ACTGAAAA
LMANv2_60079	48	1.53	TCTGG	AAATCTCAAATTCA	ACCGATTT
LMANv2_650015	16	1.53	AAAAG	TCTGCCGTTTTACT	GCAGATCC
LMANv2_660026	11	1.53	TTAGG	TCGTAAGCTAAGA	GCAAACCA
LMANv2_660041	38	1.53	TCACG	GATCATATCCTAAAA	GACGAGTC
LMANv2_660057	47	1.53	TGAAG	AAGTTCAGCGTCT	TATGAAAA
LMANv2_660091	42	1.53	TCCAG	TAGACGTAGCCGGA	GCAGGTGA
LMANv2_660095	5	1.53	TTACT	TCTTCTCCTTCGATT	GGCGAAGA
LMANv2_670027	48	1.53	TGTAT	CAAAAAGCGGGAAGA	ACCGATCT
LMANv2_690007	55	1.53	TTAAC	CCAAATCAGTACA	GACGTCAC
LMANv2_70030	33	1.53	TGAAG	AAATAGATGATGC	GATCAAAA
LMANv2_70060	40	1.53	GAAAG	TCGCGTCAAAACA	ACCGTTCT
LMANv2_730020	16	1.53	TTTAT	AGATAGAAATCAT	ACCGAAAT
LMANv2_740024	52	1.53	TGAAT	ATTTAAGTTCTGC	AACTATAA
LMANv2_750017	9	1.53	GTAAG	AAACTCTTTATACT	GCCAAAAT
LMANv2_780002	39	1.53	TAAAG	GATTTTCTTTTTGA	AAGGGTAA
LMANv2_780005	41	1.53	TGAAG	TTGCCAATCTAAG	GGAAATGA
LMANv2_80072	10	1.53	TGTAG	TAACATCATCTATT	TCCAAAAA
LMANv2_80076	46	1.53	GAAAG	TAAATATTAAAATAA	TCCGAAAT
LMANv2_90008	1	1.53	TAACT	GCCAAAAAAGTAGC	TCCTAAAA
LMANv2_90039	5	1.53	TCAAG	AAGGGAACACGAT	GGTTTTAA
LMANv2_90101	33	1.53	TATAG	CAAAGTACTTCACA	GAGGAAAT
LMANv2_90149	47	1.53	TTACG	ATTTTCCCCCCGGA	GCAAAAGC
LMANv2_10001	39	1.52	TTAAG	AGTCGTAAAAATTAC	GGTTTTAA
LMANv2_100110	45	1.52	TGACT	AAATTCTCTGCAG	GCTTAAAA
LMANv2_100129	7	1.52	TTCCG	GAAAAGAAAAGAT	CCCGTAAA
LMANv2_110023	17	1.52	TAAAT	CCGAGGAAAAAAAG	GTCGCCAT
LMANv2_120075	4	1.52	TAAAG	TTATGATTATAGC	GTGGTTTA
LMANv2_120082	3	1.52	TTAGG	AAACAGATCCCCA	TCCGTTTT
LMANv2_130058	30	1.52	TTAAT	TCTACTTTTTATTG	GCAAAAAA
LMANv2_150005	3	1.52	TTAGG	AAATCAAAGGATCA	GGCAAGAA
LMANv2_150104	28	1.52	TTAAG	AATTAAAATATAGT	ATCCATAT
LMANv2_150107	16	1.52	TATAG	AATCTCTCAAACTT	CTCGAAAA
LMANv2_150131	29	1.52	TAAGG	TTTAAAAAGTTCTT	CCTTTTAA
LMANv2_150137	12	1.52	AAAAG	GATTTATCTATCGAT	TCTGATAA
LMANv2_150140	48	1.52	TCACC	AATTTCAAAAATTG	ACCGAACT
LMANv2_160055	27	1.52	TAAAG	AAAGAAAAAATGA	ATTTATAT
LMANv2_170044	31	1.52	TTACT	CAAACAATACCGAGT	ACCAATGG
LMANv2_170087	36	1.52	TAAAC	TGATAGGCAAACAAA	AGCGAAAT
LMANv2_170094	3	1.52	TAAAT	ATCGATTTAGTTCG	GACAATTG
LMANv2_190030	3	1.52	TCGAG	AAGCCTATTTCGTTG	GCTGAAAT
LMANv2_200039	22	1.52	TTAAT	AGAATTGATAGAT	CCCGTTCT
LMANv2_20011	14	1.52	TAAAT	CCTTAGAAGAATCG	ATCGAACA
LMANv2_220008	48	1.52	TTACT	GAATTCTTTCTAAA	GAGGATAA
LMANv2_230026	2	1.52	TTAAT	CGCCATAGAAAACTT	TCCAAAAA
LMANv2_230030	6	1.52	TAAGT	ACGATTTTCAGAAG	GCCTTAGT
LMANv2_230043	18	1.52	TTAAG	TTTCCACACTTTTA	GATTTTGA
LMANv2_240008	10	1.52	TGAAG	ATCCTATTGTAGGA	GCTTCAAT
LMANv2_240032	2	1.52	TAAAC	GTCTCGGAATTCAT	ACCGGACA
LMANv2_240072	2	1.52	TAACG	AAAGATTATTTTT	TGTGATGA
LMANv2_260017	47	1.52	TAAAC	TTAAACGCTTTCCA	ACCAAACT
LMANv2_260033	3	1.52	TAAAC	AGCAACTATAGTGTT	ACCATTCT
LMANv2_280025	18	1.52	TTAAG	AGTCGTAAAAATTAC	GGTTTTAA
LMANv2_280040	31	1.52	TCAGG	TAAAAAATATCCTT	TCCGGTGG
LMANv2_290017	2	1.52	TGATG	TGTGGTTAGTCGCC	GCTTATAA
LMANv2_290030	31	1.52	TAAAC	GTTTCCGCATTTG	ATCGAAAT
LMANv2_290096	46	1.52	AAAAG	AAAAATGCAACAA	GCAGTTAT
LMANv2_300025	26	1.52	TAAAA	TTCTTTTTTTTTC	GTCGAAAA
LMANv2_30012	17	1.52	TTAGG	TCACAGAAATTTATT	TCCCATGT
LMANv2_310001	14	1.52	AAAAG	ATTTTGTCGTAAT	TCCGACAG
LMANv2_310008	16	1.52	TGGAG	GTTCCAATGAAGTA	GACGAAAT
LMANv2_320089	7	1.52	TAAAT	TTGATGAAAGTTAC	GCGAATTA
LMANv2_330017	32	1.52	TAAAT	TATTATTTTCGTGCA	TCCGAATT
LMANv2_330030	17	1.52	TAAAT	ATCAAAAGATTAC	GCGATAAA
LMANv2_330049	26	1.52	TAACT	TCAAAACAAAAATA	GTTGAAAA
LMANv2_330106	35	1.52	TTCCG	ATCCAAACAAAAA	ACCGGAAA
LMANv2_330131	10	1.52	TCTGG	AAGAAATGTACGGG	GATGATAT
LMANv2_330132	10	1.52	TCTGG	AAGAAATGTACGGG	GATGATAT
LMANv2_340017	49	1.52	TAAAT	TTGTTAAACGACAT	GTCAATTA
LMANv2_340040	12	1.52	TAAAA	AAAGACAGGAAGA	GCAGTTAA
LMANv2_340046	53	1.52	TAAAG	AATATATCTTAAGCT	ATAGAAAC
LMANv2_340052	30	1.52	TAAAA	ATTCTCTTAAAAA	ACCAATGA
LMANv2_350029	32	1.52	TATAT	TATTTGCTTGCGTCC	ACCGGTAT
LMANv2_350040	8	1.52	TCAAT	TTACGAATTAGAA	AACGAAAG
LMANv2_360007	16	1.52	TTTGG	GTCGATAGATTCT	GCCAATTT
LMANv2_360009	46	1.52	TTACG	TAAAATTGAATCT	GATTTTAA
LMANv2_360021	33	1.52	TGTAG	AAATTACTCGCAAA	TCTGACAA
LMANv2_380011	14	1.52	GAAAG	ATTTACTGGATCGT	AACGATCA
LMANv2_430018	17	1.52	TTAAC	CGCTCTTAGAAAA	GCGGATTA
LMANv2_430023	10	1.52	TATAG	GTTATCAATTCGAT	ACCTTAGA
LMANv2_450014	5	1.52	TCACT	CCTTCTCTCACTTCA	GCAGGTAA
LMANv2_450015	53	1.52	TAAAT	GCGGTAAACCAAT	TCTTATAA
LMANv2_460014	25	1.52	TATCG	GTGGATTTCTAACC	ACTGGTAA
LMANv2_460018	5	1.52	TAACG	ATATAGTTCTGAATA	AAAGAAAT
LMANv2_470065	7	1.52	TCAAG	ATTTAAGTTTTTA	GAAGATTG
LMANv2_480057	36	1.52	TTAAT	AAATCTTGCTAAAAA	AGCGAAAA
LMANv2_490044	12	1.52	TCCAG	TGATTTCAGAAGTAA	GAGGAAAA
LMANv2_490052	23	1.52	TGAAG	ACTACCTTCAAGC	ACAAATCG
LMANv2_500009	31	1.52	TTATG	GATTAAAGTTCTA	TCCGATAG
LMANv2_500067	50	1.52	TCACG	GTCATCAAAAGGA	TCCATCGA
LMANv2_530013	36	1.52	TAAAT	ACTTGATTGATTTG	TCCGTTTC
LMANv2_530015	9	1.52	TCAAG	CAGGATAACAAAA	GCGTCTCA
LMANv2_590024	29	1.52	TAAAC	TGAAGGAAAAGAGTT	GCTTTCAA
LMANv2_60027	37	1.52	TTTGG	TACATTTCGCAAAAA	ACCAAAAA
LMANv2_60029	3	1.52	TAAAT	CGAAAACGTAAATCT	TCCTAAAG
LMANv2_60077	1	1.52	TCCAG	ATCCTATGAAGCA	AACGTTCA
LMANv2_60093	40	1.52	TTAAG	ACTTGAATAACGTT	ACAAACAT
LMANv2_60116	27	1.52	TTACG	AAGGTAAAAGTTTT	GTGGATCC
LMANv2_620013	37	1.52	TAAAA	TCGGCTTGTATTT	TCCGAAAA
LMANv2_650015	30	1.52	TTACT	GCAGATCCAGAGCTT	GCCAAGCA
LMANv2_650038	7	1.52	TTTAG	AGACTTCAAAACAA	GTCTAAAA
LMANv2_650042	33	1.52	AAAAG	ATATTTAGTTGAAAA	CCTGATAA
LMANv2_660042	5	1.52	TTAAG	CAACTAGGAGTGATT	GCGTTTCG
LMANv2_660058	14	1.52	TAAGG	GAATTACACTCCCAT	GGAAATAT
LMANv2_680004	14	1.52	TTTAG	AAAATCTGTATATTT	GTCTAAAA
LMANv2_70048	26	1.52	TTAAG	TTTCTTTTAAAAA	GAGGCTGA
LMANv2_80076	51	1.52	TAAAT	ATTAAAATAATCCGA	AATGAAAA
LMANv2_810006	20	1.52	TTAGG	GGTACTTTTGAATC	GAGGAAGA
LMANv2_90002	50	1.52	TGAAT	TCACCGAGTTCGACG	AACAATAC
LMANv2_90023	32	1.52	TAACG	CTTTCCGCAGATTCT	TCCCTTCC
LMANv2_90054	39	1.52	TTAAT	GTCTTGCAAATTCT	TCCTATAG
LMANv2_90093	29	1.52	TATAT	CTTAAAATAAGTG	ACCAAAAA
LMANv2_90101	12	1.52	TACAG	AATCCTTACGGAT	GATTATAG
LMANv2_90109	45	1.52	TTTCG	GAAAAAAACACAACA	ACCCATAC
LMANv2_90111	42	1.52	GAAAG	TTTTCCTACCAATCG	AACGATAG
LMANv2_90115	38	1.52	TTAAG	TTTTCCGACAAAA	TCGGTAAA
LMANv2_90168	22	1.52	TAACG	GTACTCAATTTTAT	AGAGATCA
LMANv2_misc_RNA_3	12	1.52	TTAAT	TTTATAAAAAACT	TGCGATAA
LMANv2_100009	1	1.51	TAAGG	ATAGAAATTTTTCA	GAAAAAAC
LMANv2_100042	45	1.51	TAAAT	AGACAATCCAGGTTT	TCCTACCA
LMANv2_10019	49	1.51	TAAGG	CAATTTTTTATTTTA	GAGAATCT
LMANv2_120069	46	1.51	TTACG	TCTTAGTATAAAA	ATCAAAAA
LMANv2_130017	38	1.51	TAAGG	AACTCGAAATTGCT	TCTAAAAC
LMANv2_150028	24	1.51	TAAAT	TTTACCGAATTTT	GACATAAG
LMANv2_150053	30	1.51	TCTAC	GGCCAAAGGTGTG	GACGAAAA
LMANv2_150089	48	1.51	TACAG	AGATTTCGGATCCA	GAAGTAAA
LMANv2_150137	25	1.51	TATCG	ATTCTGATAAAATC	GCAAATCT
LMANv2_150142	8	1.51	TAACG	AAAAAGGTACAAAT	TCTAATCG
LMANv2_160019	34	1.51	TGGAG	TTCCAGTGTTTCGT	GCGGAAAA
LMANv2_160029	48	1.51	TATAG	TGAATTTTATATT	GACTTAGA
LMANv2_160071	47	1.51	TGCAT	AGAATCCGTTTTTTT	TCCGAAAA
LMANv2_170073	8	1.51	TTCCG	GAGACGAACCCTG	AACGATCC
LMANv2_170100	29	1.51	TACCG	GAACTTATTTAAGA	GTTGATGG
LMANv2_170100	6	1.51	TTAAG	CGATCAATCCAAT	TACATTAC
LMANv2_170122	48	1.51	TATCT	TTTTTCTGAATCG	ACCGATTA
LMANv2_180012	2	1.51	TTTCG	ATTTGAGTAACCCA	GCGGTAAA
LMANv2_180020	39	1.51	TTAAG	TGTTTTACATATCCG	AGCAATCG
LMANv2_190027	38	1.51	TTTAT	TATTTGAATTCTTAC	GACGAAAT
LMANv2_200024	29	1.51	TCGAG	AATCGTATTTATT	GCAGAAAA
LMANv2_210037	12	1.51	TCACG	TTATTTATTAAAAT	ATCTTTAA
LMANv2_230016	25	1.51	AGAAG	ATTCTACAAAAGAA	GCCTTTGA
LMANv2_230060	13	1.51	TGAAT	TTTTAATAGAGTT	GTTGAAAA
LMANv2_23s_rRNA_1	52	1.51	TAACG	GTAACGTTATTTGT	TTCGTAAT
LMANv2_240105	38	1.51	TAAAT	CTAACTTGACAGTT	ACGGAAGC
LMANv2_240147	30	1.51	TCTAG	CTGTAAAGTTATCA	GAAGAAAA
LMANv2_260025	12	1.51	TTTAG	AGAAGACTATACA	GACGCCAC
LMANv2_280021	13	1.51	TAAAC	TAATCGGAGTTAT	ACTGACGG
LMANv2_280022	16	1.51	TTACT	TTCTAAAAACGAG	GACGTAGA
LMANv2_280042	43	1.51	TTCAG	GATTTTCTGCCTA	ACCCATCC
LMANv2_280077	29	1.51	TCAAC	CTTTGTATGAATT	GACAAAGA
LMANv2_280081	11	1.51	TCAAG	TTTATGCGTTTTT	AGAGATAG
LMANv2_280096	14	1.51	GAAAG	AGATCATAGGCAGAA	GCCTAGGA
LMANv2_290063	47	1.51	TGACG	TTTTTATCTGGTCCT	TACGATTC
LMANv2_290070	21	1.51	TTAAG	CATTAAAAATCGAAA	AACGTTTG
LMANv2_290084	2	1.51	TCAAG	TAAAAAAGTGAGATT	CTCAAAAA
LMANv2_290095	48	1.51	TAAAC	GAACCCTTATTATT	GAAAATAA
LMANv2_300032	44	1.51	TGAAG	GTAAGATCGTAATT	TCGGAAGG
LMANv2_300034	8	1.51	TCACG	ATAAAACAGGAAA	ACTAGTAA
LMANv2_310001	4	1.51	TAAGT	TTTACAAAAGATTTT	GTCGTAAT
LMANv2_310003	39	1.51	TAAAT	TATTCTTCAATTGGT	ACTAATCT
LMANv2_320008	38	1.51	TAAAG	TTTCCTTGAGTTTT	ACTCACGG
LMANv2_320062	3	1.51	TCTGG	ACCGGTGATCGTTGG	GCAGATCG
LMANv2_320074	52	1.51	TTAGG	CGTGCTTCAGAACC	GCAAACGT
LMANv2_320076	22	1.51	GAAGG	GTTGAAGCAAAAATT	GTCGATGA
LMANv2_330006	26	1.51	TAAAT	TTGTTTTAAATGG	GATGGTAT
LMANv2_330015	45	1.51	TTTAG	AGAATACCACACT	TACGTTAA
LMANv2_340002	29	1.51	TCAAG	AAATAGAAGCTGCTT	GCTCGAAA
LMANv2_340049	49	1.51	TTAAG	TTATATTGATAGAT	TATGATGT
LMANv2_340067	52	1.51	TCCGG	AGTTTGGCGCAAGA	CCCGTTCA
LMANv2_340069	50	1.51	TCAAG	AAGCGATTGATTT	CCAAATCA
LMANv2_370056	2	1.51	TTACG	GATAAGAAAAAAATC	AGCGAGAT
LMANv2_370058	50	1.51	TATAG	GAGAGAAGCTTAG	GCTTCTGA
LMANv2_370068	37	1.51	GAAAG	TGTTTGACAAAAA	GCTGGTAT
LMANv2_370087	41	1.51	TGACG	ATCCGTTACCACCA	AACACTAA
LMANv2_370108	31	1.51	TAAAC	TTTCCGGGGGTGAAA	GACAAAGG
LMANv2_370120	39	1.51	TAAGT	TCTTGCAATTTTCTC	TCCTACAA
LMANv2_40010	7	1.51	TTTGG	CCGTTCATATTGTG	ACTGATCA
LMANv2_440043	39	1.51	TCAAG	ATCCTGATAAAAAG	GAAATTAT
LMANv2_450018	10	1.51	TTTGG	AACGGTTCGTTTTAT	TCCTATAA
LMANv2_450023	43	1.51	TCAAT	TGACTAAAATTGTGC	GCTGCAAT
LMANv2_470021	1	1.51	TTAAG	TAATCATAAACAG	TCATATAT
LMANv2_470075	7	1.51	TGACG	GTTCCAGGAGAAG	ACCCTTCG
LMANv2_480030	30	1.51	GAAAG	AAAAAATCCTTTG	GACGAGAT
LMANv2_480042	13	1.51	TGAAT	CTGATTTTAAATAC	GAAGAAAA
LMANv2_500049	27	1.51	TGAAT	TTATATTAGAATT	GTTGAAAA
LMANv2_500062	2	1.51	TTTAG	CGTTAGCCGAAACA	GACTTTAG
LMANv2_50029	37	1.51	TTAAG	TTGTTGCGTTTTAT	TCCTTTTA
LMANv2_530018	38	1.51	TAAAG	TGCTTTATAAGCGAT	AATAAAAT
LMANv2_570002	18	1.51	TCCGG	AGTTTAAAGAACAA	GCAGTCAA
LMANv2_590009	44	1.51	TTCAG	ACACTTTCTACTCAA	TACGAAAA
LMANv2_590010	39	1.51	TAAGT	TTGATTTAAGAGTTC	GCTCAAAA
LMANv2_590014	47	1.51	TCAAG	AACTAAATAAAAAC	AAGGATCT
LMANv2_590024	34	1.51	TGAAG	GAAAAGAGTTGCT	TTCAAAAA
LMANv2_590066	15	1.51	TATGG	CTTCGATCATGGT	CCCAATGT
LMANv2_600003	42	1.51	TGACT	TCAGAAGTTGTTT	TCCGTTGC
LMANv2_60021	50	1.51	TAAAT	AAAAGTAAATCCGC	GTCTATTA
LMANv2_60064	17	1.51	TCAAG	AAGAGATCATTCTAA	ACTGAGTA
LMANv2_60074	5	1.51	TTAAG	TTTTTGAATAAAATT	ACATTTAC
LMANv2_60112	41	1.51	AAAAG	CTCTACGTGGACA	AACGAAAA
LMANv2_660006	26	1.51	TAAGG	TGATAGATGTGGTG	GTAGACGT
LMANv2_660022	24	1.51	TAAAT	TTAAAAGAAATGAA	GGAGATGT
LMANv2_660054	34	1.51	TGAGG	AATTATCTTTTCAAA	AACAAAAC
LMANv2_660070	33	1.51	TGAAT	TCCGTTTTACTTG	TCCTATGC
LMANv2_670013	15	1.51	TCAAT	GAATTTCTAAACAA	ACCTTAAA
LMANv2_70026	40	1.51	TTCCG	ATGGAAGATTCTT	CCCGTTGT
LMANv2_70070	3	1.51	TTCAG	AAACATTGATAAAA	ATCAATAA
LMANv2_780003	11	1.51	TTAGG	ACCAATTTAATTTTA	CCCTTTCA
LMANv2_780005	34	1.51	TAAAG	ATTGAAGTTGCCA	ATCTAAGG
LMANv2_80017	45	1.51	TCAAG	CAAAAGTAAACTTT	AACATCGA
LMANv2_80017	24	1.51	TCAAG	ATCAACTCAGACT	GACTCAAG
LMANv2_80048	51	1.51	TAAAA	AGATACGTAGACCA	GCCTTTCA
LMANv2_80074	12	1.51	GGAAG	AATAATATCCGTG	CCCGATAG
LMANv2_80100	48	1.51	TGAAG	TAAATAAAGGTTTG	GATTTAAA
LMANv2_90009	37	1.51	TAAAT	AATTATTGATTCA	GTCTGTAA
LMANv2_90123	13	1.51	TAAAT	ATTTAAGAATACAT	TCCTCTAA
LMANv2_90129	36	1.51	TCCCG	TTGCGATGCAACAGG	GAAGATAT
LMANv2_90148	26	1.51	TGAAG	AATTTAATTTTTAG	ATCTACGA
LMANv2_90167	23	1.51	TTAAC	AAAACTGCTTCAATT	GCCGGTTT
LMANv2_90179	6	1.51	TTAAG	ATGCGTGAGTCTT	GCATAATA
LMANv2_90188	32	1.51	TAAGT	AAAAAATCGAATTT	ACCGTTTT
LMANv2_tRNA20	8	1.51	TCACG	AAAAACCGGAACTC	AAAGATCA
LMANv2_100079	5	1.5	TGAAG	TTTTTCTAAAAGGAA	ACCCAATT
LMANv2_10023	9	1.5	TGAGG	GTAAAATAGCAGTAA	ACAAACAA
LMANv2_10027	17	1.5	TGAAG	TGGAATTTACCGGAA	GAAAATCG
LMANv2_10040	11	1.5	TGAAT	ATTTGTAAAACCG	GTCAACGA
LMANv2_110003	40	1.5	TTAAG	CTTTCCGTTTGATA	GAAGGAAA
LMANv2_110008	7	1.5	TAAGT	TTGTCTTTATCAAGT	GACGTAGG
LMANv2_120074	33	1.5	TATAT	ATTCAATTGATAG	ACCGTAAG
LMANv2_130002	15	1.5	TTCAG	TTTAGTTATGATA	GTCGTTTA
LMANv2_150042	30	1.5	TTAGG	TTTTTGTACTCGT	CACAATGA
LMANv2_150043	13	1.5	TTAAG	CATATCTGAGCAATA	TTCAAAAA
LMANv2_150054	15	1.5	TAAAC	CGGGTAAAGAAGA	ACTGTTCC
LMANv2_150072	34	1.5	TAAGC	ATACTGGTTTACAG	AGCGATCA
LMANv2_150090	12	1.5	TCAAG	GACATTTTAGGTTTA	GGGGAAGG
LMANv2_150109	44	1.5	TGAAT	TGAAGCATATACGT	CCCGAATA
LMANv2_150114	42	1.5	TGAAG	TGGTTCAATCTGCT	GCAAGAAT
LMANv2_150118	38	1.5	GAAAG	AATTGATTTCGAA	TCCGTAAA
LMANv2_150138	40	1.5	TCACG	AATGAAGATTTTCAA	GAAGAGGA
LMANv2_160034	8	1.5	TTCCG	GTTTTTTAAGCCGGA	GGCAACAA
LMANv2_160041	41	1.5	TGACG	TTTTAATTTACGG	AATTATAA
LMANv2_170144	27	1.5	CAAAG	CGAAGGGAAGTCCA	GTCGTCAA
LMANv2_180001	49	1.5	TCAAG	AAATGCCGGCAAA	TCCAAATT
LMANv2_180012	42	1.5	AAAAG	ATACGGAAAGAATAT	CCCGTTCA
LMANv2_180033	34	1.5	TTAAG	AATCCTGCTTGACC	CTCAAAAA
LMANv2_190007	38	1.5	TTAAT	CGCTATCTGACAAA	GGTGAAAA
LMANv2_190013	31	1.5	AAAAG	GGGATTTTTAAATC	GACTAAAA
LMANv2_190024	13	1.5	TAAAT	CTCCAAAATTAATT	TTCAATAA
LMANv2_190027	47	1.5	TGAAT	TCTTACGACGAAATT	GCAAATCT
LMANv2_190058	5	1.5	TGAAC	CTGTTTATCTTAC	ACCTATCG
LMANv2_20014	41	1.5	TTTAG	TTTACTCTTCTTTA	CCCGCAAA
LMANv2_210016	44	1.5	TATGG	CTTTATTAAAATTT	ATCGATGG
LMANv2_220039	47	1.5	TGCGG	AAGAACCTTCTGGA	AACAATAA
LMANv2_230025	7	1.5	TAAAC	TTATGTAAGAGTTT	TCCTAAGA
LMANv2_230047	4	1.5	AAACG	AAGGGAATTACTCC	GGCGATGT
LMANv2_240060	2	1.5	TGAGG	CTGGGATTCCGAC	CGCGATCC
LMANv2_240080	28	1.5	TCCAG	ACGGAACTATTGCGG	GACATTCC
LMANv2_240086	10	1.5	TTAAG	ATATTTTGCGGTT	CAGGATGA
LMANv2_240099	15	1.5	TGACC	GTTTCCGATATCGCT	GACGAACT
LMANv2_240174	19	1.5	TCCGG	ACGATTCGCCCGA	GATGATGC
LMANv2_240187	30	1.5	TATAT	AAAATAATACTAT	GACGAACT
LMANv2_260022	46	1.5	CAAAT	TCTTTAAAAGGTCTT	TCCGATAA
LMANv2_260035	11	1.5	TAAAT	TTTCGTAGTAGTG	GACGGTTT
LMANv2_270001	1	1.5	AAAAG	GTCAAGGATAGCAAG	GGCAATGA
LMANv2_280003	13	1.5	TCAAG	TTTCCTAAATAAA	TCCAGTCT
LMANv2_280004	13	1.5	TCAAG	TTTCCTAAATAAA	TCCAGTCT
LMANv2_280012	33	1.5	TCTAT	TGATCCGAAAGTTTC	GTCGAAAA
LMANv2_280013	33	1.5	TCTAT	TGATCCGAAAGTTTC	GTCGAAAA
LMANv2_280031	45	1.5	TATAG	ACAAAAATTTAAC	CCTGTAAA
LMANv2_280073	10	1.5	CGAAG	GAGACGATATTTTG	CCCGAAAA
LMANv2_280096	50	1.5	TAAAT	TTCTAATGGTTCCC	GTCGAATG
LMANv2_290015	47	1.5	TCAGG	TGGTCTGAATACT	GTCCATCC
LMANv2_290028	18	1.5	TATGG	ATATGATGGAAGTCA	GAGGAAAA
LMANv2_290040	49	1.5	TTAAG	TGAAGAAGGATTT	GAAATTAT
LMANv2_290042	31	1.5	TTTAG	GTAAGTTTCAATT	GACTCTAA
LMANv2_290045	12	1.5	TTTAG	GAATCTTTAAACG	TCCAATCT
LMANv2_290046	39	1.5	TAAAA	GAGTTTCTCTCAA	ACCAATCA
LMANv2_290049	39	1.5	TCAAG	CTCAACTTCAGAAG	GATGGAAG
LMANv2_300048	27	1.5	AACAG	CGCAAAAGTTTGGA	GACGACAA
LMANv2_300054	53	1.5	TAAAC	TACCTGGTTTTTAT	AACGTAAT
LMANv2_300058	2	1.5	TAACT	TTTTTGAAACTTTAA	GACAATTC
LMANv2_330020	19	1.5	TAAAT	TACAAGAAATCGGA	CCAGATGG
LMANv2_330036	2	1.5	TTTCT	TCATCTAGTATGC	GCCGTAGA
LMANv2_330140	46	1.5	TGACG	CTCGTTCTCTTTTCA	AAGGTTAA
LMANv2_330140	33	1.5	TGAAG	GAAAGGCTTGACG	CTCGTTCT
LMANv2_330141	14	1.5	TAAAT	TCCCTATCCGTCC	AGTGATGA
LMANv2_340041	21	1.5	TTTAG	AGATTCTGTTTAGAA	ACGGTTAC
LMANv2_340054	7	1.5	TAACT	GGGAACCTTTTTGGA	AACAACAA
LMANv2_350003	51	1.5	TAACG	TTCTAATAGAATTT	TCTGGTGG
LMANv2_350015	45	1.5	TAAAT	ATAGAAACGATTCAA	GACACAAA
LMANv2_360016	35	1.5	TAAAT	CTAATTGAACAAGCA	GACAAGGC
LMANv2_370047	17	1.5	TTAAG	GAGAAATATGGAAA	AAAGAAAT
LMANv2_370049	32	1.5	TTAGG	TATCGATTTTTCTT	TCCCAAAC
LMANv2_370051	47	1.5	TATAG	AAGGGATTGGCAAA	GCTGCTTT
LMANv2_370101	29	1.5	TCCCG	TTTTAGAAACGGGTT	GCCAGAAT
LMANv2_380020	39	1.5	TAAAT	TTCTATTCTAAAAAT	AGCTATAT
LMANv2_40005	49	1.5	TCAAG	CACGTAAAAGGTTTA	GCTCGTGT
LMANv2_410012	6	1.5	TATCG	TAAATCTCTGGTTAG	ATTGATAA
LMANv2_410024	44	1.5	TAAGT	TTCATTTCAACGG	AACAATAT
LMANv2_410033	39	1.5	TAAAT	ATTGGATTTTCATAA	GCAGACTG
LMANv2_410070	36	1.5	TTAGG	ACTTTCTTCTTTA	AACAAAGA
LMANv2_430026	2	1.5	AGAAG	CAGATTCTAAAACGA	TCCGAAAA
LMANv2_440025	7	1.5	TCAGG	AACGATTTCTCCGG	AACGAGGC
LMANv2_470037	5	1.5	TTAGG	CAACCCGGAAAAA	GAAAATGA
LMANv2_470050	28	1.5	TTCAT	TGATTTTATTTCTT	GCAGAAAA
LMANv2_470055	42	1.5	TACGG	TAAGAATTTTTAA	GATGTTCA
LMANv2_470094	25	1.5	TAAAT	ACACTCTAAATAT	CCCGTTTG
LMANv2_480012	14	1.5	TCTAG	AAAGTCATCTGAA	ATCGAAAC
LMANv2_480036	27	1.5	TCACG	AACTTAGAGAGAA	GGCTTTCT
LMANv2_480043	11	1.5	TCAAT	TCTCTAAAGAATTTT	TCCGTTTA
LMANv2_490026	24	1.5	TTTGG	AAGATTTAAAAAAC	GGTGATAA
LMANv2_490059	3	1.5	TTTAG	GGTTTTAAAAGTG	GCAAAAAT
LMANv2_500023	39	1.5	TAAAT	TTTCGTAATAGTT	CCCCACAT
LMANv2_500053	36	1.5	TTCAG	CTTTAGTGACAGAAT	TTCGATAC
LMANv2_500075	50	1.5	TTAAG	ATTAAAAAAAATAG	TAGGATGA
LMANv2_510013	30	1.5	TTTAT	TCAAAAAACAATT	GCTTATAA
LMANv2_520005	39	1.5	TATAG	TAAAACGTGCTGT	GGTGGTAA
LMANv2_560017	29	1.5	TTCCG	ATCAAAATTCCTCTT	GCCTAATA
LMANv2_560021	33	1.5	TATAC	TCTCTGCGACGCA	ACCGTAAC
LMANv2_590017	29	1.5	TTACT	TTTAAAAATCGAGTA	GATGAAAA
LMANv2_590038	13	1.5	TCAAC	GTCTTCGTAAATTG	GGCAAAAA
LMANv2_590039	13	1.5	TCAAC	GTCTTCGTAAATTG	GGCAAAAA
LMANv2_590069	48	1.5	TTCAG	TCTGATAAAACTACG	GGAGATAT
LMANv2_60003	49	1.5	TCCAG	GCTCTTCTTTGTA	GATAATAT
LMANv2_60004	40	1.5	TTTCG	ATTTGCCAGAAAGA	ACCTATCC
LMANv2_60015	10	1.5	TGAGC	ACCATCGCAAGACA	ATCGATAA
LMANv2_610006	18	1.5	TCAAC	GTTTTTGGAATTGG	ATCGAAAA
LMANv2_610022	29	1.5	TTCAT	CGTAAAAACTCACTT	GCCAAACA
LMANv2_620015	22	1.5	TCACT	TTCATCTTTTAGCGG	AACGACGA
LMANv2_620020	29	1.5	TGAGT	AATAAAACCAACT	GAGGATAA
LMANv2_660087	13	1.5	TTAAG	TTGCTACTTTTATT	GAGGCAAA
LMANv2_670015	4	1.5	TGAAG	AAAATTGATATTGAG	GACACCGT
LMANv2_70005	29	1.5	TACCG	AAATTAGAAGAATT	GACGCGAA
LMANv2_70048	27	1.5	TAAGT	TTCTTTTAAAAAGAG	GCTGACTT
LMANv2_710001	16	1.5	TATAT	AATGTATAAAATAAA	AACGAAAA
LMANv2_720002	53	1.5	TACGG	TTATAGGTGATACT	GTCAATCT
LMANv2_720003	9	1.5	TCACT	CCTTTCAAAGAAAGG	AACGAAAC
LMANv2_720018	44	1.5	TTAAG	AAAAATTGGAAATG	GGTAAAAT
LMANv2_80033	29	1.5	TAAGG	GAAACCGCTTGAC	TCTAAAGA
LMANv2_80074	41	1.5	TTAAG	GAAGAATCTACAGG	ATTGACAT
LMANv2_80107	8	1.5	TCTGG	TGGAAAAAACTCAGA	ACCAACAT
LMANv2_80116	48	1.5	TTAAG	GAATGGCTGCGAA	AACATTCT
LMANv2_810011	47	1.5	TGAAT	TCCAATCGCAGCAA	ATCGAAAT
LMANv2_820002	2	1.5	GAAAG	AATTCGCTTAAAAA	GACTAAAA
LMANv2_820005	9	1.5	TTCCG	GAACCTCTCAAAGCG	GCTGCAAA
LMANv2_90012	39	1.5	TCAAT	TCTTGCTTCGGTTC	CCCATTAC
LMANv2_90014	18	1.5	AGAAG	ACATCATGGTCGTT	GCCGGTGG
LMANv2_90040	35	1.5	TTTAG	TCTTCTTGACCAAT	TCCGTACA
LMANv2_90041	35	1.5	TTTAG	TCTTCTTGACCAAT	TCCGTACA
LMANv2_90101	46	1.5	TTCAC	AGAGGAAATCCGTCC	TCCGATAT
LMANv2_90162	13	1.5	TAAAC	TTGTAATAGTTCCC	AACATTAA
LMANv2_90176	38	1.5	TAAAT	GCTTGTAATCAAT	GATTTTAA
LMANv2_misc_RNA_1	6	1.5	TTCAT	TATAGTGTTTCTC	GCCGAATC
LMANv2_tRNA31	28	1.5	TTAAG	GGAAACCGCTTGAC	TCTAAAGA

## Sheet: RpoF-30
Locus	Start -10	Final score	-35 box	Inter	-10 box
LMANv2_90039	66	1.91	TAAAG	GGAATCAATGATTCC	GCCGAAAC
LMANv2_490060	66	1.86	TAAAG	TGTTTCTCTGATT	ACCGATAG
LMANv2_460031	67	1.85	TTAAG	CCCATTTTTATTTCT	ACCGATAA
LMANv2_60109	67	1.85	TAAAT	AACAAGGATTGGATT	GCCGATAT
LMANv2_80069	66	1.85	TTAGG	AAAGGGCAAAAAGCG	GCCGATAT
LMANv2_150056	66	1.84	TTAAG	TTATGAGCTAATGA	GCCGAAAT
LMANv2_10034	66	1.83	TAAAT	TTCTCTAAAAACT	GCCGATAG
LMANv2_20039	66	1.82	TTAAG	CCGAAGATTCCGAAT	ACCGATAT
LMANv2_330088	44	1.82	TGAAG	AATTCCGATCCAAAA	ACCGATGA
LMANv2_650014	68	1.81	TGAAG	TCTGGGGAAAACCG	GCTGATAT
LMANv2_110033	67	1.8	TCAAG	CCTTAACCAATCCAA	ACCGAAAA
LMANv2_280005	66	1.79	TAAGT	TCCGGCTTTCAAAG	GCCGATAT
LMANv2_470080	67	1.79	TAAAT	CGTTTTAAAAACCGA	ACCGATAA
LMANv2_20047	66	1.78	TTAGG	AAAAATGTAAATCT	GCCGAAAT
LMANv2_60016	66	1.78	TAGAG	ATTGGATTCTTGAAA	GCCGATAA
LMANv2_100004	66	1.77	TCAAT	TTAATGTGGATCCG	GCCGAAAA
LMANv2_300074	64	1.77	TGAAG	GAATACTTTAGGA	GCCGTTTA
LMANv2_100071	66	1.76	TTTGG	AAATAAAAGAAACT	GCCGATAA
LMANv2_150014	65	1.76	TTAAG	AATTTATTTCCATTT	TCCGATAC
LMANv2_620008	66	1.76	TAAGG	AGAGTATTCTACGA	ACCGAAAT
LMANv2_370114	67	1.75	TAACT	TGGAACTATATAA	GCCGAAAC
LMANv2_440023	57	1.75	TAAAG	ATTTGACAACCGTT	GCCTTTGG
LMANv2_240184	26	1.74	TAACG	ACTCTCGAATTTGTA	GCCAAAGC
LMANv2_830002	47	1.74	TTAAG	CTAGAAAAAGATC	GACGAAAT
LMANv2_90098	67	1.74	TAAGG	ATTCAATGTCGGATA	TCCGACAA
LMANv2_10030	67	1.73	TAAGG	AGCCAAACATTTTT	GTCGAAAA
LMANv2_330030	49	1.73	TTACG	CGATAAACTCGGA	GACGAAAA
LMANv2_660090	64	1.73	TAAAG	TTAGTTACAACGCCT	ACCAACGA
LMANv2_90058	33	1.73	TTCCG	TTTCTAAAACCACC	GCCGAAAA
LMANv2_110018	48	1.72	TGAAG	GCGCAAAGATACGT	GCTAATAT
LMANv2_170118	34	1.72	TAAAG	AAAATATTAGAAAAA	GATGAAAA
LMANv2_230039	72	1.72	TTAAG	AACGATCGTACTT	GCTGTTAG
LMANv2_360024	33	1.72	TAAAG	GATCAATAACGTT	ACCGAGGT
LMANv2_480047	65	1.72	TAACG	ATGGAATGATTTTAT	TCCGATCT
LMANv2_810016	66	1.72	TATCG	GTTTTTCAAAAATC	ACCGATAC
LMANv2_140003	58	1.71	AGAAG	CGCTTCTCATCGTA	GCCGATAA
LMANv2_170012	47	1.71	TAAAG	AAAAAAATAGAAA	GCGCATAA
LMANv2_470103	33	1.71	TACAT	CTTTGGTAAAAATCG	GCCGTTAA
LMANv2_520020	48	1.71	TCAAG	AAAAACCTGTGTT	GACTATAC
LMANv2_280078	72	1.7	TATGG	TATCCGCAATCGGC	GCCAATAT
LMANv2_330096	73	1.7	TAAAG	AAAGTTGCGATAAAA	TCCAAAAA
LMANv2_370076	64	1.7	TAAAC	CTTTGATTTCTCTT	TCCGATAA
LMANv2_540001	60	1.7	TAAAG	TTGACATTGGTAT	GACTATGG
LMANv2_590055	37	1.7	TGACG	TTATCCGTAACATT	GCGGAAAA
LMANv2_600003	66	1.7	TTCAG	AAGTTGTTTTCCGTT	GCCGAAGT
LMANv2_670018	21	1.7	TCACG	GCGCAAGAAAAATG	GCAGAAAA
LMANv2_810014	23	1.7	TATCG	GTGATTTTTGAAAA	ACCGATAG
LMANv2_90170	53	1.7	TAAAG	AAAACGCTGGCTAA	AACGTTGA
LMANv2_100032	65	1.69	TGAAG	ATTAGCTATCTCAAA	TCCGAAAG
LMANv2_100104	66	1.69	TTAAG	ATATAAAATAAAGTC	TCCGAAGA
LMANv2_100128	49	1.69	TAAAG	ACAAAGTTTATAC	TACGATCA
LMANv2_260047	64	1.69	TTACG	GATAAGCCAACTC	GCTTATAA
LMANv2_260066	56	1.69	TTAAG	GATAAAGATCTTCTT	TCCTATAA
LMANv2_370035	66	1.69	TGACG	CCGGAGTAATCGCT	GCCGTACT
LMANv2_60015	67	1.69	TAACT	TTTTCGAAAAACCT	GCAGATAA
LMANv2_620009	45	1.69	TAAAG	CAGGTTCCGAATTTA	AACGTTAG
LMANv2_720015	50	1.69	TGAAG	AGAGTTCTTGCTTGA	GCCTGTAC
LMANv2_290046	25	1.68	TACAG	AGTGATCTTAAAACT	GCGGATCA
LMANv2_340001	66	1.68	TCAAT	AAACGCTTTCTGAAT	GCCGATTC
LMANv2_340032	67	1.68	TCAAT	CTGGAGTCTATTAT	TCCGATAA
LMANv2_340056	66	1.68	TCTAT	CGCCAAATCTTTG	GCCGATAC
LMANv2_570002	45	1.68	TAAAG	AACAAGCAGTCAA	GCGAACAC
LMANv2_80079	67	1.68	TCAAG	TTTTCTATTGATCA	TCCGAGAA
LMANv2_820003	50	1.68	TAAAG	TAAAGAATTTGAC	ACCAAAGG
LMANv2_120061	47	1.67	TAAAG	TCTAAAAAAAATTG	TCCAATCT
LMANv2_150025	70	1.67	TAAAG	AAATTTTTTCTAAG	TCCAATCT
LMANv2_180026	45	1.67	TAAAA	TTTGCGAAATCGTA	GCCGAAAA
LMANv2_260046	66	1.67	GGACG	ATTTGGAAGTTCGT	GCCGATAA
LMANv2_260055	69	1.67	TAAGT	GCGCTGCCGGTTG	GCTGATGA
LMANv2_410074	25	1.67	TGAAT	CAAACTTTCGGACA	GACGATCA
LMANv2_430003	29	1.67	TATAG	AGATCCCTAAAAAA	GCCCTTAA
LMANv2_500073	46	1.67	TAAAC	GAGCCGGAATTTTA	GTCGATAC
LMANv2_60029	46	1.67	TAAAG	ATAGAAAAAAGATTT	GCTTGTAA
LMANv2_660012	31	1.67	AAAAG	ATTCTAAAAATTG	GCCGAAAT
LMANv2_90030	68	1.67	TAAAG	ATGCGGTTCAGGCGA	ATCGAAAT
LMANv2_100044	54	1.66	TAAAG	TTATGTTGCATAA	ATTGATAA
LMANv2_240041	22	1.66	TAAAG	TTGTAGATAAATA	ACCAAGAG
LMANv2_290016	42	1.66	TAAAG	AAAATTCTTACTTA	TCCTAAAC
LMANv2_340031	30	1.66	TAAAG	GATTCCCTCCGCT	ACTAAAAA
LMANv2_420011	66	1.66	TAAAT	TTCATGAAATTCC	ACCGAAGT
LMANv2_470015	49	1.66	TAAAG	TGATTTTTTGCGA	GGCAAAGA
LMANv2_590045	55	1.66	TAAAG	TACTTTACTTTGA	GCCAGAGC
LMANv2_60105	66	1.66	TTTCG	GTTGAACCCAAAGA	ACCGATAC
LMANv2_650015	24	1.66	TAAAT	ACAAGAAAAAAGTCT	GCCGTTTT
LMANv2_660071	32	1.66	TAGAG	AAGCATTTGAAACT	GCCGTAAA
LMANv2_90028	26	1.66	TCTAG	TAACCTATAATTTA	GACGTTAA
LMANv2_90070	57	1.66	TAAAT	TCGCTTGCACATATT	GCTGAAAG
LMANv2_100102	66	1.65	TGCCT	TGCATTCGTTTTCCT	GCCGATAT
LMANv2_160007	24	1.65	TAAAG	AATCAAATTTATTCC	GACAAACT
LMANv2_160013	44	1.65	TAAAG	TAGTCTTTTTTAA	ACTGTTCT
LMANv2_160038	70	1.65	TAAAG	AATCTATAGATTC	GACAGTGA
LMANv2_240001	66	1.65	TGAAT	TCCGACCTATAGAAG	GTCGATAT
LMANv2_290049	65	1.65	TCAAC	TTCAGAAGGATGGAA	GTCGATAA
LMANv2_290062	56	1.65	TAAAG	GTTAGTTTATTGA	TCCTTTAT
LMANv2_290097	48	1.65	TAAAG	TCAAATTTTTATT	GACATTCT
LMANv2_320068	20	1.65	TCAAT	AGACATGTTACTT	GCCGCTCA
LMANv2_330042	30	1.65	TCAAG	AAACGTATTTTTTAG	ATCGAAAA
LMANv2_520009	35	1.65	TCAAG	TTTTCGGAGAATTT	ACCGAATT
LMANv2_530005	27	1.65	TAAAG	TCAGAGTGGATGTA	GAAGTTAC
LMANv2_590052	38	1.65	TAAAG	CTCTTGTAAGTGAAG	ACAGAAAG
LMANv2_60022	20	1.65	TTAAG	AAATAGAGTGTTA	GACAACAT
LMANv2_660027	70	1.65	TCAAT	TTTAGAGGGTGGG	GCGGATAT
LMANv2_660040	47	1.65	TCAAG	CTAGATACTTAAAA	GCAAAAAA
LMANv2_90100	38	1.65	TCACG	TTATTAAAATCCG	GACAAAAA
LMANv2_tRNA35	28	1.65	TTACG	ACACATTGAAAAA	GCGGAAGA
LMANv2_tRNA36	28	1.65	TTACG	ACACATTGAAAAA	GCGGAAGA
LMANv2_tRNA37	28	1.65	TTACG	ACACATTGAAAAA	GCGGAAGA
LMANv2_150066	25	1.64	TAAAG	TAGCAAACATGCCT	CCCGAATC
LMANv2_150079	35	1.64	TTACG	AAGATCCTGAGCCG	GACAAAAA
LMANv2_150080	44	1.64	TTAAG	AATGTAATCGTAGAA	GCGATTAA
LMANv2_150101	24	1.64	TAAAT	CCTTTTTAATAATTA	ATCGATAA
LMANv2_160023	66	1.64	TAAAA	ATTCCAAAAAAAGG	ACCGATAA
LMANv2_170007	32	1.64	TCAAG	AAACTTGTCACGC	TCCTACAA
LMANv2_190039	28	1.64	TAAGG	AAGAAGATAAAAG	ACCGAATT
LMANv2_300004	46	1.64	TATGG	CATTTTAAAGCAGT	GCCAAAAT
LMANv2_300011	45	1.64	TAAAG	CAGCCCCGGAAGTT	GTGGAAAA
LMANv2_320082	62	1.64	TAAAG	TTCTGATCCACGCA	GATAAAAA
LMANv2_340063	48	1.64	TCAAT	TTTCAAGAATGATTG	GACAATAA
LMANv2_350021	23	1.64	TAAAG	TGGTTTTTAGTCGT	TTCGAAAA
LMANv2_430009	26	1.64	TAAAT	TATGTCGGATTGG	GCCCAAAT
LMANv2_440022	30	1.64	TAAAG	CCCAATCTCTCTCGA	TCCGTACT
LMANv2_490016	55	1.64	TAAAG	AGTTACTAGATAAA	TCCAAAGC
LMANv2_60042	66	1.64	TTCCT	GTTTTCGGGTTTTCT	GCCGATAT
LMANv2_60059	66	1.64	TTACT	GTTTCAGATTACA	GACGATAT
LMANv2_720016	29	1.64	TTTAG	AAGTCAGAGTAGTAA	ACCTATAA
LMANv2_80025	31	1.64	TCAAG	ATAAAAGATCTCT	TCCTTTAA
LMANv2_810003	26	1.64	TAAAG	TGCTCGTAGCTAGAG	CGCGAAAA
LMANv2_90085	41	1.64	TTAAG	CTGTTGTCTGTAAAA	ATCGAAAA
LMANv2_10002	44	1.63	TAAAG	TTTTTAAAAATTTT	GCTTGTAT
LMANv2_100123	66	1.63	TTAAT	CTTTTTGATTGTTT	TCCGATGA
LMANv2_150033	70	1.63	TTACG	CCGAATTCACGTTA	GACTAAAA
LMANv2_170076	29	1.63	TAAGG	AACTGTTTAATAT	ACTGAAAG
LMANv2_180009	42	1.63	TGAAG	AAGACGAAAAATAT	GCCTTGAT
LMANv2_190013	62	1.63	TAAAT	CGACTAAAAAATA	GCTCATAA
LMANv2_240114	22	1.63	TTAAT	GTTCCTAATATCC	GCTGACAC
LMANv2_290016	70	1.63	TTAAT	CCAGAAGACTGAATC	ACCGAAGA
LMANv2_330134	46	1.63	TAAAG	TACCTAATTTTTT	GCGTAGAA
LMANv2_360011	49	1.63	TAAAG	AGGAAATATTCGCTG	GAAGAACA
LMANv2_480016	45	1.63	TAAAG	GTAAAATGGATAGA	GTTGAAAG
LMANv2_480045	22	1.63	TAACG	TTACATCTTCGTAAA	ACGGACAT
LMANv2_660060	56	1.63	TAAAG	TGTTCGATTTTGA	AACAAAAC
LMANv2_80014	65	1.63	TTACT	GACACCAAAGTTCGT	ACCGAAAA
LMANv2_90059	66	1.63	TCAAG	GACACAGGAGTGGGA	ATCGATCC
LMANv2_90137	67	1.63	GAACG	TTTTTTTAGAATCT	ACCGATAA
LMANv2_100013	49	1.62	TAACG	TAGGAATCTAGTT	GCGTAAAC
LMANv2_100114	44	1.62	TAAAG	GCGGCAACCTTTA	ACTATTAC
LMANv2_10030	54	1.62	TTCAG	ACCCAGCATTAAGGA	GCCAAACA
LMANv2_130004	67	1.62	TCTGG	AAAAGTAGAAGTAAA	ACCGATCA
LMANv2_130037	69	1.62	TTAAG	TCAAGGGCGGCCA	GAGGAAAA
LMANv2_170043	44	1.62	TAAAT	TTAAGAACAATAAAA	GCAGACAG
LMANv2_170077	63	1.62	TAAAG	AATCCGTTTTAGA	TCCGCAAG
LMANv2_220001	33	1.62	TAAAG	ATTCGTATTGTTT	AAAGATAT
LMANv2_220045	35	1.62	TAAAG	CGAAATTGTAAACAA	TACAATAT
LMANv2_230016	56	1.62	AAAAG	AAGCCTTTGAATAC	GCAGATAA
LMANv2_240121	32	1.62	TGAAG	ACTATAGGATTTGA	TCAGATAT
LMANv2_310003	68	1.62	TCAAT	TGGTACTAATCTT	GCAGACAA
LMANv2_340023	21	1.62	TCTAG	AACTTTCGATTACT	CCCGAAAA
LMANv2_370001	27	1.62	TTAGG	CGTAGAGAAACTCA	GCAGATCG
LMANv2_410032	66	1.62	TTCAG	AGGTCTGGGAATTTA	CCCGTTAA
LMANv2_450014	48	1.62	TAAAG	TGTTGATCTGTTT	AATGATGT
LMANv2_470066	54	1.62	TAAAG	TTATTTGCCATCGT	ACCCAACC
LMANv2_470092	48	1.62	TGAAG	AAAAGGATTGAGCTT	GACATTGC
LMANv2_490056	72	1.62	TAAAG	GCGATTCGGCCTCCC	ACTGTGAA
LMANv2_500004	57	1.62	AAAAG	AAGGTTGAATAAAAA	ACCGATCA
LMANv2_590006	46	1.62	TTCCG	GAAAAGAACTTAAG	GACGTTAA
LMANv2_590023	66	1.62	TATCG	GAATTTATGCAATC	GTCGATGC
LMANv2_60035	66	1.62	TGAAT	TACTTATCTTCGTTT	CCCGAAAA
LMANv2_670024	66	1.62	TTCAG	AGAATGAACGTTTGT	ACCGTAAA
LMANv2_670042	60	1.62	TTACT	TGATTTTTTTCAAGA	GCCGTCGA
LMANv2_70033	66	1.62	CAAAG	AATTTAATATGTT	GTCGATAA
LMANv2_90094	58	1.62	TAAAT	TTGTTTGTTTTTCAA	GCCGCAGT
LMANv2_100045	65	1.61	TTTCG	GCAAGAATTATTCT	GCTGAAAA
LMANv2_100065	66	1.61	TAAAA	ACTTAGATATAAG	ACCGATAC
LMANv2_100089	55	1.61	TAAAG	TGCTTGACTGAGA	GTCTAAGT
LMANv2_100111	34	1.61	TAAAG	ATAACCGAAAAGA	ACGGATTT
LMANv2_160028	48	1.61	TAAAC	GACAGATATACACTG	GACAATAG
LMANv2_160033	39	1.61	TCAGG	AAAATTTAGAAAAG	GCAGCTAA
LMANv2_160041	26	1.61	TTTGG	ATCCGAGTGCGGTT	GCCAAAAA
LMANv2_170007	66	1.61	GGAGG	AAAATTCTCAAATCT	GCCGATGA
LMANv2_180008	57	1.61	TAAAT	TCTCTTTGACAGTCG	GTCGGTAA
LMANv2_180008	32	1.61	TGAAG	TAATTCAACTCTACT	GAAAATAA
LMANv2_200057	20	1.61	TGCGG	TTGTCACTAAAAAC	GCTGAAAA
LMANv2_20017	57	1.61	TAAAC	GATCGACATTTTTT	GCCAATTC
LMANv2_230007	49	1.61	TAAAG	TTAGTTTGAAAACT	ATCGATTT
LMANv2_240161	56	1.61	TGAAG	AAACCGCAAAGAAA	GCCTTGAG
LMANv2_290086	49	1.61	TAAAG	ATATACTCTTGAC	GCAATTCT
LMANv2_300001	52	1.61	TTAAT	TTTTGTTGATAGTC	GCCAAACA
LMANv2_300034	69	1.61	TCAGG	ATTCAAAAAATTTC	TCCGACGC
LMANv2_300064	53	1.61	TACCG	CTCGTCGACTTCAC	GTCGAAAC
LMANv2_330087	57	1.61	TAAAC	CATTTACCATAACA	GCCAATTT
LMANv2_340020	56	1.61	TTAAT	TAAAACTTTAAATAC	ACCGTAAA
LMANv2_340049	58	1.61	TAAAG	TTCTTTAAGTTAT	ATTGATAG
LMANv2_350020	42	1.61	TCAGG	ATTTTGCAAAAAGT	GCAGTAAA
LMANv2_370047	21	1.61	TAAAG	TCGCTTCCTTTTAA	GGAGAAAT
LMANv2_380016	32	1.61	TCCAG	GTGTAGAAGAAAAA	GACGTTCA
LMANv2_430018	68	1.61	TGAAG	AACTTAACAACCCG	GCTAACCT
LMANv2_480059	30	1.61	TGACG	AAATGAAAACTCTAA	ACGGAAAA
LMANv2_490057	72	1.61	TAAAG	TCTGACGGAAAGAAA	GTAGAAAT
LMANv2_500044	34	1.61	TGACG	TGGCGATAGAAATTG	GCAAAAAA
LMANv2_510007	43	1.61	TGAGT	TTTCTTTTTTTCTT	GCCGTTCC
LMANv2_530023	21	1.61	TCACG	TAAACTAACGGAAG	GCCAAATT
LMANv2_590073	38	1.61	TCAAG	GTAAGGAAGTATAT	GATGTAAA
LMANv2_60012	33	1.61	TAAAG	ACGTTTATTACTTT	GATCATAT
LMANv2_660010	29	1.61	TAAAG	AAAGATTTTCATTT	ATCAAAAA
LMANv2_660088	59	1.61	TATAG	CAGAAATTAAATC	GACTTTAA
LMANv2_710007	54	1.61	TGAAG	CAGATTATTCGGAA	GAAAATAA
LMANv2_720006	24	1.61	TGTAT	AAAAACATGTTTTT	GCCGTTGA
LMANv2_90003	66	1.61	TGAAG	TTATGGAGTGAAAA	GACAAGAC
LMANv2_90078	28	1.61	TAACG	ACGAATATACGAAAA	GAGGAAAC
LMANv2_160032	35	1.6	TACGG	TTCGAACGATTTTA	GACGTAAA
LMANv2_170048	66	1.6	TAAAG	ACTTTTAGAACTT	TTCTATAA
LMANv2_170049	66	1.6	TAAAG	ACTTTTAGAACTT	TTCTATAA
LMANv2_190038	59	1.6	TAAGG	GATTGTTTACTCAT	TCCAACAG
LMANv2_200003	36	1.6	TAAAG	TAAAAAATAATTT	TCGGAAGA
LMANv2_20011	29	1.6	TTAAG	TAAATCCTTAGAAGA	ATCGATCG
LMANv2_280081	64	1.6	TGGAG	AATTGAAAAGCCT	ACCGATAT
LMANv2_290004	52	1.6	TTTCG	AAAAACGATCGAC	GCCGGAAA
LMANv2_300073	47	1.6	TACAG	CCGGAAAAAAGAAGG	GACAAAAC
LMANv2_340017	45	1.6	TTTAG	ACCAAATGGCAAAT	GACGTAAA
LMANv2_340047	24	1.6	TCAAG	CCTCTTCTGGACTTT	GCTATCGA
LMANv2_380016	57	1.6	TCAAG	TTCAATTGGAAAAAG	ACCAACTA
LMANv2_400001	54	1.6	TCACG	AAAGAGATTCGGGC	GACATTCA
LMANv2_410006	43	1.6	TAATG	ATTTTCCCAAAAAA	ACCGATGG
LMANv2_430027	67	1.6	TAAAG	TTGAAAAAAATCT	GAAAAAAA
LMANv2_470012	65	1.6	TCAAG	GATTTTCCAATTTC	TTCGATAG
LMANv2_470070	60	1.6	TTAAG	ATCTTGATTTTTTAA	AACAAAAA
LMANv2_520001	57	1.6	TTACG	GTTGTCTTTGAAT	TCCGAGGA
LMANv2_580002	35	1.6	TAAAG	AAAAATTAGAATGAT	TCTAAAAA
LMANv2_600006	50	1.6	TTAAG	ATTTCGATCGATTG	ACAGATCG
LMANv2_650033	23	1.6	TTACG	CAAACAGTATGAAAG	ATCGAAAA
LMANv2_770003	31	1.6	TAAAT	TATCCATGAATACA	GATGAAAA

## Sheet: RpoF-37
Sequence ID	Start -10	Final score	-35 box	Inter	-10 box
LMANv2_90039	46	1.91	TAAAG	GGAATCAATGATTCC	GCCGAAAC
LMANv2_490060	48	1.86	TAAAG	TGTTTCTCTGATT	ACCGATAG
LMANv2_460031	47	1.85	TTAAG	CCCATTTTTATTTCT	ACCGATAA
LMANv2_60109	47	1.85	TAAAT	AACAAGGATTGGATT	GCCGATAT
LMANv2_80069	46	1.85	TTAGG	AAAGGGCAAAAAGCG	GCCGATAT
LMANv2_150056	47	1.84	TTAAG	TTATGAGCTAATGA	GCCGAAAT
LMANv2_10034	48	1.83	TAAAT	TTCTCTAAAAACT	GCCGATAG
LMANv2_20039	46	1.82	TTAAG	CCGAAGATTCCGAAT	ACCGATAT
LMANv2_330088	24	1.82	TGAAG	AATTCCGATCCAAAA	ACCGATGA
LMANv2_650014	49	1.81	TGAAG	TCTGGGGAAAACCG	GCTGATAT
LMANv2_110033	47	1.8	TCAAG	CCTTAACCAATCCAA	ACCGAAAA
LMANv2_280005	47	1.79	TAAGT	TCCGGCTTTCAAAG	GCCGATAT
LMANv2_470080	47	1.79	TAAAT	CGTTTTAAAAACCGA	ACCGATAA
LMANv2_20047	47	1.78	TTAGG	AAAAATGTAAATCT	GCCGAAAT
LMANv2_60016	46	1.78	TAGAG	ATTGGATTCTTGAAA	GCCGATAA
LMANv2_100004	47	1.77	TCAAT	TTAATGTGGATCCG	GCCGAAAA
LMANv2_300074	46	1.77	TGAAG	GAATACTTTAGGA	GCCGTTTA
LMANv2_100071	47	1.76	TTTGG	AAATAAAAGAAACT	GCCGATAA
LMANv2_150014	45	1.76	TTAAG	AATTTATTTCCATTT	TCCGATAC
LMANv2_620008	47	1.76	TAAGG	AGAGTATTCTACGA	ACCGAAAT
LMANv2_370114	49	1.75	TAACT	TGGAACTATATAA	GCCGAAAC
LMANv2_440023	38	1.75	TAAAG	ATTTGACAACCGTT	GCCTTTGG
LMANv2_240184	6	1.74	TAACG	ACTCTCGAATTTGTA	GCCAAAGC
LMANv2_830002	29	1.74	TTAAG	CTAGAAAAAGATC	GACGAAAT
LMANv2_90098	47	1.74	TAAGG	ATTCAATGTCGGATA	TCCGACAA
LMANv2_10030	48	1.73	TAAGG	AGCCAAACATTTTT	GTCGAAAA
LMANv2_330030	31	1.73	TTACG	CGATAAACTCGGA	GACGAAAA
LMANv2_660090	44	1.73	TAAAG	TTAGTTACAACGCCT	ACCAACGA
LMANv2_90058	14	1.73	TTCCG	TTTCTAAAACCACC	GCCGAAAA
LMANv2_110018	29	1.72	TGAAG	GCGCAAAGATACGT	GCTAATAT
LMANv2_170118	14	1.72	TAAAG	AAAATATTAGAAAAA	GATGAAAA
LMANv2_230039	54	1.72	TTAAG	AACGATCGTACTT	GCTGTTAG
LMANv2_360024	15	1.72	TAAAG	GATCAATAACGTT	ACCGAGGT
LMANv2_480047	45	1.72	TAACG	ATGGAATGATTTTAT	TCCGATCT
LMANv2_810016	47	1.72	TATCG	GTTTTTCAAAAATC	ACCGATAC
LMANv2_140003	39	1.71	AGAAG	CGCTTCTCATCGTA	GCCGATAA
LMANv2_170012	29	1.71	TAAAG	AAAAAAATAGAAA	GCGCATAA
LMANv2_470103	13	1.71	TACAT	CTTTGGTAAAAATCG	GCCGTTAA
LMANv2_520020	30	1.71	TCAAG	AAAAACCTGTGTT	GACTATAC
LMANv2_280078	53	1.7	TATGG	TATCCGCAATCGGC	GCCAATAT
LMANv2_330096	53	1.7	TAAAG	AAAGTTGCGATAAAA	TCCAAAAA
LMANv2_370076	45	1.7	TAAAC	CTTTGATTTCTCTT	TCCGATAA
LMANv2_540001	42	1.7	TAAAG	TTGACATTGGTAT	GACTATGG
LMANv2_590055	18	1.7	TGACG	TTATCCGTAACATT	GCGGAAAA
LMANv2_600003	46	1.7	TTCAG	AAGTTGTTTTCCGTT	GCCGAAGT
LMANv2_670018	2	1.7	TCACG	GCGCAAGAAAAATG	GCAGAAAA
LMANv2_810014	4	1.7	TATCG	GTGATTTTTGAAAA	ACCGATAG
LMANv2_90170	34	1.7	TAAAG	AAAACGCTGGCTAA	AACGTTGA
LMANv2_100032	45	1.69	TGAAG	ATTAGCTATCTCAAA	TCCGAAAG
LMANv2_100104	46	1.69	TTAAG	ATATAAAATAAAGTC	TCCGAAGA
LMANv2_100128	31	1.69	TAAAG	ACAAAGTTTATAC	TACGATCA
LMANv2_260047	46	1.69	TTACG	GATAAGCCAACTC	GCTTATAA
LMANv2_260066	36	1.69	TTAAG	GATAAAGATCTTCTT	TCCTATAA
LMANv2_370035	47	1.69	TGACG	CCGGAGTAATCGCT	GCCGTACT
LMANv2_60015	48	1.69	TAACT	TTTTCGAAAAACCT	GCAGATAA
LMANv2_620009	25	1.69	TAAAG	CAGGTTCCGAATTTA	AACGTTAG
LMANv2_720015	30	1.69	TGAAG	AGAGTTCTTGCTTGA	GCCTGTAC
LMANv2_290046	5	1.68	TACAG	AGTGATCTTAAAACT	GCGGATCA
LMANv2_340001	46	1.68	TCAAT	AAACGCTTTCTGAAT	GCCGATTC
LMANv2_340032	48	1.68	TCAAT	CTGGAGTCTATTAT	TCCGATAA
LMANv2_340056	48	1.68	TCTAT	CGCCAAATCTTTG	GCCGATAC
LMANv2_570002	27	1.68	TAAAG	AACAAGCAGTCAA	GCGAACAC
LMANv2_80079	48	1.68	TCAAG	TTTTCTATTGATCA	TCCGAGAA
LMANv2_820003	32	1.68	TAAAG	TAAAGAATTTGAC	ACCAAAGG
LMANv2_120061	28	1.67	TAAAG	TCTAAAAAAAATTG	TCCAATCT
LMANv2_150025	51	1.67	TAAAG	AAATTTTTTCTAAG	TCCAATCT
LMANv2_180026	26	1.67	TAAAA	TTTGCGAAATCGTA	GCCGAAAA
LMANv2_260046	47	1.67	GGACG	ATTTGGAAGTTCGT	GCCGATAA
LMANv2_260055	51	1.67	TAAGT	GCGCTGCCGGTTG	GCTGATGA
LMANv2_410074	6	1.67	TGAAT	CAAACTTTCGGACA	GACGATCA
LMANv2_430003	10	1.67	TATAG	AGATCCCTAAAAAA	GCCCTTAA
LMANv2_500073	27	1.67	TAAAC	GAGCCGGAATTTTA	GTCGATAC
LMANv2_60029	26	1.67	TAAAG	ATAGAAAAAAGATTT	GCTTGTAA
LMANv2_660012	13	1.67	AAAAG	ATTCTAAAAATTG	GCCGAAAT
LMANv2_90030	48	1.67	TAAAG	ATGCGGTTCAGGCGA	ATCGAAAT
LMANv2_100044	36	1.66	TAAAG	TTATGTTGCATAA	ATTGATAA
LMANv2_240041	4	1.66	TAAAG	TTGTAGATAAATA	ACCAAGAG
LMANv2_290016	23	1.66	TAAAG	AAAATTCTTACTTA	TCCTAAAC
LMANv2_340031	12	1.66	TAAAG	GATTCCCTCCGCT	ACTAAAAA
LMANv2_420011	48	1.66	TAAAT	TTCATGAAATTCC	ACCGAAGT
LMANv2_470015	31	1.66	TAAAG	TGATTTTTTGCGA	GGCAAAGA
LMANv2_590045	37	1.66	TAAAG	TACTTTACTTTGA	GCCAGAGC
LMANv2_60105	47	1.66	TTTCG	GTTGAACCCAAAGA	ACCGATAC
LMANv2_650015	4	1.66	TAAAT	ACAAGAAAAAAGTCT	GCCGTTTT
LMANv2_660071	13	1.66	TAGAG	AAGCATTTGAAACT	GCCGTAAA
LMANv2_90028	7	1.66	TCTAG	TAACCTATAATTTA	GACGTTAA
LMANv2_90070	37	1.66	TAAAT	TCGCTTGCACATATT	GCTGAAAG
LMANv2_100102	46	1.65	TGCCT	TGCATTCGTTTTCCT	GCCGATAT
LMANv2_160007	4	1.65	TAAAG	AATCAAATTTATTCC	GACAAACT
LMANv2_160013	26	1.65	TAAAG	TAGTCTTTTTTAA	ACTGTTCT
LMANv2_160038	52	1.65	TAAAG	AATCTATAGATTC	GACAGTGA
LMANv2_240001	46	1.65	TGAAT	TCCGACCTATAGAAG	GTCGATAT
LMANv2_290049	45	1.65	TCAAC	TTCAGAAGGATGGAA	GTCGATAA
LMANv2_290062	38	1.65	TAAAG	GTTAGTTTATTGA	TCCTTTAT
LMANv2_290097	30	1.65	TAAAG	TCAAATTTTTATT	GACATTCT
LMANv2_320068	2	1.65	TCAAT	AGACATGTTACTT	GCCGCTCA
LMANv2_330042	10	1.65	TCAAG	AAACGTATTTTTTAG	ATCGAAAA
LMANv2_520009	16	1.65	TCAAG	TTTTCGGAGAATTT	ACCGAATT
LMANv2_530005	8	1.65	TAAAG	TCAGAGTGGATGTA	GAAGTTAC
LMANv2_590052	18	1.65	TAAAG	CTCTTGTAAGTGAAG	ACAGAAAG
LMANv2_60022	2	1.65	TTAAG	AAATAGAGTGTTA	GACAACAT
LMANv2_660027	52	1.65	TCAAT	TTTAGAGGGTGGG	GCGGATAT
LMANv2_660040	28	1.65	TCAAG	CTAGATACTTAAAA	GCAAAAAA
LMANv2_90100	20	1.65	TCACG	TTATTAAAATCCG	GACAAAAA
LMANv2_tRNA35	10	1.65	TTACG	ACACATTGAAAAA	GCGGAAGA
LMANv2_tRNA36	10	1.65	TTACG	ACACATTGAAAAA	GCGGAAGA
LMANv2_tRNA37	10	1.65	TTACG	ACACATTGAAAAA	GCGGAAGA
LMANv2_150066	6	1.64	TAAAG	TAGCAAACATGCCT	CCCGAATC
LMANv2_150079	16	1.64	TTACG	AAGATCCTGAGCCG	GACAAAAA
LMANv2_150080	24	1.64	TTAAG	AATGTAATCGTAGAA	GCGATTAA
LMANv2_150101	4	1.64	TAAAT	CCTTTTTAATAATTA	ATCGATAA
LMANv2_160023	47	1.64	TAAAA	ATTCCAAAAAAAGG	ACCGATAA
LMANv2_170007	14	1.64	TCAAG	AAACTTGTCACGC	TCCTACAA
LMANv2_190039	10	1.64	TAAGG	AAGAAGATAAAAG	ACCGAATT
LMANv2_300004	27	1.64	TATGG	CATTTTAAAGCAGT	GCCAAAAT
LMANv2_300011	26	1.64	TAAAG	CAGCCCCGGAAGTT	GTGGAAAA
LMANv2_320082	43	1.64	TAAAG	TTCTGATCCACGCA	GATAAAAA
LMANv2_340063	28	1.64	TCAAT	TTTCAAGAATGATTG	GACAATAA
LMANv2_350021	4	1.64	TAAAG	TGGTTTTTAGTCGT	TTCGAAAA
LMANv2_430009	8	1.64	TAAAT	TATGTCGGATTGG	GCCCAAAT
LMANv2_440022	10	1.64	TAAAG	CCCAATCTCTCTCGA	TCCGTACT
LMANv2_490016	36	1.64	TAAAG	AGTTACTAGATAAA	TCCAAAGC
LMANv2_60042	46	1.64	TTCCT	GTTTTCGGGTTTTCT	GCCGATAT
LMANv2_60059	48	1.64	TTACT	GTTTCAGATTACA	GACGATAT
LMANv2_720016	9	1.64	TTTAG	AAGTCAGAGTAGTAA	ACCTATAA
LMANv2_80025	13	1.64	TCAAG	ATAAAAGATCTCT	TCCTTTAA
LMANv2_810003	6	1.64	TAAAG	TGCTCGTAGCTAGAG	CGCGAAAA
LMANv2_90085	21	1.64	TTAAG	CTGTTGTCTGTAAAA	ATCGAAAA
LMANv2_10002	25	1.63	TAAAG	TTTTTAAAAATTTT	GCTTGTAT
LMANv2_100123	47	1.63	TTAAT	CTTTTTGATTGTTT	TCCGATGA
LMANv2_150033	51	1.63	TTACG	CCGAATTCACGTTA	GACTAAAA
LMANv2_170076	11	1.63	TAAGG	AACTGTTTAATAT	ACTGAAAG
LMANv2_180009	23	1.63	TGAAG	AAGACGAAAAATAT	GCCTTGAT
LMANv2_190013	44	1.63	TAAAT	CGACTAAAAAATA	GCTCATAA
LMANv2_240114	4	1.63	TTAAT	GTTCCTAATATCC	GCTGACAC
LMANv2_290016	50	1.63	TTAAT	CCAGAAGACTGAATC	ACCGAAGA
LMANv2_330134	28	1.63	TAAAG	TACCTAATTTTTT	GCGTAGAA
LMANv2_360011	29	1.63	TAAAG	AGGAAATATTCGCTG	GAAGAACA
LMANv2_480016	26	1.63	TAAAG	GTAAAATGGATAGA	GTTGAAAG
LMANv2_480045	2	1.63	TAACG	TTACATCTTCGTAAA	ACGGACAT
LMANv2_660060	38	1.63	TAAAG	TGTTCGATTTTGA	AACAAAAC
LMANv2_80014	45	1.63	TTACT	GACACCAAAGTTCGT	ACCGAAAA
LMANv2_90059	46	1.63	TCAAG	GACACAGGAGTGGGA	ATCGATCC
LMANv2_90137	48	1.63	GAACG	TTTTTTTAGAATCT	ACCGATAA
LMANv2_100013	31	1.62	TAACG	TAGGAATCTAGTT	GCGTAAAC
LMANv2_100114	26	1.62	TAAAG	GCGGCAACCTTTA	ACTATTAC
LMANv2_10030	34	1.62	TTCAG	ACCCAGCATTAAGGA	GCCAAACA
LMANv2_130004	47	1.62	TCTGG	AAAAGTAGAAGTAAA	ACCGATCA
LMANv2_130037	51	1.62	TTAAG	TCAAGGGCGGCCA	GAGGAAAA
LMANv2_170043	24	1.62	TAAAT	TTAAGAACAATAAAA	GCAGACAG
LMANv2_170077	45	1.62	TAAAG	AATCCGTTTTAGA	TCCGCAAG
LMANv2_220001	15	1.62	TAAAG	ATTCGTATTGTTT	AAAGATAT
LMANv2_220045	15	1.62	TAAAG	CGAAATTGTAAACAA	TACAATAT
LMANv2_230016	37	1.62	AAAAG	AAGCCTTTGAATAC	GCAGATAA
LMANv2_240121	13	1.62	TGAAG	ACTATAGGATTTGA	TCAGATAT
LMANv2_310003	50	1.62	TCAAT	TGGTACTAATCTT	GCAGACAA
LMANv2_340023	2	1.62	TCTAG	AACTTTCGATTACT	CCCGAAAA
LMANv2_370001	8	1.62	TTAGG	CGTAGAGAAACTCA	GCAGATCG
LMANv2_410032	46	1.62	TTCAG	AGGTCTGGGAATTTA	CCCGTTAA
LMANv2_450014	30	1.62	TAAAG	TGTTGATCTGTTT	AATGATGT
LMANv2_470066	35	1.62	TAAAG	TTATTTGCCATCGT	ACCCAACC
LMANv2_470092	28	1.62	TGAAG	AAAAGGATTGAGCTT	GACATTGC
LMANv2_490056	52	1.62	TAAAG	GCGATTCGGCCTCCC	ACTGTGAA
LMANv2_500004	37	1.62	AAAAG	AAGGTTGAATAAAAA	ACCGATCA
LMANv2_590006	27	1.62	TTCCG	GAAAAGAACTTAAG	GACGTTAA
LMANv2_590023	47	1.62	TATCG	GAATTTATGCAATC	GTCGATGC
LMANv2_60035	46	1.62	TGAAT	TACTTATCTTCGTTT	CCCGAAAA
LMANv2_670024	46	1.62	TTCAG	AGAATGAACGTTTGT	ACCGTAAA
LMANv2_670042	40	1.62	TTACT	TGATTTTTTTCAAGA	GCCGTCGA
LMANv2_70033	48	1.62	CAAAG	AATTTAATATGTT	GTCGATAA
LMANv2_90094	38	1.62	TAAAT	TTGTTTGTTTTTCAA	GCCGCAGT
LMANv2_100045	46	1.61	TTTCG	GCAAGAATTATTCT	GCTGAAAA
LMANv2_100065	48	1.61	TAAAA	ACTTAGATATAAG	ACCGATAC
LMANv2_100089	37	1.61	TAAAG	TGCTTGACTGAGA	GTCTAAGT
LMANv2_100111	16	1.61	TAAAG	ATAACCGAAAAGA	ACGGATTT
LMANv2_160028	28	1.61	TAAAC	GACAGATATACACTG	GACAATAG
LMANv2_160033	20	1.61	TCAGG	AAAATTTAGAAAAG	GCAGCTAA
LMANv2_160041	7	1.61	TTTGG	ATCCGAGTGCGGTT	GCCAAAAA
LMANv2_170007	46	1.61	GGAGG	AAAATTCTCAAATCT	GCCGATGA
LMANv2_180008	37	1.61	TAAAT	TCTCTTTGACAGTCG	GTCGGTAA
LMANv2_180008	12	1.61	TGAAG	TAATTCAACTCTACT	GAAAATAA
LMANv2_200057	1	1.61	TGCGG	TTGTCACTAAAAAC	GCTGAAAA
LMANv2_20017	38	1.61	TAAAC	GATCGACATTTTTT	GCCAATTC
LMANv2_230007	30	1.61	TAAAG	TTAGTTTGAAAACT	ATCGATTT
LMANv2_240161	37	1.61	TGAAG	AAACCGCAAAGAAA	GCCTTGAG
LMANv2_290086	31	1.61	TAAAG	ATATACTCTTGAC	GCAATTCT
LMANv2_300001	33	1.61	TTAAT	TTTTGTTGATAGTC	GCCAAACA
LMANv2_300034	50	1.61	TCAGG	ATTCAAAAAATTTC	TCCGACGC
LMANv2_300064	34	1.61	TACCG	CTCGTCGACTTCAC	GTCGAAAC
LMANv2_330087	38	1.61	TAAAC	CATTTACCATAACA	GCCAATTT
LMANv2_340020	36	1.61	TTAAT	TAAAACTTTAAATAC	ACCGTAAA
LMANv2_340049	40	1.61	TAAAG	TTCTTTAAGTTAT	ATTGATAG
LMANv2_350020	23	1.61	TCAGG	ATTTTGCAAAAAGT	GCAGTAAA
LMANv2_370047	2	1.61	TAAAG	TCGCTTCCTTTTAA	GGAGAAAT
LMANv2_380016	13	1.61	TCCAG	GTGTAGAAGAAAAA	GACGTTCA
LMANv2_430018	49	1.61	TGAAG	AACTTAACAACCCG	GCTAACCT
LMANv2_480059	10	1.61	TGACG	AAATGAAAACTCTAA	ACGGAAAA
LMANv2_490057	52	1.61	TAAAG	TCTGACGGAAAGAAA	GTAGAAAT
LMANv2_500044	14	1.61	TGACG	TGGCGATAGAAATTG	GCAAAAAA
LMANv2_510007	24	1.61	TGAGT	TTTCTTTTTTTCTT	GCCGTTCC
LMANv2_530023	2	1.61	TCACG	TAAACTAACGGAAG	GCCAAATT
LMANv2_590073	19	1.61	TCAAG	GTAAGGAAGTATAT	GATGTAAA
LMANv2_60012	14	1.61	TAAAG	ACGTTTATTACTTT	GATCATAT
LMANv2_660010	10	1.61	TAAAG	AAAGATTTTCATTT	ATCAAAAA
LMANv2_660088	41	1.61	TATAG	CAGAAATTAAATC	GACTTTAA
LMANv2_710007	35	1.61	TGAAG	CAGATTATTCGGAA	GAAAATAA
LMANv2_720006	5	1.61	TGTAT	AAAAACATGTTTTT	GCCGTTGA
LMANv2_90003	47	1.61	TGAAG	TTATGGAGTGAAAA	GACAAGAC
LMANv2_90078	8	1.61	TAACG	ACGAATATACGAAAA	GAGGAAAC
LMANv2_160032	16	1.6	TACGG	TTCGAACGATTTTA	GACGTAAA
LMANv2_170048	48	1.6	TAAAG	ACTTTTAGAACTT	TTCTATAA
LMANv2_170049	48	1.6	TAAAG	ACTTTTAGAACTT	TTCTATAA
LMANv2_190038	40	1.6	TAAGG	GATTGTTTACTCAT	TCCAACAG
LMANv2_200003	18	1.6	TAAAG	TAAAAAATAATTT	TCGGAAGA
LMANv2_20011	9	1.6	TTAAG	TAAATCCTTAGAAGA	ATCGATCG
LMANv2_280081	46	1.6	TGGAG	AATTGAAAAGCCT	ACCGATAT
LMANv2_290004	34	1.6	TTTCG	AAAAACGATCGAC	GCCGGAAA
LMANv2_300073	27	1.6	TACAG	CCGGAAAAAAGAAGG	GACAAAAC
LMANv2_340017	26	1.6	TTTAG	ACCAAATGGCAAAT	GACGTAAA
LMANv2_340047	4	1.6	TCAAG	CCTCTTCTGGACTTT	GCTATCGA
LMANv2_380016	37	1.6	TCAAG	TTCAATTGGAAAAAG	ACCAACTA
LMANv2_400001	35	1.6	TCACG	AAAGAGATTCGGGC	GACATTCA
LMANv2_410006	24	1.6	TAATG	ATTTTCCCAAAAAA	ACCGATGG
LMANv2_430027	49	1.6	TAAAG	TTGAAAAAAATCT	GAAAAAAA
LMANv2_470012	46	1.6	TCAAG	GATTTTCCAATTTC	TTCGATAG
LMANv2_470070	40	1.6	TTAAG	ATCTTGATTTTTTAA	AACAAAAA
LMANv2_520001	39	1.6	TTACG	GTTGTCTTTGAAT	TCCGAGGA
LMANv2_580002	15	1.6	TAAAG	AAAAATTAGAATGAT	TCTAAAAA
LMANv2_600006	31	1.6	TTAAG	ATTTCGATCGATTG	ACAGATCG
LMANv2_650033	3	1.6	TTACG	CAAACAGTATGAAAG	ATCGAAAA
LMANv2_770003	12	1.6	TAAAT	TATCCATGAATACA	GATGAAAA

## Sheet: RpoE-30
Locus	Start -10	Final score	-35 box	Inter	-10 box
LMANv2_550005	41	1.96	CGGAACTA	CAGACAAATAATCAT	TCCGA
LMANv2_300059	71	1.95	CGGAACTT	CTAATAAGTAATCCAG	TCTAA
LMANv2_440013	28	1.95	CTGAACTT	TTCCGGTAAAACGTTTGA	TCTGA
LMANv2_90021	35	1.93	GGGACCTT	AAATGAAATAAAATGA	TCGGA
LMANv2_240080	58	1.91	CGGAACTA	TTGCGGGACATTCCGT	TCCAA
LMANv2_370076	36	1.91	CGGACCTT	TGTGAAGAGTGCCTGAT	TCAAA
LMANv2_410063	55	1.91	GGGAACTA	CTGCATTTTTTAATTTCATA	TCAAA
LMANv2_590065	24	1.9	GGGAACCG	GTTTTAAAGGTAGAA	TCGGA
LMANv2_220051	66	1.89	CTGAACTT	TACAAATCATTCCTAC	TCAAA
LMANv2_320062	33	1.89	TGGACCGG	TGATCGTTGGGCAGATCGGC	TCTGA
LMANv2_380018	72	1.89	TGGAACTT	TTTTTACATTTTAGCAC	TCTAA
LMANv2_670013	25	1.89	CGGAACCG	ACTGATCAATGAATT	TCTAA
LMANv2_80091	57	1.89	CGGAACTT	TTGGACCCCGATTTTAAAAA	TCCCA
LMANv2_290028	35	1.88	CGGAAATT	ATGGATATGATGGAAG	TCAGA
LMANv2_290056	67	1.88	AGAAACTT	CTTGGAAGTATTTGAAT	TCTGA
LMANv2_70072	42	1.88	TCGAACTT	GTGTCACAGAGAGGA	TCAGA
LMANv2_110011	60	1.87	CGAAACGT	TTTTGATTGCCAAATCCGGC	TCAAA
LMANv2_230019	75	1.87	ATGAACTG	ACCGCGATTGTGAGA	TCTGA
LMANv2_670028	44	1.87	CCGAACTT	CCGGAGGATTTAAAACAAAT	TCTGG
LMANv2_70057	43	1.87	CGGTACTC	TTCTTCATAGAGATCAGG	TCAGA
LMANv2_820004	32	1.87	CGAAACCG	CCGCCCGAATTCGAGA	TCAGA
LMANv2_150081	57	1.86	TTGCACTA	AAAAATGCTATTGCAATTT	TCTGA
LMANv2_160039	48	1.86	AGGAACTC	ACACTTATAAAAATTCTT	TCTAA
LMANv2_170007	44	1.86	AGAAACTT	GTCACGCTCCTACAATCAT	TCGGA
LMANv2_20032	31	1.86	CCGAACCA	TTGATTTTGCAATGAAAA	TCCGA
LMANv2_280079	48	1.86	GGAAACCA	AAATAAAAATTCAATTT	TCAGA
LMANv2_320022	70	1.86	GGAAACTT	AAATCTCTCAAGCGGG	TCAAA
LMANv2_330112	37	1.86	AGGAACTC	ATACTGTTAGAAAATTCTT	TCTAA
LMANv2_460017	53	1.86	CCGAACTC	ACTCTATTTGACAGT	TCTAA
LMANv2_480037	30	1.86	CTGATCGA	AATTTTATTTGTAAAATT	TCTGA
LMANv2_490053	69	1.86	AGCAACTT	TTTTTTATTAAATTGAG	TCTGA
LMANv2_650030	30	1.86	CTAAACTC	GAATTGGAAAACACT	TCAGA
LMANv2_650031	30	1.86	CTAAACTC	GAATTGGAAAACACT	TCAGA
LMANv2_90153	61	1.86	CGCAACTT	TTCCGCAACCTTCTCCCTA	TCAAA
LMANv2_10014	74	1.85	AGAAACTT	TTTTTCAAAATGGCGC	TCCGA
LMANv2_130018	30	1.85	GGCCACTT	CCGCCCTCGACGTAGAA	TCGGA
LMANv2_170066	37	1.85	GTAAACTT	TTGAAATAAATTTATA	TCGGA
LMANv2_170144	26	1.85	CCGCACTT	TTAGAAAATAAAATTC	TCAAA
LMANv2_180044	35	1.85	GCGACCGT	GTATATGATATTGAAATCTG	TCCGA
LMANv2_240032	36	1.85	CGGAATTC	ATACCGGACAAACTACG	TCTGA
LMANv2_300032	38	1.85	AGAAACGA	AGTCAAGTTAGGATC	TCAGA
LMANv2_370036	64	1.85	CGGAAATA	TCTTTCCGAGCGCCACAAAC	TCCGA
LMANv2_490032	39	1.85	CGGAATGA	AACTTTTGCGCCATC	TCAGA
LMANv2_120079	35	1.84	TTGCACTC	TATATATAACAATAA	TCTGA
LMANv2_130018	55	1.84	CGGAAAGA	TTAGTCAGTGACGCAC	TCCGA
LMANv2_130031	28	1.84	GGGAACTA	CTGCGGAATTTCGTT	GCAAA
LMANv2_150056	66	1.84	TGGAACTT	AAGTTATGAGCTAATGA	GCCGA
LMANv2_210020	50	1.84	GGAAACCG	GAATAGAATTGTTGTATA	TCGGA
LMANv2_240080	74	1.84	GGGACATT	CCGTTCCAATTCTTAGAACC	TCTGA
LMANv2_290065	74	1.84	TTAAACTT	TGGCATATATTTTGCATAG	TCTGA
LMANv2_310017	33	1.84	TGGATCGG	ATCAACTCTACTCAATTC	TCTGA
LMANv2_320059	76	1.84	CGACACGA	ATTTATCAAACAACTACAT	TCTAA
LMANv2_40021	30	1.84	CGAAACCT	TCTTTCCAAAATATGATGAA	TCAAA
LMANv2_410006	72	1.84	GGGAAATC	CGAGAAATTGCTCGA	TCTGA
LMANv2_430027	47	1.84	GTGACCTA	GATGAGAAAAACATT	TCTAA
LMANv2_440025	37	1.84	AGGAACGA	TTTCTCCGGAACGAGGCAAT	TCCAA
LMANv2_510006	35	1.84	GGAAACGG	TTCAAGACAAAACACGGC	TCTAA
LMANv2_540013	30	1.84	CCAAACTG	GATTCAAATTAGTTTT	TCGGA
LMANv2_590062	71	1.84	GGGAACTA	GAGTGAGTACTGGAACGG	TCATA
LMANv2_60010	58	1.84	GGGAAATC	CTTCCTTAGTTTGACAATTC	TCTGA
LMANv2_80062	29	1.84	GGGACCTA	AAGGAAAATACGTCATAT	TCGGT
LMANv2_100125	29	1.83	GGAAACTT	ATACACGAACTCTAG	TCACA
LMANv2_170111	46	1.83	TTGACCGG	AAGATACGATCAAATTA	TCAGA
LMANv2_240134	49	1.83	CGGATCCT	CATAAATCAATTTGATTG	TCAAA
LMANv2_330140	31	1.83	CGAAACCA	GGAAAGCCTTTTTACGA	GCTGA
LMANv2_340001	66	1.83	CTGAACTC	AATAAACGCTTTCTGAAT	GCCGA
LMANv2_370057	35	1.83	GGGAATGG	TGCGTTAGACGTTCT	TCTGA
LMANv2_410074	46	1.83	CGGACAGA	CGATCAATTCTGCGATTAA	TCAGA
LMANv2_490067	48	1.83	TGGAACTT	ATGTTCGCATTCTTCTTG	ACAGA
LMANv2_550003	71	1.83	CCAAACTT	GTGTTAAAGTTAATAT	TCTAA
LMANv2_560002	55	1.83	GAGAACTT	CTTTTCGTAAGAATC	TCCGA
LMANv2_590065	60	1.83	ATGAACTT	TTACTTGTAAATTCTCCTC	TCAAA
LMANv2_660058	44	1.83	GGGAATTA	CACTCCCATGGAAATATAA	TCGGA
LMANv2_670005	76	1.83	TGGAACCA	ATTTCACCGGGATGAA	TCGAA
LMANv2_740025	35	1.83	GGAAACTC	ATTTGTATTTTTTTA	TCAAA
LMANv2_80062	58	1.83	CGGTTCTT	TTCCGACGTAGACTTATCTA	TCTGA
LMANv2_80097	34	1.83	GGGAACCG	TTGCTAAAATTTTCGAAGCG	GCGGA
LMANv2_90107	33	1.83	TGGCCCTG	GAATTACTTACTCTCATA	TCCGA
LMANv2_10014	62	1.82	TGAAACGT	TCAGTTTCAGAAACTTTTTT	TCAAA
LMANv2_110015	65	1.82	CGGAAGTT	TCTGTAAAACTTCAA	TCTAA
LMANv2_150024	31	1.82	CTGAATTT	TGGTTTTTGAGTTTTGG	TCAGA
LMANv2_230037	42	1.82	GGGAACTA	TCACACCCAACATATTTT	TCTCT
LMANv2_240087	51	1.82	ACGAACGT	TCTGTTTTTTTTTGTTTGA	TCTAA
LMANv2_260034	75	1.82	TTGAACTA	TGACTTATATTATCAAAATT	TCGAA
LMANv2_340021	75	1.82	TGGAACCC	CCGAAGAAATTCAAAAT	TCAAA
LMANv2_460010	30	1.82	TGGATCGT	TTGGTTAGTTTTAGGTAGGT	TCTAA
LMANv2_470023	40	1.82	CGGAACCA	TTTCCATAAGTGGAAA	ACGGA
LMANv2_500018	73	1.82	AGGAACGG	ATTTTCACAAAGAAACAA	TCAGT
LMANv2_590066	32	1.82	TGGAACGA	TTATGGCTTCGATCATGG	TCCCA
LMANv2_660043	35	1.82	TGGCACGC	ATGTGATCCAGGCGGACTT	TCAAA
LMANv2_740025	74	1.82	CAGAACTT	AAATATTCAATCAAGAT	TCAAA
LMANv2_90198	47	1.82	TGGAACTT	TCCGGTTTTAGAGTCATT	TCTTA
LMANv2_100044	31	1.81	AGGCCCGT	ATTAGATTTTTTAGA	TCAAA
LMANv2_10032	62	1.81	CGGAAAGA	GATTTGACTTTAGAGATTC	TCAAA
LMANv2_150057	70	1.81	GGAAACGG	AAAAAACAAATCTCTTAAG	TCCAA
LMANv2_160019	53	1.81	GGAAACTG	GAGTTCCAGTGTTTCGT	GCGGA
LMANv2_160032	72	1.81	TGGAACGA	AGCCTAGAATTGGAAGGTC	TCTTA
LMANv2_170003	71	1.81	CAGAACTT	TCCAAGAAACGCTTT	TCTGG
LMANv2_230048	53	1.81	CTAAACCA	TCGTTTAAAAAATGATTGAG	TCCGA
LMANv2_240061	45	1.81	TGAAACTT	TTTTCAAAAATGAAA	TCGAA
LMANv2_240062	29	1.81	GGGATCCT	CGAAAAACGGTAGGGAT	TCAAA
LMANv2_240150	40	1.81	GTGAACCT	AAGAGATATCGAGAAA	TCAGG
LMANv2_260048	68	1.81	CGAAACAT	TTTTATCAAAAAAAACG	TCTAA
LMANv2_280096	28	1.81	CGGAAATT	ATGAAAGAGATCATAG	GCAGA
LMANv2_290068	65	1.81	TGAAACGT	ATCGTTCCAGTATAG	TCGAA
LMANv2_330056	30	1.81	CCGAACTG	GACGTTTGGGAATATA	TCCGT
LMANv2_340001	39	1.81	GTGCTCGA	AGTAACTCAGCGTCTTACTC	TCTGA
LMANv2_340034	29	1.81	GGGAACTC	AAAGTGGAAAGTACCTCGTT	TCAAT
LMANv2_460004	36	1.81	CGGAATTA	TTTCCAAGGGAAGTAT	TCAAA
LMANv2_480011	31	1.81	GGAAACAA	CTATCCTTGGCATTGTATTT	TCGGA
LMANv2_490059	60	1.81	CCGAATTT	ATAGTTTGCCACCCTGTC	TCAGA
LMANv2_500021	34	1.81	GGAAACCT	TGACAGTGCAATTCCC	TCGAA
LMANv2_510013	35	1.81	CGAATCTT	GCATCTGAAATTTAT	TCAAA
LMANv2_540014	54	1.81	CGGAATGA	AGGAGAATATTCTGATAT	TCTAA
LMANv2_590063	75	1.81	CGAAACCG	AAAAAATGTTAGAGA	TCTGG
LMANv2_60052	35	1.81	TAGAACGT	CAAAACTTTGAGTTTATCT	TCAGA
LMANv2_660038	71	1.81	TCGATCTT	TTTCCTAAGGACTCCTT	TCTGA
LMANv2_660039	40	1.81	GGAATCGC	GGGGCCGATGCAATT	TCTGA
LMANv2_740016	36	1.81	CGAAATTT	TTTCGATCGAAAGCGGA	TCAGA
LMANv2_90024	62	1.81	GGAATCGT	TTGACTAAAGTCCTTT	TCCGA
LMANv2_tRNA21	34	1.81	GGAAACCT	TGACAGTGCAATTCCC	TCGAA
LMANv2_100060	32	1.8	TTGAACCT	TTTCCTTAACAGTTCTCGT	TCAAA
LMANv2_100068	73	1.8	CGCTACGT	ATTGTTCCTTGGAGAA	TCGGA
LMANv2_120050	70	1.8	GCAAACGT	TTTTCCTTCTTTCAATTCT	TCTAA
LMANv2_130031	41	1.8	CGGAATTT	CGTTGCAAAAGAAAAAT	TCCAA
LMANv2_150054	38	1.8	CTAAACCG	GGTAAAGAAGAACTGT	TCCGA
LMANv2_150067	59	1.8	TCAAACGA	CAGATTCTATGCTTAATCT	TCAGA
LMANv2_150089	58	1.8	GGGATCAA	TTTGATTACAGAGATT	TCGGA
LMANv2_150106	74	1.8	TGAAACTG	TGAAGAAGGCGAAGACTC	TCAAA
LMANv2_150118	51	1.8	CGACCCTT	CTTTCCGGAAAGAATTGATT	TCGAA
LMANv2_150119	50	1.8	CGAATCGA	TCGAAGTTTGATGGTTTA	TCTAA
LMANv2_150120	50	1.8	CGAATCGA	TCGAAGTTTGATGGTTTA	TCTAA
LMANv2_170095	36	1.8	ATGAACCT	TAGAAGATCACATCGAAAT	TCTAA
LMANv2_170112	56	1.8	GTGAATTA	TTTTGAGTTGACAGGAAA	TCTGA
LMANv2_200001	49	1.8	ACGAACTC	GATTTAAGAAAATGAGTTT	TCTAA
LMANv2_200051	50	1.8	CGAAATGT	GAAAAGAAAAATAACTTT	TCAGA
LMANv2_20031	26	1.8	TGGAACAA	ATTCAAAATAAGATTA	TCAAA
LMANv2_220038	33	1.8	CAGAACGG	TTTTTTAATTCCCTT	TCTAA
LMANv2_230020	25	1.8	CGGAACCA	GAAGAAAGGGATTTT	GCAGT
LMANv2_320020	51	1.8	GGGACCTG	GATCGTTTCCGGGGGAT	ACCGA
LMANv2_320035	57	1.8	GGAAACTC	AAAAAATTGTTTTCTAGGAG	TCACA
LMANv2_340060	49	1.8	CGGAAGGT	CTTTCTATCAAAGAAGAT	TCAAA
LMANv2_360021	31	1.8	AGGAACTT	TTGCAGTTCGAGAAGGA	GCTGT
LMANv2_370116	70	1.8	GGGAATTT	TACACATTTTGTTTG	TCTAA
LMANv2_440044	31	1.8	GTGAACGT	CAAGGATTCCTGAAGT	TCTAT
LMANv2_460038	54	1.8	TGGAAAGC	TAAATCTAGATTTGAA	TCTGA
LMANv2_470037	42	1.8	CGGAAAAA	GAAAATGAAAAATTCGTTT	TCTGA
LMANv2_480029	52	1.8	TGAACCGG	AAAAGTTTTCCTGCTCGACA	TCCGA
LMANv2_480036	52	1.8	ACGAACTT	AGAGAGAAGGCTTTC	TCTGT
LMANv2_520019	74	1.8	CCAAACGA	TTCACGGTATCTATT	TCAAA
LMANv2_60041	42	1.8	CTCAACCA	TGGAAGTTCTGCGATCGA	TCCGA
LMANv2_620018	28	1.8	CGGAACTT	TGGATTTTACATGGA	ACCGG
LMANv2_660056	41	1.8	CTGAAAGC	GGTCCTTTTTGGACTAA	TCAGA
LMANv2_670028	72	1.8	TGGCTCCT	TATCTTTTGGAAGAAGAT	TCTGA
LMANv2_70006	56	1.8	AAGAACTT	TTTACGGCTATGCAGGTAA	TCGGA
LMANv2_710006	65	1.8	TTACACTT	TTCTCCGCCCATCCGT	TCTGA
LMANv2_720022	32	1.8	TTGAACCA	AGTTTGGATCAATCT	TCTAA
LMANv2_810001	65	1.8	GGGAAATT	TTGGACGGACAGACGA	TCGAA
LMANv2_90208	30	1.8	CTCAACTG	CAATCCAGTTTCCTTTTC	TCAAA
LMANv2_100012	62	1.79	TGAAACGA	AGAGACAAAATGATCAA	TCCAA
LMANv2_100076	60	1.79	CGGAATGA	ATTTGGTGACATCGGTAAC	TCTGG
LMANv2_100088	37	1.79	CGGAAAGC	GCTAGTTTTAAACCGA	TCAAA
LMANv2_110012	27	1.79	CTCCACTT	TCTCAAAACGAGACAAGT	TCTAA
LMANv2_130051	71	1.79	TTGATCCT	TTCTAAAAAAATCTATAA	TCTGA
LMANv2_160068	56	1.79	TGGAAATC	TAAAAAGAAGGTGCAAAAT	TCGGA
LMANv2_160073	64	1.79	GGCAACCT	TTGCTTGATTTTCCCCGGAC	TCGAA
LMANv2_20027	74	1.79	TGGACCCA	GAAAATAAAAATTAGG	TCGAA
LMANv2_240110	73	1.79	TTAAACTT	TTCCATAAAATGAACGTCG	TCTAA
LMANv2_240112	54	1.79	GTGATCTT	AGAAGGACGTTGTATGATT	TCGAA
LMANv2_260022	66	1.79	AGGATCCA	AATTCTTTAAAAGGTCTT	TCCGA
LMANv2_260025	65	1.79	TTGTACTT	TCATTTATAGAAATAT	TCAGA
LMANv2_280011	30	1.79	CGGACATA	AAAATTAATCCTATC	TCAAA
LMANv2_320082	59	1.79	CCGATCTT	AAAGTTCTGATCCAC	GCAGA
LMANv2_330056	68	1.79	TTGCACTT	CCTTCCTTATACTTT	TCTCA
LMANv2_330112	76	1.79	CCAAACTT	ATATTCTATTCCGTA	GCGGA
LMANv2_340024	72	1.79	TGCATCGT	AATTATACTTTTCTAC	TCTGA
LMANv2_340026	57	1.79	GGACACGA	TTCTTTTCTTTTAAAAAA	TCCAA
LMANv2_340040	30	1.79	AGGAACTT	CTAAAAAAAGACAGGAAGA	GCAGT
LMANv2_350002	59	1.79	CTGAAATT	CACTTGATTGTGGCTT	TCTAA
LMANv2_370066	41	1.79	CAGAACGA	TTCTATACGATTCTGT	TCTGT
LMANv2_370067	41	1.79	CAGAACGA	TTCTATACGATTCTGT	TCTGT
LMANv2_370076	64	1.79	CAAAACTT	TAAACCTTTGATTTCTCTT	TCCGA
LMANv2_370085	73	1.79	TGCAACTG	TCGCCAAAACCGGAAAA	TCAAA
LMANv2_410061	42	1.79	CTGCACCT	GGCAAACCTCGCAAAAGAA	TCAGT
LMANv2_430011	47	1.79	CTCAACAA	GGTCGGCTTTTTTTATTTCT	TCTGA
LMANv2_440041	71	1.79	AGGATCTG	CTTTACAACGAAAGAG	TCTAA
LMANv2_460028	67	1.79	TTGCACTT	GAAAATAAAAAAGGAAAC	TCCAA
LMANv2_470085	52	1.79	TTAACCTT	CGGTTTTGTCTTGAC	TCGGA
LMANv2_480050	32	1.79	GGGTACCC	ACTCTTTTTCGCTCAGT	TCCGA
LMANv2_490066	63	1.79	GCGAACTT	TTCAATCGACTTGCCAGAT	GCAAA
LMANv2_500069	35	1.79	TCGAACGA	GAAAAACCGGAAAAA	GCAGA
LMANv2_530017	72	1.79	TTGATCTC	TGGGATAATTTATTTCAT	TCAGA
LMANv2_590069	53	1.79	CAGATCGA	TTCCGTATCCGTACTTCAG	TCTGA
LMANv2_60077	40	1.79	GCAAACGT	TCAGATGATTAACGGA	TCAAA
LMANv2_620025	44	1.79	AGGAACTT	TCTAAAAAAGGAAATTATT	TCGAG
LMANv2_650009	46	1.79	CGCAAATT	ACATCCATTTACAAAAA	TCGGA
LMANv2_660071	48	1.79	TGAAACTG	CCGTAAATATTGCTT	TCGAA
LMANv2_670012	54	1.79	GGCAACTT	TCCGGAGAAAGAGCCCTT	TCCGT
LMANv2_70002	76	1.79	GGGAACTA	ACACAAATTCAAGACTTT	ACTGT
LMANv2_70052	73	1.79	GGAATCTT	TGGAGACAATGCCAG	TCTAA
LMANv2_80052	40	1.79	CGGGACTT	GCGGCTTCGGTAGTT	TCTCA
LMANv2_90110	49	1.79	CGGAAAGG	CGAACGTTTTAAAAGTGGTT	TCGAA
LMANv2_10003	32	1.78	CTGACATT	TTAAAAAAACTTCTAAAAAA	TCCGA
LMANv2_100054	54	1.78	GTGAATTC	GTGGAGAGATCTATGAT	TCTGA
LMANv2_110031	35	1.78	CAGAACGC	GAACTGGAAGTCAGCAAAA	TCTGG
LMANv2_120048	26	1.78	TGGAAGGG	ACGTGGAACGAAAGA	TCTGA
LMANv2_130009	27	1.78	TCGACCGA	GTAACTGCGAACGCTCTC	TCAAA
LMANv2_150003	42	1.78	ACGAACGG	AAGGTCCGGGCAAAGAGTT	TCGAA
LMANv2_150041	51	1.78	TGAAACTG	CTTTAGAAGAAAAGAATAT	TCCAA
LMANv2_160001	65	1.78	GGAAACTT	CTTTAGAAGAAGATGAAGAA	GCGAA
LMANv2_160002	65	1.78	GGAAACTT	CTTTAGAAGAAGATGAAGAA	GCGAA
LMANv2_170023	49	1.78	CGGAACGC	TCTATACTACTAATC	ACACA
LMANv2_170069	33	1.78	CCGAACGA	TCCGTTCTTTTCCGAATTT	TCGTA
LMANv2_170071	55	1.78	GTGCCCTA	AAAAACGCATTGTAAAT	TCTGT
LMANv2_180044	56	1.78	CTGTCCGA	TTCCTCTGGACAAAAG	TCCGA
LMANv2_190058	28	1.78	ATGAACCT	GTTTATCTTACACCTA	TCGAA
LMANv2_20033	64	1.78	CGGATTTT	CATTGCAAAATCAATGGT	TCGGA
LMANv2_230024	33	1.78	AGGAACCT	TCTTGTCTTAGGAAAAC	TCTTA
LMANv2_240011	36	1.78	AGAAACGT	TATATAAAATATCATCT	TCAGT
LMANv2_240072	49	1.78	ATGAACTT	ATAGTTTGAAAAGAGTA	TCCGT
LMANv2_280010	71	1.78	CTGAACCA	GTCGTTTCTCAAATCGA	TCTTA
LMANv2_280075	69	1.78	AGAAACCA	ATTTCTTAAATTCGGAA	TCTAA
LMANv2_290046	53	1.78	CGGATCAA	TCTTTTAAAAGAGTTTCTC	TCAAA
LMANv2_290048	49	1.78	GCGAACGA	GGGGAAATTCTCTTGA	TCTTA
LMANv2_290048	58	1.78	GGGAAATT	CTCTTGATCTTAGTTC	TCAGT
LMANv2_330033	76	1.78	ATGAACAC	TTTAAAGAGTTATATTT	TCAGA
LMANv2_330053	29	1.78	GGAATCGA	TTCACAAAGTTTGGAT	TCTAA
LMANv2_330082	55	1.78	CGGAAACA	AAAAAGAAGCCTCTAAAAT	TCAAA
LMANv2_330103	40	1.78	GTAATCGT	CTCGTCAATCTCCTTTT	TCAGA
LMANv2_340049	26	1.78	CTGCACGA	CTGCTTTTCAAAAAAAG	TCTAG
LMANv2_410077	36	1.78	TGGAAATT	TTGTTTTCGTGAAAATAAAG	TCTAA
LMANv2_440019	32	1.78	TAGAACGA	CGTAATCATCACAACGCAGA	TCCGA
LMANv2_470075	62	1.78	ATGACCGC	GAATACCCAGGGTCCAAT	TCTAA
LMANv2_480040	40	1.78	CTGAACTT	TAGCTCGTCGATTTTAAA	ACGAA
LMANv2_480056	35	1.78	TGGAATTA	TGAAAATTGCGGAGAA	TCCGA
LMANv2_500043	60	1.78	CGGAAATA	TGGTGATTTCTTTTGC	TCCGG
LMANv2_500077	44	1.78	TGCAACTA	CACCAGCTTCCTCCACC	TCCAA
LMANv2_560020	72	1.78	TTGACCTA	AGTTACGTAGCCTACGAAA	TCTGT
LMANv2_590071	40	1.78	AGGATCTG	GAAAAATTTCAGGAATT	TCAAA
LMANv2_600003	47	1.78	TGGAATTC	TAAAATCAGAAGACTGACT	TCAGA
LMANv2_60135	55	1.78	TGAATCGA	ATCGATTTCAATTGCAAAT	TCAGA
LMANv2_620009	35	1.78	TTGATCGA	AAATGATAAAGCAGGT	TCCGA
LMANv2_70026	41	1.78	GGGATCAG	GAAAGGATTTTAAAAAT	TCCGA
LMANv2_70065	33	1.78	AGGATCGA	TTCGATTATCAAAAAATCTT	TCGAA
LMANv2_740016	25	1.78	CCAACCTT	TCGAAATTTTTTCGA	TCGAA
LMANv2_80026	62	1.78	GCGAATTA	AGGAATTCAAAAGATG	TCAGA
LMANv2_810001	57	1.78	TGGACCTC	GATCGGGAAATTTTGGACGG	ACAGA
LMANv2_90002	43	1.78	ATGAACCT	TCGAACCCAGTTGAGAAAT	TCTGG
LMANv2_90061	48	1.78	CGAATCTG	GACCTGAATTCCTTCTTTT	TCGAA
LMANv2_90205	49	1.78	TCGAACTT	ACATTCGTATTTCTAGATG	ACAGA
LMANv2_tRNA20	25	1.78	CCACACGT	CACGAAAAACCGGAAC	TCAAA
LMANv2_tRNA20	44	1.78	CGGAACTC	AAAGATCAAGTGAAACA	TCTTG
LMANv2_100020	34	1.77	CGGATCGA	AGAATTAGAATCAAGAAT	TCAAT
LMANv2_110010	40	1.77	TGGCAATC	AAAAACGTTTCGATT	TCTGA
LMANv2_110012	53	1.77	CTAAATTT	AAAAAGGTGCTCGAAGG	TCTGA
LMANv2_120050	31	1.77	CAGAAATT	CCGGGAGTTCCCGCG	TCTGA
LMANv2_150067	32	1.77	TTAAACGT	CGCAGTTGGAAATTCCAA	TCAAA
LMANv2_160001	35	1.77	AGGCAATT	GATTGGGATTCTCCTGGA	TCGGA
LMANv2_160002	35	1.77	AGGCAATT	GATTGGGATTCTCCTGGA	TCGGA
LMANv2_170142	31	1.77	CGGAAGAA	TGGTTTCGCACACATCCA	TCAGA
LMANv2_190012	54	1.77	CTGATCTA	TATATCAAAGAGGCT	ACTGA
LMANv2_200032	53	1.77	CGGAAAAA	AATATTTTCGTTCGTTATAT	TCCGA
LMANv2_20052	75	1.77	CGAGACTC	GATTCTTTTTACAATT	TCGGA
LMANv2_20071	25	1.77	ATAAACGC	ACATCTTTCAAGTGT	TCCGA
LMANv2_210029	34	1.77	CGAAAAGT	AAACAATAATTTAAAGT	TCTAA
LMANv2_220004	49	1.77	TTAAACTA	CTAAAATTTTTTATACCACC	TCAAA
LMANv2_230019	56	1.77	TGGATCGT	GAAAAGGCTATCGATGA	ACTGA
LMANv2_230032	32	1.77	AGAAAATT	TAAATCCATTGTCATCTCG	TCTGA
LMANv2_230035	59	1.77	TTGACCTT	AAAATCGGTTGTCGAATCTT	ACTGA
LMANv2_230041	59	1.77	TGGAAATT	TGCTTTCCTTTCCTAAA	TCAAA
LMANv2_240027	29	1.77	AGGACCCG	AAAGCCGAAATAAGA	TCTGT
LMANv2_240157	44	1.77	CGAAACCG	TTAAAGGGAAAAAAG	TCCGT
LMANv2_240168	64	1.77	GAGAACGA	CTTTCTTAAAAAATCTGT	TCGAA
LMANv2_260016	53	1.77	TCCACCGT	CATACTTTCGATTTTTAT	TCTGA
LMANv2_280010	45	1.77	CGAATCTT	TCTCAGATCACAATAAAA	ACTGA
LMANv2_290073	34	1.77	GGGAAATG	CAAAAGGATCCCAAGG	TCCAA
LMANv2_300011	65	1.77	CGGAAGTT	GTGGAAAAAGAAAGAGATAA	ACTGA
LMANv2_300025	73	1.77	CGAAAATA	GGAAGCATTTCGTCGAATC	TCTAA
LMANv2_330109	36	1.77	TGGAAAGA	AATTATTAATTATTT	TCTAA
LMANv2_340043	53	1.77	CTGAAAGA	GATTTTCTTTTGGAGAATT	TCAAA
LMANv2_340046	64	1.77	TCGAACTT	AAATCCTTTAAAGAATATA	TCTTA
LMANv2_360005	73	1.77	TGGACCGG	ACAAGTTCCGGAATC	TCTAG
LMANv2_360016	33	1.77	CGAAAAGT	ATAAATTCAGAATACCT	TCTAA
LMANv2_370108	52	1.77	AGGAACTA	AACTTTCCGGGGGTGAAAG	ACAAA
LMANv2_370108	29	1.77	CGAAACGA	ACGCTGGAGATAGAGGA	ACTAA
LMANv2_370121	71	1.77	TGGAAAGT	TTTCCCGAACTTTCCAG	TCAAA
LMANv2_410075	37	1.77	CGAAACGA	ATCTTTCAGCGAAAAA	ACTAA
LMANv2_440022	71	1.77	AGAAACAT	AGATAAAACAAAGAAG	TCCGA
LMANv2_450012	72	1.77	GGAAATTC	TAAGTGGAAAAAAATCGTCT	TCTGA
LMANv2_460015	29	1.77	CCGACCTA	ATTAGAAAGCAGACA	TCAAG
LMANv2_470026	64	1.77	AGGATCGG	ATTTCCAAAAATCCAGACT	TCGAA
LMANv2_470111	30	1.77	CGGAATTT	TTCGAGGCTCTATAAAA	ACAGA
LMANv2_490014	73	1.77	CTCCTCTT	TAGGTAGTGTTTTATT	TCTGA
LMANv2_490022	49	1.77	CTGAACCA	GAGCAAGATCTTATT	TCTAT
LMANv2_490057	57	1.77	AGGACTTA	TTTTTGGATTTCCTTTAAAG	TCTGA
LMANv2_490061	24	1.77	CGGAACAA	CACCCAGTGCAAAAA	TCAAT
LMANv2_520002	49	1.77	CGGAATTT	CTTGTTTCTCTTCTCTTTG	ACAGA
LMANv2_590005	75	1.77	TGACACTG	AGTCAAAAGTCTAAAAAC	TCAAA
LMANv2_590024	32	1.77	CGGAAAGA	AAGGACTTTTTTTATAA	ACTGA
LMANv2_590053	66	1.77	AAGAACTG	ATTCTTCTACATGGTCTT	TCCGA
LMANv2_590068	66	1.77	TTAAACCT	CAGAAACTTCCTTATACT	TCCGA
LMANv2_60121	32	1.77	CGATACTT	AAATTAAAATCAATGA	TCTGG
LMANv2_620013	55	1.77	GCGAAATA	CCTAAAATCGGCTTGTATTT	TCCGA
LMANv2_660098	57	1.77	TTGAACGA	ATTTTCTTGACAGAATG	TCCCA
LMANv2_70060	50	1.77	CCGAAATT	TTTTAAAAAAGAAAGTCGCG	TCAAA
LMANv2_720003	50	1.77	AGGAACGA	AACTATAACTTTATTT	GCAGT
LMANv2_750003	75	1.77	CGAAATTT	TAAAACAAAAAGAAAAATTG	TCTAA
LMANv2_80033	59	1.77	GGAAACCG	CTTGACTCTAAAGAGGAC	TCACA
LMANv2_80062	39	1.77	GGAAAATA	CGTCATATTCGGTTCTTT	TCCGA
LMANv2_90018	64	1.77	GGAAAAGT	GATTGGAAATAAAGAGGAA	TCCGA
LMANv2_90149	66	1.77	GGAAACGA	TTTACGATTTTCCCCCCGGA	GCAAA
LMANv2_90178	43	1.77	GGAATCGA	AATCTCCGACGAAGAT	GCTGA
LMANv2_90200	69	1.77	AGGAACCG	ACTGTTTATATATCGAACCT	TCCGT
LMANv2_tRNA31	59	1.77	GGAAACCG	CTTGACTCTAAAGAGGAC	TCACA
LMANv2_100019	68	1.76	AAGAACTT	CCATTCTCGGAACGAATG	GCTGA
LMANv2_110015	26	1.76	CAAAACTT	AGATAAAAATTTGGAA	GCTGA
LMANv2_120024	36	1.76	ATCAACTT	GCGACTCTTCCCGAGGAGA	TCAAA
LMANv2_120052	28	1.76	GCAACCGA	AAAATCGAAGGAATTTGCT	TCTAA
LMANv2_120058	50	1.76	CGGACTTA	TCATAGATTTTTACTT	GCAGA
LMANv2_120067	36	1.76	CCCAACTC	ACGTTATTAAAAAAAATAC	TCTCA
LMANv2_120068	36	1.76	CCCAACTC	ACGTTATTAAAAAAAATAC	TCTCA
LMANv2_130047	31	1.76	TGCACCTT	CTACAATAGCAAAAATCT	TCTGT
LMANv2_130049	52	1.76	TGATACGA	ATAATCATTTCCATTGACT	TCAGA
LMANv2_150029	74	1.76	GGAAAACA	AATTGCCGTGGTAGAT	TCTGA
LMANv2_150054	66	1.76	CGAAACAT	TTTGGACATCGGCTTACT	TCCGG
LMANv2_160004	31	1.76	CGGACAGG	GAAAATACGCTATGAT	TCTGG
LMANv2_160053	61	1.76	CTGAAAAA	AGTTTGTAAAAAGAAAAAA	TCTGA
LMANv2_170117	51	1.76	TGGATCGA	TCAGCGCCGAACACGGAA	TCGGT
LMANv2_180023	31	1.76	GGGACAGA	TCATTCCCAAACTTGT	TCAAA
LMANv2_190025	55	1.76	TTAAACTT	ATTTGGATTGATGCATTA	TCAGG
LMANv2_190071	28	1.76	TAGAACTG	TAATATAACTCTATTT	TCTAA
LMANv2_20017	63	1.76	TTAAACGA	TCGACATTTTTTGCCAAT	TCAAA
LMANv2_20023	66	1.76	TGGAAATA	TCTTGATAAATAACGCT	TCAAA
LMANv2_210043	32	1.76	GCAAACAA	GAAATCCTTTACAGT	TCAGA
LMANv2_230021	57	1.76	AGAATCTG	CAAAGATCGGATCCA	TCGGA
LMANv2_240105	42	1.76	GTGTACTC	TGGGAAGACTCGCTTCTAAA	TCTAA
LMANv2_240135	76	1.76	AGAAACTA	CAGTTCTCCATCCTCT	TCCCA
LMANv2_260020	67	1.76	AGGAATGC	TTCCTAAGAGTAAAC	TCGGA
LMANv2_280096	70	1.76	CTGAAATA	AATTTCTAATGGTTCCCG	TCGAA
LMANv2_290015	55	1.76	CGGTAGGA	CGCCTGGTCTGTCAGGTGG	TCTGA
LMANv2_290016	70	1.76	CTAAACTT	AATCCAGAAGACTGAATC	ACCGA
LMANv2_300058	66	1.76	TTAACCTT	TACAACAAAGTTAAAATT	TCTAA
LMANv2_310018	33	1.76	CTGATCTG	GTGAAATTATATAGAAAC	TCCGG
LMANv2_330020	62	1.76	CGGACCAG	ATGGGTCCGTTTTTGAAGTT	TCCCA
LMANv2_330049	74	1.76	TGAAAAGT	ATTTGTTATAAATCTGAAA	TCAGA
LMANv2_330077	48	1.76	TAGAACTG	TTTCTAAAATCGGTT	TCTAA
LMANv2_330142	47	1.76	TGAAACTA	TACCAATTCTTGGATT	TCCCA
LMANv2_340034	33	1.76	CTCAAAGT	GGAAAGTACCTCGTTTCAA	TCTGA
LMANv2_340050	57	1.76	CTGACCGA	ACATATTTTGTATAAGTCGA	TCGAT
LMANv2_340081	58	1.76	TAGAACTG	GAAGTATAGCTTGCAGTTTT	TCTAA
LMANv2_360004	33	1.76	CTGAAAGA	TCTCCAGGAAAAAGC	TCTGG
LMANv2_370003	74	1.76	GGAAACTA	AGGACTTGGAACTCAGTTT	TCCAG
LMANv2_370129	51	1.76	AGAAAATA	GAATTAGATTTTTCTTTCCA	TCTGA
LMANv2_410013	35	1.76	GGGAACTC	CCACCAGTCTTGGTTTT	ACAGT
LMANv2_410052	48	1.76	CGGATCAA	AAATCTAGGAAAGGAAGAA	GCAGA
LMANv2_440008	57	1.76	CGGAAATT	ATTTCTTTACTTTCGA	TCATA
LMANv2_460030	68	1.76	GACAACGT	AGAAGTGATTTTACTTCCT	TCGGA
LMANv2_470094	34	1.76	AAGAACTA	CAACTTTACCGTAAATACAC	TCTAA
LMANv2_490055	54	1.76	AGCACCTA	CTTCTTTGGGCGCGATCAA	TCAAA
LMANv2_540002	76	1.76	AGAAACTA	GAAATAATATTACTGACTTA	TCCGT
LMANv2_60019	69	1.76	CTAAACAT	AATTCTTCGGGAAAAA	TCAAA
LMANv2_60089	65	1.76	AGGAATTG	GTTTGGCCTTAATACAA	TCCGA
LMANv2_60108	32	1.76	CGGAAATT	CAGTGTACATGAAAGGAAAA	GCAAA
LMANv2_60110	40	1.76	TGGAAACT	ATCACAATAAAGATT	TCCGA
LMANv2_620018	48	1.76	TGGAACCG	GATTTTTTCTCGGTAT	TCTTA
LMANv2_660008	40	1.76	CAAAACGT	TCCTATGAATCACGT	TCTAA
LMANv2_660038	31	1.76	CTGTCCCA	CAAAACCAAAAACTTAA	TCGGA
LMANv2_670002	42	1.76	CGAAACTC	ATTTAAAACGAAAATAA	TCGAT
LMANv2_780003	36	1.76	AGGACCAA	TTTAATTTTACCCTT	TCAAA
LMANv2_790011	29	1.76	CCAAACCA	GATAGTAATCTTAAACCCTC	TCGAA
LMANv2_80097	43	1.76	CTAAAATT	TTCGAAGCGGCGGAAGGT	TCGGA
LMANv2_80103	62	1.76	TGAAACGA	TTTGTTTTACTCTTCTTTGT	TCCGT
LMANv2_810008	73	1.76	GTAATCGC	TTTCCAAGCTGCGGGAAC	TCTGA
LMANv2_820002	72	1.76	TGGCACAA	AAGTTTTCACCGACAAT	TCTGG
LMANv2_90007	29	1.76	AGGAACTA	TTACAAATCACGATTTG	ACGAA
LMANv2_90054	49	1.76	TTGAACTA	CTACCAGAATTAATGTCTT	GCAAA
LMANv2_90081	34	1.76	CTGAATTA	ACTTTAAACCTTTATGA	TCAAA
LMANv2_90120	35	1.76	TTGCACCT	CTTTTCGATTCGGAAAAA	TCGAA
LMANv2_100036	26	1.75	CCGACCCA	AGAAACGCAAATTCT	ACAGA
LMANv2_100077	68	1.75	ATGAACCC	AAGTCCTACTATGTTCCTA	TCTGG
LMANv2_10008	30	1.75	CGGAATCA	GCCATTTTACTTATAATC	TCTCA
LMANv2_10016	68	1.75	TAGAACTT	GCACCTGACAATGAGGCTTA	TCAGG
LMANv2_110015	50	1.75	CTGAATTT	TCAGAACCGGAAGTT	TCTGT
LMANv2_120051	32	1.75	GTAATCCT	TGTACAATTTCGGGA	TCAGA
LMANv2_120054	71	1.75	GTGCACGA	GTAAGAATTAAATTT	TCATA
LMANv2_150138	34	1.75	CAAAACGT	TCTTTAAGTCAAGGAA	TCAAA
LMANv2_160039	28	1.75	CGGATCAA	CTTTGAAAAGTGTAGGAAC	TCACA
LMANv2_160045	72	1.75	TGACACGA	ACACTCGTTTTCTATAT	TCTGT
LMANv2_170003	26	1.75	ATGATCTT	TTGCCGGATTCCCAA	TCGAA
LMANv2_170038	76	1.75	GGCAACTC	CTTTTATTTCAATAG	GCAAA
LMANv2_170126	75	1.75	TGACCCTA	GAGTCTCATATATTCGACTT	TCAAA
LMANv2_180001	36	1.75	CCGCACTA	GTCACTTTTCCGGCTACAT	TCTCT
LMANv2_190011	33	1.75	CCGAAAGT	CATAATGGCGCAATT	TCGAA
LMANv2_200049	37	1.75	TGGACGGA	GTACCTTTGTATTTTCT	TCAGA
LMANv2_200050	56	1.75	TGAAAAGT	TATTTTTCTTTTCACATT	TCGGA
LMANv2_20011	59	1.75	TCGAACAT	TGTTTCGACGGAATCGT	TCAAA
LMANv2_20039	66	1.75	TGAAACTT	TAAGCCGAAGATTCCGAAT	ACCGA
LMANv2_230005	25	1.75	GAAAACTT	TCAGAGACTCTACAT	TCTAA
LMANv2_230008	27	1.75	AGAAAATT	AATTTTTTTTATAATT	TCGGA
LMANv2_240038	43	1.75	TGGAACAT	CTAAGAAAATTCACT	TCTTA
LMANv2_240050	54	1.75	CAGATCGG	TTGTAAAAAGAATTGCTT	TCCGA
LMANv2_240114	47	1.75	TGACACCT	CTTCTTTTCTAATTT	TCAAA
LMANv2_240117	54	1.75	GAGAACGG	TTTATGAAAAATATT	TCCAA
LMANv2_240123	54	1.75	AGAGACTT	TAAATTTTTTAGATTGTCTC	TCTGA
LMANv2_240136	63	1.75	GGAAACTC	TGGACATATCAAGAAGC	TCGTA
LMANv2_240183	52	1.75	CCAAACGG	ACAAATCTGCTTGACTATG	TCGGG
LMANv2_260031	28	1.75	GTGAAGTT	CGTCTCTATTCAATCC	TCTAA
LMANv2_260037	35	1.75	CGGAAGCG	CAGACGGATCAAATTCG	TCAAA
LMANv2_280012	71	1.75	CGAAAGTT	TCGTCGAAAACAAGAAATAG	TCTAA
LMANv2_280013	71	1.75	CGAAAGTT	TCGTCGAAAACAAGAAATAG	TCTAA
LMANv2_280027	32	1.75	GGACAATA	TTTAGGGTAGAAGTTAT	TCAGA
LMANv2_290062	35	1.75	TGGATCTT	AATTTTTTTCAGCGGAA	TCTTA
LMANv2_290064	34	1.75	CGCAACGG	AAAAAACTGCTTTTGAAA	TCGAT
LMANv2_30010	51	1.75	TGAATCCT	ATCAGAATTTGGTTT	TCGGA
LMANv2_330010	57	1.75	AAGCCCTT	TTTTACTTTTCAGTAAA	TCTGA
LMANv2_340024	27	1.75	GCAATCTT	TGCCAAAAAAAATTC	TCCGA
LMANv2_340069	29	1.75	CGCCACTA	CGCTAAAATTTTAGATCT	TCATA
LMANv2_340075	64	1.75	CGGAAAGT	CTTTGTAGAAATATCGCCA	TCATA
LMANv2_350019	45	1.75	ACCAACTT	AAATTCCGATATTGAAAA	TCTAA
LMANv2_350021	59	1.75	CGATTCTA	AAACTGCTTCTAAAGAAAAG	TCAGA
LMANv2_360005	30	1.75	CAAAACTA	CTTTCGTTTCCAAAC	TCAAA
LMANv2_360009	61	1.75	TGGAAAAA	TCCTTACGTAAAATTGAA	TCTGA
LMANv2_370004	74	1.75	TGGAAAAA	ACGTTCCAATGTTATAA	TCTGA
LMANv2_370022	63	1.75	CGGAAAAT	TCTTTACAAATACGGAAATG	GCTGA
LMANv2_370052	50	1.75	TGGATCTG	GGTGGAAAGCCGTTTAAGAT	TCGGG
LMANv2_370082	54	1.75	TGAAACAA	AGAGTAATAGACTTT	TCTAA
LMANv2_370083	47	1.75	GGGAACTT	CCACAAAAACTATCG	ACATA
LMANv2_370127	29	1.75	AGACACCT	AAGTTTTTCAATTCTT	TCTAA
LMANv2_40019	50	1.75	GGGCTCCT	CCCTTCAAACTCATT	TCCAA
LMANv2_410051	44	1.75	TGGAAATT	CTTTTCTATGGATCT	TCTGT
LMANv2_420011	32	1.75	GGAAACGC	AGTTGATTAAAAATAAAATA	GCAAA
LMANv2_430019	60	1.75	TTGAACTT	CCTAGGTCTTCTTCCACTGC	GCAGG
LMANv2_440008	32	1.75	CAGATCCT	TCAATCAAAGTTTTAAAT	TCGGA
LMANv2_440031	48	1.75	GGGATTTT	GGAAATCAGAAAAATCTT	TCCGA
LMANv2_460037	28	1.75	AGGCCCGT	TCGAGTAGAATTCTATAA	TCTAG
LMANv2_470023	64	1.75	CGGAATGA	AAGAAAACTAGTTCT	ACAGA
LMANv2_470038	72	1.75	TTGATCTT	TCTGTTCATTCTTTCAA	TCTGT
LMANv2_470104	66	1.75	CGAACCGG	TGTTTTAGACGATTTAAGAA	ACCGA
LMANv2_470109	75	1.75	TGAAAAGA	GATTTTTTAAGATCTCT	TCAGA
LMANv2_500009	49	1.75	CTGAAGCT	TATGGATTAAAGTTCTA	TCCGA
LMANv2_500053	30	1.75	TAGAACTA	GAATACCATAAATTTTGAA	TCGAA
LMANv2_500061	58	1.75	TGGATCGA	AATAATTGTTGAGGATT	ACAGA
LMANv2_50027	71	1.75	AGAAACTT	TAAGAAATTTTTTAGG	TCTAT
LMANv2_520005	69	1.75	TAAAACGT	GCTGTGGTGGTAAACGA	TCAGA
LMANv2_560004	36	1.75	AAGAACTA	AAATTTTCATTTGATTT	TCAAA
LMANv2_590009	45	1.75	GCCATCGT	AATTCGAGATAAAAAACT	TCAGA
LMANv2_590014	71	1.75	GGGATCAA	GAACTAAATAAAAACAAGGA	TCTGG
LMANv2_590024	53	1.75	ATAAACTG	AAGGAAAAGAGTTGCTT	TCAAA
LMANv2_590036	27	1.75	TTGAACTT	CAGATTATGAGAGTT	GCCAA
LMANv2_590044	62	1.75	TGAAACGA	TTGGACAAAAAACGCCT	TCTTA
LMANv2_60004	33	1.75	CTCAACGA	ATCAAAATTAACATCCT	GCTAA
LMANv2_60117	74	1.75	CGACAAGG	ACAAAAAAGGGATTTTAAT	TCGGA
LMANv2_60138	28	1.75	TGAAAGTT	ATTCTAGATAGAAAAGAAC	TCTGA
LMANv2_60139	54	1.75	CGAAACCG	AAAACTGCTTGGGCTT	ACGGA
LMANv2_610007	55	1.75	GGGATCTA	TATTTGAGACTAGTCCT	TCGAT
LMANv2_660004	31	1.75	GGAAACTT	ACAACATAGGAACTAGAA	ACGAA
LMANv2_660065	56	1.75	AGGCCTTT	CTGAAACGATTGATTGGTTT	TCTGA
LMANv2_670027	52	1.75	CAAAACGT	TTAGATGCAATTCAAATGTA	TCAAA
LMANv2_70055	49	1.75	GCAACCTA	CTACTTTTCAACAGGTGATT	TCGAA
LMANv2_760013	27	1.75	TGCAAAGT	AAACTTCAAAAAGACGTT	TCTGA
LMANv2_80049	53	1.75	TGGTCCTT	AAACGGGTTCACTCTTTTG	TCTGG
LMANv2_80105	37	1.75	GGGAAGGA	TGAAAAGTTATGCTTC	TCAGG
LMANv2_830001	71	1.75	CTGCATTT	TTTCTAAAACCAAAG	TCTAA
LMANv2_90078	53	1.75	GGAAACGA	TCTCAAATCGCACTT	TCTCG
LMANv2_90134	73	1.75	TTGACAGT	CTTTCACTTTCTTAAAA	TCTGA
LMANv2_90153	70	1.75	CGCAACCT	TCTCCCTATCAAATGCC	TCTAT
LMANv2_90155	60	1.75	GGAAAATT	CGATTTATAGCGTGTT	TCAAA
LMANv2_90203	36	1.75	ACGAACTG	AACGAAGGATTTTCT	ACAGA
LMANv2_90204	49	1.75	CCGCACCA	TAGCGTTGAAACTCCTTG	ACAGA

## Sheet: RpoE-37
Sequence ID	Start -10	Final score	-35 box	Inter	-10 box
LMANv2_550005	18	1.96	CGGAACTA	CAGACAAATAATCAT	TCCGA
LMANv2_440013	2	1.95	CTGAACTT	TTCCGGTAAAACGTTTGA	TCTGA
LMANv2_300059	47	1.95	CGGAACTT	CTAATAAGTAATCCAG	TCTAA
LMANv2_90021	11	1.93	GGGACCTT	AAATGAAATAAAATGA	TCGGA
LMANv2_370076	11	1.91	CGGACCTT	TGTGAAGAGTGCCTGAT	TCAAA
LMANv2_410063	27	1.91	GGGAACTA	CTGCATTTTTTAATTTCATA	TCAAA
LMANv2_240080	34	1.91	CGGAACTA	TTGCGGGACATTCCGT	TCCAA
LMANv2_590065	1	1.9	GGGAACCG	GTTTTAAAGGTAGAA	TCGGA
LMANv2_670013	2	1.89	CGGAACCG	ACTGATCAATGAATT	TCTAA
LMANv2_320062	5	1.89	TGGACCGG	TGATCGTTGGGCAGATCGGC	TCTGA
LMANv2_80091	29	1.89	CGGAACTT	TTGGACCCCGATTTTAAAAA	TCCCA
LMANv2_220051	42	1.89	CTGAACTT	TACAAATCATTCCTAC	TCAAA
LMANv2_380018	47	1.89	TGGAACTT	TTTTTACATTTTAGCAC	TCTAA
LMANv2_290028	11	1.88	CGGAAATT	ATGGATATGATGGAAG	TCAGA
LMANv2_70072	19	1.88	TCGAACTT	GTGTCACAGAGAGGA	TCAGA
LMANv2_290056	42	1.88	AGAAACTT	CTTGGAAGTATTTGAAT	TCTGA
LMANv2_820004	8	1.87	CGAAACCG	CCGCCCGAATTCGAGA	TCAGA
LMANv2_670028	16	1.87	CCGAACTT	CCGGAGGATTTAAAACAAAT	TCTGG
LMANv2_70057	17	1.87	CGGTACTC	TTCTTCATAGAGATCAGG	TCAGA
LMANv2_110011	32	1.87	CGAAACGT	TTTTGATTGCCAAATCCGGC	TCAAA
LMANv2_230019	52	1.87	ATGAACTG	ACCGCGATTGTGAGA	TCTGA
LMANv2_480037	4	1.86	CTGATCGA	AATTTTATTTGTAAAATT	TCTGA
LMANv2_20032	5	1.86	CCGAACCA	TTGATTTTGCAATGAAAA	TCCGA
LMANv2_650030	7	1.86	CTAAACTC	GAATTGGAAAACACT	TCAGA
LMANv2_650031	7	1.86	CTAAACTC	GAATTGGAAAACACT	TCAGA
LMANv2_330112	10	1.86	AGGAACTC	ATACTGTTAGAAAATTCTT	TCTAA
LMANv2_170007	17	1.86	AGAAACTT	GTCACGCTCCTACAATCAT	TCGGA
LMANv2_160039	22	1.86	AGGAACTC	ACACTTATAAAAATTCTT	TCTAA
LMANv2_280079	23	1.86	GGAAACCA	AAATAAAAATTCAATTT	TCAGA
LMANv2_150081	30	1.86	TTGCACTA	AAAAATGCTATTGCAATTT	TCTGA
LMANv2_460017	30	1.86	CCGAACTC	ACTCTATTTGACAGT	TCTAA
LMANv2_90153	34	1.86	CGCAACTT	TTCCGCAACCTTCTCCCTA	TCAAA
LMANv2_490053	44	1.86	AGCAACTT	TTTTTTATTAAATTGAG	TCTGA
LMANv2_320022	46	1.86	GGAAACTT	AAATCTCTCAAGCGGG	TCAAA
LMANv2_170144	2	1.85	CCGCACTT	TTAGAAAATAAAATTC	TCAAA
LMANv2_130018	5	1.85	GGCCACTT	CCGCCCTCGACGTAGAA	TCGGA
LMANv2_180044	7	1.85	GCGACCGT	GTATATGATATTGAAATCTG	TCCGA
LMANv2_240032	11	1.85	CGGAATTC	ATACCGGACAAACTACG	TCTGA
LMANv2_170066	13	1.85	GTAAACTT	TTGAAATAAATTTATA	TCGGA
LMANv2_300032	15	1.85	AGAAACGA	AGTCAAGTTAGGATC	TCAGA
LMANv2_490032	16	1.85	CGGAATGA	AACTTTTGCGCCATC	TCAGA
LMANv2_370036	36	1.85	CGGAAATA	TCTTTCCGAGCGCCACAAAC	TCCGA
LMANv2_10014	50	1.85	AGAAACTT	TTTTTCAAAATGGCGC	TCCGA
LMANv2_40021	2	1.84	CGAAACCT	TCTTTCCAAAATATGATGAA	TCAAA
LMANv2_80062	3	1.84	GGGACCTA	AAGGAAAATACGTCATAT	TCGGT
LMANv2_130031	5	1.84	GGGAACTA	CTGCGGAATTTCGTT	GCAAA
LMANv2_540013	6	1.84	CCAAACTG	GATTCAAATTAGTTTT	TCGGA
LMANv2_310017	7	1.84	TGGATCGG	ATCAACTCTACTCAATTC	TCTGA
LMANv2_440025	9	1.84	AGGAACGA	TTTCTCCGGAACGAGGCAAT	TCCAA
LMANv2_510006	9	1.84	GGAAACGG	TTCAAGACAAAACACGGC	TCTAA
LMANv2_120079	12	1.84	TTGCACTC	TATATATAACAATAA	TCTGA
LMANv2_210020	24	1.84	GGAAACCG	GAATAGAATTGTTGTATA	TCGGA
LMANv2_430027	24	1.84	GTGACCTA	GATGAGAAAAACATT	TCTAA
LMANv2_60010	30	1.84	GGGAAATC	CTTCCTTAGTTTGACAATTC	TCTGA
LMANv2_130018	31	1.84	CGGAAAGA	TTAGTCAGTGACGCAC	TCCGA
LMANv2_150056	41	1.84	TGGAACTT	AAGTTATGAGCTAATGA	GCCGA
LMANv2_590062	45	1.84	GGGAACTA	GAGTGAGTACTGGAACGG	TCATA
LMANv2_240080	46	1.84	GGGACATT	CCGTTCCAATTCTTAGAACC	TCTGA
LMANv2_290065	47	1.84	TTAAACTT	TGGCATATATTTTGCATAG	TCTGA
LMANv2_320059	49	1.84	CGACACGA	ATTTATCAAACAACTACAT	TCTAA
LMANv2_410006	49	1.84	GGGAAATC	CGAGAAATTGCTCGA	TCTGA
LMANv2_100125	6	1.83	GGAAACTT	ATACACGAACTCTAG	TCACA
LMANv2_330140	6	1.83	CGAAACCA	GGAAAGCCTTTTTACGA	GCTGA
LMANv2_80097	6	1.83	GGGAACCG	TTGCTAAAATTTTCGAAGCG	GCGGA
LMANv2_90107	7	1.83	TGGCCCTG	GAATTACTTACTCTCATA	TCCGA
LMANv2_370057	12	1.83	GGGAATGG	TGCGTTAGACGTTCT	TCTGA
LMANv2_740025	12	1.83	GGAAACTC	ATTTGTATTTTTTTA	TCAAA
LMANv2_660058	17	1.83	GGGAATTA	CACTCCCATGGAAATATAA	TCGGA
LMANv2_410074	19	1.83	CGGACAGA	CGATCAATTCTGCGATTAA	TCAGA
LMANv2_170111	21	1.83	TTGACCGG	AAGATACGATCAAATTA	TCAGA
LMANv2_490067	22	1.83	TGGAACTT	ATGTTCGCATTCTTCTTG	ACAGA
LMANv2_240134	23	1.83	CGGATCCT	CATAAATCAATTTGATTG	TCAAA
LMANv2_80062	30	1.83	CGGTTCTT	TTCCGACGTAGACTTATCTA	TCTGA
LMANv2_560002	32	1.83	GAGAACTT	CTTTTCGTAAGAATC	TCCGA
LMANv2_590065	33	1.83	ATGAACTT	TTACTTGTAAATTCTCCTC	TCAAA
LMANv2_340001	40	1.83	CTGAACTC	AATAAACGCTTTCTGAAT	GCCGA
LMANv2_550003	47	1.83	CCAAACTT	GTGTTAAAGTTAATAT	TCTAA
LMANv2_670005	52	1.83	TGGAACCA	ATTTCACCGGGATGAA	TCGAA
LMANv2_460010	2	1.82	TGGATCGT	TTGGTTAGTTTTAGGTAGGT	TCTAA
LMANv2_150024	6	1.82	CTGAATTT	TGGTTTTTGAGTTTTGG	TCAGA
LMANv2_590066	6	1.82	TGGAACGA	TTATGGCTTCGATCATGG	TCCCA
LMANv2_660043	8	1.82	TGGCACGC	ATGTGATCCAGGCGGACTT	TCAAA
LMANv2_230037	16	1.82	GGGAACTA	TCACACCCAACATATTTT	TCTCT
LMANv2_470023	16	1.82	CGGAACCA	TTTCCATAAGTGGAAA	ACGGA
LMANv2_90198	21	1.82	TGGAACTT	TCCGGTTTTAGAGTCATT	TCTTA
LMANv2_240087	24	1.82	ACGAACGT	TCTGTTTTTTTTTGTTTGA	TCTAA
LMANv2_10014	34	1.82	TGAAACGT	TCAGTTTCAGAAACTTTTTT	TCAAA
LMANv2_110015	42	1.82	CGGAAGTT	TCTGTAAAACTTCAA	TCTAA
LMANv2_260034	47	1.82	TTGAACTA	TGACTTATATTATCAAAATT	TCGAA
LMANv2_500018	47	1.82	AGGAACGG	ATTTTCACAAAGAAACAA	TCAGT
LMANv2_740025	49	1.82	CAGAACTT	AAATATTCAATCAAGAT	TCAAA
LMANv2_340021	50	1.82	TGGAACCC	CCGAAGAAATTCAAAAT	TCAAA
LMANv2_340034	1	1.81	GGGAACTC	AAAGTGGAAAGTACCTCGTT	TCAAT
LMANv2_480011	3	1.81	GGAAACAA	CTATCCTTGGCATTGTATTT	TCGGA
LMANv2_240062	4	1.81	GGGATCCT	CGAAAAACGGTAGGGAT	TCAAA
LMANv2_280096	4	1.81	CGGAAATT	ATGAAAGAGATCATAG	GCAGA
LMANv2_330056	6	1.81	CCGAACTG	GACGTTTGGGAATATA	TCCGT
LMANv2_100044	8	1.81	AGGCCCGT	ATTAGATTTTTTAGA	TCAAA
LMANv2_60052	8	1.81	TAGAACGT	CAAAACTTTGAGTTTATCT	TCAGA
LMANv2_500021	10	1.81	GGAAACCT	TGACAGTGCAATTCCC	TCGAA
LMANv2_tRNA21	10	1.81	GGAAACCT	TGACAGTGCAATTCCC	TCGAA
LMANv2_340001	11	1.81	GTGCTCGA	AGTAACTCAGCGTCTTACTC	TCTGA
LMANv2_740016	11	1.81	CGAAATTT	TTTCGATCGAAAGCGGA	TCAGA
LMANv2_460004	12	1.81	CGGAATTA	TTTCCAAGGGAAGTAT	TCAAA
LMANv2_510013	12	1.81	CGAATCTT	GCATCTGAAATTTAT	TCAAA
LMANv2_240150	16	1.81	GTGAACCT	AAGAGATATCGAGAAA	TCAGG
LMANv2_660039	17	1.81	GGAATCGC	GGGGCCGATGCAATT	TCTGA
LMANv2_240061	22	1.81	TGAAACTT	TTTTCAAAAATGAAA	TCGAA
LMANv2_230048	25	1.81	CTAAACCA	TCGTTTAAAAAATGATTGAG	TCCGA
LMANv2_160019	28	1.81	GGAAACTG	GAGTTCCAGTGTTTCGT	GCGGA
LMANv2_540014	28	1.81	CGGAATGA	AGGAGAATATTCTGATAT	TCTAA
LMANv2_490059	34	1.81	CCGAATTT	ATAGTTTGCCACCCTGTC	TCAGA
LMANv2_10032	35	1.81	CGGAAAGA	GATTTGACTTTAGAGATTC	TCAAA
LMANv2_90024	38	1.81	GGAATCGT	TTGACTAAAGTCCTTT	TCCGA
LMANv2_290068	42	1.81	TGAAACGT	ATCGTTCCAGTATAG	TCGAA
LMANv2_150057	43	1.81	GGAAACGG	AAAAAACAAATCTCTTAAG	TCCAA
LMANv2_260048	43	1.81	CGAAACAT	TTTTATCAAAAAAAACG	TCTAA
LMANv2_160032	45	1.81	TGGAACGA	AGCCTAGAATTGGAAGGTC	TCTTA
LMANv2_660038	46	1.81	TCGATCTT	TTTCCTAAGGACTCCTT	TCTGA
LMANv2_170003	48	1.81	CAGAACTT	TCCAAGAAACGCTTT	TCTGG
LMANv2_590063	52	1.81	CGAAACCG	AAAAAATGTTAGAGA	TCTGG
LMANv2_20031	2	1.8	TGGAACAA	ATTCAAAATAAGATTA	TCAAA
LMANv2_230020	2	1.8	CGGAACCA	GAAGAAAGGGATTTT	GCAGT
LMANv2_90208	4	1.8	CTCAACTG	CAATCCAGTTTCCTTTTC	TCAAA
LMANv2_100060	5	1.8	TTGAACCT	TTTCCTTAACAGTTCTCGT	TCAAA
LMANv2_620018	5	1.8	CGGAACTT	TGGATTTTACATGGA	ACCGG
LMANv2_360021	6	1.8	AGGAACTT	TTGCAGTTCGAGAAGGA	GCTGT
LMANv2_440044	7	1.8	GTGAACGT	CAAGGATTCCTGAAGT	TCTAT
LMANv2_170095	9	1.8	ATGAACCT	TAGAAGATCACATCGAAAT	TCTAA
LMANv2_720022	9	1.8	TTGAACCA	AGTTTGGATCAATCT	TCTAA
LMANv2_220038	10	1.8	CAGAACGG	TTTTTTAATTCCCTT	TCTAA
LMANv2_150054	14	1.8	CTAAACCG	GGTAAAGAAGAACTGT	TCCGA
LMANv2_470037	15	1.8	CGGAAAAA	GAAAATGAAAAATTCGTTT	TCTGA
LMANv2_130031	16	1.8	CGGAATTT	CGTTGCAAAAGAAAAAT	TCCAA
LMANv2_60041	16	1.8	CTCAACCA	TGGAAGTTCTGCGATCGA	TCCGA
LMANv2_660056	16	1.8	CTGAAAGC	GGTCCTTTTTGGACTAA	TCAGA
LMANv2_200001	22	1.8	ACGAACTC	GATTTAAGAAAATGAGTTT	TCTAA
LMANv2_150118	23	1.8	CGACCCTT	CTTTCCGGAAAGAATTGATT	TCGAA
LMANv2_340060	23	1.8	CGGAAGGT	CTTTCTATCAAAGAAGAT	TCAAA
LMANv2_150119	24	1.8	CGAATCGA	TCGAAGTTTGATGGTTTA	TCTAA
LMANv2_150120	24	1.8	CGAATCGA	TCGAAGTTTGATGGTTTA	TCTAA
LMANv2_200051	24	1.8	CGAAATGT	GAAAAGAAAAATAACTTT	TCAGA
LMANv2_480029	24	1.8	TGAACCGG	AAAAGTTTTCCTGCTCGACA	TCCGA
LMANv2_320020	26	1.8	GGGACCTG	GATCGTTTCCGGGGGAT	ACCGA
LMANv2_320035	29	1.8	GGAAACTC	AAAAAATTGTTTTCTAGGAG	TCACA
LMANv2_480036	29	1.8	ACGAACTT	AGAGAGAAGGCTTTC	TCTGT
LMANv2_70006	29	1.8	AAGAACTT	TTTACGGCTATGCAGGTAA	TCGGA
LMANv2_170112	30	1.8	GTGAATTA	TTTTGAGTTGACAGGAAA	TCTGA
LMANv2_460038	30	1.8	TGGAAAGC	TAAATCTAGATTTGAA	TCTGA
LMANv2_150067	32	1.8	TCAAACGA	CAGATTCTATGCTTAATCT	TCAGA
LMANv2_150089	34	1.8	GGGATCAA	TTTGATTACAGAGATT	TCGGA
LMANv2_710006	41	1.8	TTACACTT	TTCTCCGCCCATCCGT	TCTGA
LMANv2_810001	41	1.8	GGGAAATT	TTGGACGGACAGACGA	TCGAA
LMANv2_120050	43	1.8	GCAAACGT	TTTTCCTTCTTTCAATTCT	TCTAA
LMANv2_670028	46	1.8	TGGCTCCT	TATCTTTTGGAAGAAGAT	TCTGA
LMANv2_370116	47	1.8	GGGAATTT	TACACATTTTGTTTG	TCTAA
LMANv2_150106	48	1.8	TGAAACTG	TGAAGAAGGCGAAGACTC	TCAAA
LMANv2_100068	49	1.8	CGCTACGT	ATTGTTCCTTGGAGAA	TCGGA
LMANv2_520019	51	1.8	CCAAACGA	TTCACGGTATCTATT	TCAAA
LMANv2_110012	1	1.79	CTCCACTT	TCTCAAAACGAGACAAGT	TCTAA
LMANv2_340040	3	1.79	AGGAACTT	CTAAAAAAAGACAGGAAGA	GCAGT
LMANv2_280011	7	1.79	CGGACATA	AAAATTAATCCTATC	TCAAA
LMANv2_480050	7	1.79	GGGTACCC	ACTCTTTTTCGCTCAGT	TCCGA
LMANv2_500069	12	1.79	TCGAACGA	GAAAAACCGGAAAAA	GCAGA
LMANv2_100088	13	1.79	CGGAAAGC	GCTAGTTTTAAACCGA	TCAAA
LMANv2_410061	15	1.79	CTGCACCT	GGCAAACCTCGCAAAAGAA	TCAGT
LMANv2_60077	16	1.79	GCAAACGT	TCAGATGATTAACGGA	TCAAA
LMANv2_370066	17	1.79	CAGAACGA	TTCTATACGATTCTGT	TCTGT
LMANv2_370067	17	1.79	CAGAACGA	TTCTATACGATTCTGT	TCTGT
LMANv2_620025	17	1.79	AGGAACTT	TCTAAAAAAGGAAATTATT	TCGAG
LMANv2_80052	17	1.79	CGGGACTT	GCGGCTTCGGTAGTT	TCTCA
LMANv2_430011	19	1.79	CTCAACAA	GGTCGGCTTTTTTTATTTCT	TCTGA
LMANv2_650009	21	1.79	CGCAAATT	ACATCCATTTACAAAAA	TCGGA
LMANv2_90110	21	1.79	CGGAAAGG	CGAACGTTTTAAAAGTGGTT	TCGAA
LMANv2_660071	25	1.79	TGAAACTG	CCGTAAATATTGCTT	TCGAA
LMANv2_590069	26	1.79	CAGATCGA	TTCCGTATCCGTACTTCAG	TCTGA
LMANv2_240112	27	1.79	GTGATCTT	AGAAGGACGTTGTATGATT	TCGAA
LMANv2_670012	28	1.79	GGCAACTT	TCCGGAGAAAGAGCCCTT	TCCGT
LMANv2_160068	29	1.79	TGGAAATC	TAAAAAGAAGGTGCAAAAT	TCGGA
LMANv2_470085	29	1.79	TTAACCTT	CGGTTTTGTCTTGAC	TCGGA
LMANv2_340026	31	1.79	GGACACGA	TTCTTTTCTTTTAAAAAA	TCCAA
LMANv2_100076	33	1.79	CGGAATGA	ATTTGGTGACATCGGTAAC	TCTGG
LMANv2_350002	35	1.79	CTGAAATT	CACTTGATTGTGGCTT	TCTAA
LMANv2_160073	36	1.79	GGCAACCT	TTGCTTGATTTTCCCCGGAC	TCGAA
LMANv2_320082	36	1.79	CCGATCTT	AAAGTTCTGATCCAC	GCAGA
LMANv2_490066	36	1.79	GCGAACTT	TTCAATCGACTTGCCAGAT	GCAAA
LMANv2_100012	37	1.79	TGAAACGA	AGAGACAAAATGATCAA	TCCAA
LMANv2_370076	37	1.79	CAAAACTT	TAAACCTTTGATTTCTCTT	TCCGA
LMANv2_260022	40	1.79	AGGATCCA	AATTCTTTAAAAGGTCTT	TCCGA
LMANv2_260025	41	1.79	TTGTACTT	TCATTTATAGAAATAT	TCAGA
LMANv2_460028	41	1.79	TTGCACTT	GAAAATAAAAAAGGAAAC	TCCAA
LMANv2_130051	45	1.79	TTGATCCT	TTCTAAAAAAATCTATAA	TCTGA
LMANv2_330056	45	1.79	TTGCACTT	CCTTCCTTATACTTT	TCTCA
LMANv2_240110	46	1.79	TTAAACTT	TTCCATAAAATGAACGTCG	TCTAA
LMANv2_530017	46	1.79	TTGATCTC	TGGGATAATTTATTTCAT	TCAGA
LMANv2_440041	47	1.79	AGGATCTG	CTTTACAACGAAAGAG	TCTAA
LMANv2_340024	48	1.79	TGCATCGT	AATTATACTTTTCTAC	TCTGA
LMANv2_370085	48	1.79	TGCAACTG	TCGCCAAAACCGGAAAA	TCAAA
LMANv2_20027	50	1.79	TGGACCCA	GAAAATAAAAATTAGG	TCGAA
LMANv2_70002	50	1.79	GGGAACTA	ACACAAATTCAAGACTTT	ACTGT
LMANv2_70052	50	1.79	GGAATCTT	TGGAGACAATGCCAG	TCTAA
LMANv2_330112	53	1.79	CCAAACTT	ATATTCTATTCCGTA	GCGGA
LMANv2_130009	1	1.78	TCGACCGA	GTAACTGCGAACGCTCTC	TCAAA
LMANv2_340049	1	1.78	CTGCACGA	CTGCTTTTCAAAAAAAG	TCTAG
LMANv2_tRNA20	1	1.78	CCACACGT	CACGAAAAACCGGAAC	TCAAA
LMANv2_740016	2	1.78	CCAACCTT	TCGAAATTTTTTCGA	TCGAA
LMANv2_120048	3	1.78	TGGAAGGG	ACGTGGAACGAAAGA	TCTGA
LMANv2_10003	4	1.78	CTGACATT	TTAAAAAAACTTCTAAAAAA	TCCGA
LMANv2_190058	4	1.78	ATGAACCT	GTTTATCTTACACCTA	TCGAA
LMANv2_440019	4	1.78	TAGAACGA	CGTAATCATCACAACGCAGA	TCCGA
LMANv2_330053	5	1.78	GGAATCGA	TTCACAAAGTTTGGAT	TCTAA
LMANv2_70065	5	1.78	AGGATCGA	TTCGATTATCAAAAAATCTT	TCGAA
LMANv2_170069	6	1.78	CCGAACGA	TCCGTTCTTTTCCGAATTT	TCGTA
LMANv2_110031	8	1.78	CAGAACGC	GAACTGGAAGTCAGCAAAA	TCTGG
LMANv2_230024	8	1.78	AGGAACCT	TCTTGTCTTAGGAAAAC	TCTTA
LMANv2_410077	8	1.78	TGGAAATT	TTGTTTTCGTGAAAATAAAG	TCTAA
LMANv2_240011	11	1.78	AGAAACGT	TATATAAAATATCATCT	TCAGT
LMANv2_480056	11	1.78	TGGAATTA	TGAAAATTGCGGAGAA	TCCGA
LMANv2_620009	11	1.78	TTGATCGA	AAATGATAAAGCAGGT	TCCGA
LMANv2_480040	14	1.78	CTGAACTT	TAGCTCGTCGATTTTAAA	ACGAA
LMANv2_150003	15	1.78	ACGAACGG	AAGGTCCGGGCAAAGAGTT	TCGAA
LMANv2_330103	15	1.78	GTAATCGT	CTCGTCAATCTCCTTTT	TCAGA
LMANv2_590071	15	1.78	AGGATCTG	GAAAAATTTCAGGAATT	TCAAA
LMANv2_70026	16	1.78	GGGATCAG	GAAAGGATTTTAAAAAT	TCCGA
LMANv2_90002	16	1.78	ATGAACCT	TCGAACCCAGTTGAGAAAT	TCTGG
LMANv2_500077	19	1.78	TGCAACTA	CACCAGCTTCCTCCACC	TCCAA
LMANv2_tRNA20	19	1.78	CGGAACTC	AAAGATCAAGTGAAACA	TCTTG
LMANv2_600003	20	1.78	TGGAATTC	TAAAATCAGAAGACTGACT	TCAGA
LMANv2_90061	21	1.78	CGAATCTG	GACCTGAATTCCTTCTTTT	TCGAA
LMANv2_90205	22	1.78	TCGAACTT	ACATTCGTATTTCTAGATG	ACAGA
LMANv2_150041	24	1.78	TGAAACTG	CTTTAGAAGAAAAGAATAT	TCCAA
LMANv2_240072	24	1.78	ATGAACTT	ATAGTTTGAAAAGAGTA	TCCGT
LMANv2_290048	25	1.78	GCGAACGA	GGGGAAATTCTCTTGA	TCTTA
LMANv2_170023	26	1.78	CGGAACGC	TCTATACTACTAATC	ACACA
LMANv2_290046	26	1.78	CGGATCAA	TCTTTTAAAAGAGTTTCTC	TCAAA
LMANv2_330082	28	1.78	CGGAAACA	AAAAAGAAGCCTCTAAAAT	TCAAA
LMANv2_60135	28	1.78	TGAATCGA	ATCGATTTCAATTGCAAAT	TCAGA
LMANv2_100054	29	1.78	GTGAATTC	GTGGAGAGATCTATGAT	TCTGA
LMANv2_810001	29	1.78	TGGACCTC	GATCGGGAAATTTTGGACGG	ACAGA
LMANv2_170071	30	1.78	GTGCCCTA	AAAAACGCATTGTAAAT	TCTGT
LMANv2_180044	32	1.78	CTGTCCGA	TTCCTCTGGACAAAAG	TCCGA
LMANv2_290048	34	1.78	GGGAAATT	CTCTTGATCTTAGTTC	TCAGT
LMANv2_470075	36	1.78	ATGACCGC	GAATACCCAGGGTCCAAT	TCTAA
LMANv2_500043	36	1.78	CGGAAATA	TGGTGATTTCTTTTGC	TCCGG
LMANv2_160001	37	1.78	GGAAACTT	CTTTAGAAGAAGATGAAGAA	GCGAA
LMANv2_160002	37	1.78	GGAAACTT	CTTTAGAAGAAGATGAAGAA	GCGAA
LMANv2_20033	38	1.78	CGGATTTT	CATTGCAAAATCAATGGT	TCGGA
LMANv2_80026	38	1.78	GCGAATTA	AGGAATTCAAAAGATG	TCAGA
LMANv2_280075	44	1.78	AGAAACCA	ATTTCTTAAATTCGGAA	TCTAA
LMANv2_560020	45	1.78	TTGACCTA	AGTTACGTAGCCTACGAAA	TCTGT
LMANv2_280010	46	1.78	CTGAACCA	GTCGTTTCTCAAATCGA	TCTTA
LMANv2_330033	51	1.78	ATGAACAC	TTTAAAGAGTTATATTT	TCAGA
LMANv2_490061	1	1.77	CGGAACAA	CACCCAGTGCAAAAA	TCAAT
LMANv2_20071	2	1.77	ATAAACGC	ACATCTTTCAAGTGT	TCCGA
LMANv2_370108	4	1.77	CGAAACGA	ACGCTGGAGATAGAGGA	ACTAA
LMANv2_170142	5	1.77	CGGAAGAA	TGGTTTCGCACACATCCA	TCAGA
LMANv2_230032	5	1.77	AGAAAATT	TAAATCCATTGTCATCTCG	TCTGA
LMANv2_470111	5	1.77	CGGAATTT	TTCGAGGCTCTATAAAA	ACAGA
LMANv2_150067	6	1.77	TTAAACGT	CGCAGTTGGAAATTCCAA	TCAAA
LMANv2_240027	6	1.77	AGGACCCG	AAAGCCGAAATAAGA	TCTGT
LMANv2_460015	6	1.77	CCGACCTA	ATTAGAAAGCAGACA	TCAAG
LMANv2_590024	7	1.77	CGGAAAGA	AAGGACTTTTTTTATAA	ACTGA
LMANv2_100020	8	1.77	CGGATCGA	AGAATTAGAATCAAGAAT	TCAAT
LMANv2_120050	8	1.77	CAGAAATT	CCGGGAGTTCCCGCG	TCTGA
LMANv2_360016	8	1.77	CGAAAAGT	ATAAATTCAGAATACCT	TCTAA
LMANv2_60121	8	1.77	CGATACTT	AAATTAAAATCAATGA	TCTGG
LMANv2_160001	9	1.77	AGGCAATT	GATTGGGATTCTCCTGGA	TCGGA
LMANv2_160002	9	1.77	AGGCAATT	GATTGGGATTCTCCTGGA	TCGGA
LMANv2_210029	9	1.77	CGAAAAGT	AAACAATAATTTAAAGT	TCTAA
LMANv2_290073	10	1.77	GGGAAATG	CAAAAGGATCCCAAGG	TCCAA
LMANv2_330109	13	1.77	TGGAAAGA	AATTATTAATTATTT	TCTAA
LMANv2_410075	13	1.77	CGAAACGA	ATCTTTCAGCGAAAAA	ACTAA
LMANv2_80062	13	1.77	GGAAAATA	CGTCATATTCGGTTCTTT	TCCGA
LMANv2_110010	17	1.77	TGGCAATC	AAAAACGTTTCGATT	TCTGA
LMANv2_280010	19	1.77	CGAATCTT	TCTCAGATCACAATAAAA	ACTGA
LMANv2_90178	19	1.77	GGAATCGA	AATCTCCGACGAAGAT	GCTGA
LMANv2_220004	21	1.77	TTAAACTA	CTAAAATTTTTTATACCACC	TCAAA
LMANv2_240157	21	1.77	CGAAACCG	TTAAAGGGAAAAAAG	TCCGT
LMANv2_520002	22	1.77	CGGAATTT	CTTGTTTCTCTTCTCTTTG	ACAGA
LMANv2_70060	22	1.77	CCGAAATT	TTTTAAAAAAGAAAGTCGCG	TCAAA
LMANv2_200032	25	1.77	CGGAAAAA	AATATTTTCGTTCGTTATAT	TCCGA
LMANv2_370108	25	1.77	AGGAACTA	AACTTTCCGGGGGTGAAAG	ACAAA
LMANv2_340043	26	1.77	CTGAAAGA	GATTTTCTTTTGGAGAATT	TCAAA
LMANv2_490022	26	1.77	CTGAACCA	GAGCAAGATCTTATT	TCTAT
LMANv2_720003	26	1.77	AGGAACGA	AACTATAACTTTATTT	GCAGT
LMANv2_260016	27	1.77	TCCACCGT	CATACTTTCGATTTTTAT	TCTGA
LMANv2_620013	27	1.77	GCGAAATA	CCTAAAATCGGCTTGTATTT	TCCGA
LMANv2_110012	28	1.77	CTAAATTT	AAAAAGGTGCTCGAAGG	TCTGA
LMANv2_490057	29	1.77	AGGACTTA	TTTTTGGATTTCCTTTAAAG	TCTGA
LMANv2_190012	31	1.77	CTGATCTA	TATATCAAAGAGGCT	ACTGA
LMANv2_230019	31	1.77	TGGATCGT	GAAAAGGCTATCGATGA	ACTGA
LMANv2_230035	31	1.77	TTGACCTT	AAAATCGGTTGTCGAATCTT	ACTGA
LMANv2_660098	32	1.77	TTGAACGA	ATTTTCTTGACAGAATG	TCCCA
LMANv2_80033	33	1.77	GGAAACCG	CTTGACTCTAAAGAGGAC	TCACA
LMANv2_tRNA31	33	1.77	GGAAACCG	CTTGACTCTAAAGAGGAC	TCACA
LMANv2_230041	34	1.77	TGGAAATT	TGCTTTCCTTTCCTAAA	TCAAA
LMANv2_300011	37	1.77	CGGAAGTT	GTGGAAAAAGAAAGAGATAA	ACTGA
LMANv2_340046	37	1.77	TCGAACTT	AAATCCTTTAAAGAATATA	TCTTA
LMANv2_470026	37	1.77	AGGATCGG	ATTTCCAAAAATCCAGACT	TCGAA
LMANv2_90018	37	1.77	GGAAAAGT	GATTGGAAATAAAGAGGAA	TCCGA
LMANv2_240168	38	1.77	GAGAACGA	CTTTCTTAAAAAATCTGT	TCGAA
LMANv2_90149	38	1.77	GGAAACGA	TTTACGATTTTCCCCCCGGA	GCAAA
LMANv2_590053	40	1.77	AAGAACTG	ATTCTTCTACATGGTCTT	TCCGA
LMANv2_590068	40	1.77	TTAAACCT	CAGAAACTTCCTTATACT	TCCGA
LMANv2_90200	41	1.77	AGGAACCG	ACTGTTTATATATCGAACCT	TCCGT
LMANv2_450012	44	1.77	GGAAATTC	TAAGTGGAAAAAAATCGTCT	TCTGA
LMANv2_300025	46	1.77	CGAAAATA	GGAAGCATTTCGTCGAATC	TCTAA
LMANv2_370121	46	1.77	TGGAAAGT	TTTCCCGAACTTTCCAG	TCAAA
LMANv2_440022	47	1.77	AGAAACAT	AGATAAAACAAAGAAG	TCCGA
LMANv2_750003	47	1.77	CGAAATTT	TAAAACAAAAAGAAAAATTG	TCTAA
LMANv2_490014	49	1.77	CTCCTCTT	TAGGTAGTGTTTTATT	TCTGA
LMANv2_590005	49	1.77	TGACACTG	AGTCAAAAGTCTAAAAAC	TCAAA
LMANv2_360005	50	1.77	TGGACCGG	ACAAGTTCCGGAATC	TCTAG
LMANv2_20052	51	1.77	CGAGACTC	GATTCTTTTTACAATT	TCGGA
LMANv2_120052	1	1.76	GCAACCGA	AAAATCGAAGGAATTTGCT	TCTAA
LMANv2_790011	1	1.76	CCAAACCA	GATAGTAATCTTAAACCCTC	TCGAA
LMANv2_110015	2	1.76	CAAAACTT	AGATAAAAATTTGGAA	GCTGA
LMANv2_190071	4	1.76	TAGAACTG	TAATATAACTCTATTT	TCTAA
LMANv2_60108	4	1.76	CGGAAATT	CAGTGTACATGAAAGGAAAA	GCAAA
LMANv2_90007	4	1.76	AGGAACTA	TTACAAATCACGATTTG	ACGAA
LMANv2_130047	5	1.76	TGCACCTT	CTACAATAGCAAAAATCT	TCTGT
LMANv2_340034	6	1.76	CTCAAAGT	GGAAAGTACCTCGTTTCAA	TCTGA
LMANv2_470094	6	1.76	AAGAACTA	CAACTTTACCGTAAATACAC	TCTAA
LMANv2_660038	6	1.76	CTGTCCCA	CAAAACCAAAAACTTAA	TCGGA
LMANv2_160004	7	1.76	CGGACAGG	GAAAATACGCTATGAT	TCTGG
LMANv2_180023	7	1.76	GGGACAGA	TCATTCCCAAACTTGT	TCAAA
LMANv2_310018	7	1.76	CTGATCTG	GTGAAATTATATAGAAAC	TCCGG
LMANv2_120024	9	1.76	ATCAACTT	GCGACTCTTCCCGAGGAGA	TCAAA
LMANv2_120067	9	1.76	CCCAACTC	ACGTTATTAAAAAAAATAC	TCTCA
LMANv2_120068	9	1.76	CCCAACTC	ACGTTATTAAAAAAAATAC	TCTCA
LMANv2_210043	9	1.76	GCAAACAA	GAAATCCTTTACAGT	TCAGA
LMANv2_90081	9	1.76	CTGAATTA	ACTTTAAACCTTTATGA	TCAAA
LMANv2_90120	9	1.76	TTGCACCT	CTTTTCGATTCGGAAAAA	TCGAA
LMANv2_360004	10	1.76	CTGAAAGA	TCTCCAGGAAAAAGC	TCTGG
LMANv2_410013	10	1.76	GGGAACTC	CCACCAGTCTTGGTTTT	ACAGT
LMANv2_780003	13	1.76	AGGACCAA	TTTAATTTTACCCTT	TCAAA
LMANv2_240105	14	1.76	GTGTACTC	TGGGAAGACTCGCTTCTAAA	TCTAA
LMANv2_60110	17	1.76	TGGAAACT	ATCACAATAAAGATT	TCCGA
LMANv2_660008	17	1.76	CAAAACGT	TCCTATGAATCACGT	TCTAA
LMANv2_670002	17	1.76	CGAAACTC	ATTTAAAACGAAAATAA	TCGAT
LMANv2_80097	17	1.76	CTAAAATT	TTCGAAGCGGCGGAAGGT	TCGGA
LMANv2_410052	21	1.76	CGGATCAA	AAATCTAGGAAAGGAAGAA	GCAGA
LMANv2_90054	22	1.76	TTGAACTA	CTACCAGAATTAATGTCTT	GCAAA
LMANv2_330142	23	1.76	TGAAACTA	TACCAATTCTTGGATT	TCCCA
LMANv2_370129	23	1.76	AGAAAATA	GAATTAGATTTTTCTTTCCA	TCTGA
LMANv2_620018	24	1.76	TGGAACCG	GATTTTTTCTCGGTAT	TCTTA
LMANv2_130049	25	1.76	TGATACGA	ATAATCATTTCCATTGACT	TCAGA
LMANv2_170117	25	1.76	TGGATCGA	TCAGCGCCGAACACGGAA	TCGGT
LMANv2_330077	25	1.76	TAGAACTG	TTTCTAAAATCGGTT	TCTAA
LMANv2_120058	26	1.76	CGGACTTA	TCATAGATTTTTACTT	GCAGA
LMANv2_490055	27	1.76	AGCACCTA	CTTCTTTGGGCGCGATCAA	TCAAA
LMANv2_290015	28	1.76	CGGTAGGA	CGCCTGGTCTGTCAGGTGG	TCTGA
LMANv2_190025	29	1.76	TTAAACTT	ATTTGGATTGATGCATTA	TCAGG
LMANv2_340050	29	1.76	CTGACCGA	ACATATTTTGTATAAGTCGA	TCGAT
LMANv2_340081	30	1.76	TAGAACTG	GAAGTATAGCTTGCAGTTTT	TCTAA
LMANv2_440008	33	1.76	CGGAAATT	ATTTCTTTACTTTCGA	TCATA
LMANv2_160053	34	1.76	CTGAAAAA	AGTTTGTAAAAAGAAAAAA	TCTGA
LMANv2_230021	34	1.76	AGAATCTG	CAAAGATCGGATCCA	TCGGA
LMANv2_330020	34	1.76	CGGACCAG	ATGGGTCCGTTTTTGAAGTT	TCCCA
LMANv2_80103	34	1.76	TGAAACGA	TTTGTTTTACTCTTCTTTGT	TCCGT
LMANv2_20017	37	1.76	TTAAACGA	TCGACATTTTTTGCCAAT	TCAAA
LMANv2_150054	40	1.76	CGAAACAT	TTTGGACATCGGCTTACT	TCCGG
LMANv2_300058	40	1.76	TTAACCTT	TACAACAAAGTTAAAATT	TCTAA
LMANv2_60089	40	1.76	AGGAATTG	GTTTGGCCTTAATACAA	TCCGA
LMANv2_20023	41	1.76	TGGAAATA	TCTTGATAAATAACGCT	TCAAA
LMANv2_460030	41	1.76	GACAACGT	AGAAGTGATTTTACTTCCT	TCGGA
LMANv2_100019	42	1.76	AAGAACTT	CCATTCTCGGAACGAATG	GCTGA
LMANv2_260020	44	1.76	AGGAATGC	TTCCTAAGAGTAAAC	TCGGA
LMANv2_280096	44	1.76	CTGAAATA	AATTTCTAATGGTTCCCG	TCGAA
LMANv2_290016	44	1.76	CTAAACTT	AATCCAGAAGACTGAATC	ACCGA
LMANv2_60019	45	1.76	CTAAACAT	AATTCTTCGGGAAAAA	TCAAA
LMANv2_330049	47	1.76	TGAAAAGT	ATTTGTTATAAATCTGAAA	TCAGA
LMANv2_370003	47	1.76	GGAAACTA	AGGACTTGGAACTCAGTTT	TCCAG
LMANv2_810008	47	1.76	GTAATCGC	TTTCCAAGCTGCGGGAAC	TCTGA
LMANv2_820002	47	1.76	TGGCACAA	AAGTTTTCACCGACAAT	TCTGG
LMANv2_540002	48	1.76	AGAAACTA	GAAATAATATTACTGACTTA	TCCGT
LMANv2_150029	50	1.76	GGAAAACA	AATTGCCGTGGTAGAT	TCTGA
LMANv2_240135	52	1.76	AGAAACTA	CAGTTCTCCATCCTCT	TCCCA
LMANv2_160039	1	1.75	CGGATCAA	CTTTGAAAAGTGTAGGAAC	TCACA
LMANv2_60138	1	1.75	TGAAAGTT	ATTCTAGATAGAAAAGAAC	TCTGA
LMANv2_760013	1	1.75	TGCAAAGT	AAACTTCAAAAAGACGTT	TCTGA
LMANv2_230005	2	1.75	GAAAACTT	TCAGAGACTCTACAT	TCTAA
LMANv2_460037	2	1.75	AGGCCCGT	TCGAGTAGAATTCTATAA	TCTAG
LMANv2_100036	3	1.75	CCGACCCA	AGAAACGCAAATTCT	ACAGA
LMANv2_170003	3	1.75	ATGATCTT	TTGCCGGATTCCCAA	TCGAA
LMANv2_230008	3	1.75	AGAAAATT	AATTTTTTTTATAATT	TCGGA
LMANv2_340069	3	1.75	CGCCACTA	CGCTAAAATTTTAGATCT	TCATA
LMANv2_500053	3	1.75	TAGAACTA	GAATACCATAAATTTTGAA	TCGAA
LMANv2_10008	4	1.75	CGGAATCA	GCCATTTTACTTATAATC	TCTCA
LMANv2_260031	4	1.75	GTGAAGTT	CGTCTCTATTCAATCC	TCTAA
LMANv2_340024	4	1.75	GCAATCTT	TGCCAAAAAAAATTC	TCCGA
LMANv2_420011	4	1.75	GGAAACGC	AGTTGATTAAAAATAAAATA	GCAAA
LMANv2_590036	4	1.75	TTGAACTT	CAGATTATGAGAGTT	GCCAA
LMANv2_370127	5	1.75	AGACACCT	AAGTTTTTCAATTCTT	TCTAA
LMANv2_660004	5	1.75	GGAAACTT	ACAACATAGGAACTAGAA	ACGAA
LMANv2_440008	6	1.75	CAGATCCT	TCAATCAAAGTTTTAAAT	TCGGA
LMANv2_280027	7	1.75	GGACAATA	TTTAGGGTAGAAGTTAT	TCAGA
LMANv2_360005	7	1.75	CAAAACTA	CTTTCGTTTCCAAAC	TCAAA
LMANv2_290064	8	1.75	CGCAACGG	AAAAAACTGCTTTTGAAA	TCGAT
LMANv2_60004	8	1.75	CTCAACGA	ATCAAAATTAACATCCT	GCTAA
LMANv2_120051	9	1.75	GTAATCCT	TGTACAATTTCGGGA	TCAGA
LMANv2_180001	9	1.75	CCGCACTA	GTCACTTTTCCGGCTACAT	TCTCT
LMANv2_150138	10	1.75	CAAAACGT	TCTTTAAGTCAAGGAA	TCAAA
LMANv2_190011	10	1.75	CCGAAAGT	CATAATGGCGCAATT	TCGAA
LMANv2_260037	10	1.75	CGGAAGCG	CAGACGGATCAAATTCG	TCAAA
LMANv2_290062	10	1.75	TGGATCTT	AATTTTTTTCAGCGGAA	TCTTA
LMANv2_560004	11	1.75	AAGAACTA	AAATTTTCATTTGATTT	TCAAA
LMANv2_200049	12	1.75	TGGACGGA	GTACCTTTGTATTTTCT	TCAGA
LMANv2_80105	13	1.75	GGGAAGGA	TGAAAAGTTATGCTTC	TCAGG
LMANv2_90203	13	1.75	ACGAACTG	AACGAAGGATTTTCT	ACAGA
LMANv2_350019	19	1.75	ACCAACTT	AAATTCCGATATTGAAAA	TCTAA
LMANv2_590009	19	1.75	GCCATCGT	AATTCGAGATAAAAAACT	TCAGA
LMANv2_240038	20	1.75	TGGAACAT	CTAAGAAAATTCACT	TCTTA
LMANv2_410051	21	1.75	TGGAAATT	CTTTTCTATGGATCT	TCTGT
LMANv2_70055	21	1.75	GCAACCTA	CTACTTTTCAACAGGTGATT	TCGAA
LMANv2_370052	22	1.75	TGGATCTG	GGTGGAAAGCCGTTTAAGAT	TCGGG
LMANv2_440031	22	1.75	GGGATTTT	GGAAATCAGAAAAATCTT	TCCGA
LMANv2_90204	23	1.75	CCGCACCA	TAGCGTTGAAACTCCTTG	ACAGA
LMANv2_240114	24	1.75	TGACACCT	CTTCTTTTCTAATTT	TCAAA
LMANv2_370083	24	1.75	GGGAACTT	CCACAAAAACTATCG	ACATA
LMANv2_500009	24	1.75	CTGAAGCT	TATGGATTAAAGTTCTA	TCCGA
LMANv2_670027	24	1.75	CAAAACGT	TTAGATGCAATTCAAATGTA	TCAAA
LMANv2_240183	25	1.75	CCAAACGG	ACAAATCTGCTTGACTATG	TCGGG
LMANv2_240123	26	1.75	AGAGACTT	TAAATTTTTTAGATTGTCTC	TCTGA
LMANv2_80049	26	1.75	TGGTCCTT	AAACGGGTTCACTCTTTTG	TCTGG
LMANv2_110015	27	1.75	CTGAATTT	TCAGAACCGGAAGTT	TCTGT
LMANv2_40019	27	1.75	GGGCTCCT	CCCTTCAAACTCATT	TCCAA
LMANv2_240050	28	1.75	CAGATCGG	TTGTAAAAAGAATTGCTT	TCCGA
LMANv2_30010	28	1.75	TGAATCCT	ATCAGAATTTGGTTT	TCGGA
LMANv2_590024	28	1.75	ATAAACTG	AAGGAAAAGAGTTGCTT	TCAAA
LMANv2_660065	28	1.75	AGGCCTTT	CTGAAACGATTGATTGGTTT	TCTGA
LMANv2_200050	30	1.75	TGAAAAGT	TATTTTTCTTTTCACATT	TCGGA
LMANv2_60139	30	1.75	CGAAACCG	AAAACTGCTTGGGCTT	ACGGA
LMANv2_610007	30	1.75	GGGATCTA	TATTTGAGACTAGTCCT	TCGAT
LMANv2_90078	30	1.75	GGAAACGA	TCTCAAATCGCACTT	TCTCG
LMANv2_240117	31	1.75	GAGAACGG	TTTATGAAAAATATT	TCCAA
LMANv2_350021	31	1.75	CGATTCTA	AAACTGCTTCTAAAGAAAAG	TCAGA
LMANv2_370082	31	1.75	TGAAACAA	AGAGTAATAGACTTT	TCTAA
LMANv2_330010	32	1.75	AAGCCCTT	TTTTACTTTTCAGTAAA	TCTGA
LMANv2_430019	32	1.75	TTGAACTT	CCTAGGTCTTCTTCCACTGC	GCAGG
LMANv2_500061	33	1.75	TGGATCGA	AATAATTGTTGAGGATT	ACAGA
LMANv2_20011	34	1.75	TCGAACAT	TGTTTCGACGGAATCGT	TCAAA
LMANv2_360009	35	1.75	TGGAAAAA	TCCTTACGTAAAATTGAA	TCTGA
LMANv2_370022	35	1.75	CGGAAAAT	TCTTTACAAATACGGAAATG	GCTGA
LMANv2_90155	36	1.75	GGAAAATT	CGATTTATAGCGTGTT	TCAAA
LMANv2_340075	37	1.75	CGGAAAGT	CTTTGTAGAAATATCGCCA	TCATA
LMANv2_590044	37	1.75	TGAAACGA	TTGGACAAAAAACGCCT	TCTTA
LMANv2_240136	38	1.75	GGAAACTC	TGGACATATCAAGAAGC	TCGTA
LMANv2_470104	38	1.75	CGAACCGG	TGTTTTAGACGATTTAAGAA	ACCGA
LMANv2_20039	39	1.75	TGAAACTT	TAAGCCGAAGATTCCGAAT	ACCGA
LMANv2_10016	40	1.75	TAGAACTT	GCACCTGACAATGAGGCTTA	TCAGG
LMANv2_100077	41	1.75	ATGAACCC	AAGTCCTACTATGTTCCTA	TCTGG
LMANv2_470023	41	1.75	CGGAATGA	AAGAAAACTAGTTCT	ACAGA
LMANv2_280012	43	1.75	CGAAAGTT	TCGTCGAAAACAAGAAATAG	TCTAA
LMANv2_280013	43	1.75	CGAAAGTT	TCGTCGAAAACAAGAAATAG	TCTAA
LMANv2_590014	43	1.75	GGGATCAA	GAACTAAATAAAAACAAGGA	TCTGG
LMANv2_520005	44	1.75	TAAAACGT	GCTGTGGTGGTAAACGA	TCAGA
LMANv2_90153	45	1.75	CGCAACCT	TCTCCCTATCAAATGCC	TCTAT
LMANv2_160045	47	1.75	TGACACGA	ACACTCGTTTTCTATAT	TCTGT
LMANv2_170126	47	1.75	TGACCCTA	GAGTCTCATATATTCGACTT	TCAAA
LMANv2_470038	47	1.75	TTGATCTT	TCTGTTCATTCTTTCAA	TCTGT
LMANv2_50027	47	1.75	AGAAACTT	TAAGAAATTTTTTAGG	TCTAT
LMANv2_60117	47	1.75	CGACAAGG	ACAAAAAAGGGATTTTAAT	TCGGA
LMANv2_120054	48	1.75	GTGCACGA	GTAAGAATTAAATTT	TCATA
LMANv2_830001	48	1.75	CTGCATTT	TTTCTAAAACCAAAG	TCTAA
LMANv2_90134	48	1.75	TTGACAGT	CTTTCACTTTCTTAAAA	TCTGA
LMANv2_370004	49	1.75	TGGAAAAA	ACGTTCCAATGTTATAA	TCTGA
LMANv2_470109	50	1.75	TGAAAAGA	GATTTTTTAAGATCTCT	TCAGA
LMANv2_170038	53	1.75	GGCAACTC	CTTTTATTTCAATAG	GCAAA
