# Supplementary material for: Genome-Wide Transcriptional Start Site Mapping and sRNA Identification in the Pathogen Leptospira interrogans
Source: Front Cell Infect Microbiol. 2017 Jan 19;7:10. doi: 10.3389/fcimb.2017.00010 (PMC5243855; doi:10.3389/fcimb.2017.00010)
Supplement: Supplementary Table 8 — List of predicted RpoN (σ24) binding sites at 30 and 37°C. [file Table8.XLSX]

## Sheet: RpoN 30 C
	-24 position	-24 position from TSS	score	ln(p-value)=
LMANv2_200027	55	-24	13.22	-16.23
LMANv2_290065	55	-24	10.97	-13.1
LMANv2_310003	55	-24	9.88	-11.93
LMANv2_240139	7	-72	9.14	-11.16
LMANv2_280097	53	-26	8.72	-10.73
LMANv2_590066	6	-73	8.35	-10.4
LMANv2_100049	8	-71	8.34	-10.39
LMANv2_320015	35	-44	7.99	-10.09
LMANv2_370085	33	-46	7.61	-9.78
LMANv2_450013	28	-51	7.3	-9.53
LMANv2_80038	25	-54	7.1	-9.36
LMANv2_490015	3	-76	6.82	-9.14
LMANv2_320017	32	-47	6.78	-9.11
LMANv2_500077	7	-72	6.54	-8.92
LMANv2_240172	3	-76	6.35	-8.77
LMANv2_170010	7	-72	6.3	-8.74
LMANv2_100067	48	-31	6.16	-8.63
LMANv2_170146	41	-38	5.99	-8.5
LMANv2_590052	15	-64	5.74	-8.33
LMANv2_330142	53	-26	5.72	-8.32
LMANv2_240013	47	-32	5.71	-8.31
LMANv2_240131	17	-62	5.6	-8.24
LMANv2_100125	60	-19	5.59	-8.23
LMANv2_170110	53	-26	5.58	-8.22
LMANv2_500028	32	-47	5.58	-8.22
LMANv2_350020	20	-59	5.35	-8.07
LMANv2_100077	27	-52	5.24	-7.99
LMANv2_370092	23	-56	5.1	-7.9
LMANv2_650017	54	-25	5.1	-7.9
LMANv2_100059	34	-45	5.02	-7.85
LMANv2_140014	35	-44	4.97	-7.81
LMANv2_670043	64	-15	4.91	-7.77
LMANv2_440042	21	-58	4.79	-7.69
LMANv2_510013	7	-72	4.63	-7.59
LMANv2_90087	5	-74	4.61	-7.58
LMANv2_470008	19	-60	4.57	-7.55
LMANv2_490039	24	-55	4.53	-7.53
LMANv2_370042	15	-64	4.5	-7.51
LMANv2_470092	16	-63	4.48	-7.5
LMANv2_420011	3	-76	4.46	-7.48
LMANv2_480059	31	-48	4.45	-7.47
LMANv2_750018	35	-44	4.45	-7.47
LMANv2_90107	7	-72	4.38	-7.43
LMANv2_540001	54	-25	4.36	-7.41
LMANv2_90170	46	-33	4.33	-7.4
LMANv2_70042	22	-57	4.31	-7.39
LMANv2_480011	18	-61	4.31	-7.38
LMANv2_590043	29	-50	4.25	-7.35
LMANv2_590040	8	-71	4.21	-7.32
LMANv2_90044	40	-39	4.2	-7.31
LMANv2_360003	59	-20	4.16	-7.29
LMANv2_100122	10	-69	4.11	-7.26
LMANv2_240160	21	-58	4.03	-7.21
LMANv2_10029	35	-44	4	-7.19
LMANv2_170099	47	-32	4	-7.19
LMANv2_130048	17	-62	3.95	-7.16
LMANv2_300010	42	-37	3.94	-7.16
LMANv2_280084	16	-63	3.82	-7.08
LMANv2_240153	29	-50	3.75	-7.04
LMANv2_470041	63	-16	3.73	-7.02
LMANv2_60128	7	-72	3.66	-6.99
LMANv2_660056	61	-18	3.68	-6.99
LMANv2_300024	10	-69	3.57	-6.93
LMANv2_330058	46	-33	3.56	-6.93
LMANv2_260065	35	-44	3.54	-6.91
LMANv2_650036	30	-49	3.53	-6.91
LMANv2_470046	27	-52	3.51	-6.9

## Sheet: RpoN 37
	position	-24 position from TSS	score	ln(p-value)=
LMANv2_200027	54	-25	13.22	-16.23
LMANv2_290065	55	-24	10.97	-13.1
LMANv2_310003	35	-44	9.88	-11.93
LMANv2_280097	32	-47	8.72	-10.73
LMANv2_320015	35	-44	7.99	-10.09
LMANv2_110029	4	-75	7.84	-9.96
LMANv2_270017	30	-49	7.29	-9.52
LMANv2_170097	28	-51	7.25	-9.49
LMANv2_240060	25	-54	7.26	-9.49
LMANv2_230027	15	-64	7.1	-9.37
LMANv2_240084	26	-53	6.86	-9.17
LMANv2_320017	32	-47	6.78	-9.11
LMANv2_210025	43	-36	6.51	-8.9
LMANv2_60149	35	-44	6.29	-8.73
LMANv2_500076	49	-30	6.23	-8.68
LMANv2_100067	48	-31	6.16	-8.63
LMANv2_490068	47	-32	6.17	-8.63
LMANv2_370059	39	-40	5.99	-8.5
LMANv2_220011	45	-34	5.74	-8.33
LMANv2_330142	51	-28	5.72	-8.32
LMANv2_240013	46	-33	5.71	-8.31
LMANv2_340069	33	-46	5.66	-8.28
LMANv2_100125	60	-19	5.59	-8.23
LMANv2_500028	32	-47	5.58	-8.22
LMANv2_740005	61	-18	5.58	-8.22
LMANv2_100007	53	-26	5.43	-8.12
LMANv2_350020	58	-21	5.35	-8.07
LMANv2_160074	55	-24	5.34	-8.06
LMANv2_330096	37	-42	5.23	-7.99
LMANv2_90184	64	-15	5.22	-7.98
LMANv2_320027	17	-62	5.22	-7.98
LMANv2_80030	30	-49	5.21	-7.97
LMANv2_240149	26	-53	5.13	-7.92
LMANv2_650017	54	-25	5.1	-7.9
LMANv2_90109	19	-60	5.05	-7.87
LMANv2_90018	65	-14	5.05	-7.86
LMANv2_40006	10	-69	4.88	-7.76
LMANv2_430020	28	-51	4.82	-7.72
LMANv2_150085	43	-36	4.8	-7.7
LMANv2_660073	13	-66	4.8	-7.7
LMANv2_90146	6	-73	4.79	-7.69
LMANv2_440042	21	-58	4.79	-7.69
LMANv2_230026	24	-55	4.7	-7.63
LMANv2_470092	59	-20	4.7	-7.63
LMANv2_70040	54	-25	4.67	-7.62
LMANv2_510013	7	-72	4.63	-7.59
LMANv2_90087	5	-74	4.61	-7.58
LMANv2_170011	43	-36	4.61	-7.58
LMANv2_280051	41	-38	4.61	-7.58
LMANv2_90052	24	-55	4.57	-7.55
LMANv2_490039	24	-55	4.53	-7.53
LMANv2_370042	16	-63	4.5	-7.51
LMANv2_180017	24	-55	4.47	-7.49
LMANv2_420011	3	-76	4.46	-7.48
LMANv2_660016	39	-40	4.47	-7.48
LMANv2_440030	38	-41	4.44	-7.47
LMANv2_750018	35	-44	4.45	-7.47
LMANv2_90107	31	-48	4.38	-7.43
LMANv2_450013	39	-40	4.35	-7.41
LMANv2_540001	54	-25	4.36	-7.41
LMANv2_90170	46	-33	4.33	-7.4
LMANv2_150086	23	-56	4.31	-7.38
LMANv2_480011	17	-62	4.31	-7.38
LMANv2_80108	18	-61	4.29	-7.37
LMANv2_660095	4	-75	4.28	-7.37
LMANv2_590043	45	-34	4.25	-7.35
LMANv2_590040	8	-71	4.21	-7.32
LMANv2_90044	38	-41	4.2	-7.31
LMANv2_360003	59	-20	4.16	-7.29
LMANv2_170099	47	-32	4	-7.19
LMANv2_230011	47	-32	4	-7.19
LMANv2_130048	21	-58	3.95	-7.16
LMANv2_300010	42	-37	3.94	-7.16
LMANv2_350003	47	-32	3.88	-7.12
LMANv2_660034	3	-76	3.86	-7.1
LMANv2_240157	1	-78	3.79	-7.07
LMANv2_170144	24	-55	3.75	-7.04
LMANv2_240153	35	-44	3.75	-7.04
LMANv2_470041	63	-16	3.73	-7.02
LMANv2_50013	7	-72	3.69	-7
LMANv2_710010	10	-69	3.67	-6.99
LMANv2_50025	16	-63	3.58	-6.94
LMANv2_280069	61	-18	3.59	-6.94
LMANv2_300024	10	-69	3.57	-6.93
LMANv2_320028	33	-46	3.51	-6.9

## Sheet: compare
30 C sigma 54 promoters							37 C sigma 54 promoters
	-24 position	-24 position from TSS	score	ln(p-value)=	match 37	rank in 37C	37C	-24 position from TSS	-24 position from TSS	score	ln(p-value)=	match 30C	rank in 30C
LMANv2_200027	55	-24	13.22	-16.23	3	1	LMANv2_200027	54	-25	13.22	-16.23	3	1
LMANv2_290065	55	-24	10.97	-13.1	4	2	LMANv2_290065	55	-24	10.97	-13.1	4	2
LMANv2_310003	55	-24	9.88	-11.93	5	3	LMANv2_310003	35	-44	9.88	-11.93	5	3
LMANv2_240139	7	-72	9.14	-11.16	#N/A	#N/A	LMANv2_280097	32	-47	8.72	-10.73	7	5
LMANv2_280097	53	-26	8.72	-10.73	6	4	LMANv2_320015	35	-44	7.99	-10.09	10	8
LMANv2_590066	6	-73	8.35	-10.4	#N/A	#N/A	LMANv2_110029	4	-75	7.84	-9.96	#N/A	#N/A
LMANv2_100049	8	-71	8.34	-10.39	#N/A	#N/A	LMANv2_270017	30	-49	7.29	-9.52	#N/A	#N/A
LMANv2_320015	35	-44	7.99	-10.09	7	5	LMANv2_170097	28	-51	7.25	-9.49	#N/A	#N/A
LMANv2_370085	33	-46	7.61	-9.78	#N/A	#N/A	LMANv2_240060	25	-54	7.26	-9.49	#N/A	#N/A
LMANv2_450013	28	-51	7.3	-9.53	61	59	LMANv2_230027	15	-64	7.1	-9.37	#N/A	#N/A
LMANv2_80038	25	-54	7.1	-9.36	#N/A	#N/A	LMANv2_240084	26	-53	6.86	-9.17	#N/A	#N/A
LMANv2_490015	3	-76	6.82	-9.14	#N/A	#N/A	LMANv2_320017	32	-47	6.78	-9.11	15	13
LMANv2_320017	32	-47	6.78	-9.11	14	12	LMANv2_210025	43	-36	6.51	-8.9	#N/A	#N/A
LMANv2_500077	7	-72	6.54	-8.92	#N/A	#N/A	LMANv2_60149	35	-44	6.29	-8.73	#N/A	#N/A
LMANv2_240172	3	-76	6.35	-8.77	#N/A	#N/A	LMANv2_500076	49	-30	6.23	-8.68	#N/A	#N/A
LMANv2_170010	7	-72	6.3	-8.74	#N/A	#N/A	LMANv2_100067	48	-31	6.16	-8.63	19	17
LMANv2_100067	48	-31	6.16	-8.63	18	16	LMANv2_490068	47	-32	6.17	-8.63	#N/A	#N/A
LMANv2_170146	41	-38	5.99	-8.5	#N/A	#N/A	LMANv2_370059	39	-40	5.99	-8.5	#N/A	#N/A
LMANv2_590052	15	-64	5.74	-8.33	#N/A	#N/A	LMANv2_220011	45	-34	5.74	-8.33	#N/A	#N/A
LMANv2_330142	53	-26	5.72	-8.32	22	20	LMANv2_330142	51	-28	5.72	-8.32	22	20
LMANv2_240013	47	-32	5.71	-8.31	23	21	LMANv2_240013	46	-33	5.71	-8.31	23	21
LMANv2_240131	17	-62	5.6	-8.24	#N/A	#N/A	LMANv2_340069	33	-46	5.66	-8.28	#N/A	#N/A
LMANv2_100125	60	-19	5.59	-8.23	25	23	LMANv2_100125	60	-19	5.59	-8.23	25	23
LMANv2_170110	53	-26	5.58	-8.22	#N/A	#N/A	LMANv2_500028	32	-47	5.58	-8.22	27	25
LMANv2_500028	32	-47	5.58	-8.22	26	24	LMANv2_740005	61	-18	5.58	-8.22	#N/A	#N/A
LMANv2_350020	20	-59	5.35	-8.07	29	27	LMANv2_100007	53	-26	5.43	-8.12	#N/A	#N/A
LMANv2_100077	27	-52	5.24	-7.99	#N/A	#N/A	LMANv2_350020	58	-21	5.35	-8.07	28	26
LMANv2_370092	23	-56	5.1	-7.9	#N/A	#N/A	LMANv2_160074	55	-24	5.34	-8.06	#N/A	#N/A
LMANv2_650017	54	-25	5.1	-7.9	36	34	LMANv2_330096	37	-42	5.23	-7.99	#N/A	#N/A
LMANv2_100059	34	-45	5.02	-7.85	#N/A	#N/A	LMANv2_90184	64	-15	5.22	-7.98	#N/A	#N/A
LMANv2_140014	35	-44	4.97	-7.81	#N/A	#N/A	LMANv2_320027	17	-62	5.22	-7.98	#N/A	#N/A
LMANv2_670043	64	-15	4.91	-7.77	#N/A	#N/A	LMANv2_80030	30	-49	5.21	-7.97	#N/A	#N/A
LMANv2_440042	21	-58	4.79	-7.69	44	42	LMANv2_240149	26	-53	5.13	-7.92	#N/A	#N/A
LMANv2_510013	7	-72	4.63	-7.59	48	46	LMANv2_650017	54	-25	5.1	-7.9	31	29
LMANv2_90087	5	-74	4.61	-7.58	49	47	LMANv2_90109	19	-60	5.05	-7.87	#N/A	#N/A
LMANv2_470008	19	-60	4.57	-7.55	#N/A	#N/A	LMANv2_90018	65	-14	5.05	-7.86	#N/A	#N/A
LMANv2_490039	24	-55	4.53	-7.53	53	51	LMANv2_40006	10	-69	4.88	-7.76	#N/A	#N/A
LMANv2_370042	15	-64	4.5	-7.51	54	52	LMANv2_430020	28	-51	4.82	-7.72	#N/A	#N/A
LMANv2_470092	16	-63	4.48	-7.5	46	44	LMANv2_150085	43	-36	4.8	-7.7	#N/A	#N/A
LMANv2_420011	3	-76	4.46	-7.48	56	54	LMANv2_660073	13	-66	4.8	-7.7	#N/A	#N/A
LMANv2_480059	31	-48	4.45	-7.47	#N/A	#N/A	LMANv2_90146	6	-73	4.79	-7.69	#N/A	#N/A
LMANv2_750018	35	-44	4.45	-7.47	59	57	LMANv2_440042	21	-58	4.79	-7.69	35	33
LMANv2_90107	7	-72	4.38	-7.43	60	58	LMANv2_230026	24	-55	4.7	-7.63	#N/A	#N/A
LMANv2_540001	54	-25	4.36	-7.41	62	60	LMANv2_470092	59	-20	4.7	-7.63	41	39
LMANv2_90170	46	-33	4.33	-7.4	63	61	LMANv2_70040	54	-25	4.67	-7.62	#N/A	#N/A
LMANv2_70042	22	-57	4.31	-7.39	#N/A	#N/A	LMANv2_510013	7	-72	4.63	-7.59	36	34
LMANv2_480011	18	-61	4.31	-7.38	65	63	LMANv2_90087	5	-74	4.61	-7.58	37	35
LMANv2_590043	29	-50	4.25	-7.35	68	66	LMANv2_170011	43	-36	4.61	-7.58	#N/A	#N/A
LMANv2_590040	8	-71	4.21	-7.32	69	67	LMANv2_280051	41	-38	4.61	-7.58	#N/A	#N/A
LMANv2_90044	40	-39	4.2	-7.31	70	68	LMANv2_90052	24	-55	4.57	-7.55	#N/A	#N/A
LMANv2_360003	59	-20	4.16	-7.29	71	69	LMANv2_490039	24	-55	4.53	-7.53	39	37
LMANv2_100122	10	-69	4.11	-7.26	#N/A	#N/A	LMANv2_370042	16	-63	4.5	-7.51	40	38
LMANv2_240160	21	-58	4.03	-7.21	#N/A	#N/A	LMANv2_180017	24	-55	4.47	-7.49	#N/A	#N/A
LMANv2_10029	35	-44	4	-7.19	#N/A	#N/A	LMANv2_420011	3	-76	4.46	-7.48	42	40
LMANv2_170099	47	-32	4	-7.19	72	70	LMANv2_660016	39	-40	4.47	-7.48	#N/A	#N/A
LMANv2_130048	17	-62	3.95	-7.16	74	72	LMANv2_440030	38	-41	4.44	-7.47	#N/A	#N/A
LMANv2_300010	42	-37	3.94	-7.16	75	73	LMANv2_750018	35	-44	4.45	-7.47	44	42
LMANv2_280084	16	-63	3.82	-7.08	#N/A	#N/A	LMANv2_90107	31	-48	4.38	-7.43	45	43
LMANv2_240153	29	-50	3.75	-7.04	80	78	LMANv2_450013	39	-40	4.35	-7.41	12	10
LMANv2_470041	63	-16	3.73	-7.02	81	79	LMANv2_540001	54	-25	4.36	-7.41	46	44
LMANv2_60128	7	-72	3.66	-6.99	#N/A	#N/A	LMANv2_90170	46	-33	4.33	-7.4	47	45
LMANv2_660056	61	-18	3.68	-6.99	#N/A	#N/A	LMANv2_150086	23	-56	4.31	-7.38	#N/A	#N/A
LMANv2_300024	10	-69	3.57	-6.93	86	84	LMANv2_480011	17	-62	4.31	-7.38	49	47
LMANv2_330058	46	-33	3.56	-6.93	#N/A	#N/A	LMANv2_80108	18	-61	4.29	-7.37	#N/A	#N/A
LMANv2_260065	35	-44	3.54	-6.91	#N/A	#N/A	LMANv2_660095	4	-75	4.28	-7.37	#N/A	#N/A
LMANv2_650036	30	-49	3.53	-6.91	#N/A	#N/A	LMANv2_590043	45	-34	4.25	-7.35	50	48
LMANv2_470046	27	-52	3.51	-6.9	#N/A	#N/A	LMANv2_590040	8	-71	4.21	-7.32	51	49
							LMANv2_90044	38	-41	4.2	-7.31	52	50
							LMANv2_360003	59	-20	4.16	-7.29	53	51
#N/A	not found in the other list						LMANv2_170099	47	-32	4	-7.19	57	55
							LMANv2_230011	47	-32	4	-7.19	#N/A	#N/A
							LMANv2_130048	21	-58	3.95	-7.16	58	56
							LMANv2_300010	42	-37	3.94	-7.16	59	57
							LMANv2_350003	47	-32	3.88	-7.12	#N/A	#N/A
							LMANv2_660034	3	-76	3.86	-7.1	#N/A	#N/A
							LMANv2_240157	1	-78	3.79	-7.07	#N/A	#N/A
							LMANv2_170144	24	-55	3.75	-7.04	#N/A	#N/A
							LMANv2_240153	35	-44	3.75	-7.04	61	59
							LMANv2_470041	63	-16	3.73	-7.02	62	60
							LMANv2_50013	7	-72	3.69	-7	#N/A	#N/A
							LMANv2_710010	10	-69	3.67	-6.99	#N/A	#N/A
							LMANv2_50025	16	-63	3.58	-6.94	#N/A	#N/A
							LMANv2_280069	61	-18	3.59	-6.94	#N/A	#N/A
							LMANv2_300024	10	-69	3.57	-6.93	65	63
							LMANv2_320028	33	-46	3.51	-6.9	#N/A	#N/A
