# Supplementary material for: Genome-Wide Transcriptional Start Site Mapping and sRNA Identification in the Pathogen Leptospira interrogans
Source: Front Cell Infect Microbiol. 2017 Jan 19;7:10. doi: 10.3389/fcimb.2017.00010 (PMC5243855; doi:10.3389/fcimb.2017.00010)
Supplement: Supplementary Table 9 — List of small RNA detected in L. interrogans at 30 and 37°C. [file Table9.XLSX]

## Sheet: sRNA37
ID	Strand	Start	End	Length	pTSS	Upstream feature	Downstream feature	Overlapping_antisense_5_UTRs	Antisense_CDS	Overlapping_antisense_3_UTRs	Sequence	Possible CDS	RITs	Rfam identifier(s)	Rfam description(s)
sRNA_37_124	-	282	343	62			LMANv2_10002 - S1/P1 Nuclease [829, 1713(1728)]/-		LMANv2_10001 - conserved protein of unknown function [(175)176, 469]/+		TGTATTGTATTCGATTTCTCTTTTTAGAGAACTAAAGAAAGACTCTGCCACCGCATTGTCCC
sRNA_37_125	-	409	490	82			LMANv2_10002 - S1/P1 Nuclease [829, 1713(1728)]/-		LMANv2_10001 - conserved protein of unknown function [(175)176, 469]/+		CACATAAAAGTGGACAGCCATTTAAGCAATATTTGTCTCAAATTCTTCAGGGCTGATATAACCTAATGTAGAATGAAACCTG
sRNA_37_126	-	47019	47075	57		LMANv2_20008 - Serine-type D-Ala-D-Ala carboxypeptidase [(44199)44421, 45155(45177)]/-	recG - ATP-dependent DNA helicase RecG [47178, 49358(49407)]/-				AAAATTTTTTTGAACTTGTTCCAAAACTAAAACCGACCTGCAGAGCGACCATAGAAG
sRNA_37_127	-	59879	60039	161		LMANv2_20020 - conserved protein of unknown function [58901, 59185(59346)]/-	LMANv2_20023 - Diguanylate cyclase (GGDEF) domain protein [(61311)61369, 62352(62374)]/-				GGAAACCTACTGCGAATCCGTAATTCTATTGGCCCAAGACCAAGAAAAACTGGCCGGATTTGTATAAAAAAATCAAAAAGAAAACCGAATAAAAGTGACGCATGTTCGGATATGTTTCTTTAAATTTTAAACCACCGACCACCAGAACTCAGTATTATCGG
sRNA_37_1	+	61392	61442	51		murB - UDP-N-acetylenolpyruvoylglucosamine reductase [60194, 61150(61251)]/+	LMANv2_20024 - protein of unknown function [62564, 62731]/+		LMANv2_20023 - Diguanylate cyclase (GGDEF) domain protein [(61311)61369, 62352(62374)]/-		ATAAATCCGCCTCGTGTATCAACTCATCTAGTTTTTGAATAGAGCCGATCG
sRNA_37_2	+	86937	86997	61	86924.0	LMANv2_tRNA1 [86925, 87001]/+	LMANv2_tRNA1 [86925, 87001]/+				CAGCTGGTTAGAGCGCTACCTTGACATGGTAGAGGTCACTGGTTCGATCCCAGTATCTCCC			tRNA (RF00005)	Transfer RNA (tRNA) molecules are approximately 80 nucleotides in length. Their secondary structure includes four short double-helical elements and three loops (D, anti-codon, and T loops). Further hydrogen bonds mediate the characteristic L-shaped molecular structure. tRNAs have two regions of fundamental functional importance: the anti-codon, which is responsible for specific mRNA codon recogni…
sRNA_37_129	-	108104	108424	321	108475.0	LMANv2_20055 - conserved protein of unknown function [106277, 107155(107442)]/-	pgi - Glucose-6-phosphate isomerase [(108558)108622, 109959(109971)]/-				GTATCCATTTCGTTTCCCTCTTCTAGCAATCTTCCTGGGAAGTTGTATCCCCATAAACAAACCATAGATGGGGTTGAATCCGAATACAAAGAACCGGTTCAGCTAGAAAAGGAATTCGAGTTCCTATTCAGTTTCCACTCTTTGACCCATAAAAATACTTTATTTGTATTCAAGAGCAAAGTTACTTCCCTTCAGGATAGGTTCCAATTCCATTTCTGTAACATCCAAACTCTTAATCTGCTGAATTTACCTCCTCCTTCTCTCGTATAACGAAACTTTAATTTTCTTAGTTTTGTACTTTACGGGGTAAATATGTCTTAT
sRNA_37_130	-	209960	210158	199	210421.0	LMANv2_40022 - conserved protein of unknown function [200568, 200684]/-	LMANv2_40031 - conserved membrane protein of unknown function [(210460)210464, 210874(210981)]/-				CGAAAGCGATTGAAGCGCAGGAGAACTCAGCAGAACGCTCTCTATCATACAATCCCACAATGTTGTATCGTAAGATCAATCTGTTGGAATTACGACAAATCCTCCGTGAAACTTAGTTTCTACAACACGATCTGTCGAGCGCCAATAGAAGCGAGACACTGAGTTTGAGAGAGAGTTGTGTTGCTTTTATTTTTGGGTG
sRNA_37_132	-	261132	261220	89		LMANv2_50037 - conserved protein of unknown function [(250405)250462, 250620(250755)]/-	LMANv2_60002 - conserved exported protein of unknown function [(269656)269793, 270164]/-	LMANv2_50045 - conserved protein of unknown function [(261135)261187, 261705]/+	LMANv2_50045 - conserved protein of unknown function [(261135)261187, 261705]/+		CAACCCCACAAGTTGAATAGGATTTTAGAATCAAAATGAACTCAACAGAACGGGCTTTCTATGGATCGCCGTTCTGGGCTCAAAAAGGC
sRNA_37_133	-	269118	269177	60		LMANv2_50037 - conserved protein of unknown function [(250405)250462, 250620(250755)]/-	LMANv2_60002 - conserved exported protein of unknown function [(269656)269793, 270164]/-				ATCAGTCAAATAAAAAGCCAGGCATCAACGTTTGACTTTTTGCGTTTTTGGGAAAGGGGT
sRNA_37_3	+	330401	330451	51		LMANv2_60052 - conserved protein of unknown function [328717, 329487]/+	LMANv2_60054 - conserved protein of unknown function [(330670)330688, 330918(331024)]/+				GAAAAATTCCATAGCAACAATTAACAAAACGCTTCAATCGACCGTTTCCAT
sRNA_37_4	+	331423	331685	263	331395.0	LMANv2_60055 - conserved protein of unknown function [(330755)331025, 331234(331320)]/+	LMANv2_60057 - Zinc-binding dehydrogenase family [331916, 332938(332959)]/+		LMANv2_60056 - conserved protein of unknown function [331396, 331545]/-		CTTCAATATGAGAATGGATAGAGTGAAAAAATCTAAGGTTTGTGGAAATTCTTTCTGAATGATATAGCGTACGGATAAAGATATTTTTTGAGTTATTACTCGGATGTATGAAAATGGTACCAAAAATTAAGTAGTAATTTTGCAAAAAGACAGAGGTGCTCAAGAATTTACGTTTAATTTGGAATTGTTGGCCGTTTTTAAGGGATATCCTATATTCTAACTTTTGAAATATAAGTTCATCCTATTATTCTTTTTGTGTATCC
sRNA_37_134	-	350554	350622	69		LMANv2_60075 - S-(Hydroxymethyl)glutathione synthase [(349426)349517, 349924(349956)]/-	fliE - Flagellar hook-basal body complex protein FliE [(350701)350749, 351132(351399)]/-		LMANv2_60076 - conserved protein of unknown function [350384, 350587]/+		ACTGTAAAATTTAGGTTTGCGGTAGTTCCCACAAATTAAGTTTCATCGTACGACCCAATTGTATTTGCG
sRNA_37_135	-	385811	385867	57		LMANv2_60113 - conserved protein of unknown function [385547, 385669]/-	LMANv2_60114 - Bacterial sugar transferase [386127, 387521]/-				AGAATTGTTGAAAAATTAATTCTCCATTTGTTTCTATTTTATGGAAATGGGCAATTG		CAAAATGAAAAtagccaTCATTCtggctgTATTTTTTCTCT (starts at 385654, -7.2 kcal/mol)
sRNA_37_136	-	414096	414190	95	414292.0	LMANv2_60141 - conserved protein of unknown function [413553, 413750]/-	trpS - Tryptophan--tRNA ligase [(414325)414359, 415327(415394)]/-				CCGAGCTCTCAGCTCTGGTCAATAAATTGCATGCAGGAAACATCATACAACAATCGTATTCAATTGCAATTTATTGACCTCGCATCGATCCCTTT
sRNA_37_138	-	440475	440524	50	440798.0	LMANv2_70017 - conserved protein of unknown function [439363, 439698(439763)]/-	LMANv2_70018 - HNH endonuclease domain protein [(440704)440725, 441012(441159)]/-				ACGTTTTGCTCAGTTACTTCGAATGACCGATTGAGTTTCACAAAAATGCG
sRNA_37_139	-	444076	444227	152		LMANv2_70021 - conserved protein of unknown function [442755, 443453(443477)]/-	LMANv2_70023 - conserved protein of unknown function [444465, 444710]/-			LMANv2_70022 - Anti-sigma factor antagonist [(443566)443576, 443908(444177)]/+	GTAAAGACGATCGTAGAACGACGATTTTGTGCAGAAATTTGAAAATGCCCCCAAGACTTAAAAATGTGGGAACTCCCGCGCGAAGATTTGAGTTCATCTGCAAAATGTGGGAACTCCCGCGCGAAGATTTGAGTTCATCTGCAAAATGTGGG
sRNA_37_140	-	444767	444817	51	445072.0	LMANv2_70023 - conserved protein of unknown function [444465, 444710]/-	LMANv2_70024 - Peptidase, S54 family [(444896)444922, 445518(445525)]/-				TGAATAAAAACTCAGGTGCAACGATTTTTTAGAGGTGTTTTTGCGGCTCGC
sRNA_37_5	+	467595	467644	50		folC - Bifunctional protein FolC [(456223)456302, 457594]/+	LMANv2_70047 - conserved protein of unknown function [467863, 468027]/+				CAACCTCCCTGGTTGTGTCTTCCACTGCGAATTTTCACTTTAAAATGGAC		TTAAAATGGACgggggacgAAAGTTACACcgtcccctTTTTTTGCCGCCT (starts at 467634, -13.9 kcal/mol)
sRNA_37_141	-	483688	483737	50	483816.0	LMANv2_70058 - POTRA domain protein, FtsQ-type [482658, 483407(483611)]/-	LMANv2_70062 - conserved protein of unknown function [(485461)485568, 486125(486139)]/-		LMANv2_70059 - conserved protein of unknown function [(483502)483571, 483900]/+		TTTGTTCGTAAAATTGTAATTTGTGGTAGTTCCCACATTTTAGGAGATCG
sRNA_37_143	-	548558	548607	50	548702.0	LMANv2_80044 - protein of unknown function [548330, 548416(548655)]/-	LMANv2_80045 - conserved protein of unknown function [548642, 549373(549386)]/-				TGGTATTTCAGATTAAACGAGAATCTTTTTCCGATTTGTGTCTTGTGAAT
sRNA_37_144	-	606844	606916	73	607109.0	LMANv2_80099 - conserved protein of unknown function [605666, 606562(606602)]/-	gpo - Glutathione peroxidase [(607251)607258, 607806(607887)]/-				TTTCATGCAATTTATTGACTGGGGCTGAAAACACTCTAAATTTGCCCAGATTTTTTTAAGCTGAATTTCACAG
sRNA_37_145	-	606974	607102	129	607109.0	LMANv2_80099 - conserved protein of unknown function [605666, 606562(606602)]/-	gpo - Glutathione peroxidase [(607251)607258, 607806(607887)]/-				ATTACTGATCCCTGCAAAATTGAGTATCTGTAAATGTTGCGGTAAAGTGTCGATTAATGGATGTTCGGTATAATCTAATGCGAAATAGATTGAAATTTAGGAACTCAGAAGAATGCTCTTTCAAACTAA
sRNA_37_146	-	609148	609337	190		LMANv2_80101 - conserved protein of unknown function [(608244)608385, 608999(609001)]/-	LMANv2_80102 - TonB-dependent receptor plug domain protein [610297, 613122]/-				TGAAGCTTGTTGTTAAAAAATTGTAGTGACTTCTGCCGTTTTGATTTTAGGATTAGACCTTGAAATTGTGGGAACTCCCATGTTGTTTCCAATTGAAGCTTGTTGTTAAAAAATTGTAGTGACTTCTGCCGTTTTGATTTTAGGGTTAGACCTTGAAATTGTGGGAACTCCCATGTTGTTTCTAATCGCA
sRNA_37_6	+	609919	609980	62		LMANv2_80094 - conserved protein of unknown function [598581, 599006]/+	LMANv2_80111 - conserved protein of unknown function [(623141)623143, 624009(624031)]/+				AACTAAGTTTTACAGAGGATTTGTCGTAATTCCGACAGATTTATATTGAGATCAAATACTTG
sRNA_37_147	-	635344	635486	143	635533.0	LMANv2_90003 - conserved exported protein of unknown function [634656, 635063(635070)]/-	LMANv2_90006 - protein of unknown function [638039, 638185]/-		LMANv2_90004 - conserved protein of unknown function [635115, 636032]/+		TTTGATTTTTTGACGACTTCGATCCGGCAGCAACAGAGTGATCAATCCTCCCGTATTGTGAGCGAGTAAAACGGACTTCAAAGGAATCTGATCCATTTGTTTTGAAAGAACTTCTACTGCACTCGTAGTGTTGAATAAAAAAG
sRNA_37_148	-	649839	649888	50	650137.0	LMANv2_90010 - YhhN-like protein [(642389)642439, 643065(643088)]/-	dltE - Short chain dehydrogenase [665565, 666263(666421)]/-				GAAAAAAGTTGAAATCTGAACTTTACAGATTGATCCTTTACTACTCGGAC
sRNA_37_149	-	692983	693124	142	693319.0	LMANv2_90062 - conserved protein of unknown function [691750, 691830]/-	LMANv2_90064 - Aconitate hydratase [(693330)693358, 695631(695713)]/-				ATTTCTAAAATTGTAGGGACTCATACTTTTAGAGAATCCTTTCTCATTTTCTAACGCCGAACTCACGTTAATTTTTAGTGGTCAGTAAAAATTAACGGTATTCAATTTGACAGGGATAGTTCGGCCTAAAAAAATTTGGGCG
sRNA_37_150	-	693214	693300	87	693579.0	LMANv2_90062 - conserved protein of unknown function [691750, 691830]/-	LMANv2_90064 - Aconitate hydratase [(693330)693358, 695631(695713)]/-				TTTCGAAAGGAAAACTTTTATCTCTAAAATCATACAATTGTAGAGAACCGAAGAACTTTCAAAAAGAATAATAAACCTAAATTGGGA
sRNA_37_151	-	698588	698664	77	698693.0	LMANv2_90066 - EF-P lysine aminoacylase GenX [697227, 698201(698238)]/-	LMANv2_90068 - conserved protein of unknown function [(699061)699099, 699494(699546)]/-		LMANv2_90067 - conserved protein of unknown function [(698407)698449, 698778(698861)]/+		AAAAGAAATTAGTTTCATTGCGGCTGGAAGAGGTAAGACTTTAATTTCGTGCAGATTAATTTTCACATGAAGATTAG
sRNA_37_7	+	722929	722978	50		LMANv2_90092 - protein of unknown function [720506, 720622]/+	parA - ParA [(725722)725734, 726486]/+		LMANv2_90095 - conserved exported protein of unknown function [(722020)722068, 723024(723282)]/-		ATCATTTTTAGAAGCGTACAATGTATGGAACAAACCGAGCCCCAAAAATA
sRNA_37_152	-	727496	727614	119	727700.0	LMANv2_90097 - Transcriptional regulator, Fis family [724119, 725489]/-	mqnD - 1,4-dihydroxy-6-naphtoate synthase [(732748)732784, 733608(733673)]/-				ATTTCAGCTGAGTTTTAAAATTTCTCAGTCTATTAGTGGATTTGATGATTCTCGGTTAATTTTGTTTGTGATTTCCACATTCATTTTTTATCGAACTCACGCTAAAATAATATCTTCAG
sRNA_37_8	+	727514	727656	143	727450.0	LMANv2_90099 - ParB-like protein [(726266)726470, 727315(727322)]/+	LMANv2_90100 - DNA-binding helix-turn-helix protein [(727654)727797, 728687(728713)]/+				CGTGAGTTCGATAAAAAATGAATGTGGAAATCACAAACAAAATTAACCGAGAATCATCAAATCCACTAATAGACTGAGAAATTTTAAAACTCAGCTGAAATCGAACTCACGTTATTAAAATCCGGACAAAAAAATTCCCCTGG
sRNA_37_153	-	734795	734917	123	735018.0	mqnD - 1,4-dihydroxy-6-naphtoate synthase [(732748)732784, 733608(733673)]/-	hemH - Ferrochelatase [746912, 747820(747821)]/-		LMANv2_90104 - Cof-like hydrolase [733969, 734829(734837)]/+	LMANv2_90104 - Cof-like hydrolase [733969, 734829(734837)]/+	GGTCGGCAAACCGACCAATTCCAAAGAAGAAGACTTTGGTTGTTATAACGGAGCGTGTAAAAGTTGCGACGCCGCACCGTCTTCTACTTCAAAAAATAACGACCCTATTTTCCACTAAAGCCA	[734819, 734878]/- TTGTTATAACGGAGCGTGTAAAAGTTGCGACGCCGCACCGTCTTCTACTTCAAAAAATAA
sRNA_37_154	-	752838	752993	156	753002.0	LMANv2_90116 - conserved exported protein of unknown function [748080, 749177]/-	LMANv2_90121 - conserved protein of unknown function [(752998)753059, 753211]/-		LMANv2_90120 - conserved protein of unknown function [(752217)752269, 753024(753080)]/+		TTTTTGTACGGACTCAACAAAGGATCCTCGTGAAAGGACTGAATATTTACCCCAAGATACAACGCTACGCCGGAATATTTAAGAACGTTCGCTTTTTCTTTCTTTTGTGCGAATAATCGCGCCAGGTTAAAGGCAAGAGCATCAACGGAGATTTTC
sRNA_37_9	+	759946	760109	164	759786.0	LMANv2_90129 - conserved protein of unknown function [(759128)759396, 759848(759896)]/+	LMANv2_90131 - KR domain protein [761281, 762105(762114)]/+				TCGATTGTGATATAGAAGTATTTTTGCTGGGAAAAGTGTTTTTGATTCAGGGATCGAATGTTTCTCAGAACTTCAATTCACTCTCCAGATAATTTTACGAACTGGGAATTCAACGGAAAAGGAATATGAACGATTTATTAACAAACGCGGTCTTGAAAGGAGAC	[759969, 760037]/+ TTGCTGGGAAAAGTGTTTTTGATTCAGGGATCGAATGTTTCTCAGAACTTCAATTCACTCTCCAGATAA
sRNA_37_10	+	760351	760432	82	760066.0	LMANv2_90129 - conserved protein of unknown function [(759128)759396, 759848(759896)]/+	LMANv2_90131 - KR domain protein [761281, 762105(762114)]/+		LMANv2_90130 - conserved protein of unknown function [760306, 760914(760976)]/-		TCGAATAAAAGTAAATTTCATCTGCGATCCCTCTTCTGAATTGAAAGTTGGTTTTTGAACCGTTACTAAAACAGCATAGACC
sRNA_37_11	+	767028	767112	85	766860.0	LMANv2_90135 - conserved exported protein of unknown function [765598, 766917(766940)]/+	LMANv2_90136 - conserved protein of unknown function [768197, 768283]/+				AAAATAAAATTCAATCTAAAAGCTGGTCTCGAAACCTCAAAGAATTTATGCGATAATTCTTTAGAAATTTTGAATCAAGTGCAGT
sRNA_37_155	-	778254	778303	50	778414.0	LMANv2_90130 - conserved protein of unknown function [760306, 760914(760976)]/-	LMANv2_90147 - conserved protein of unknown function [(778343)778421, 778912]/-		LMANv2_90146 - conserved protein of unknown function [(777797)777871, 778440(778484)]/+		ACATATATTCTTGAAATCGAATATGTTGCATCTGATTCCGAATACCACGC
sRNA_37_12	+	785353	785538	186	785176.0	ole - Fatty-acid desaturase [(783944)783962, 784783(784821)]/+	LMANv2_90155 - conserved protein of unknown function [785737, 786756]/+		LMANv2_90154 - conserved protein of unknown function [785354, 785476]/-		TTCATTTTTCGTGATTTGAGTTCGTAGTAGTTCCTACATTTTCAAAATGAGCTGTAAAACATAAACCGTAAGAGTTTCCATGTTTTACTTTTTGTGGGAAAATTCGATTTATAGCGTGTTTCAAAACCGTCCAATGTGGGAACTACTACGAAAATTTAACGAGATTAGAGCTACTCGAAAGTTTGC
sRNA_37_14	+	850727	850777	51	850427.0	LMANv2_90218 - TraB family protein [(849230)849282, 850508(850598)]/+	LMANv2_90220 - putative lipoprotein [(850760)850832, 851395(851406)]/+		LMANv2_90219 - conserved protein of unknown function [850612, 850731]/-		AACAAATCCTTAGTATCTGGTAAAATTGTTTTTGTGCATTCCGTTTTCTAC
sRNA_37_15	+	853712	853761	50		LMANv2_90220 - putative lipoprotein [(850760)850832, 851395(851406)]/+	LMANv2_90224 - putative diguanylate phosphodiesterase [856225, 857829]/+		LMANv2_90222 - AraC-family transcriptional regulator [853607, 854716]/-		TTTATAAAAAGAAGAATTTGAATTAAAGCCAACTGCAATTCCAACAGAAA
sRNA_37_16	+	859531	859628	98		LMANv2_90225 - conserved protein of unknown function [858685, 859134]/+	LMANv2_100002 - conserved protein of unknown function [860110, 860379]/+				GACCGAAGCACACGATGTGCTGAGGCAAGTTCGAGACGCCCCGGAACCCAGTCGAGCACGACGCGAGACTGTGAAGGGGCGAGTCCCTTCTTCGGCAG
sRNA_37_17	+	873904	874135	232	873832.0	aat - Leucyl/phenylalanyl-tRNA--protein transferase [(873082)873131, 873790(873811)]/+	LMANv2_100016 - AMP-binding enzyme [(874275)874325, 876376(876413)]/+		LMANv2_100015 - conserved protein of unknown function [873843, 874211(874284)]/-		GCCGCTATGGCCCTAACCGGATTCTCAGCACTCGTCGCAGAAGAAACTTCAGAGACCCCAAGTGAGCAAACGGAAAGCCCAAAAGAAACTAAGTCCGAGAAAAAAGGAAAGAAATCTAAGAAATCAAAAAAGTCAAAGAAATCTAAGAAATCAAAAAAATCCAAAAAAGAAAAAGCAGAAAGTAAAAAAGAAGAAGCCGCTCCCGCTTCGGAATCTTCTACTCCTGCAGGTG
sRNA_37_156	-	882112	882193	82	882253.0	LMANv2_100021 - conserved protein of unknown function [881383, 882063(882139)]/-	LMANv2_100022 - conserved exported protein of unknown function [(882259)882319, 883593(883603)]/-				ATTAAATTGATATTATGCGAATATTATCAAAAATGAAAAATTCATTTATGCAGGTTACCTAAAATAACAGGAGAGTGTAATT
sRNA_37_157	-	886983	887125	143	887313.0	LMANv2_100024 - Uncharacterized RNA methyltransferase LIC_10086 [(885396)885414, 886661(886674)]/-	LMANv2_100031 - conserved protein of unknown function [890992, 891339(891367)]/-	LMANv2_100025 - Tic20-like protein [(886764)886990, 887436]/+	LMANv2_100025 - Tic20-like protein [(886764)886990, 887436]/+		GGAAAATCCAAATAAACAACCAACCGAAAAAAGGAACGTAGGATAGGGCTGCGATCAAACCTGGAAGTTCTTCACTTTTGAGAATTCTCAAGGTTTCTTGAATCAATTCCTGGGTTTTGAATCGTTCTGAGGACATAAGTGAG
sRNA_37_158	-	912499	912549	51	912643.0	LMANv2_100051 - conserved membrane protein of unknown function [909079, 912264(912275)]/-	LMANv2_100057 - conserved protein of unknown function [(917281)917286, 918701(918853)]/-		LMANv2_100052 - Proton glutamate symport protein [(912334)912404, 913687(913690)]/+		CTATCTACCAAAGATAAATCGGAACCAAGTAAAACCCCAGTAAGAATTCCA
sRNA_37_159	-	916071	916124	54	916276.0	LMANv2_100051 - conserved membrane protein of unknown function [909079, 912264(912275)]/-	LMANv2_100057 - conserved protein of unknown function [(917281)917286, 918701(918853)]/-		LMANv2_100055 - Integrase core domain protein (fragment) [(915741)915856, 916359]/+		GTTTCAAGAGATGGATATAGTTTGAATCCCACAATCTTTCTTGAATATAAATCC
sRNA_37_160	-	916204	916350	147	916608.0	LMANv2_100051 - conserved membrane protein of unknown function [909079, 912264(912275)]/-	LMANv2_100057 - conserved protein of unknown function [(917281)917286, 918701(918853)]/-	LMANv2_100056 - Integrase core domain protein (fragment) [(916193)916289, 916474]/+	LMANv2_100055 - Integrase core domain protein (fragment) [(915741)915856, 916359]/+; LMANv2_100056 - Integrase core domain protein (fragment) [(916193)916289, 916474]/+		TTCTGTAACCCGGAATTCGAATTTAAGAGTTTTGTTGATTCTTTCCGCGACGGAATTTTCATAACAATGATTTTCTTCGGTCATACTGATTCTGTGGCCTGCGTTGAGTAGAATATCGGTATAATCCTTCGAACAAAATTGAATCCC
sRNA_37_18	+	951053	951187	135	950985.0	LMANv2_100085 - Beta-galactosidase [949033, 951009]/+	LMANv2_100086 - conserved protein of unknown function [951621, 952532]/+				ATATAACTTGAATTAACGTGAAACAGTCGATGCAGGAGAACTCAACAGAGCACTTTCAAACTCAGCGTCTCGCTTCCTGAATGCCTATCCTAAGAAAGACATTCGCTGAGTTTTGTGGGTCGCTCAATACATCGC
sRNA_37_162	-	976278	976333	56	976472.0	LMANv2_100110 - putative lipoprotein [975111, 975848(975864)]/-	dusB - tRNA-dihydrouridine synthase B [(976379)976440, 977429(977544)]/-				CGATCATTGAAGCGTCACGCCTCAGATGGCGGCTTGGTAATGAGTTGAACGACGAC
sRNA_37_164	-	1035144	1035197	54	1035360.0	LMANv2_110030 - conserved protein of unknown function [1029587, 1030090]/-	LMANv2_120002 - protein of unknown function [(1036989)1037207, 1037332(1037534)]/-				ATTAGATAAACGACTAAAGAAAATAGTAAGTGTGATGACCAAGCGAGGAGGAAC
sRNA_37_165	-	1035330	1035533	204	1035721.0	LMANv2_110030 - conserved protein of unknown function [1029587, 1030090]/-	LMANv2_120002 - protein of unknown function [(1036989)1037207, 1037332(1037534)]/-				TTCCTACGCGGTCAACTTTGTTGAGTCGCCACACTTTGGTTTGCGGTGGCCGATTTGGATTCATCTATGAAACGGGGTCTAAGCCCTAACGCTACGACCCATAGGAAGTAGCGTTATTGAGTTACGAGAGCGATCAATCTGCCACCGGCCTTCTTGACTCCGTCGATTCAAGAATATCACATTCGGAACTGTCTTACGTTCAAG	[1035414, 1035479]/- TTGGATTCATCTATGAAACGGGGTCTAAGCCCTAACGCTACGACCCATAGGAAGTAGCGTTATTGA
sRNA_37_167	-	1077848	1077901	54		LMANv2_120029 - O-antigen ligase-like membrane protein [(1069088)1069126, 1071186]/-	LMANv2_120037 - conserved exported protein of unknown function [1078343, 1079488(1079532)]/-				TGTTTCTATTTTATGGAAACGGGCAATTGAAGCAGTTTTGTTAATCGGAACTAG
sRNA_37_168	-	1092485	1092592	108	1092714.0	pyrE - Orotate phosphoribosyltransferase [1089193, 1089777(1089782)]/-	LMANv2_120048 - conserved protein of unknown function [(1092635)1092716, 1093414(1093487)]/-				TGTGGTAGTTCCCACATTCTTTTCCGGAAAAATTCGGATTTGTAAAAATTCATCCAACTCACGTTAAACGAATGTGAATTTTACGTAAGAACGATTGGACGAATCTGG
sRNA_37_169	-	1095681	1095774	94	1095901.0	LMANv2_120050 - protein of unknown function [1094002, 1094229(1094429)]/-	LMANv2_120054 - conserved membrane protein of unknown function [(1096584)1096594, 1097013]/-		eutG - Alcohol dehydrogenase [(1095362)1095431, 1096597(1096654)]/+		ATCAGTAGAGCGATTAACTTGGCCATACTGATAGATTCATAAGAACCGTAGCCGATAATACAATCTGCATTTGCGATTTTTGCAAAGTAAGCGG
sRNA_37_19	+	1106152	1106203	52	1105904.0	lgt - Prolipoprotein diacylglyceryl transferase [1105012, 1105968]/+	LMANv2_120062 - conserved protein of unknown function [1107536, 1107670(1107710)]/+				AATTTGTCTCAAAACCCGAAGATGTAGGAATTCATACGAAAATTTGATAACG
sRNA_37_170	-	1121403	1121452	50	1121713.0	LMANv2_120078 - conserved protein of unknown function [(1119996)1120003, 1121100(1121136)]/-	LMANv2_120080 - protein of unknown function [1124449, 1124718(1124753)]/-				ATTTTGATGATGGTCGCAAAACGGCGGTTTTGTGTAAAAATTTGATTGGG
sRNA_37_20	+	1128013	1128063	51	1127931.0	LMANv2_120083 - WGR domain protein [(1127005)1127028, 1127858(1127884)]/+	cutA - Divalent-cation tolerance protein CutA [(1133592)1133768, 1134088(1134112)]/+		LMANv2_120084 - conserved protein of unknown function [1128051, 1128167(1128406)]/-		AGGATTTTAGAATGAGAAGGATTAAAAACGCACATTTTTCAAGTGTTCCGA
sRNA_37_171	-	1151651	1151722	72		LMANv2_130013 - conserved protein of unknown function [1145759, 1145893]/-	LMANv2_130019 - HEAT repeat protein [(1151758)1151765, 1153225(1153283)]/-		LMANv2_130018 - Response regulator receiver domain protein [(1151117)1151363, 1151776]/+		CACCTTTCCTTCCTTTAATGGAACTTTGGGAACCATCCAACCGATTCCTGCAAACCAAGGTAATATAGAAGC
sRNA_37_21	+	1174568	1174625	58		LMANv2_130029 - conserved protein of unknown function [1162147, 1162686]/+	LMANv2_130043 - Ketosteroid isomerase-related protein [(1176513)1176560, 1177030]/+				AGGATTTTAGAATCAAAATGAACTCAACAGAACGGGCTTTCTATGGATCGCCGTTCTG
sRNA_37_172	-	1202000	1202050	51		ybiT - putative transporter fused subunits of ABC superfamily: ATP-binding components [(1197546)1197597, 1199231(1199247)]/-	LMANv2_140001 - protein of unknown function [1202408, 1202557(1202595)]/-				CATTCTTGTCGGAACACTTGAAAAATGTGCCTTTTTGAGCCCAGAACGGCG
sRNA_37_23	+	1219168	1219223	56	1219108.0	nrdJ - Vitamin B12-dependent ribonucleotide reductase [(1215140)1215179, 1218784(1218883)]/+	gck - Glycerate 2-kinase [1221631, 1222974]/+		LMANv2_140017 - transposase (fragment) [(1219096)1219117, 1219518(1219737)]/-		AGGTTTTTTTGGAAAAAAAGAAAATGCCACTAAACCGCTTAATAGATTAACGGCCC
sRNA_37_174	-	1222806	1222967	162	1223005.0	LMANv2_150003 - conserved protein of unknown function [1221416, 1221550]/-	LMANv2_150005 - Diguanylate cyclase (GGDEF) domain protein [(1223159)1223263, 1224255(1224306)]/-		gck - Glycerate 2-kinase [1221631, 1222974]/+		GTAGTAATCAATAAAAATTGAATGTCGTTTACGTTGGTTCCTGTCGCATCCGTAAAAACCAAGGAATTGACCTGAGCTAACACTTCGTAAGAGTTATGCGTTTTTAGAGCCAAGTTTGCGTCTTTGTTTCTGTAAATTTTTTTCCAAGTGGTTCCATCTACG
sRNA_37_175	-	1224457	1224635	179	1224652.0	LMANv2_150005 - Diguanylate cyclase (GGDEF) domain protein [(1223159)1223263, 1224255(1224306)]/-	LMANv2_150009 - PAS domain S-box protein [(1226866)1226954, 1228405(1228468)]/-		LMANv2_150006 - conserved exported protein of unknown function [(1224396)1224399, 1224785(1224815)]/+		GTATAATTCTGGAGTTTTAGAATGTTCAGCAGAAAAAAGTAAATTGCAAGAGGAACAAGTAGAAGAAGTTTGATCATCCGTTTTTTCGGATGAATGACAGTTTTTTTCAACTGCCTGTGTAGACTTATAAAATGTGGGGCAGGAGTTTCCGGAAAGCATTACCGTAAAACAAATTAGAG	[1224459, 1224542]/- ATGACAGTTTTTTTCAACTGCCTGTGTAGACTTATAAAATGTGGGGCAGGAGTTTCCGGAAAGCATTACCGTAAAACAAATTAG
sRNA_37_176	-	1230768	1230892	125	1231088.0	LMANv2_150012 - conserved protein of unknown function [(1230220)1230255, 1230395(1230649)]/-	ppiA - putative peptidyl-prolyl cis-trans isomerase A [(1230968)1231254, 1231712(1231826)]/-				AATAAGGTTTATAAAATGAAAAATTACTTCCATTCAACTCAGAACTTGTCCCAAAACCGTCCAATGTGGGAACTATTACGAAAATTTAACGATATTAGAGCTACTCGAAAGTTTATAAATTGCCA
sRNA_37_24	+	1329320	1329427	108	1329117.0	LMANv2_150102 - MaoC-like protein [(1327988)1328011, 1329189(1329255)]/+	LMANv2_150104 - Alcohol dehydrogenase, catalytic domain protein, GroES-like family [(1331491)1331496, 1332524(1332576)]/+		LMANv2_150103 - conserved protein of unknown function [1329330, 1331246]/-		CAATTATTGATCATTGCAGAGTGCATCTACCTTCTAAACATTGATTTACGAGTGAGCTGGTTGGATATTCCCCTGTTCCTCTTCTATCCTCCCCTTCTCCTGTGCAAT
sRNA_37_177	-	1336448	1336498	51		metK - methionine adenosyltransferase 1 [(1334482)1334489, 1335727(1335941)]/-	LMANv2_150112 - conserved protein of unknown function [1337513, 1337644]/-	lipL - LipL32 [(1336433)1336450, 1337268(1337304)]/+	lipL - LipL32 [(1336433)1336450, 1337268(1337304)]/+		TGCTTGCAAAGAGTGCAACGGAGATAGCCAAAATCGAAAGTTTTTTCATAG
sRNA_37_178	-	1386455	1386544	90		LMANv2_150156 - Thiolase, C-terminal domain protein [1382257, 1383375(1383376)]/-	LMANv2_160006 - conserved protein of unknown function [1392863, 1393297]/-			LMANv2_150159 - conserved protein of unknown function [(1385118)1385252, 1386364(1386554)]/+	CTTTATCAGAAAAACATACTTTTTGCAAGTAAAAAGACTCATTCTTGTCGGAACACTTGAAAAATGTGCCTTTTTGAGCCCAGAACGGCG
sRNA_37_25	+	1412159	1412209	51	1412046.0	LMANv2_160027 - 6-carboxy-5,6,7,8-tetrahydropterin synthase [(1411661)1411720, 1412130]/+	LMANv2_160030 - conserved protein of unknown function [1416368, 1416526]/+				AAAGACAAGTGTAGCGTAGACTTTTGCTTTCAACGGAGTTGTAAAAATCAT
sRNA_37_179	-	1417019	1417070	52		LMANv2_160029 - conserved exported protein of unknown function [(1414113)1414141, 1415970]/-	LMANv2_160031 - conserved exported protein of unknown function [(1417647)1417717, 1419006(1419148)]/-				TTCTGATTCTAAAATCCTATTCAACTTGTGGGGTTGGTTATGGCTCTCTATG
sRNA_37_26	+	1422819	1422875	57	1422560.0	LMANv2_160035 - conserved exported protein of unknown function [(1421584)1421644, 1422753(1422791)]/+	LMANv2_160036 - Acyltransferase [(1423132)1423133, 1423930]/+				TGAAACTCAAATTTGAGTCGTTTTAGAAAATTTTTTTCGAGAATTTGTAAGAGTTCC
sRNA_37_27	+	1429000	1429057	58	1428861.0	prfC - Peptide chain release factor 3 [(1426172)1426402, 1428114(1428175)]/+	LMANv2_160040 - conserved protein of unknown function [(1429196)1429291, 1429668(1429754)]/+				TGTAGGAACTACTACTACAAACCAGGATTTTACGGACAAATTTTAAAATTGTAGGAAC
sRNA_37_28	+	1437191	1437285	95	1437138.0	LMANv2_160052 - conserved protein of unknown function [1436932, 1437108]/+	LMANv2_160053 - conserved protein of unknown function [(1437139)1437376, 1437510(1437591)]/+				CTAGAAACAGAGAATGTTTTCGGATAAACTATAAACTAATTTTAAAAGGGACCAATACGAAAAATTTCAAAAATGAAAATGGTTTTAAGTTCAAG
sRNA_37_31	+	1475660	1475779	120	1475607.0	LMANv2_170014 - protein of unknown function [1474927, 1475064]/+	LMANv2_170021 - protein of unknown function [1481250, 1481432]/+	LMANv2_170016 - Anti-sigma factor antagonist [(1475307)1475377, 1475715(1475732)]/-	LMANv2_170016 - Anti-sigma factor antagonist [(1475307)1475377, 1475715(1475732)]/-; LMANv2_170017 - conserved protein of unknown function [(1475733)1475764, 1475982(1476238)]/-	LMANv2_170017 - conserved protein of unknown function [(1475733)1475764, 1475982(1476238)]/-	TGGATGATCGGAACAGAAACGGCTAAATCTACGAAAATTCTAAAGTCTTCGGACATAAAAATCTTAAAACAAAAAACCTTTCAATTCTATGAAAGTCAATCGAATTACGCGTAATTTCCA	[1475663, 1475773]/+ ATGATCGGAACAGAAACGGCTAAATCTACGAAAATTCTAAAGTCTTCGGACATAAAAATCTTAAAACAAAAAACCTTTCAATTCTATGAAAGTCAATCGAATTACGCGTAA
sRNA_37_183	-	1481217	1481343	127	1481419.0	LMANv2_170020 - Host cell attachment protein [1480688, 1481128(1481419)]/-	LMANv2_170028 - protein of unknown function [1486648, 1486773]/-		LMANv2_170021 - protein of unknown function [1481250, 1481432]/+		GAAGGAAGCCTAATTGAATAAATCGATAATTTACATGAATTGATAGTTCCCCACGTAAATCTATCTTCACTATTCTTACCGTGAGTGAGTTCAATGCGTTTCATTTTCGTTCTGAATGATGTGAGTA
sRNA_37_32	+	1481676	1481727	52	1481586.0	LMANv2_170021 - protein of unknown function [1481250, 1481432]/+	sufC - component of SufBCD complex, ATP-binding component of ABC superfamily [(1481731)1481832, 1482599]/+				TATCCTAACGAGAAAAAACATTGGTAGAATCGGGATTAAGAAAGAATCTGGG
sRNA_37_33	+	1495334	1495414	81		LMANv2_170035 - Diguanylate phosphodiesterase [(1493807)1493940, 1495217(1495259)]/+	LMANv2_170042 - conserved protein of unknown function [1502267, 1502464]/+				TAGTTTTGTATAACCAATGTGAAAGAGTTTGATACGGAGCTCAGTGCCTCGCTTTTATAATAAGGCTTGTCCTAAAACCAT
sRNA_37_184	-	1519183	1519239	57	1519494.0	LMANv2_170059 - conserved protein of unknown function [(1518496)1518513, 1518989(1519011)]/-	LMANv2_170060 - conserved protein of unknown function [(1519267)1519280, 1519768(1519946)]/-				GAATTGTTAGGTATCTTTAATTGTGATGAGAATCGGCTTCTTAAATATAAATTAGCG
sRNA_37_34	+	1535639	1535710	72	1535470.0	purQ - Phosphoribosylformylglycinamidine synthase 1 [(1534615)1534874, 1535533(1535545)]/+	mauG - Methylamine utilization protein MauG [(1536830)1536849, 1537937]/+				ATTTTCTAAGAATCTGCCCCAAAATTTAGAATCGTTATCTGTGAATTCTCTAATAGAATTGTGTTAGTTCCC
sRNA_37_185	-	1542576	1542666	91		LMANv2_170083 - conserved protein of unknown function [(1541171)1541212, 1542483]/-	LMANv2_170089 - conserved exported protein of unknown function [(1549872)1549937, 1550830]/-				AATAGAAATTTTCAACCAGTAGAGACTAACACAATTCTTGTACAATAAAGGTAATGAATTTTTCTATTAAACCGAAGAAATCACAACTTGC
sRNA_37_35	+	1547884	1547976	93	1547881.0	LMANv2_170087 - WGR domain protein [(1545506)1545547, 1547769(1547812)]/+	LMANv2_170088 - conserved protein of unknown function [1548527, 1548991(1549032)]/+				ATAATTTGTGGGAACTCTTACATTAGAGTTATTGAAAAAATTTATAGCGGTGATTAATAAAACTACTTCAATCGATCATTTTATGAAACAGAA
sRNA_37_186	-	1551217	1551276	60		LMANv2_170089 - conserved exported protein of unknown function [(1549872)1549937, 1550830]/-	LMANv2_170090 - conserved exported protein of unknown function [1551582, 1551989]/-				GAAAAATTCCATAGCAACAATTAACAAAACGCTTCAATCGACCGTTTCCATACAACGAAA
sRNA_37_187	-	1560292	1560377	86		LMANv2_170098 - Phospholipase/carboxylesterase [1557641, 1558348(1558386)]/-	LMANv2_170110 - Imelysin [(1568768)1568827, 1570041(1570074)]/-				AATTTATAAAATAGAAGTTTATAACAACTGAATCTGCCGTATTCAAATGTGGGAACTACTGCGAATTACAATTTTACTACTCGGAC		TACTCTAAAAAtgccgtaaATCCTGAATttgcggtaTTTTTTAAATAC (starts at 1560236, -7.9 kcal/mol)
sRNA_37_36	+	1573376	1573428	53	1573329.0	LMANv2_170109 - conserved protein of unknown function [(1567553)1567815, 1568177(1568298)]/+	LMANv2_170114 - Thermolysin metallopeptidase, alpha-helical domain protein [(1577143)1577224, 1579626]/+		LMANv2_170113 - TonB-dependent receptor plug domain protein [1573335, 1575800(1575823)]/-		GACCGACTTGAATTCCTTCCGGAAGACGACCTGAAATGTAACGAACGTCCGCC
sRNA_37_188	-	1602360	1602437	78		LMANv2_170131 - conserved protein of unknown function [1600337, 1600816(1600837)]/-	LMANv2_170138 - conserved protein of unknown function [(1607558)1607590, 1607730(1607833)]/-				GAATTGTTGAAAAATTAATTCTCCATTTGTTTCTATTTTATGGAAATGGGCAATTGAAGCAGTTTTGTTAATCGGAAC
sRNA_37_190	-	1648667	1648833	167	1648875.0	cbiX - Sirohydrochlorin cobaltochelatase [1647316, 1648485(1648599)]/-	LMANv2_misc_RNA_2 [1648697, 1648876]/-				GAAGACGGTTAAAATCCGTCACGGTATCCGCCGCTGTAAGAAGGACGAAAGACATACTAAGCCACTGGGACAACCTGGGAAGGCGTGTCGAGTAGAAAGATTTCAAGTCAGAATACGACCTATGAAAATTCCTGAAAGTGCGTTTCGACCTCGGAAATAAGGCAATC			Cobalamin (RF00174)	Riboswitches are metabolite binding domains within certain messenger RNAs that serve as precision sensors for their corresponding targets. Allosteric rearrangement of mRNA structure is mediated by ligand binding, and this results in modulation of gene expression [1]. This family represents a cobalamin riboswitch (B12-element) which is widely distributed in 5' UTRs of vitamin B(12)-related genes i…
sRNA_37_37	+	1649996	1650054	59		LMANv2_180031 - protein of unknown function [(1649355)1649596, 1649763]/+	LMANv2_180033 - conserved protein of unknown function [(1650409)1650500, 1652623(1652787)]/+				AGAATCAGAATGAACTCAACAGAACGGGCTTTCTATGGATCGCCGTTCTGGGCTCAAAA
sRNA_37_38	+	1657273	1657325	53	1657244.0	LMANv2_180038 - putative permease [(1655421)1655592, 1657202]/+	htpX - Protease HtpX homolog [(1657435)1657643, 1658530(1658708)]/+				AGTTCCCACAATTTTATTAGACTCAAATTTAAAAAAACAATACGATTGAATAG
sRNA_37_191	-	1696783	1697111	329	1697187.0	LMANv2_190039 - conserved protein of unknown function [(1694624)1694770, 1695663(1695677)]/-	LMANv2_190042 - conserved protein of unknown function [(1697637)1697830, 1698720(1698850)]/-				TCAATTAGAAAGTCCAGAAACAATTCCAAAGTTATTTGAAAGAACTCAGACAAATGCCAAGTGAAAGAGGATAGAATTAAAATTACAAATAAAGATCCGTACGAAGTTTTTAGAGTAGGGTAGTCAAACTTCCAAAAGGACGTAAGTATAAAATGAAGTTCGAATCTTTTAGAGACTAGGACTTAAAAAAACTTAGAACTGTATATTCTTTAGGAAACAAAAAAGATACAAACTTTCTTGAATCGTAGTAGGGAAGTAGGTTTATAAAAAGTCAGTATTTTTTATTTAAAGTTCCAAAATCAAACAACTCATAACGATAATACTTAAAG	[1696864, 1697076]/- TTGAAAGAACTCAGACAAATGCCAAGTGAAAGAGGATAGAATTAAAATTACAAATAAAGATCCGTACGAAGTTTTTAGAGTAGGGTAGTCAAACTTCCAAAAGGACGTAAGTATAAAATGAAGTTCGAATCTTTTAGAGACTAGGACTTAAAAAAACTTAGAACTGTATATTCTTTAGGAAACAAAAAAGATACAAACTTTCTTGAATCGTAG
sRNA_37_192	-	1703250	1703310	61	1703359.0	LMANv2_190043 - conserved protein of unknown function [1698943, 1700376]/-	LMANv2_190051 - conserved protein of unknown function [(1707476)1707525, 1707989(1708013)]/-				AAAAGACAAAATCCAAATAAGAGTAAAGAGGGATAAAATAAAAAATCGTCGAATATAGTCA		CCCAAAAATAAtctgtcccAAAAGAAAGTAAggggcagaTTATTTAAGAAAA (starts at 1703226, -12.4 kcal/mol)
sRNA_37_193	-	1703484	1703572	89	1703672.0	LMANv2_190043 - conserved protein of unknown function [1698943, 1700376]/-	LMANv2_190051 - conserved protein of unknown function [(1707476)1707525, 1707989(1708013)]/-		LMANv2_190048 - CobQ/CobB/MinD/ParA nucleotide binding domain protein [1703473, 1704291]/+		CTTTTTTAGCAAGTGCCATTGCGAGGTGTCCTGTAGAAGTGGTTTTTGAAACTCCTCCTTTTGGATTTGCTACAACAATAATATTATGT
sRNA_37_39	+	1705415	1705479	65	1705342.0	LMANv2_190049 - ParB-like protein [(1704040)1704332, 1705303]/+	LMANv2_190050 - Winged helix-turn-helix DNA-binding protein [(1705500)1705694, 1707133(1707194)]/+				TGAAATATAGTAATCATTTCCTTTTTTAAAATTATGTCTCATAAAATCCTTGACATTTATTTAGT
sRNA_37_40	+	1727126	1727779	654	1727045.0	LMANv2_190057 - conserved protein of unknown function [1724086, 1724466]/+	LMANv2_190061 - conserved protein of unknown function [(1727754)1727986, 1728753(1728766)]/+				ATTAGGATTTACAGTCAAGAGATCAGGGATTACGTATGTTTTAGTGAGAGGCAATAGCCTACAGATTGAATTTGTTTTCCGGCATGACGTCAATTTACAATCAAAGTTTTCTCTGGGCACTGATCATCAGTTGCGTATTGCTGATCGGTACATGTTCGAAACACGAAAGAGGACATGTGATGACAAAAAAGTCAGCCTCTGAATTTAAGACCAATACCGGGAACAGGGAACGAGCTGCCGGTCAACTCCTGTCGTCGCTCAAGATAGGCATATCCGCTACCGAGGTGATGGATATGCTTGGTCCTCCAACCACCAAGACTTGGGCGTACACACTATTTTATTCCTCTGCGATGGTCATTTACTTCGATGACTCCTCCAAGCTCGTTCGGGTGACCTCGG…	[1727169, 1727327]/+ GTGAGAGGCAATAGCCTACAGATTGAATTTGTTTTCCGGCATGACGTCAATTTACAATCAAAGTTTTCTCTGGGCACTGATCATCAGTTGCGTATTGCTGATCGGTACATGTTCGAAACACGAAAGAGGACATGTGATGACAAAAAAGTCAGCCTCTGA
sRNA_37_41	+	1732744	1732839	96	1732564.0	LMANv2_190067 - conserved protein of unknown function [(1732163)1732220, 1732642(1732649)]/+	mazE - Transcriptional regulator/antitoxin MazE [(1732980)1732990, 1733226]/+		LMANv2_190068 - conserved protein of unknown function [(1732649)1732667, 1732795]/-		TTGCGGGGTGTTCGCTAAGGCTCACTCGAACCTCGTGCCAATTCTTTCGCATGCTTAGGCATGCTTCAGAACCGCAAACGTCGAGAAGCCTATTAC
sRNA_37_195	-	1734149	1734263	115	1734345.0	LMANv2_190068 - conserved protein of unknown function [(1732649)1732667, 1732795]/-	LMANv2_200002 - conserved protein of unknown function [1735816, 1735947]/-		LMANv2_190071 - conserved protein of unknown function [(1733916)1733964, 1734158(1734172)]/+	LMANv2_190071 - conserved protein of unknown function [(1733916)1733964, 1734158(1734172)]/+	TGTGACAACAATGATAAATTGATTGTCGTCGGATTAACAGGTAAGTGGGCAACTTACAACTTTGAAAAGACAACAACAGATTGGCTAGATAGGAATCTGTAACACCTACTCTGCG	[1734162, 1734245]/- TTGATTGTCGTCGGATTAACAGGTAAGTGGGCAACTTACAACTTTGAAAAGACAACAACAGATTGGCTAGATAGGAATCTGTAA
sRNA_37_42	+	1734185	1734319	135	1733915.0	LMANv2_190071 - conserved protein of unknown function [(1733916)1733964, 1734158(1734172)]/+	LMANv2_200001 - Acetyltransferase [1734853, 1735458]/+				CTGTTGTTGTCTTTTCAAAGTTGTAAGTTGCCCACTTACCTGTTAATCCGACGACAATCAATTTATCATTGTTGTCACAATACCTTCTTAAGGTATCTCTGACATCGCTTGTCGACGAATTAGTTTTAACTATCC	[1734188, 1734286]/+ TTGTTGTCTTTTCAAAGTTGTAAGTTGCCCACTTACCTGTTAATCCGACGACAATCAATTTATCATTGTTGTCACAATACCTTCTTAAGGTATCTCTGA
sRNA_37_196	-	1734579	1734628	50	1734720.0	LMANv2_190068 - conserved protein of unknown function [(1732649)1732667, 1732795]/-	LMANv2_200002 - conserved protein of unknown function [1735816, 1735947]/-				GGATTTTAGAATGAGAAGGATTAAAAACGCACATTTTTCAAGTGTTCCGA
sRNA_37_43	+	1760572	1760974	403	1760553.0	LMANv2_200024 - Methyl-accepting chemotaxis protein signaling domain protein [(1756389)1756438, 1758513(1758626)]/+	LMANv2_200028 - protein of unknown function [1761440, 1761568]/+				TCGCGCTTCTTTTTTAGAAATAAAAAGGGTGAGGAAAGTCCGGACACCTGGAAACACGGGACCGGGTAATTCCCGGAATTCTCTATCTTGAGAGTAATTTCAGGATCGAGAATATGGAAAGTGCAACAGAAAAGATACCGCCTTGGTAAAAGGTAAGGGTGAAATGGTGGGGTAAGAGCCCACCTACGATTTCGAGAGAAATCGGGAATGGCAAACCCTCCCGGGTGCAATCTCAAATAGGCAGCCTATTTGTAGTTTCCGCAGGGCTGCGGGTAGAGAGCAAGGACTTCGATCGGTAACTTTCGAAGCAAGATAAATGATCATCCATCTCTTAGGAGAGGACAGAATCCGGCTTATAGACAGAATGCCCGTAGTTTCATTTTTGGATTTTATAATCTC…	[1760600, 1760662]/+ GTGAGGAAAGTCCGGACACCTGGAAACACGGGACCGGGTAATTCCCGGAATTCTCTATCTTGA		RNaseP_bact_a (RF00010)	Ribonuclease P (RNase P) is a ubiquitous endoribonuclease, found in archaea, bacteria and eukarya as well as chloroplasts and mitochondria. Its best characterised activity is the generation of mature 5'-ends of tRNAs by cleaving the 5'-leader elements of precursor-tRNAs. Cellular RNase Ps are ribonucleoproteins. RNA from bacterial RNase Ps retains its catalytic activity in the absence of the prot…
sRNA_37_197	-	1834633	1834683	51		LMANv2_210030 - Base excision DNA repair protein, HhH-GPD family [1832327, 1832968]/-	LMANv2_210033 - conserved protein of unknown function [1836488, 1837810]/-				CATAGCAACAATTAACAAAACGCTTCAATCGACCGTTTCCATACAACGAAA
sRNA_37_198	-	1848547	1848629	83	1848642.0	LMANv2_210042 - protein of unknown function [1848401, 1848544(1848642)]/-	glyQS - Glycine--tRNA ligase [(1848900)1848913, 1850307]/-				ATTTGAAATGTGGGAACTACTGCAAAGTTCGAGATTTTATTTGAAATGTGGGAACTACTGCAAAGTTCGAGATTTTATTTGAA
sRNA_37_199	-	1848732	1848839	108	1849125.0	LMANv2_210042 - protein of unknown function [1848401, 1848544(1848642)]/-	glyQS - Glycine--tRNA ligase [(1848900)1848913, 1850307]/-				TGCAAAGTTCGAGATTCTATTTGAAATGTGGGAACTACTGCAAAGTTCGAGATTTTATTTGAAATGTGGGAACTACTGCAAAGTTCGAGATTTTATTTGAAATGTGGG
sRNA_37_46	+	1893626	1893676	51		LMANv2_220016 - Transporter, Ompp1/FadL/TodX family [(1891389)1891637, 1893058]/+	LMANv2_220018 - Adenylate/guanylate cyclase catalytic domain protein [1896498, 1897673]/+				CATAGCAACAATTAACAAAACGCTTCAATCGACCGTTTCCATACAACGAAA
sRNA_37_200	-	1909747	1909797	51		LMANv2_220030 - conserved protein of unknown function [1909292, 1909477]/-	LMANv2_220032 - YceG family protein [(1910347)1910389, 1911405(1911595)]/-		LMANv2_220031 - protein of unknown function [1909680, 1909844]/+		TTTTTTTCGTAAATTCGGCCGTTAATAACTTGGTACTATTTTCATGCGTCC
sRNA_37_201	-	1971943	1971996	54	1972108.0	LMANv2_230033 - Calcineurin-like phosphoesterase family protein [1970736, 1971554]/-	LMANv2_230034 - Rhodanese-like protein [1972059, 1972394]/-				ATATCTAATTTTTTACGAAAAAATGAAATGTGGGAACTTATACAGAAATAGGTG
sRNA_37_202	-	1976835	1976939	105	1977095.0	LMANv2_230036 - conserved protein of unknown function [(1974497)1974568, 1974738(1974759)]/-	LMANv2_230038 - Sigma factor regulatory protein, FecR/PupR family [1977640, 1978719(1978841)]/-				AATTTTGCTCTGAGCAAGAAACCATCACCAACCCCACAAGTTGAATAGGATTTTAGAATCAGAATGAACTCAACAGAACGGGCTTTCTATGGATCGCCGTTCTGG		AATACAGAGGAtttgtcgTAATTCcgacagaTTTATATTGAGA (starts at 1976827, -7 kcal/mol)
sRNA_37_203	-	1997619	1997705	87	1997937.0	LMANv2_230054 - conserved protein of unknown function [1995249, 1995503(1995551)]/-	LMANv2_230060 - protein of unknown function [2001629, 2001796(2001989)]/-		LMANv2_230057 - putative membrane protein [(1997322)1997610, 1998851(1998964)]/+		AAAATATGTATAAACACTGAAAAGAAAGATGAAGGATGTAGTAATGTGGAAGATTAAAATTCTATTTTTCTTTAATAACTGAATGGC
sRNA_37_47	+	2001313	2001390	78		LMANv2_230059 - Beta-propeller repeat protein [(1999487)1999559, 2001001(2001014)]/+	LMANv2_230061 - conserved protein of unknown function [2002172, 2002714]/+				ATTTGCGGTATTTTTTAAGTACCACTATTTTTTCGTAAATTAGGCCGTTAATAACTTGGTACTATTTTCATGCGTCCG
sRNA_37_48	+	2005022	2005197	176		LMANv2_230063 - putative lipoprotein [2004102, 2004650(2004788)]/+	LMANv2_240002 - conserved protein of unknown function [2008086, 2008613]/+				CCCCACAAGTTGAATAGGATTTTAGAATCAGAATGAACTCAACAGAACGGGCTTTCTATGGATCGCCGTTCTGGGCTCAAAAAGGCACATTTTTCAAGTGTTCCGACAAGAATGAGTCTTTTTACTTGCAAAAAGTATGTTTTTCTGATAGAGAAAAATTTTCCGAACCTTACCAC		TTTACAGAGGAtttgtcgTAACTCcgacagaTTTATATTGAGA (starts at 2005230, -7 kcal/mol)
sRNA_37_204	-	2005085	2005177	93		LMANv2_230060 - protein of unknown function [2001629, 2001796(2001989)]/-	LMANv2_240001 - conserved protein of unknown function [(2006120)2006166, 2007452(2007489)]/-				TTTCTCTATCAGAAAAACATACTTTTTGCAAGTAAAAAGACTCATTCTTGTCGGAACACTTGAAAAATGTGCCTTTTTGAGCCCAGAACGGCG
sRNA_37_205	-	2010011	2010076	66		LMANv2_240001 - conserved protein of unknown function [(2006120)2006166, 2007452(2007489)]/-	LMANv2_240004 - Glycosyl hydrolase domain protein [(2010320)2010513, 2011691]/-				AATCCTAAAATTGTAGGAACTCGATACCTTTAGAAAAATCTTTCTCTGCCGAACTTATGCTAAAAT
sRNA_37_206	-	2020633	2020735	103		LMANv2_240012 - conserved protein of unknown function [(2020410)2020428, 2020574(2020794)]/-	mgsA - methylglyoxal synthase [2020888, 2021334(2021359)]/-				GAAAATAATAATACGTTGAGCTTGTTTAACGTGAGTAGGGTGTAGAAAAATCAGGGCGAATCCGACTGGCTGTAGTAGCCAGTCGGACCGGGCTCTCAGCTTG	[2020658, 2020714]/- TTGTTTAACGTGAGTAGGGTGTAGAAAAATCAGGGCGAATCCGACTGGCTGTAGTAG
sRNA_37_49	+	2023310	2023366	57		LMANv2_240016 - conserved protein of unknown function [2022678, 2023097]/+	LMANv2_240019 - conserved protein of unknown function [2024853, 2024981]/+				AGAATTGTTGAAAAATTAATTCTCCATTTGTTTCTATTTTATGGAAATGGGCAATTG
sRNA_37_207	-	2028019	2028137	119	2028412.0	LMANv2_240021 - Methylase [2025134, 2026765(2026854)]/-	LMANv2_240023 - Transcriptional regulator (MarR family) [(2028270)2028317, 2028772(2028947)]/-				TTATTCCAAAGCCTGTTAACGCCCTAAACGCAATCTGCAGAGGATCCATCGGATAGATGTATTGAGTTTAGGAATTGTTTTGCTGAGTTCAAACGCGACCGGAAAACCCAGCGAATGCC
sRNA_37_208	-	2054674	2054742	69	2054950.0	LMANv2_240049 - conserved protein of unknown function [2053963, 2054127(2054426)]/-	alkH - Aldehyde dehydrogenase [(2054782)2054831, 2056294(2056342)]/-				ATCTTTTTCGTTGCTCAGAGATATAGTTCTGGGTCTCTAAATATCTTGTAGTAAAATTTACAGTACTCA
sRNA_37_209	-	2062276	2062384	109	2062416.0	ilvB - acetolactate synthase I, large subunit [2060516, 2062198(2062416)]/-	LMANv2_240055 - Anti-sigma factor antagonist [(2063699)2063740, 2064144(2064295)]/-				TGCATCCATGTTTGTAAACAGCTTAGAGCTAGTGGTGGTCTTTGGAACACCGGGACATTGCTTTACGCTGTAGAGATTTACTTAAGACGCAATTCTAAGAAAAGCCTTC		TTCTAAGAAAAgccttctcCGGTGTAAAGCCGggggaggcTTTTTTATTTTTA (starts at 2062292, -12.72 kcal/mol)
sRNA_37_50	+	2063461	2063511	51	2063203.0	tpx - putative thiol peroxidase [(2062824)2062867, 2063382(2063390)]/+	LMANv2_240066 - conserved protein of unknown function [2072977, 2073186]/+				AAAATTAATTCTCTATCGGTTTTCGTTGTATGGAAACGGTCGATTGAAGCG
sRNA_37_210	-	2063490	2063539	50		ilvB - acetolactate synthase I, large subunit [2060516, 2062198(2062416)]/-	LMANv2_240055 - Anti-sigma factor antagonist [(2063699)2063740, 2064144(2064295)]/-				AAAAATTCCATAGCAACAATTAACAAAACGCTTCAATCGACCGTTTCCAT
sRNA_37_211	-	2064581	2064636	56		LMANv2_240056 - conserved protein of unknown function [2064134, 2064373]/-	LMANv2_240057 - conserved protein of unknown function [(2065226)2065240, 2066463]/-				CAGCGATTAACAGAGCTGCTTTAATCGACCATTTCATGAAGCAGAAACAAGATGGA
sRNA_37_212	-	2085011	2085136	126		LMANv2_240074 - Anti-sigma factor antagonist [(2082682)2082688, 2083020(2083047)]/-	LMANv2_240076 - protein of unknown function [2085455, 2085580]/-				TACTTTTTGCAAGTAAAAAGACTCATTCTTGTCGGAACACTTGAAAAATGTACCTTTTTGAGCCCAGAACGGCGATCCATAGAAAGCCCGTTCTGTTGAGTTCATTTTGATTCTAAAATCCTATTC	[2085027, 2085089]/- ATGTACCTTTTTGAGCCCAGAACGGCGATCCATAGAAAGCCCGTTCTGTTGAGTTCATTTTGA
sRNA_37_52	+	2097575	2097684	110		LMANv2_240092 - Alpha/beta hydrolase-related protein [(2096155)2096183, 2097094(2097124)]/+	LMANv2_240096 - conserved protein of unknown function [(2099254)2099256, 2100263]/+				ACATTGGACGATTTTGAAATAAGCTCTTAATTTCATAACGCGAGATTGGCATAATTCATTTTTCTGAAAAAAATTGGAATTTGAACTTTACAGATCGATTCTTTAAATGT
sRNA_37_213	-	2109979	2110038	60	2110137.0	LMANv2_240106 - Trypsin-like peptidase domain protein [(2108392)2108421, 2109044(2109123)]/-	LMANv2_240108 - conserved protein of unknown function [(2110180)2110222, 2110530(2110714)]/-				TTTTTGTGAAACTCAATGCATCGCTTCTATGGTCGCTCTGCAGGTCGGTGGAAACTCAGC
sRNA_37_53	+	2111183	2111295	113	2111069.0	LMANv2_tRNA7 [2111070, 2111141]/+	LMANv2_240113 - protein of unknown function [2113157, 2113363]/+				ACTCAAAGCTTTTTCGCAAGAGTATTTGTAGAATCCTTAAAGAGCGTTTACGAGTACGACATGAGCGCAAAAAACGCCGTGGAACAAGTTTAATAGGATCTCAGATTGCGTGC
sRNA_37_56	+	2181581	2181704	124	2181552.0	LMANv2_250003 - Cache domain protein [(2179998)2180023, 2181045]/+	LMANv2_tRNA8 [(2181931)2181966, 2182037]/+	LMANv2_260001 - conserved protein of unknown function [2181423, 2181647(2181712)]/-	LMANv2_260001 - conserved protein of unknown function [2181423, 2181647(2181712)]/-		GGGTTTCGTTGCAAACTCCGTGAAATTTTTTGCTCTCTGCTTTCGCTCCCAGAACCGGGGTTTTCAAATAGAGTAGTTCCTGACAGAAAAAAGTTTGGCGAGAGTTCTCAATTTAATAAAAATG	[2181600, 2181656]/+ GTGAAATTTTTTGCTCTCTGCTTTCGCTCCCAGAACCGGGGTTTTCAAATAGAGTAG
sRNA_37_57	+	2198041	2198091	51	2197937.0	LMANv2_260018 - YceI-like domain protein [2197286, 2197915(2197992)]/+	rplM - 50S ribosomal subunit protein L13 [(2198887)2198902, 2199351]/+				ACTTTATTAGAGTTGTTGAAAATTCCGTAAACGGAGATTAGCAAAACTGCT
sRNA_37_58	+	2198142	2198198	57	2197937.0	LMANv2_260018 - YceI-like domain protein [2197286, 2197915(2197992)]/+	rplM - 50S ribosomal subunit protein L13 [(2198887)2198902, 2199351]/+				ACAACTCTAATGAAAACGTTTAACAAAAAATAAATGAAGGTTCCAACGTCCTGCGGC
sRNA_37_214	-	2246522	2246592	71		LMANv2_260067 - protein of unknown function [2245553, 2245669]/-	LMANv2_270001 - Papain family cysteine protease [(2247009)2247067, 2249466(2249762)]/-				AGGTTTTTTTGGAAAAAAAGAAAATGCCACTAAACCGCTTAATAGATTAACGGCCCAATTGAAAAAACTTC
sRNA_37_215	-	2246933	2246984	52	2247243.0	LMANv2_260067 - protein of unknown function [2245553, 2245669]/-	LMANv2_270001 - Papain family cysteine protease [(2247009)2247067, 2249466(2249762)]/-				TTTTAGGGAATCTCTATAAAATAGTTTTTTCATTTTTGTGATAGTCGTAAAA
sRNA_37_Luis8	+	2254560	2254860	300		LMANv2_270007 - conserved protein of unknown function (2253635, 2254054)/-	LMANv2_270008 - Predicted esterase of the alpha-beta hydrolase
sRNA_37_60	+	2265408	2265482	75		LMANv2_270017 - Sigma factor regulatory protein, FecR/PupR family [(2264413)2264430, 2265131(2265305)]/+	LMANv2_270019 - Diguanylate cyclase (GGDEF) domain protein [(2268651)2268670, 2270238]/+				AAAACTATAACAGAATGTTCAACATCTTGTATTGAAATAGAGCCTTGTAATTAAGACCCCATGGTATTCAATTTT
sRNA_37_61	+	2276967	2277016	50		LMANv2_270023 - conserved protein of unknown function [2275810, 2276211]/+	LMANv2_280003 - conserved protein of unknown function [(2285027)2285045, 2285302]/+				ATAGGAATTCGCGAATCATTAATTTAGCTCCTATATCTCCATAAACAAAG
sRNA_37_62	+	2281961	2282027	67	2281948.0	LMANv2_270023 - conserved protein of unknown function [2275810, 2276211]/+	LMANv2_280003 - conserved protein of unknown function [(2285027)2285045, 2285302]/+		LMANv2_270028 - conserved protein of unknown function [(2281089)2281093, 2282184(2282209)]/-		GCATTGCTTGCAGTAATGGTGTAATTTGTAGCGGATTGAGTTGTAGTTGGCGTTCCTGAGATAGCAC
sRNA_37_63	+	2282119	2282169	51	2281948.0	LMANv2_270023 - conserved protein of unknown function [2275810, 2276211]/+	LMANv2_280003 - conserved protein of unknown function [(2285027)2285045, 2285302]/+		LMANv2_270028 - conserved protein of unknown function [(2281089)2281093, 2282184(2282209)]/-		AATTGTTGCACCTTGTGTGAAAGTAAACGGCGTTCCCGCATAACTTAGAGC
sRNA_37_64	+	2308741	2308790	50	2308602.0	LMANv2_280025 - 3-demethylubiquinone-9 3-methyltransferase domain protein [(2307937)2308003, 2308443(2308670)]/+	LMANv2_280028 - transposase [2309865, 2310797]/+				TAGAATGATAAAAGGTTCGAAAAAGAATTCAAGGTTCCGAAAGAAAACGG
sRNA_37_65	+	2373337	2373387	51	2373155.0	LMANv2_280084 - conserved protein of unknown function [(2372917)2372933, 2373202(2373267)]/+	LMANv2_280086 - protein of unknown function [(2375276)2375281, 2375439]/+		LMANv2_280085 - Bacterial transcriptional activator domain protein [2373366, 2374961(2374999)]/-		GAATGCGAAAGGGACTATTAGTTGTATTCTTAAACACGGCTTACTTCTCCG
sRNA_37_66	+	2381232	2381327	96	2381063.0	LMANv2_280088 - conserved protein of unknown function [2377516, 2378247(2378475)]/+	LMANv2_280092 - conserved protein of unknown function [(2381420)2381626, 2382537(2382578)]/+	tatA - Sec-independent protein translocase protein TatA [(2381059)2381065, 2381322(2381378)]/-	tatA - Sec-independent protein translocase protein TatA [(2381059)2381065, 2381322(2381378)]/-		TTTTTCCTCCGAAAAGTAAAAGAGCGATGAATAAAATGAGTAGAATTTCAGTCCATCCGAGTGATCCGAAGACTGCCAAGGGTGCAAACATATTTA
sRNA_37_217	-	2439475	2439544	70	2439621.0	LMANv2_290050 - EAL-domain associated signaling protein domain protein [2435911, 2437185]/-	LMANv2_290055 - conserved protein of unknown function [2443544, 2444269(2444316)]/-		LMANv2_290052 - O-antigen ligase [(2439061)2439095, 2441080(2441083)]/+		CAGATAAAAAAAAGAAGCAATTACAAAAAGTAAAAGAGGAACCGATTTGATACTGGAAAAAAGAGGAGGG
sRNA_37_67	+	2479706	2479758	53	2479573.0	LMANv2_tRNA13 [2479670, 2479743]/+	LMANv2_290090 - conserved protein of unknown function [(2479670)2479799, 2480035]/+				TAATCTGCGGGTCGAAGGTTCAAGTCCTTCTGGGCCCAACGGAGTAACCCCCC
sRNA_37_68	+	2505346	2505395	50	2505330.0	LMANv2_300016 - Acetyltransferase (GNAT) domain protein [(2497389)2497631, 2498197]/+	LMANv2_300022 - conserved protein of unknown function [2505671, 2506252(2506342)]/+		LMANv2_300021 - putative membrane protein [2503824, 2505419]/-		ATGAAAGAGGCTGAGATGGTAAAAATTTTACTTTTAGGAATTTGAATTAG
sRNA_37_69	+	2558300	2558516	217		LMANv2_300048 - conserved exported protein of unknown function [(2557218)2557231, 2558043(2558057)]/+	LMANv2_300050 - conserved protein of unknown function [(2559569)2559619, 2559810]/+		LMANv2_300049 - Integrase core domain protein [2558412, 2559362]/-		CAAGTATCTAAAAAACTCAAGAGTCTAAGCGAACCAGAACTTGAAAAGATAGATGTCCTAGTCCAAAAACCGTCGCTTGTATAGTTGTTTAGAATTTGAATACTAACGCATGTTAAGCGACATTTGGAAACGGCGCCTCGACATTTATATAAATATGATGTAATCCTCCAAGGACTTTTCGTTTGATAACTTTGGAGGTATAAGAAGAAAAAGTAGC
sRNA_37_218	-	2564967	2565082	116	2565149.0	leuS - Leucine--tRNA ligase [(2562276)2562278, 2564872(2565149)]/-	LMANv2_300058 - conserved protein of unknown function [(2568762)2568986, 2569270(2569284)]/-				AAAACAAAACTTTATGGATAAATCTGGGAGTAAAATGTATCTACTCGAAGAACAACAAACACAATCGAAAGGAGACTACATCTTGATTTGCGCCGGATGCAGATCAAAAGTCGCAC
sRNA_37_219	-	2615510	2615559	50	2615854.0	LMANv2_310021 - WYL domain protein [2610957, 2611832(2611901)]/-	LMANv2_310024 - conserved exported protein of unknown function [(2616320)2616371, 2616706(2616752)]/-				ACCTAGAATTTGTTTTAGAAAACTCTATAAAACCCAAAAAAGTAATCGGG
sRNA_37_220	-	2615869	2615921	53	2616190.0	LMANv2_310021 - WYL domain protein [2610957, 2611832(2611901)]/-	LMANv2_310024 - conserved exported protein of unknown function [(2616320)2616371, 2616706(2616752)]/-				AGGAAGTCATACAAATCTAAGAGCTTGTCCAAAAACTCCAAAGAATTTTTACG
sRNA_37_221	-	2618739	2618818	80	2619097.0	LMANv2_310024 - conserved exported protein of unknown function [(2616320)2616371, 2616706(2616752)]/-	LMANv2_320002 - transposase (fragment) [(2618829)2618923, 2619339]/-		LMANv2_320001 - conserved protein of unknown function [(2618586)2618607, 2618771]/+		GAATTTCAGATTTGATCTACAACGCGACCCATAGGAAAGCCATAACCTTACCCACAAGTTGAATAGGATTTTAGAATCAG
sRNA_37_71	+	2680028	2680080	53	2679945.0	LMANv2_320043 - KR domain protein [2678964, 2679821]/+	LMANv2_320044 - protein of unknown function [2680918, 2681124]/+				TAAATCTTTTTTCTAACTAACGTGAATTCGTGGAGAAATCCGTTTTATTCCTA
sRNA_37_222	-	2680934	2680985	52		LMANv2_320037 - ATP-dependent DNA helicase [2666979, 2668427]/-	LMANv2_320045 - conserved protein of unknown function [(2681193)2681216, 2681536(2681599)]/-		LMANv2_320044 - protein of unknown function [2680918, 2681124]/+		ATTTTTTTCGTAAATTCGGCCGTTAATAACTTGGTACTATTTTCATGCGTCC
sRNA_37_223	-	2719288	2719337	50		LMANv2_320080 - conserved protein of unknown function [(2718209)2718216, 2718368(2718394)]/-	LMANv2_320082 - TonB-dependent receptor [(2721475)2721604, 2722194(2722289)]/-				GTTTCTATTTTATGGAAACGGGCAATTGAAGCAGTTTTGTTAATCGGAAC
sRNA_37_72	+	2732165	2732376	212	2732070.0	LMANv2_320081 - conserved exported protein of unknown function [2719394, 2720938(2720980)]/+	LMANv2_320092 - conserved exported protein of unknown function [(2732458)2732492, 2732683]/+		LMANv2_320091 - protein of unknown function [2732208, 2732336]/-		AATTAGAAAAATAAACAATTGAAAAAGTTTCGCTATACAACTGTTATCTGGAGATTTGTGATGTGTCCTTCCAACGTAAATTATGAGGTTGGATTGAAACGGCTTTAACTTTTTTAGAATGGAGGCGTAAAAAAATTTTCGTGGATTTGTGTTCGAAAGGAACTAATCTCATTGAAATCAGAAAAAATGAACGATTCGAAACCTTACGGAGC
sRNA_37_224	-	2769202	2769251	50	2769295.0	LMANv2_330036 - conserved protein of unknown function [2768907, 2769080]/-	LMANv2_330037 - NUDIX domain protein [(2770749)2770809, 2771480(2771499)]/-				TGTCAAATGAAATAGAAGTAACTTTGAATCGTTTTCTAAAAACTGATCCG
sRNA_37_73	+	2774226	2774277	52	2773930.0	purF - Amidophosphoribosyltransferase [(2772572)2772720, 2774192(2774199)]/+	LMANv2_330040 - putative enzyme [(2775164)2775198, 2775980]/+				TTGGACGAATCCTGCTAACTGATTATAAAAACAAGTTTAAATGAAATGTGGG
sRNA_37_74	+	2793248	2793373	126	2793070.0	cysI - Sulfite reductase [NADPH] hemoprotein beta-component [(2791350)2791504, 2793189]/+	LMANv2_330062 - Amino terminal protease [(2795203)2795251, 2796162]/+		LMANv2_330060 - Strictosidine synthase [2793199, 2794275]/-		CCGGTGGTCGAAGATACCAAATAAATATTTCCGGCGTGGTTTAAAACTGCGGTAATACCTGCAACCGAAGAATCCGAAAAATCTTGGTAATTGGCCGTAATATCTCCAAAATCATTTAAAGCAAAT
sRNA_37_75	+	2902534	2902585	52	2902293.0	ddl - D-alanine--D-alanine ligase [(2901224)2901251, 2902306(2902369)]/+	LMANv2_340029 - conserved exported protein of unknown function [(2905749)2905895, 2907538(2907610)]/+		metW - Methionine biosynthesis protein MetW [2902311, 2902928(2902954)]/-		ACGTTCCAGTGTCCGAAGTTTGGAAATGCTACGATTACTTTTTTACCGATCC
sRNA_37_76	+	2910789	2910842	54	2910707.0	LMANv2_340029 - conserved exported protein of unknown function [(2905749)2905895, 2907538(2907610)]/+	fliN - Flagellar motor switch protein FliN [(2911083)2911109, 2911645(2911694)]/+		LMANv2_340033 - Holliday junction DNA helicase RuvB, N-terminal domain protein [(2909599)2909726, 2911012]/-		TTTTCAATATGGTTTTTAAGAATCTGAAAACAGTCTAGTAGGGCCGCCTTGGAG
sRNA_37_78	+	2961345	2961396	52		glpK - glycerol kinase [(2958161)2958215, 2959705(2960001)]/+	nadC - Nicotinate-nucleotide diphosphorylase (Carboxylating) [(2961900)2961908, 2962783]/+		LMANv2_350001 - conserved protein of unknown function [2961175, 2961357]/-		AATTTTTTCTCAACCAAACTCGCGTTAAAATAGGATTTAAATTTTGATCATG
sRNA_37_225	-	3008536	3008586	51		LMANv2_350033 - conserved protein of unknown function [3007857, 3008204(3008263)]/-	LMANv2_350035 - Ankyrin repeat protein (fragment) [3008873, 3009412]/-		LMANv2_350034 - protein of unknown function [3008343, 3008609]/+		GAAAAATTCCATAGCAACAATTAACAAAACGCTTCAATCGACCGTTTCCAT
sRNA_37_79	+	3010193	3010244	52		LMANv2_350034 - protein of unknown function [3008343, 3008609]/+	LMANv2_350039 - SH3 domain protein [(3013145)3013169, 3014350(3014367)]/+				CACTATTTTTTCGTAAATTAGGCCGTTAATAACTTGGTACTATTTTCATGCG
sRNA_37_226	-	3015531	3015671	141		LMANv2_350038 - Adenylate/guanylate cyclase catalytic domain protein [(3011131)3011132, 3012388]/-	LMANv2_360001 - Metal-dependent phosphohydrolase [3016237, 3016827(3017044)]/-				AACTCAACAGAACGGGCTTTCTATGGATCGCCGTTCTGGGCTCAAAAAGGCACATTTTTCAAGTGTTCCGACAAGAATGAGGTTTTTTACTTGCAAAAAGTATGTTTTTCTGATAGAGAAAAATTTTCCGAACCTTACCAC
sRNA_37_80	+	3015593	3015643	51		LMANv2_350041 - conserved protein of unknown function [(3014545)3014560, 3015129]/+	LMANv2_360004 - Glycosyl hydrolase, family 31 domain protein [(3019230)3019330, 3021270]/+				CATTCTTGTCGGAACACTTGAAAAATGTGCCTTTTTGAGCCCAGAACGGCG
sRNA_37_227	-	3044359	3044414	56		LMANv2_360024 - Bor protein [3043437, 3043739(3043766)]/-	LMANv2_370003 - conserved protein of unknown function [(3046206)3046236, 3046922(3047060)]/-		LMANv2_370001 - conserved protein of unknown function [3044318, 3044440]/+		AACCAACCCCACAAGTTGAATAGGATTTTAGAATCAAAATGAACTCAACAGAACGG
sRNA_37_228	-	3059222	3059315	94	3059483.0	gatB - Aspartyl/glutamyl-tRNA(Asn/Gln) amidotransferase subunit B [(3057227)3057415, 3058875(3058944)]/-	pck - phosphoenolpyruvate carboxykinase [(3062122)3062151, 3063743(3063788)]/-		LMANv2_370013 - YhjQ protein [(3058929)3058989, 3059765]/+		TATCTTTCCGGAAAGCATTACGTCGACTTCTGCAAGAGAAGGATGAGAAGGGGCAATCTTTAAACCTTGGATTCGAGTCAGAGTTAAAACTTCT
sRNA_37_229	-	3066724	3066797	74	3066949.0	LMANv2_370020 - conserved protein of unknown function [(3065472)3065509, 3066186(3066322)]/-	LMANv2_370021 - putative lipoprotein [3066846, 3067145(3067185)]/-				AGTTGTTGAAAAATGAATTTTCCATCTGTTTCTGTTTTATGAAAACGGCCGATTGAAGCAGTTTTGTTAAGCGG
sRNA_37_82	+	3123859	3123923	65		LMANv2_370080 - conserved protein of unknown function [(3113506)3113671, 3113832]/+	LMANv2_370094 - conserved protein of unknown function [3129998, 3130117]/+		yidD - hypothetical protein [(3123754)3123763, 3123987(3124038)]/-		AAATCCGTATTCTTGAAACGCTTGAGCGGCATATTCGGAACAAGTAGGCGTAAAACGACAGGCAG
sRNA_37_230	-	3131942	3132292	351	3132304.0	frnE - Polyketide synthase [3130559, 3131209(3131242)]/-	LMANv2_misc_RNA_3 [3131954, 3132302(3132304)]/-				TTGGTTTCGACTGTTGTTGCCAGGGGTTATGTGGCGTGTAGAGGTTGTAGGCTCCTCTAAAAACCTTCAAACAATAACCGCTAATAACGAATTAGCTTTAGCAGCTTAATCTCTGCTACGGAACTTTAGTTTTTTCTCTCGAATTCTAAATGTTCTGACAATGATCGGGAGGCGATTCTTTTGGTTTTTGGTTCCTAAAAGAGTTTGTATTTGAGCCGAATAGGAAAGAGAGTCCTGTCTGAGGGTGAACCTCTTTCCGAAATTTTATACACAGACTACACACGTAGAGGCTGATCTGGGGCGCAATAGGACGCGGGTTCGAACCCCGCCGTCTCCAAAGTTCATCACTTA	[3131999, 3132112]/- TTGGTTTTTGGTTCCTAAAAGAGTTTGTATTTGAGCCGAATAGGAAAGAGAGTCCTGTCTGAGGGTGAACCTCTTTCCGAAATTTTATACACAGACTACACACGTAGAGGCTGA		tmRNA (RF00023)	Bacterial tmRNA, also known as 10Sa RNA or SsrA, is named for its dual tRNA and mRNA-like properties. Its role is to liberate the mRNA from a stalled ribosome. To accomplish this part of the tmRNA is used as a reading frame that ends in a translation stop signal. The broken mRNA is replaced in the ribosome by the tmRNA and translation of the tmRNA leads to addition of a proteolysis tag to the inc…
sRNA_37_231	-	3148650	3148706	57		LMANv2_370109 - conserved protein of unknown function [(3146754)3146864, 3148090(3148124)]/-	LMANv2_370110 - Sigma 54 activator [(3148747)3148755, 3150854]/-				TTCGTTTACTACTTTCACAATTGACAAAACGTTTTATCCAAAACCATAGTGGGAATG
sRNA_37_232	-	3157280	3157361	82		LMANv2_370116 - Beta-lactamase family protein [(3155055)3155077, 3156015(3156018)]/-	LMANv2_370118 - Tetratricopeptide repeat protein [(3157435)3157444, 3161037(3161079)]/-				ATTTCATCATTTATATTAGAGTTGTTGAAAAATTCCATAGCGACGGTTAACCAAACTACTTCAACCGACCATTTCATGAAAC
sRNA_37_233	-	3195344	3195408	65		LMANv2_380009 - Histidine kinase [3188980, 3190239(3190459)]/-	LMANv2_380014 - conserved membrane protein of unknown function [(3195513)3195629, 3195937(3195976)]/-				CAAAATCCATTTTGAAAAGATCAATAACTTGACCCCGAGTCGATCCCTAGCGCATTCAAAAATCC
sRNA_37_87	+	3256549	3256646	98		LMANv2_410035 - HEPN domain protein (fragment) [(3255448)3255644, 3255928]/+	lpdA - Dihydrolipoyl dehydrogenase [(3257256)3257276, 3258694(3258771)]/+		LMANv2_410036 - conserved protein of unknown function [3256314, 3256871(3257114)]/-		GGATCGTTCAGATATTCGCCGTGAAAGCCTGGATTAACACCCAGTAGCAACTCCATACTTCCATCAGTGGCGACAAAACTAAGATCACAATGTTTGAC
sRNA_37_88	+	3299634	3299844	211	3299387.0	ribBA - Riboflavin biosynthesis protein RibBA [Includes: 3,4-dihydroxy-2-butanone 4-phosphate synthase ; GTP cyclohydrolase-2] [(3298276)3298361, 3299566]/+	LMANv2_420002 - conserved protein of unknown function [3300554, 3300700]/+				GTACTTATTTACTTGATATGAGCAGGACTTAATCAAATCAGTGCGAACGCGATTCATAGAGAGCGTTGTGTTGAGTTTTTCCTATTTTTGGGTGGGCGGTAAGGTTCGGAAAATTTTTCTCTATCAGAAAAACATACTTTTTGCAAGTAAAAAGACTCATTCTTGTCGGAACACTTGAAAAATGTGCCTTTTTGAGCCCAGAACGGCGATC
sRNA_37_234	-	3299729	3299904	176		LMANv2_410076 - protein of unknown function [3297760, 3297900]/-	LMANv2_420001 - protein of unknown function [3300210, 3300296]/-				CCCCACAAGTTGAATAGGATTTTAGAATCAGAATGAACTCAACAGAACGGGCTTTCTATGGATCGCCGTTCTGGGCTCAAAAAGGCACATTTTTCAAGTGTTCCGACAAGAATGAGTCTTTTTACTTGCAAAAAGTATGTTTTTCTGATAGAGAAAAATTTTCCGAACCTTACCGC
sRNA_37_235	-	3312012	3312139	128	3312297.0	LMANv2_420014 - conserved exported protein of unknown function [(3311044)3311094, 3311486]/-	LMANv2_420016 - putative lipoprotein [(3315095)3315130, 3316230(3316279)]/-				ACTCAAAAAATTTGAGAATCTCGGATAAATTGAAAGAAATATCTGACGCATGCGGTTCGTTTCAAGAGGAATTTTGAGCAAAGAATGAACGTTTAAGTAAAGAGCTATTAGCAGTAACGGGAGAAGAG
sRNA_37_236	-	3335855	3335937	83	3336001.0	LMANv2_430013 - Glutathione peroxidase [3334253, 3334741(3334750)]/-	LMANv2_430015 - Glycosyltransferase, group 1 family protein [3336131, 3337294]/-				ATTTGATTAAAAATTTCTAAAGAATGATCGTGTAAAATTCTTTGAGGTTTTGGGCTAAACTTTAAGTAAATGTTTGTTTGGTG
sRNA_37_237	-	3357867	3357950	84		LMANv2_430031 - conserved protein of unknown function [(3355860)3355864, 3356511(3356512)]/-	LMANv2_430033 - conserved protein of unknown function [3358015, 3358143(3358147)]/-				AAATCCCGAATTTGCGGTATTTTTTAAGTACCACTATTTTTTCGTAAATTAGGCCGTTAATAACTTGGTACTATTTTCATGCGT
sRNA_37_239	-	3363831	3363898	68	3364169.0	LMANv2_430038 - Biotin-requiring enzyme [3362215, 3362475(3362515)]/-	LMANv2_430040 - putative membrane protein [(3363937)3364015, 3364908(3364982)]/-				AAATGGCGTATAACGTTAATTAGTCGTCCCTGAAAAAGGTTCGAAATGCCGAATGATGTAAATAAAAT	[3363843, 3363896]/- ATGGCGTATAACGTTAATTAGTCGTCCCTGAAAAAGGTTCGAAATGCCGAATGA
sRNA_37_240	-	3365832	3365942	111		LMANv2_430040 - putative membrane protein [(3363937)3364015, 3364908(3364982)]/-	LMANv2_430042 - conserved protein of unknown function [(3366132)3366172, 3367677]/-		LMANv2_430041 - conserved protein of unknown function [(3365274)3365433, 3365951]/+		TCCTTGTCCTTTCTCCCAGAAGTTTGCAGAATTGCCCGGATTTAGTAAACAACTTCGAATTACCGCAAGATATAAAGAGCTAGCTTGATCTTGCGGGTTTGGTTGGCAAGG
sRNA_37_91	+	3385631	3385681	51		LMANv2_440008 - conserved protein of unknown function [3378492, 3378926]/+	LMANv2_440013 - Methyltransferase [(3385752)3385758, 3386537(3386575)]/+	LMANv2_440012 - conserved protein of unknown function [(3381913)3382106, 3385519(3385708)]/-			ATTTCAAAGTTTGGATGTTTAAAAAAGCCTATCTCTTGAGCCGTAAAAATC
sRNA_37_241	-	3387504	3387556	53		LMANv2_440012 - conserved protein of unknown function [(3381913)3382106, 3385519(3385708)]/-	LMANv2_440020 - conserved protein of unknown function [3392939, 3393082]/-		LMANv2_440015 - ABC transporter, ATP-binding protein [(3386791)3386974, 3387912]/+		CTTGTAAAACGTGAGAAGAAAAAAGAATTGTTTTCGTTTTTCCTAATATACGG
sRNA_37_242	-	3404714	3404852	139	3405017.0	xerD - Tyrosine recombinase XerD [(3403620)3403659, 3404555(3404589)]/-	LMANv2_440039 - putative alginate O-acetyltransferase AlgI [3407862, 3409298(3409517)]/-		LMANv2_440035 - conserved exported protein of unknown function [(3404670)3404713, 3405528]/+		TTCCCTTTAGAAATAGAATCTCTTGCTTCCCAGATCATTTCCTCATCGGAGGAACAGAAAACAAAAAATAACAACAGAAAAAAAGAGAAGGAAACGTATCGGATATTTAGTCTCATAAATACAGAAGTTTTTATTCTCA
sRNA_37_243	-	3410978	3411041	64		LMANv2_440040 - GDSL-like lipase/acylhydrolase family protein [3409288, 3410628]/-	LMANv2_440042 - conserved protein of unknown function [3413874, 3414029]/-				TTGCGAGCCTTTTTAGCTATAAAATTCACGAGTTGTAATGATGCCTCGGAAAACTCAGCAAATG
sRNA_37_244	-	3414801	3414858	58		LMANv2_440042 - conserved protein of unknown function [3413874, 3414029]/-	LMANv2_440043 - conserved protein of unknown function [3414871, 3415464(3415682)]/-				AGAGTGAATCTTGAAACATTCTAAAAATGGATTTTTGAAAATATTATTTGGATCCAAA
sRNA_37_92	+	3445602	3445814	213	3445582.0	LMANv2_450020 - Lysine methyltransferase [(3442587)3442655, 3443086(3443169)]/+	LMANv2_460001 - conserved protein of unknown function [3446411, 3446641]/+				TTCTTTATCAGAAAAACATACTTTTTGCAAGTAAAAAGACTCATTCTTGTCGGAACACTTGAAAAATGTGCCTTTTTGAGCCCAGAACGGCGATCCATAGAAAGCCCGTTCTGTTGAGTTCATTTTGATTCTAAAATCCTATTCAACTTGTGGGGGAACTCAGCAGAACACACTTTCAAATTAAAGCTTCTCGCTTCTATGGGCACTCAGCGC	[3445626, 3445718]/+ TTGCAAGTAAAAAGACTCATTCTTGTCGGAACACTTGAAAAATGTGCCTTTTTGAGCCCAGAACGGCGATCCATAGAAAGCCCGTTCTGTTGA
sRNA_37_93	+	3471527	3471579	53		LMANv2_460020 - conserved protein of unknown function [(3470689)3470724, 3471407(3471503)]/+	LMANv2_460021 - conserved exported protein of unknown function [3471939, 3473543(3473544)]/+				CACTTAAGAAAAATCTTTCAAGAATCTAAAATTGGACAAAAAGTTAAGTTGGG
sRNA_37_94	+	3477018	3477068	51	3476849.0	LMANv2_460021 - conserved exported protein of unknown function [3471939, 3473543(3473544)]/+	LMANv2_460024 - conserved protein of unknown function [(3477062)3477244, 3478092(3478118)]/+		LMANv2_460023 - Peptidase, S41 family [(3475307)3475308, 3477131(3477150)]/-		AAAGTCTGCCTTGACCGGAGACTTACCAGATGTAGGCTCGCAGAATAGGAT
sRNA_37_95	+	3497569	3497619	51		LMANv2_470001 - conserved protein of unknown function [3497343, 3497561]/+	crtC - Hydroxyneurosporene synthase CrtC [(3497781)3497823, 3498944(3499030)]/+				GAAAAATTCCATAGCAACAATTAACAAAACGCTTCAATCGACCGTTTCCAT
sRNA_37_96	+	3532333	3532406	74		LMANv2_470031 - Glycosyltransferase, group 1 family protein [3530509, 3531720]/+	LMANv2_470032 - conserved protein of unknown function [3532571, 3532696]/+				CCCACAAGTTGAATAGGATTTTAGAATCAAAATGAACTCAACAGAACGGGCTTTCTATGGATCGCCGTTCTGGG
sRNA_37_246	-	3532337	3532468	132		folE - GTP cyclohydrolase 1 [3529564, 3530115(3530246)]/-	LMANv2_470033 - protein of unknown function [3532803, 3532919]/-				TACTTTTTGCAAGTAAAAAGACTCATTCTTGTCGGAACACTTGAAAAATGTACCTTTTTGAGCCCAGAACGGCGATCCATAGAAAGCCCGTTCTGTTGAGTTCATTTTGATTCTAAAATCCTATTCAACTTG
sRNA_37_247	-	3618736	3618805	70		LMANv2_480005 - conserved protein of unknown function [(3617370)3617400, 3617960]/-	LMANv2_480007 - conserved exported protein of unknown function [(3620590)3620646, 3621383(3621418)]/-		LMANv2_480006 - Peptidase, M23 domain protein [(3617905)3617976, 3619802(3619925)]/+		TTGCGAGAATTCATTCGATCGAACGCACCAAGTTTAATCCTAACTTCTCCACCTAACTTAAGTGGTTCTG
sRNA_37_249	-	3634221	3634274	54		paaI - PaaI thioesterase-like protein [3633375, 3633881(3633942)]/-	LMANv2_480016 - Membrane carboxypeptidase [(3634400)3634414, 3635046(3635237)]/-				CGAACAAAATTTTAGAAAGTCGTATGATGTAATTGAACGCGAAAGGGATCGATG
sRNA_37_250	-	3653181	3653352	172	3653550.0	LMANv2_480032 - conserved protein of unknown function [3651319, 3651447]/-	ppa - Inorganic pyrophosphatase [(3653435)3653483, 3654019(3654020)]/-				TAAAATCCTATTCAACTTGTGGGGTTGGTTATGGTAGAAAGCGTTTTGCTGAGTTACTTCGAACGACCTTTCGGAAATGAGACACTGAGTTCAGGAAAACTTGAATTCGATATAACGCGAAAGGGATCGATGTTAGAGGAATTCAGCAGAATGCTTTTTCAAATTAAAGCCG
sRNA_37_251	-	3665360	3665410	51	3665474.0	LMANv2_480040 - conserved protein of unknown function [3661161, 3661277]/-	LMANv2_480043 - KR domain protein [(3665499)3665573, 3666373(3666380)]/-				AATGTGGGAACTATCACATGAACATTACTGATCTCTAGAAAATTGAGTACC
sRNA_37_252	-	3672440	3672509	70		LMANv2_480047 - conserved protein of unknown function [3670037, 3670594(3670616)]/-	LMANv2_480050 - conserved membrane protein of unknown function [(3672617)3672728, 3673249(3673277)]/-				ATGGGGCGTTCGACAGGTCGCATTTGACAATTTACGAACTTTCGAGCAGTCTAATTTCGTTTAATTTTCG
sRNA_37_253	-	3679905	3680140	236	3680334.0	LMANv2_480057 - conserved protein of unknown function [(3677385)3677392, 3677967(3677973)]/-	LMANv2_490001 - N-acetylmuramoyl-L-alanine amidase domain protein [(3680437)3680593, 3680973]/-				TCCTATTCGTGGTCAACTTTGTGAAGTTGCCACACATGGGTTTGCGGTGGCCGATTTAGATTCATCTATGGATCGGGGTCTAAGCCTTAACGCTACGACCCATAGGAAGTAGCGTTATTGAGTTACGAGAGCGATCAATCTGCCACCGGCCTTCTTGACTCCGTCGATTCAAGAATATCACATTCGGAACTGTCTTACGTTCAAGAAACATACTAATCTATGAATCGCGTTGTGGG	[3679918, 3679986]/- TTGACTCCGTCGATTCAAGAATATCACATTCGGAACTGTCTTACGTTCAAGAAACATACTAATCTATGA	TTTACAGAGGAtttgtcgTAATTCcgacagaTCTATATTGAAA (starts at 3679896, -7 kcal/mol)
sRNA_37_254	-	3686690	3686782	93		LMANv2_490001 - N-acetylmuramoyl-L-alanine amidase domain protein [(3680437)3680593, 3680973]/-	LMANv2_490011 - conserved protein of unknown function [3692352, 3693539(3693566)]/-		LMANv2_490004 - Stage II sporulation protein E [3684541, 3686910]/+		AAAAACGAATCAGCTTAAAATTTCCAGACTTTTTGGCCAAAAGTAAAACCGACCTAGACAATTTCAAATCCCCTGGATTTAAAATTGAAGCCC
sRNA_37_100	+	3701331	3701380	50	3701125.0	LMANv2_490010 - 2-dehydropantoate 2-reductase [(3690964)3691083, 3691997]/+	LMANv2_490019 - conserved exported protein of unknown function [3707303, 3708106]/+		LMANv2_490014 - Alpha-2-macroglobulin family protein [(3696621)3696684, 3702488(3702683)]/-		AGAATCATCTTTGATACCAGGAGGCAAAAGAATTTGAAACTTAGACTTAG
sRNA_37_255	-	3728312	3728389	78	3728515.0	uvrC - UvrABC system protein C [(3726337)3726385, 3728214]/-	prfH - Peptide chain release factor 2-like protein [(3728627)3728739, 3729206(3729409)]/-				AATACTCAGCAAACTTTAGATTTGGGATAGACTCAGAGTTTGAATTGAAGTAGGAACTCATACATTTTTAAGGATATA
sRNA_37_256	-	3798138	3798188	51	3798275.0	smpB - SsrA-binding protein [(3797577)3797594, 3798076(3798275)]/-	LMANv2_500033 - WGR domain protein [(3801488)3801519, 3802808]/-				TTAAAAAAGACTTCAATTTTTTAAGAGTTTTTATAAAGGCTGCATAACGGT
sRNA_37_257	-	3937014	3937135	122		rlmK - Ribosomal RNA large subunit methyltransferase K [3933587, 3934579]/-	citE - putative citrate lyase [(3939022)3939058, 3940050(3940137)]/-				CCCCACAAGTTGAATAGGATTTTAGAATCAGAATGAACTCAACAGAACGGGCTTTCTATGGATCGCCGTTCTGGGCTCAAAAAGGCACATTTTTCAAGTGTTCCGACAAGAATGAGTCTTTT		TTACAGAAGATtttgtcgTAATTCcgacagaTTTATATTGAGA (starts at 3936921, -6.9 kcal/mol)
sRNA_37_102	+	3941724	3941784	61	3941532.0	LMANv2_540003 - conserved protein of unknown function [3938503, 3938637]/+	LMANv2_540007 - conserved protein of unknown function [(3941767)3941929, 3942396]/+		LMANv2_540006 - conserved protein of unknown function [3941729, 3941869]/-		TTATCCTAATTTACGAATCTATTTTCAAGTTCAGGATGGATTTGTTTGGCCCTAAAAACGA
sRNA_37_103	+	3959700	3959749	50	3959581.0	LMANv2_540020 - conserved protein of unknown function [3957667, 3957783]/+	LMANv2_550001 - conserved exported protein of unknown function [(3959768)3959969, 3960169]/+				GAAATAGGGGTTTACGATTAAAATTCGGGATACTTAATTTTATAGAAATC
sRNA_37_258	-	3977881	3977946	66	3978121.0	ybcL - putative kinase inhibitor; DLP12 prophage [(3973046)3973060, 3973605(3973627)]/-	LMANv2_560007 - Transcriptional regulator, TetR family [(3977964)3978000, 3978623(3978664)]/-				AATCAATTCTAAATTGTGGTAGTTCCCACAGATTAAGTCTCTTTAGCAAGGTATAAAATTTTTAAC
sRNA_37_259	-	3988351	3988422	72	3988698.0	LMANv2_560011 - putative lipoprotein [3984374, 3985108(3985138)]/-	LMANv2_560014 - DoxX family protein [(3988478)3988526, 3988945(3989009)]/-				TAAGAGTTTTTCCCAAAACCGTCCAATGTAGGAACTACTACAAAAATTTAACGACATTAGAACTAATCGAAA		TAAAAATAAAAtgtgggAACTcccataTTTTTAGCCTTT (starts at 3988203, -8 kcal/mol)
sRNA_37_261	-	4104570	4104682	113		ruvA - Holliday junction ATP-dependent DNA helicase RuvA [4103558, 4104196(4104197)]/-	LMANv2_600006 - Flavin reductase-related protein [(4104813)4104858, 4105337(4105338)]/-		LMANv2_600005 - protein of unknown function [4104602, 4104775]/+		GATTGGAAGTGTAGAGCGTTCGGTAGAATGCTCTCTAAACTCAGCGTGTCGCTTCTGTTGGCGCTCGAAGTCAATCAACATCTCACTCTCCATGAGTCGTTCTATGGATCGCG
sRNA_37_262	-	4140691	4140773	83		LMANv2_610025 - conserved membrane protein of unknown function [4137990, 4140089(4140184)]/-	LMANv2_610027 - putative RNA polymerase-binding protein DksA [(4140876)4140921, 4141373(4141385)]/-				AGAACTTATCCAAAAAATTTAAAATGTGGGAACTGCTACGAAAATTTAACGACATTAAGAACTACTTGAAAGTTCACAAATTG
sRNA_37_107	+	4155169	4155244	76	4154953.0	LMANv2_620008 - Thioesterase [(4154145)4154170, 4155024(4155035)]/+	LMANv2_620009 - KR domain protein [(4155356)4155390, 4156148(4156493)]/+				TCGTCGATTTCATTCACAAATTGAATTTTGATCGAAAATGATAAAGCAGGTTCCGAATTTAAACGTTAGATTGGTG
sRNA_37_108	+	4163991	4164041	51		ptc - Serine/threonine phosphatase [(4156687)4156719, 4157528(4157661)]/+	LMANv2_620020 - Restriction endonuclease [(4167757)4168021, 4169580]/+				CATAGCAACAATTAACAAAACGCTTCAATCGACCGTTTCCATACAACGAAA
sRNA_37_264	-	4177091	4177166	76		LMANv2_630001 - Bacterial Ig-like domain, group 2 (fragment) [4175562, 4176062(4176125)]/-	LMANv2_630002 - Bacterial immunogloblin (fragment) [(4177201)4177403, 4179109(4179176)]/-				GAATTGTTGAAAAATTAATTCTCCATTTGTTTCTATTTTATGGAAATGGGCAATTGAAGCAGTTTTGTTAATCGGA
sRNA_37_265	-	4179247	4179477	231		LMANv2_630002 - Bacterial immunogloblin (fragment) [(4177201)4177403, 4179109(4179176)]/-	LMANv2_650002 - conserved protein of unknown function [4182882, 4183034]/-		LMANv2_630003 - conserved protein of unknown function [4179386, 4179502]/+		GCTTCCATCGGTGGAATACAAGGATCCACTGATTTTACAGTTACACAAGCTGCATTGACTTCGATCGAAGTCTCTCCAACTCGCACTTCCATTGCAAAAGGACTAACTCAAAAGTTTACTGCGATCGGGATTTTTACGGATAACTCTAAAAAGGATATTACGGATCAGNGGCTGCTGCTTCCAAAGCAAAAGGACTCACAGAAAGATTCAAGGCTACTGGTATCTTTACGG
sRNA_37_110	+	4221568	4221705	138	4221348.0	LMANv2_650040 - conserved protein of unknown function [(4220273)4220314, 4221387]/+	cysK - cysteine synthase A, O-acetylserine sulfhydrolase A subunit [(4221830)4221880, 4222809(4222850)]/+				TTTAGAGTTGGATTTAGAACTTGTGGGAACTCTTACAAAGTTAGATTTTAGAGTTGGATTTAGAACTTGTGGGAACTCTTACAAAGTTAGATTTTAGAGTTGGATTTAGAACTTGTGGGAACTCTTACAAAGTTGGAC	[4221575, 4221664]/+ TTGGATTTAGAACTTGTGGGAACTCTTACAAAGTTAGATTTTAGAGTTGGATTTAGAACTTGTGGGAACTCTTACAAAGTTAGATTTTAG
sRNA_37_268	-	4235987	4236051	65	4236216.0	LMANv2_660008 - Glycosyltransferase-like protein, family 2 [4234103, 4235851(4235967)]/-	LMANv2_660009 - Glycosyl transferase [4236576, 4237397(4237519)]/-				AATGTTTCGTTCATGCAATTTACTAACTGAAGCTGAAACCGTGCTCTGGCAACAATGAATTCACC
sRNA_37_269	-	4327627	4327751	125		LMANv2_660098 - EPS-associated transcriptional regulator, MarR family [(4326779)4326783, 4327103(4327200)]/-	leuA - 2-isopropylmalate synthase [4327951, 4329462(4329527)]/-				AGGCATTTGCTGAGTTTTTTGGGTCGTTCGAGAAACTCAACATCTCACTCCCTGAATGCCGATCCTTAGAGAGGCATTTGCTGAGTTTTTTGGGTCGTTCGAGAAACTCAACATCTCACTCCCTG
sRNA_37_270	-	4363568	4363618	51		fbp - fructose-1,6-bisphosphatase I [(4356151)4356157, 4357185(4357206)]/-	LMANv2_670032 - FAD dependent oxidoreductase [(4363915)4363923, 4365575]/-		LMANv2_670030 - conserved protein of unknown function [(4362722)4362863, 4363600]/+; LMANv2_670031 - conserved protein of unknown function [(4363203)4363407, 4363673(4363686)]/+		CTTACACCCTCGTCGGTTTTAACGGCCATATGACGGGCGAATCGATAACAG
sRNA_37_112	+	4372959	4373012	54		LMANv2_670034 - Polysaccharide deacetylase [(4366746)4366871, 4368067]/+	LMANv2_670039 - Methyl-accepting chemotaxis protein signaling domain protein [(4375135)4375153, 4376748]/+				AAATGAATCACGGGATTTTTTACGTCGAACTCACGTTAAGTAGGAGAAAACAAG
sRNA_37_113	+	4396216	4396529	314		LMANv2_670071 - Methyltransferase FkbM domain protein [4395197, 4396078]/+	LMANv2_680001 - conserved protein of unknown function [(4397131)4397238, 4397393]/+		LMANv2_670072 - conserved protein of unknown function [4396239, 4396442]/-		AGAAGTAGCAGAGTCCTTAGGAGTTAGCTACTTTGTATTGAGACAATGGAAGGCCAAGCATTTGAAAAAGAAGGAAACAGAGCAACCACTTCCGGATAAACAGCTAAAGGAAAGCGAAGAGTTGAAAAGACTTCGTAAAGAGAATCTGAGATTAAAGGATGAGAACGCGATCTTAAAAAAGTTTGCGGCCATGCTTTCCCGCGAACAGAATCCCGATTGAAGTTCATGAAATCGAATTGCTTAGAGCATAGTATAGGGAGCATGGCAAGAGTTTTAGGAGTATCTCGATCAGGATATTATAAATATCTAAACCG	[4396253, 4396435]/+ TTGAGACAATGGAAGGCCAAGCATTTGAAAAAGAAGGAAACAGAGCAACCACTTCCGGATAAACAGCTAAAGGAAAGCGAAGAGTTGAAAAGACTTCGTAAAGAGAATCTGAGATTAAAGGATGAGAACGCGATCTTAAAAAAGTTTGCGGCCATGCTTTCCCGCGAACAGAATCCCGATTGA
sRNA_37_115	+	4405236	4405398	163	4405074.0	LMANv2_690001 - protein of unknown function [4401370, 4401507]/+	LMANv2_690005 - conserved protein of unknown function [(4405415)4405485, 4405832(4405927)]/+				GAAAATGGAATTAAAGAATGGCTCATTCAAAACAACGCAAAACAATTTTTAACCCGTGCAGAAAAATTACTTTCTTCGCTCCCTAAAGAAGAAATACTCCAAGAATTTATTTCCAGAATTAATACTGCTATTCAATTTTGTGTCGAGCAAAACAACATCGCTG
sRNA_37_272	-	4453211	4453260	50	4453525.0	LMANv2_720010 - conserved protein of unknown function [4451236, 4451364]/-	LMANv2_tRNA25 [4453358, 4453442(4453525)]/-				GCGAAAAAACGCGACGCGAACCAGGATTCGAAGCGTGCGAGAAAGACGCC
sRNA_37_273	-	4453334	4453515	182	4453525.0	LMANv2_720010 - conserved protein of unknown function [4451236, 4451364]/-	LMANv2_tRNA24 [4453453, 4453525]/-				CTCAATTGGTAGAGCATCTGATTTGTAATCAGACGGTTGTGGGTTCGATTCCTATAGGCAGCTGTTTTTCTTCGGGTAGGTACTCAAGTGGCCAACGAGGGCAGACTGTAAATCTGCTGACTATGTCTTCGAAGGTTCGAATCCTTCCCTGCCCACCATCTTTTTAATAACTTTACAATTTA			tRNA (RF00005)	Transfer RNA (tRNA) molecules are approximately 80 nucleotides in length. Their secondary structure includes four short double-helical elements and three loops (D, anti-codon, and T loops). Further hydrogen bonds mediate the characteristic L-shaped molecular structure. tRNAs have two regions of fundamental functional importance: the anti-codon, which is responsible for specific mRNA codon recogni…
sRNA_37_116	+	4460581	4460637	57	4460326.0	LMANv2_720018 - conserved protein of unknown function [(4459569)4459774, 4460448(4460527)]/+	LMANv2_720021 - PAS domain S-box protein [4462986, 4466483]/+		LMANv2_720019 - conserved protein of unknown function [4460461, 4460595]/-		TGCTTCAATTGTCAATTTCAGTGAAACAAAAACAAACGGAGAATTCTTTTTTCAACA
sRNA_37_274	-	4468721	4468841	121		LMANv2_720024 - conserved protein of unknown function [4468272, 4468376(4468416)]/-	LMANv2_720025 - Pectinacetylesterase domain protein [4469113, 4470564(4470600)]/-				CCCACAAGTTGAATAGGATTTTAGAATCAAAATGAACTCAACAGAACGGGCTTTCTATGGATCGCCGTTCTGGGCTCAAAAAGGCACATTTTTCAAGTGTTCCGACAAGAATGAGTCTTTT
sRNA_37_275	-	4510428	4510508	81	4510790.0	LMANv2_740008 - putative lysophospholipase [(4503764)4503877, 4504806]/-	LMANv2_740014 - conserved protein of unknown function [(4510526)4510602, 4511120(4511175)]/-				TGCAATGTTGTAATATTTTTCCACAACGACTAACTCGCGTTTAACACTGGTTAATCCTGTTTCTTGAACTACTGATTTTAG	[4510442, 4510501]/- TTGTAATATTTTTCCACAACGACTAACTCGCGTTTAACACTGGTTAATCCTGTTTCTTGA
sRNA_37_119	+	4511352	4511440	89	4511260.0	LMANv2_740013 - conserved protein of unknown function [(4509614)4509690, 4510088(4510122)]/+	LMANv2_740017 - conserved protein of unknown function [4516242, 4516448]/+			LMANv2_740015 - DegT/DnrJ/EryC1/StrS aminotransferase family protein [(4511399)4511570, 4512694(4512741)]/-	TCAAATCTTTTGAAAAATCAAAAAAATACGAGTCACAAATTTATTGACCACGCTTCGATCCTTTGCGCGGGGATTTTATAGAGAAAATG	[4511361, 4511432]/+ TTGAAAAATCAAAAAAATACGAGTCACAAATTTATTGACCACGCTTCGATCCTTTGCGCGGGGATTTTATAG
sRNA_37_278	-	4523407	4523457	51	4523475.0	LMANv2_750001 - Diguanylate cyclase (GGDEF) domain protein [(4522096)4522154, 4523212(4523325)]/-	proC - Pyrroline-5-carboxylate reductase [4524017, 4524832(4525003)]/-		LMANv2_tRNA22 [(4523405)4523407, 4523479]/+		TATGACCTTTGGGTTATGAGCCCAACGAGCTACCAGCTGCTCCACCGCGCG
sRNA_37_120	+	4523413	4523521	109		LMANv2_tRNA22 [(4523405)4523407, 4523479]/+	LMANv2_750002 - protein of unknown function [4523627, 4523752]/+				GTGGAGCAGCTGGTAGCTCGTTGGGCTCATAACCCAAAGGTCATAGGTTCGAATCCTGTCCGCGCTAGTGTTTTAATCCTTCCGCTTTACTTTTCAAGATAAATTTTAG	[4523413, 4523514]/+ GTGGAGCAGCTGGTAGCTCGTTGGGCTCATAACCCAAAGGTCATAGGTTCGAATCCTGTCCGCGCTAGTGTTTTAATCCTTCCGCTTTACTTTTCAAGATAA		tRNA (RF00005)	Transfer RNA (tRNA) molecules are approximately 80 nucleotides in length. Their secondary structure includes four short double-helical elements and three loops (D, anti-codon, and T loops). Further hydrogen bonds mediate the characteristic L-shaped molecular structure. tRNAs have two regions of fundamental functional importance: the anti-codon, which is responsible for specific mRNA codon recogni…
sRNA_37_279	-	4531893	4531943	51	4532183.0	LMANv2_750009 - conserved membrane protein of unknown function [(4529989)4529990, 4530997]/-	hppA - putative K(+)-stimulated pyrophosphate-energized sodium pump [(4532086)4532123, 4534237(4534348)]/-				TTTTTAAGAACGTTCGACAGGTCGCGCTCTCGATTACAATCTGCAAAGCAC
sRNA_37_280	-	4535749	4535866	118		hppA - putative K(+)-stimulated pyrophosphate-energized sodium pump [(4532086)4532123, 4534237(4534348)]/-	LMANv2_750016 - putative oligo-1,6-glucosidase [4538602, 4540359(4540500)]/-				CATTTTTACTACTCGGACGCATGAAAATAATACCAAGTTATTAACGGCCGAATTTACGAAAAAAATAATGGTACTTAAAAAATACCGCAAATTCGGGATTTACGGCATTTTAAAGCAG
sRNA_37_121	+	4571843	4571892	50		LMANv2_790008 - conserved exported protein of unknown function [4570288, 4571352(4571433)]/+	LMANv2_790009 - conserved protein of unknown function [4572366, 4572530]/+				TTTTTTTCGTAAATTCGGCCGTTAATAACTTGGTACTATTTTCATGCGTC
sRNA_37_122	+	4586991	4587041	51		LMANv2_800002 - protein of unknown function [(4578612)4578905, 4579126]/+	LMANv2_810015 - conserved protein of unknown function [4590621, 4590941]/+	atpE - ATP synthase F0, C subunit [(4586700)4586701, 4587027(4587074)]/-	atpB - ATP synthase subunit a [(4587028)4587036, 4588088]/-; atpE - ATP synthase F0, C subunit [(4586700)4586701, 4587027(4587074)]/-	atpB - ATP synthase subunit a [(4587028)4587036, 4588088]/-	CAAATTCCATGGTTCCATTGACTCCTTGTTGATTCAATATTCTAATCAGTG
sRNA_37_284	-	4598075	4598134	60	4598200.0	lepB - Signal peptidase I [4589894, 4590895(4590896)]/-	LMANv2_830002 - GHKL domain protein [4599565, 4601703(4601919)]/-		LMANv2_820005 - Permease of the major facilitator superfamily [(4596737)4596998, 4598335(4598385)]/+		TTTTCCAGATACAAGAGAGACTAACGTAGATAAGGAAGGATGAAGTAGGGCGCTTCCAGA

## Sheet: sRNA30
ID	Strand	Start	End	Length	pTSS	Upstream feature	Downstream feature	Overlapping_antisense_5_UTRs	Antisense_CDS	Overlapping_antisense_3_UTRs	Sequence	Possible CDS	RITs	Rfam identifier(s)	Rfam description(s)
sRNA_30_176	-	292	344	53	563.0		LMANv2_10002 - S1/P1 Nuclease [829, 1713(1728)]/-		LMANv2_10001 - conserved protein of unknown function [(97)176, 469]/+		ATGTATTGTATTCGATTTCTCTTTTTAGAGAACTAAAGAAAGACTCTGCCACC
sRNA_30_177	-	401	488	88	563.0		LMANv2_10002 - S1/P1 Nuclease [829, 1713(1728)]/-		LMANv2_10001 - conserved protein of unknown function [(97)176, 469]/+		CATAAAAGTGGACAGCCATTTAAGCAATATTTGTCTCAAATTCTTCAGGGCTGATATAACCTAATGTAGAATGAAACCTGAATCTATT
sRNA_30_1	+	28949	29001	53	28847.0	LMANv2_10027 - putative lipoprotein [(26906)26954, 27451(27471)]/+	purN - Phosphoribosylglycinamide formyltransferase [(29144)29205, 29831]/+				ATGTAGGAACTCTAAAACAATAAAAAATGATCCAAAAACGTCTAAATCCTCCG
sRNA_30_2	+	46201	46264	64	46113.0	LMANv2_20009 - putative lipoprotein [(45305)45356, 45703(45892)]/+	gpsA - Glycerol-3-phosphate dehydrogenase [NAD(P)+] [(52287)52363, 53370]/+				ATTTTTCAACAATTCTAGTATAGGAATTTCCTCAAAAAAGCTATAAGGGTTTAATTCAATTGTG
sRNA_30_3	+	46452	46638	187	46192.0	LMANv2_20009 - putative lipoprotein [(45305)45356, 45703(45892)]/+	gpsA - Glycerol-3-phosphate dehydrogenase [NAD(P)+] [(52287)52363, 53370]/+				TGGATTTGCAGATAAAATAACGTGAATTCGATATAACCAATGGAAAGCGATGTGTTGATAGGACGCAAAATTGAGTTTGAAAAACTCAGTGAAATGTTTTAGGTCCCGAGCAGTTCATTATGAAATTTGCAAACGATTCGTTAAGATTTTCTTATGTCAAACTCACGTAGGCTATTGTAGTTCCCAC
sRNA_30_179	-	46949	47067	119		LMANv2_20008 - Serine-type D-Ala-D-Ala carboxypeptidase [(44344)44421, 45155]/-	recG - ATP-dependent DNA helicase RecG [47178, 49358]/-				TTTGAACTTGTTCCAAAACTAAAACCGACCTGCAGAGCGACCATAGAAGCGATACGAAAAACCAGTGAATGCCTCTGGCATTCAGGAAGTAAAATTGAGTTTCACAAAAATATGGAAAC
sRNA_30_180	-	59869	60056	188	60109.0	LMANv2_20020 - conserved protein of unknown function [(58859)58901, 59185(59346)]/-	LMANv2_20023 - Diguanylate cyclase (GGDEF) domain protein [(61310)61369, 62352(62376)]/-				TCCGGACGGACTGACTGGGAAACCTACTGCGAATCCGTAATTCTATTGGCCCAAGACCAAGAAAAACTGGCCGGATTTGTATAAAAAAATCAAAAAGAAAACCGAATAAAAGTGACGCATGTTCGGATATGTTTCTTTAAATTTTAAACCACCGACCACCAGAACTCAGTATTATCGGGTTGAAGCAC
sRNA_30_4	+	61390	61491	102		murB - UDP-N-acetylenolpyruvoylglucosamine reductase [60194, 61150(61180)]/+	LMANv2_20024 - protein of unknown function [62564, 62731]/+		LMANv2_20023 - Diguanylate cyclase (GGDEF) domain protein [(61310)61369, 62352(62376)]/-		AGATAAATCCGCCTCGTGTATCAACTCATCTAGTTTTTGAATAGAGCCGATCGACATTCCCCAAGTAAAATTAAAAGGAGGATCGTTCTCCTTACATTTTTT
sRNA_30_5	+	71091	71148	58	71018.0	LMANv2_20024 - protein of unknown function [62564, 62731]/+	LMANv2_20028 - 3-beta hydroxysteroid dehydrogenase/isomerase family protein [71831, 72796]/+				AAGCCATTTCAAAAATATCTTAGAATAGTCGGGATTGGCACTTTAGACAAAGATACAG
sRNA_30_6	+	86933	86997	65	86924.0	LMANv2_tRNA1 [86925, 87001]/+	LMANv2_tRNA1 [86925, 87001]/+				AGCTCAGCTGGTTAGAGCGCTACCTTGACATGGTAGAGGTCACTGGTTCGATCCCAGTATCTCCC			tRNA (RF00005)	Transfer RNA (tRNA) molecules are approximately 80 nucleotides in length. Their secondary structure includes four short double-helical elements and three loops (D, anti-codon, and T loops). Further hydrogen bonds mediate the characteristic L-shaped molecular structure. tRNAs have two regions of fundamental functional importance: the anti-codon, which is responsible for specific mRNA codon recogni…
sRNA_30_182	-	108077	108417	341	108475.0	LMANv2_20055 - conserved protein of unknown function [106277, 107155]/-	pgi - Glucose-6-phosphate isomerase [(108551)108622, 109959(109971)]/-				TTTCGTTTCCCTCTTCTAGCAATCTTCCTGGGAAGTTGTATCCCCATAAACAAACCATAGATGGGGTTGAATCCGAATACAAAGAACCGGTTCAGCTAGAAAAGGAATTCGAGTTCCTATTCAGTTTCCACTCTTTGACCCATAAAAATACTTTATTTGTATTCAAGAGCAAAGTTACTTCCCTTCAGGATAGGTTCCAATTCCATTTCTGTAACATCCAAACTCTTAATCTGCTGAATTTACCTCCTCCTTCTCTCGTATAACGAAACTTTAATTTTCTTAGTTTTGTACTTTACGGGGTAAATATGTCTTATCGTCCTCTTTTAGTCGCGTTTGTTATA	[108091, 108261]/- TTGTATTCAAGAGCAAAGTTACTTCCCTTCAGGATAGGTTCCAATTCCATTTCTGTAACATCCAAACTCTTAATCTGCTGAATTTACCTCCTCCTTCTCTCGTATAACGAAACTTTAATTTTCTTAGTTTTGTACTTTACGGGGTAAATATGTCTTATCGTCCTCTTTTAG
sRNA_30_7	+	108124	108174	51	108015.0	LMANv2_20054 - MobA-like NTP transferase domain protein [(105052)105133, 105861]/+	galK - Galactokinase [(111339)111372, 112523]/+				AAAGTACAAAACTAAGAAAATTAAAGTTTCGTTATACGAGAGAAGGAGGAG
sRNA_30_8	+	108387	108446	60	108253.0	LMANv2_20054 - MobA-like NTP transferase domain protein [(105052)105133, 105861]/+	galK - Galactokinase [(111339)111372, 112523]/+				CCAGGAAGATTGCTAGAAGAGGGAAACGAAATGGATACAAACAAAAATGCCAAAATGCAG
sRNA_30_184	-	122977	123050	74		LMANv2_20064 - Tetratricopeptide repeat protein [121994, 122701]/-	surE - 5'-nucleotidase SurE [123772, 124524(124549)]/-		LMANv2_20065 - protein of unknown function [122894, 123058]/+		TATGTATAAATAGAACGTCTAAACGTAGATTACTTGAACGATAGAATAGAGTGTCCAAAATTCTGTTTCTAAAC
sRNA_30_185	-	123270	123394	125	123501.0	LMANv2_20064 - Tetratricopeptide repeat protein [121994, 122701]/-	surE - 5'-nucleotidase SurE [123772, 124524(124549)]/-				AATAAAAATATACAATAAATCAAAAGGAATACAATTGATTTAAAAACCGCCCAAAATGATAGCTTCTTTAAAAACTTCGGTTCTTTTAGGATTTTATGAAAGTTTTTGACAAGTTCTTATTAAGA	[123286, 123360]/- TTGATTTAAAAACCGCCCAAAATGATAGCTTCTTTAAAAACTTCGGTTCTTTTAGGATTTTATGAAAGTTTTTGA
sRNA_30_9	+	140018	140102	85	139932.0	LMANv2_30001 - conserved protein of unknown function [132833, 132949]/+	LMANv2_30007 - conserved protein of unknown function [(140333)140363, 140773]/+				ACCGTGAAATTGAGTTTTACAAAAATGTGGGAGCTACTACGAAAATTTAACGACATTAGAACTGTTTGAAAGTTCCCAAATTGCC	[140021, 140086]/+ GTGAAATTGAGTTTTACAAAAATGTGGGAGCTACTACGAAAATTTAACGACATTAGAACTGTTTGA
sRNA_30_9	+	140018	140102	85	139932.0	LMANv2_30001 - conserved protein of unknown function [132833, 132949]/+	LMANv2_30007 - conserved protein of unknown function [(140333)140363, 140773]/+				ACCGTGAAATTGAGTTTTACAAAAATGTGGGAGCTACTACGAAAATTTAACGACATTAGAACTGTTTGAAAGTTCCCAAATTGCC	[140027, 140086]/+ TTGAGTTTTACAAAAATGTGGGAGCTACTACGAAAATTTAACGACATTAGAACTGTTTGA
sRNA_30_10	+	153942	153991	50	153828.0	LMANv2_30024 - Glyoxalase-like domain protein [153361, 153765(153927)]/+	LMANv2_40002 - Integrase core domain protein (fragment) [160811, 161104]/+		LMANv2_30025 - conserved protein of unknown function [153747, 154085]/-		AAAACCTCCTTGTTTGTAGGTTTGTTCAGGTTCGGATTCGGCAGCAATCG
sRNA_30_187	-	195376	195435	60	195567.0	LMANv2_40011 - Leucine rich repeat protein [181134, 181952]/-	LMANv2_40020 - Sodium/glucose cotransport protein [196113, 197918]/-				TAAAGAGACTTACTACTCGGATGCATGAAGATAACACTAAAATTAACGCGTAATTCCAGC
sRNA_30_188	-	209960	210042	83		LMANv2_40022 - conserved protein of unknown function [200568, 200684]/-	LMANv2_40031 - conserved membrane protein of unknown function [(210463)210464, 210874(211049)]/-				TTTCTACAACACGATCTGTCGAGCGCCAATAGAAGCGAGACACTGAGTTTGAGAGAGAGTTGTGTTGCTTTTATTTTTGGGTG
sRNA_30_11	+	251116	251204	89	250955.0	LMANv2_50035 - conserved protein of unknown function [248324, 249199]/+	LMANv2_50038 - conserved protein of unknown function [(251275)251305, 251541]/+				AGGATATTTTTAGAGGTCCCCTTTAAAAAGACTTTTTGACAAATATTTGACACATGGGGCAAGTATCGGATTCTTACGAATAAAGAATG
sRNA_30_191	-	260963	261053	91		LMANv2_50037 - conserved protein of unknown function [(250419)250462, 250620(250755)]/-	LMANv2_60002 - conserved exported protein of unknown function [(269778)269793, 270164(270356)]/-				ACAACGCTCTCTATGAATCGCGTTGTGGGGTTGGAACTAAGTTTTACAGAAGATTTTGTCGTAATTCCGACGATAGATCTTGAGATCCAAT
sRNA_30_192	-	261131	261220	90		LMANv2_50037 - conserved protein of unknown function [(250419)250462, 250620(250755)]/-	LMANv2_60002 - conserved exported protein of unknown function [(269778)269793, 270164(270356)]/-	LMANv2_50045 - conserved protein of unknown function [(261135)261187, 261705]/+	LMANv2_50045 - conserved protein of unknown function [(261135)261187, 261705]/+		CAACCCCACAAGTTGAATAGGATTTTAGAATCAAAATGAACTCAACAGAACGGGCTTTCTATGGATCGCCGTTCTGGGCTCAAAAAGGCA
sRNA_30_193	-	269122	269171	50		LMANv2_50037 - conserved protein of unknown function [(250419)250462, 250620(250755)]/-	LMANv2_60002 - conserved exported protein of unknown function [(269778)269793, 270164(270356)]/-				CAAATAAAAAGCCAGGCATCAACGTTTGACTTTTTGCGTTTTTGGGAAAG
sRNA_30_12	+	275556	275623	68		LMANv2_60007 - conserved protein of unknown function [(274475)274481, 274831]/+	LMANv2_60008 - conserved exported protein of unknown function [(275775)275922, 277307]/+				GAAAAATTAATTCTCTATCGGTTTTCGTTGTATGGAAACGGTCGATTGAAGCGTTTTGTTAATTGTTG
sRNA_30_13	+	280147	280235	89		LMANv2_60008 - conserved exported protein of unknown function [(275775)275922, 277307]/+	lolE - Permease component of lipoprotein releasing system [(280335)280372, 281745]/+		LMANv2_60010 - conserved protein of unknown function [279232, 280245(280298)]/-		TGCTTGTTGTATATCAATAACGCTTGTAAATAAAATGTGAACAGATAAGGACGTATCTTTAGAGATGAATTGAAACGTATAAACCTGAT
sRNA_30_194	-	285081	285131	51	285198.0	LMANv2_60013 - conserved exported protein of unknown function [(283467)283490, 284161]/-	LMANv2_60022 - 7TM diverse intracellular signaling [293435, 295573(295609)]/-	LMANv2_60015 - conserved exported protein of unknown function [(285012)285197, 285835(285877)]/+		LMANv2_60014 - conserved protein of unknown function [(284691)284693, 284977(285181)]/+	AACAAAAACCCGGAGTTTGTGGATAAATGGTACGAGAAAGGTTGAAAAACT
sRNA_30_14	+	292941	293216	276		LMANv2_60021 - conserved protein of unknown function [(292019)292124, 292882(292926)]/+	LMANv2_60023 - Uncharacterized RNA methyltransferase LA_0292 [(295943)295946, 297127]/+				TTTCATCTGTAATTTGAACTAAAACGAGAAGTTCCCATAAATTAACGTGAGTTCGACGTAAGAAACCTGGTTCATTTTTCTAAAAAAGTTGTACCTTCATTTCTAAAATGTGGGAACTCCTACAGATCGTGATTTTACGAACAAATTCTAAAATTGTAGGAACTCATACTTTTAGGAAATTCTTTCTCGTTTTCTCCACGAACTCACGTTAAAATGGGATTTAAATTTTGATGATGGCCGTAAAACAACGGTTTTGTACAAAAATTTCATTAGAAG
sRNA_30_195	-	330414	330483	70		LMANv2_60053 - conserved exported protein of unknown function [(329644)329658, 330020(330042)]/-	LMANv2_60056 - conserved protein of unknown function [331396, 331545]/-				TGAAAAATTAATTCTCTATCGGTTTTCGTTGTATGGAAACGGTCGATTGAAGCGTTTTGTTAATTGTTGC
sRNA_30_15	+	331528	331614	87	331270.0	LMANv2_60055 - conserved protein of unknown function [331025, 331234]/+	LMANv2_60057 - Zinc-binding dehydrogenase family [331916, 332938(332959)]/+		LMANv2_60056 - conserved protein of unknown function [331396, 331545]/-		GTATGAAAATGGTACCAAAAATTAAGTAGTAATTTTGCAAAAAGACAGAGGTGCTCAAGAATTTACGTTTAATTTGGAATTGTTGGC
sRNA_30_16	+	349114	349169	56		glcG - GlcG [(348315)348375, 348863(348888)]/+	LMANv2_60076 - conserved protein of unknown function [350384, 350587]/+				AAAAGTCTATGGACTTGTCTCGAAACCCAAATATTATGGAAATTTAATAATGGGAG
sRNA_30_17	+	422860	422912	53	422658.0	LMANv2_70001 - Methyl-accepting chemotaxis protein signaling domain protein (fragment) [(422442)422447, 422647(422732)]/+	LMANv2_70002 - conserved protein of unknown function [(422659)422942, 424015(424043)]/+				TTCAAGACTTTACTGTAAAACTCAGAAATGTGGGAACTAACACAAACTAAAAC		TCGATTTCTTAcaggaatgTTTGtatttctgTTTTTTTTAAGA (starts at 423010, -5.9 kcal/mol)
sRNA_30_197	-	444173	444230	58		LMANv2_70021 - conserved protein of unknown function [(442754)442755, 443453(443477)]/-	LMANv2_70023 - conserved protein of unknown function [444465, 444710]/-				TATGTAAAGACGATCGTAGAACGACGATTTTGTGCAGAAATTTGAAAATGCCCCCAAG
sRNA_30_198	-	453526	453607	82	453778.0	LMANv2_70029 - conserved protein of unknown function [449871, 451313(451496)]/-	LMANv2_70034 - conserved protein of unknown function [(454422)454517, 454669(454692)]/-				AGGACAAATTGATTTTACGTAAATTCGATAGAACCCAATTGAAGCGTAGAGGAACTTAACAAACTCTCTTTACTTGATCGTG	[453531, 453599]/- TTGATTTTACGTAAATTCGATAGAACCCAATTGAAGCGTAGAGGAACTTAACAAACTCTCTTTACTTGA
sRNA_30_18	+	467595	467649	55	467584.0	folC - Bifunctional protein FolC [(456019)456302, 457594]/+	LMANv2_70047 - conserved protein of unknown function [467863, 468027]/+			LMANv2_70046 - conserved protein of unknown function [(467448)467829, 467954]/-	CAACCTCCCTGGTTGTGTCTTCCACTGCGAATTTTCACTTTAAAATGGACGGGGG		TTAAAATGGACgggggacgAAAGTTACACcgtcccctTTTTTTGCCGCCT (starts at 467634, -13.9 kcal/mol)
sRNA_30_199	-	474889	474940	52		LMANv2_70051 - conserved protein of unknown function [474613, 474786(474888)]/-	nadA - Quinolinate synthase A [(475520)475599, 476573(476645)]/-				TATTTTTTCGTAAATTAGGCCGTTAATAACTTGGTACTATTTTCATGCGTCC
sRNA_30_200	-	483453	483811	359	483817.0	LMANv2_70058 - POTRA domain protein, FtsQ-type [(482657)482658, 483407(483436)]/-	LMANv2_70062 - conserved protein of unknown function [(485539)485568, 486125(486139)]/-	LMANv2_70059 - conserved protein of unknown function [(483471)483571, 483900]/+	LMANv2_70059 - conserved protein of unknown function [(483471)483571, 483900]/+		TTGGACGAATTCTAAATGATGTAAGTTCTGCGTAAGAGGATGAGAAAAAAAGTATGGGTCCTACAATTTTAGAATTTGTTCGTAAAATTGTAATTTGTGGTAGTTCCCACATTTTAGGAGATCGATCTGTAAAGTTCAGATGCCAACTTTTTTCAGAAAAATGAATCATGGCCAAACTCACGTTAGATAAATCTTCTTTGTTTTCTATAATCTTTGATCGGATTTCATTTTTCTTCAACACTTTGGAAGGGGAGTTCCTACAAATTAGGTCTTTTCACGGTAAAACTTCCAGTTTTTGAACAAGTTAAAACGTATCAGCCGTCTGCATCAAAAAACAAAATGTGTAAATAAGATCTAAA	[483454, 483651]/- ATGAATCATGGCCAAACTCACGTTAGATAAATCTTCTTTGTTTTCTATAATCTTTGATCGGATTTCATTTTTCTTCAACACTTTGGAAGGGGAGTTCCTACAAATTAGGTCTTTTCACGGTAAAACTTCCAGTTTTTGAACAAGTTAAAACGTATCAGCCGTCTGCATCAAAAAACAAAATGTGTAAATAAGATCTAA
sRNA_30_19	+	497516	497622	107		LMANv2_70071 - Glutathione S-transferase, N-terminal domain protein [492740, 493366(493400)]/+	LMANv2_80003 - protein of unknown function [502120, 502251]/+		LMANv2_70075 - conserved exported protein of unknown function [497162, 498106(498116)]/-		ACGACGCTGCATTAACCCTAACCAAATACTTCCGGGAGGAGAATCTATAAGTGATCTAATGTGAGAATGCATATCAGACCGAGTAGTAAATTCACGAGAAGGAGTCC
sRNA_30_20	+	578379	578428	50		caiD - Enoyl-CoA hydratase [577375, 578202(578270)]/+	LMANv2_80080 - conserved protein of unknown function [(578732)578848, 579345]/+	LMANv2_80079 - conserved protein of unknown function [(578017)578204, 578383(578429)]/-	LMANv2_80079 - conserved protein of unknown function [(578017)578204, 578383(578429)]/-		TTCATAAATTCCCTCTTCCGAGAATTTGGGGTTTTATTTTTTTTTACCCC
sRNA_30_202	-	594932	595146	215	595226.0	LMANv2_80084 - conserved protein of unknown function [586358, 589831(590071)]/-	LMANv2_80095 - conserved protein of unknown function [599182, 600186(600212)]/-		LMANv2_80090 - Tetratricopeptide repeat protein [(594622)594658, 595491]/+		AATGGAATAATTGAGCATCGCCGAAAAACTTCCCGGATCGTTTCCCGCAAGGCTCATCGATTTTTCATAATGAATTTCGGCTAACTTGGAATTGTGGTCGTAGGAAAATGCCAGAGCCAAATTGGAATGGAATTTAGAGGAATCTTTGCAGGATACAGCAAGTTGGAAGGAGCGAATTGCCGCTTTAAAGTTCTTCAAACCCATGTATGCCACCC
sRNA_30_21	+	604353	604467	115	604188.0	LMANv2_80094 - conserved protein of unknown function [598581, 599006]/+	LMANv2_80111 - conserved protein of unknown function [(623102)623143, 624009(624031)]/+		LMANv2_80098 - Transglycosylase [602873, 605629]/-		TTTTCCCTTAGGATTTGATCCTCCCTAAAAGAGTGAATGATCGCGTTGACCCTTTGTCTAGAAAGATCAGGATTTTTCAAAGGTGAAAAACGATTTGGGGCAGAAGCCAAGGAAG
sRNA_30_203	-	606846	607086	241	607109.0	LMANv2_80099 - conserved protein of unknown function [(605630)605666, 606562(606602)]/-	gpo - Glutathione peroxidase [(607251)607258, 607806(607824)]/-				AAATTGAGTATCTGTAAATGTTGCGGTAAAGTGTCGATTAATGGATGTTCGGTATAATCTAATGCGAAATAGATTGAAATTTAGGAACTCAGAAGAATGCTCTTTCAAACTAAAGCCGTTTTGCTTCTATAATAAATTGCAACTTAAGATTAAATATTGTATTACGTTTTTTTCATGCAATTTATTGACTGGGGCTGAAAACACTCTAAATTTGCCCAGATTTTTTTAAGCTGAATTTCAC	[606853, 606912]/- ATGCAATTTATTGACTGGGGCTGAAAACACTCTAAATTTGCCCAGATTTTTTTAAGCTGA
sRNA_30_204	-	609144	609351	208		LMANv2_80101 - conserved protein of unknown function [(608254)608385, 608999(609001)]/-	LMANv2_80102 - TonB-dependent receptor plug domain protein [610297, 613122]/-				ATGTTGTTTCCAATTGAAGCTTGTTGTTAAAAAATTGTAGTGACTTCTGCCGTTTTGATTTTAGGATTAGACCTTGAAATTGTGGGAACTCCCATGTTGTTTCCAATTGAAGCTTGTTGTTAAAAAATTGTAGTGACTTCTGCCGTTTTGATTTTAGGGTTAGACCTTGAAATTGTGGGAACTCCCATGTTGTTTCTAATCGCAGAAC
sRNA_30_22	+	609919	609980	62		LMANv2_80094 - conserved protein of unknown function [598581, 599006]/+	LMANv2_80111 - conserved protein of unknown function [(623102)623143, 624009(624031)]/+				AACTAAGTTTTACAGAGGATTTGTCGTAATTCCGACAGATTTATATTGAGATCAAATACTTG
sRNA_30_205	-	635344	635671	328	635843.0	LMANv2_90003 - conserved exported protein of unknown function [634656, 635063(635070)]/-	LMANv2_90006 - protein of unknown function [638039, 638185]/-		LMANv2_90004 - conserved protein of unknown function [635115, 636032]/+		CCTTCGCCGTAAACAGAAGAAGAAGCGGGAAGGAAAATAAATTCTTTCAAAGGAGAAAGTGGATGAAAACGATCCATAAACAGAAAAGTTTTAAATAGTTCTTTTAAATATTTAGAACCAAAATACAAACCGTTGATTGCTAGAAAATAACTTCCTCGAAACGGAGTTCCTAACGTGATTAGTCCTTTGATTTTTTGACGACTTCGATCCGGCAGCAACAGAGTGATCAATCCTCCCGTATTGTGAGCGAGTAAAACGGACTTCAAAGGAATCTGATCCATTTGTTTTGAAAGAACTTCTACTGCACTCGTAGTGTTGAATAAAAAAG	[635396, 635485]/- TTGATTTTTTGACGACTTCGATCCGGCAGCAACAGAGTGATCAATCCTCCCGTATTGTGAGCGAGTAAAACGGACTTCAAAGGAATCTGA
sRNA_30_206	-	671446	671498	53	671636.0	LMANv2_90036 - conserved protein of unknown function [669503, 669676]/-	LMANv2_90042 - conserved protein of unknown function [673880, 674038(674040)]/-		ablA - L-lysine 2,3-aminomutase [(670806)670982, 672079]/+		GATTCAAGGGATCTCCACCCGAAAGGATCACTTCTTTGATTTCTTTGTGAGAC
sRNA_30_207	-	682096	682153	58	682314.0	speH - S-adenosylmethionine decarboxylase proenzyme [(681483)681490, 681876(681910)]/-	LMANv2_90054 - conserved protein of unknown function [(682193)682346, 682834(682889)]/-				ATAAAAAGTGTTTCAAAAGGAAGCGAATATAAGAATCTCTTAAAGGTTATCATTGGGA
sRNA_30_208	-	693070	693157	88	693175.0	LMANv2_90062 - conserved protein of unknown function [691750, 691830]/-	LMANv2_90064 - Aconitate hydratase [(693315)693358, 695631(695712)]/-				TGGGAACTCCCACGAATCATGATTTTACGAACAATTTCTAAAATTGTAGGGACTCATACTTTTAGAGAATCCTTTCTCATTTTCTAAC	[693071, 693139]/- ATGATTTTACGAACAATTTCTAAAATTGTAGGGACTCATACTTTTAGAGAATCCTTTCTCATTTTCTAA
sRNA_30_209	-	693213	693285	73		LMANv2_90062 - conserved protein of unknown function [691750, 691830]/-	LMANv2_90064 - Aconitate hydratase [(693315)693358, 695631(695712)]/-				TTTTATCTCTAAAATCATACAATTGTAGAGAACCGAAGAACTTTCAAAAAGAATAATAAACCTAAATTGGGAC
sRNA_30_23	+	707801	707919	119	707733.0	LMANv2_90083 - conserved membrane protein of unknown function [(707285)707302, 707742(707759)]/+	LMANv2_90090 - putative membrane protein [716910, 718475]/+				GAAATAAATGTGAGGGAAAGACAATTAAACGGAACGCATTGATACGAGAACCAGTCACAATCTAAGACTATGTGGATTTTACGATTCGGACAAATGAAAATAATACTACCATGAGCTTG
sRNA_30_24	+	722917	722971	55	722850.0	LMANv2_90092 - protein of unknown function [720506, 720622]/+	parA - ParA [(725720)725734, 726486]/+		LMANv2_90095 - conserved exported protein of unknown function [722068, 723024]/-		AATTTCTAAAACATCATTTTTAGAAGCGTACAATGTATGGAACAAACCGAGCCCC
sRNA_30_25	+	723986	724183	198	723817.0	LMANv2_90092 - protein of unknown function [720506, 720622]/+	parA - ParA [(725720)725734, 726486]/+	LMANv2_90096 - conserved protein of unknown function [(723044)723107, 724117(724347)]/-	LMANv2_90096 - conserved protein of unknown function [(723044)723107, 724117(724347)]/-; LMANv2_90097 - Transcriptional regulator, Fis family [724119, 725489]/-		ATTATTTTTGGAACCGCGAGGAACCTCTGGTCCTTTTTGGGTAAAAACGACATAGGTCATTTTTGCAAGACGAACTTTGACTAAAAATCCGCCAGGAGTTTTTCGTTCTTCATAGAGAGAATCGAGATCCACGTTAACCAATCTCCAATTGTTTAAGTTTGTACTGCAAAGACCCTCTGGAAATACCAAGGGCACGAG
sRNA_30_210	-	727459	727653	195	727700.0	LMANv2_90097 - Transcriptional regulator, Fis family [724119, 725489]/-	mqnD - 1,4-dihydroxy-6-naphtoate synthase [(732771)732784, 733608]/-				GGGGAATTTTTTTGTCCGGATTTTAATAACGTGAGTTCGATTTCAGCTGAGTTTTAAAATTTCTCAGTCTATTAGTGGATTTGATGATTCTCGGTTAATTTTGTTTGTGATTTCCACATTCATTTTTTATCGAACTCACGCTAAAATAATATCTTCAGACCTCTCTCGCTGGAGAGAGGTACTATATTTCCGTTT
sRNA_30_26	+	727514	727652	139	727450.0	LMANv2_90099 - ParB-like protein [(726361)726470, 727315(727326)]/+	LMANv2_90100 - DNA-binding helix-turn-helix protein [(727681)727797, 728687(728700)]/+				CGTGAGTTCGATAAAAAATGAATGTGGAAATCACAAACAAAATTAACCGAGAATCATCAAATCCACTAATAGACTGAGAAATTTTAAAACTCAGCTGAAATCGAACTCACGTTATTAAAATCCGGACAAAAAAATTCCC
sRNA_30_211	-	734798	734918	121	735018.0	mqnD - 1,4-dihydroxy-6-naphtoate synthase [(732771)732784, 733608]/-	hemH - Ferrochelatase [746912, 747820(748098)]/-		LMANv2_90104 - Cof-like hydrolase [(733965)733969, 734829(734836)]/+	LMANv2_90104 - Cof-like hydrolase [(733965)733969, 734829(734836)]/+	TGGTCGGCAAACCGACCAATTCCAAAGAAGAAGACTTTGGTTGTTATAACGGAGCGTGTAAAAGTTGCGACGCCGCACCGTCTTCTACTTCAAAAAATAACGACCCTATTTTCCACTAAAG	[734819, 734878]/- TTGTTATAACGGAGCGTGTAAAAGTTGCGACGCCGCACCGTCTTCTACTTCAAAAAATAA
sRNA_30_27	+	760034	760107	74		LMANv2_90129 - conserved protein of unknown function [(759123)759396, 759848(759898)]/+	LMANv2_90131 - KR domain protein [761281, 762105(762114)]/+				ATAATTTTACGAACTGGGAATTCAACGGAAAAGGAATATGAACGATTTATTAACAAACGCGGTCTTGAAAGGAG
sRNA_30_212	-	768040	768128	89		LMANv2_90130 - conserved protein of unknown function [760306, 760914(761130)]/-	LMANv2_90147 - conserved protein of unknown function [(778338)778421, 778912(778923)]/-				ATAGAACAGAAGTTTATAACAATTGAATCTGCAGTATTCAAGTGTAGGAACTACCACAAAACTTAGGTTTATCTGTAAAATAATGTAGG	[768041, 768106]/- TTGAATCTGCAGTATTCAAGTGTAGGAACTACCACAAAACTTAGGTTTATCTGTAAAATAATGTAG
sRNA_30_213	-	778210	778302	93		LMANv2_90130 - conserved protein of unknown function [760306, 760914(761130)]/-	LMANv2_90147 - conserved protein of unknown function [(778338)778421, 778912(778923)]/-		LMANv2_90146 - conserved protein of unknown function [777871, 778440(778485)]/+		CATATATTCTTGAAATCGAATATGTTGCATCTGATTCCGAATACCACGCATCCAAATAGAATCCGAATTTACTCTTTCATAACGGATACTGGC
sRNA_30_28	+	785354	785548	195	785230.0	ole - Fatty-acid desaturase [(783944)783962, 784783(784818)]/+	LMANv2_90155 - conserved protein of unknown function [(785494)785737, 786756(786761)]/+		LMANv2_90154 - conserved protein of unknown function [785354, 785476]/-		TCATTTTTCGTGATTTGAGTTCGTAGTAGTTCCTACATTTTCAAAATGAGCTGTAAAACATAAACCGTAAGAGTTTCCATGTTTTACTTTTTGTGGGAAAATTCGATTTATAGCGTGTTTCAAAACCGTCCAATGTGGGAACTACTACGAAAATTTAACGAGATTAGAGCTACTCGAAAGTTTGCAAATTGCCAA
sRNA_30_214	-	794350	794442	93	794641.0	meaA - Protein MeaA [(792227)792234, 794246(794345)]/-	LMANv2_90168 - conserved protein of unknown function [797659, 797775(797789)]/-	LMANv2_90166 - putative membrane protein [(794328)794353, 795690]/+	LMANv2_90166 - putative membrane protein [(794328)794353, 795690]/+		GTTGTAAAGTACGGAGAGAATCACTGCAAGACCAATTGCAGATAGGAAAAGGAAGATTGGGTTGGCTTTGTTACTTCTTTCTAAATCCATAGG
sRNA_30_215	-	794578	794744	167	794813.0	meaA - Protein MeaA [(792227)792234, 794246(794345)]/-	LMANv2_90168 - conserved protein of unknown function [797659, 797775(797789)]/-		LMANv2_90166 - putative membrane protein [(794328)794353, 795690]/+		AACGCTAAAGGTATAGAATACGTCAAAGGTGTAATTGCAGATAAATAACAGAGAAGATAATGATTCGGTTTCCATTTTTCCTTTTGAAGTGTAAAACCTATACAATGGATCCCAAGTGAAAAAATAAATGCAGAAAGTGAAAAGAAAGACGTGGTATAGTTCAACCC
sRNA_30_217	-	802634	802721	88		LMANv2_90170 - conserved exported protein of unknown function [798062, 798955(799137)]/-	LMANv2_90185 - conserved protein of unknown function [810870, 811109(811127)]/-		fabG - 3-oxoacyl-[acyl-carrier-protein] reductase [(801847)801946, 802710(802712)]/+	fabG - 3-oxoacyl-[acyl-carrier-protein] reductase [(801847)801946, 802710(802712)]/+	ACTTTAGATTCTTAGGCGGTTGCTCCTGGTAAGAAACCTCCACCATTCACTTCAATCACTTGACCAGTGATAAAAGAAGAAATATCGG
sRNA_30_218	-	837344	837393	50		argB - Acetylglutamate kinase [835497, 836372]/-	LMANv2_90207 - Peptidase, M61 glycyl aminopeptidase family protein [838084, 839877]/-				AGCCCGTTCTGTTGAGTTCATTTTGATTCTAAAATCCTATTCAACTTGTG
sRNA_30_30	+	851843	851910	68	851823.0	LMANv2_90220 - putative lipoprotein [(850656)850832, 851395(851542)]/+	LMANv2_90224 - putative diguanylate phosphodiesterase [(856115)856225, 857829]/+				GAAAAATTAATTCTCTATCGGTTTTCGTTGTATGGAAACGGTCGATTGAAGCGTTTTGTTAATTGTTG
sRNA_30_31	+	853707	853777	71	853630.0	LMANv2_90220 - putative lipoprotein [(850656)850832, 851395(851542)]/+	LMANv2_90224 - putative diguanylate phosphodiesterase [(856115)856225, 857829]/+		LMANv2_90222 - AraC-family transcriptional regulator [853607, 854716]/-		AAGGCTTTATAAAAAGAAGAATTTGAATTAAAGCCAACTGCAATTCCAACAGAAACCACAGATCGAGAAGG
sRNA_30_32	+	859532	859653	122		LMANv2_90225 - conserved protein of unknown function [858685, 859134]/+	LMANv2_100002 - conserved protein of unknown function [860110, 860379]/+				ACCGAAGCACACGATGTGCTGAGGCAAGTTCGAGACGCCCCGGAACCCAGTCGAGCACGACGCGAGACTGTGAAGGGGCGAGTCCCTTCTTCGGCAGAAATAAAATTAACAACATAACAGGG	[859547, 859648]/+ GTGCTGAGGCAAGTTCGAGACGCCCCGGAACCCAGTCGAGCACGACGCGAGACTGTGAAGGGGCGAGTCCCTTCTTCGGCAGAAATAAAATTAACAACATAA
sRNA_30_219	-	872848	872929	82	873050.0	LMANv2_100011 - Histidine kinase sensor protein [(868351)868534, 870678(870764)]/-	LMANv2_100015 - conserved protein of unknown function [(873813)873843, 874211(874320)]/-		LMANv2_100013 - 2'-5' RNA ligase [872533, 873081]/+		TTGTTTCGTTCGAATTTTTAAAACGGCCGATTGTAAGATGAGGCTGATAATTCTGTCGGTCTATAGAAAAACCAAGTTTGCG
sRNA_30_33	+	873906	874209	304	873831.0	aat - Leucyl/phenylalanyl-tRNA--protein transferase [873131, 873790]/+	LMANv2_100016 - AMP-binding enzyme [(874271)874325, 876376(876414)]/+		LMANv2_100015 - conserved protein of unknown function [(873813)873843, 874211(874320)]/-		CGCTATGGCCCTAACCGGATTCTCAGCACTCGTCGCAGAAGAAACTTCAGAGACCCCAAGTGAGCAAACGGAAAGCCCAAAAGAAACTAAGTCCGAGAAAAAAGGAAAGAAATCTAAGAAATCAAAAAAGTCAAAGAAATCTAAGAAATCAAAAAAATCCAAAAAAGAAAAAGCAGAAAGTAAAAAAGAAGAAGCCGCTCCCGCTTCGGAATCTTCTACTCCTGCAGGTGAAGAACAATAATATCTTCTTCTCCGTCTATCTTTCAAAAGATAGACGGACTTTCCTTTTATCTTTTTGCAGCGC	[873910, 874146]/+ ATGGCCCTAACCGGATTCTCAGCACTCGTCGCAGAAGAAACTTCAGAGACCCCAAGTGAGCAAACGGAAAGCCCAAAAGAAACTAAGTCCGAGAAAAAAGGAAAGAAATCTAAGAAATCAAAAAAGTCAAAGAAATCTAAGAAATCAAAAAAATCCAAAAAAGAAAAAGCAGAAAGTAAAAAAGAAGAAGCCGCTCCCGCTTCGGAATCTTCTACTCCTGCAGGTGAAGAACAATAA
sRNA_30_220	-	882103	882170	68		LMANv2_100021 - conserved protein of unknown function [(881354)881383, 882063]/-	LMANv2_100022 - conserved exported protein of unknown function [(882274)882319, 883593]/-				TTATCAAAAATGAAAAATTCATTTATGCAGGTTACCTAAAATAACAGGAGAGTGTAATTGAATGTCGC
sRNA_30_221	-	886959	887231	273		LMANv2_100024 - Uncharacterized RNA methyltransferase LIC_10086 [885414, 886661(886674)]/-	LMANv2_100031 - conserved protein of unknown function [890992, 891339(891367)]/-	LMANv2_100025 - Tic20-like protein [(886764)886990, 887436]/+	LMANv2_100025 - Tic20-like protein [(886764)886990, 887436]/+		ACTGGAAATTCTCTGAGAAACCAGACTATAGAATAAATAACAATAAAGGCACAGTTAAGTTTTAACGACTGCAGAATATGAAAATACGCGAATTTTTGGGTTTTGCGGAAAATCCAAATAAACAACCAACCGAAAAAAGGAACGTAGGATAGGGCTGCGATCAAACCTGGAAGTTCTTCACTTTTGAGAATTCTCAAGGTTTCTTGAATCAATTCCTGGGTTTTGAATCGTTCTGAGGACATAAGTGAGAATTCAAGTGATTCAGTTAAAATG
sRNA_30_222	-	897452	897501	50	897685.0	LMANv2_100039 - Haloacid dehalogenase-like hydrolase [(895492)895499, 896248]/-	LMANv2_100043 - conserved protein of unknown function [(899558)899633, 899842(899854)]/-		LMANv2_100040 - NAD(P)-binding Rossmann-like domain protein [896342, 897982]/+		GCTACGAGCCAAGGAGAATAAACCAATCCTTCCGTTACGTTTGAAGTTTC
sRNA_30_34	+	920516	920565	50	920462.0	cysE - Serine acetyltransferase [(919721)919793, 920500(920502)]/+	LMANv2_100062 - Tetratricopeptide repeat protein [922233, 923135(923203)]/+				ATTTACGATTCTAAATTATTTAACGTGAGTTTGACGTAAAAAAATCTGGG
sRNA_30_35	+	968698	968769	72	968633.0	LMANv2_100103 - Maf-like protein LA_0017 [967852, 968415(968530)]/+	LMANv2_100105 - DNA-directed DNA polymerase delta subunit [969193, 970281(970541)]/+				AAATTTTAAGATAACGCGAGCTCGGTATAATGCGAAAGGGATCGATGCGAGGTTAATAAATTGAAACTTAAG
sRNA_30_225	-	972804	972854	51		LMANv2_100107 - conserved protein of unknown function [971138, 972745(972777)]/-	LMANv2_100110 - putative lipoprotein [975111, 975848(975864)]/-	LMANv2_100108 - Surface exposed lipoprotein [(972800)972824, 973384(973426)]/+	LMANv2_100108 - Surface exposed lipoprotein [(972800)972824, 973384(973426)]/+		CTAAAGATAGAGCTATAAGTCTATTGATCATTATTTTCTCCTTGATCTACT
sRNA_30_227	-	1002372	1002475	104		LMANv2_100123 - conserved protein of unknown function [(993938)993975, 994808(994819)]/-	LMANv2_110001 - Leucine rich repeat protein (fragment) [1002852, 1003115]/-				AAAAACTACTGTAATTTGTAATGAGTCTATCCCAAAACCTCGAAGAATTTACGTGATAGTTCTTTAGAAATTCTTAATAAAACACAGTAGTTTCTACAAAAACC	[1002386, 1002460]/- TTGTAATGAGTCTATCCCAAAACCTCGAAGAATTTACGTGATAGTTCTTTAGAAATTCTTAATAAAACACAGTAG
sRNA_30_227	-	1002372	1002475	104		LMANv2_100123 - conserved protein of unknown function [(993938)993975, 994808(994819)]/-	LMANv2_110001 - Leucine rich repeat protein (fragment) [1002852, 1003115]/-				AAAAACTACTGTAATTTGTAATGAGTCTATCCCAAAACCTCGAAGAATTTACGTGATAGTTCTTTAGAAATTCTTAATAAAACACAGTAGTTTCTACAAAAACC	[1002399, 1002455]/- ATGAGTCTATCCCAAAACCTCGAAGAATTTACGTGATAGTTCTTTAGAAATTCTTAA
sRNA_30_36	+	1010824	1010962	139	1010540.0	LMANv2_110009 - Glyoxalase-like domain protein [(1010228)1010242, 1010667(1010779)]/+	dapA - 4-hydroxy-tetrahydrodipicolinate synthase [1013633, 1014517]/+				CTAAAAACAAAATCGAGGAGAAAGTATTCTGATTACTATCGCTTATCTTACCCAGAATTATAAAAGCAAAGTGTAATAGTTAAAACTTGATTTTACAATCCTTGAAAATTTATTTGTAATAGCCAAAATGAGAACCGAT
sRNA_30_228	-	1035133	1035195	63		LMANv2_110030 - conserved protein of unknown function [1029587, 1030090]/-	LMANv2_120002 - protein of unknown function [(1036989)1037207, 1037332]/-				TAGATAAACGACTAAAGAAAATAGTAAGTGTGATGACCAAGCGAGGAGGAACGAGTTTGCCAG
sRNA_30_229	-	1035332	1035529	198	1035721.0	LMANv2_110030 - conserved protein of unknown function [1029587, 1030090]/-	LMANv2_120002 - protein of unknown function [(1036989)1037207, 1037332]/-				TACGCGGTCAACTTTGTTGAGTCGCCACACTTTGGTTTGCGGTGGCCGATTTGGATTCATCTATGAAACGGGGTCTAAGCCCTAACGCTACGACCCATAGGAAGTAGCGTTATTGAGTTACGAGAGCGATCAATCTGCCACCGGCCTTCTTGACTCCGTCGATTCAAGAATATCACATTCGGAACTGTCTTACGTTCA	[1035414, 1035479]/- TTGGATTCATCTATGAAACGGGGTCTAAGCCCTAACGCTACGACCCATAGGAAGTAGCGTTATTGA
sRNA_30_230	-	1054952	1055049	98	1055150.0	LMANv2_120014 - PAP2 family protein [(1049477)1049478, 1050443(1050704)]/-	LMANv2_120019 - protein of unknown function [1055985, 1056140]/-				TTCAACAACTCTATTTATAACGTCTGAGAAACCAAATTGGAACTAGAGGAGGATTTCGAATAGAAATAATTATTTGTATTACTTATCTTTCCAACCAG
sRNA_30_37	+	1092034	1092101	68		nadE - NAD+ synthetase [1089873, 1091801]/+	LMANv2_120049 - putative lipoprotein [1093529, 1094269]/+				GAAAAATTAATTCTCTATCGGTTTTCGTTGTATGGAAACGGTCGATTGAAGCGTTTTGTTAATTGTTG
sRNA_30_233	-	1095672	1095779	108	1095901.0	LMANv2_120050 - protein of unknown function [1094002, 1094229(1094499)]/-	LMANv2_120054 - conserved membrane protein of unknown function [(1096514)1096594, 1097013]/-		eutG - Alcohol dehydrogenase [1095431, 1096597(1096646)]/+		TTGTGATCAGTAGAGCGATTAACTTGGCCATACTGATAGATTCATAAGAACCGTAGCCGATAATACAATCTGCATTTGCGATTTTTGCAAAGTAAGCGGCGGTATCTA	[1095717, 1095779]/- TTGTGATCAGTAGAGCGATTAACTTGGCCATACTGATAGATTCATAAGAACCGTAGCCGATAA
sRNA_30_234	-	1121402	1121452	51	1121565.0	LMANv2_120078 - conserved protein of unknown function [(1119995)1120003, 1121100(1121175)]/-	LMANv2_120080 - protein of unknown function [1124449, 1124718(1124753)]/-				ATTTTGATGATGGTCGCAAAACGGCGGTTTTGTGTAAAAATTTGATTGGGC
sRNA_30_39	+	1157739	1157814	76	1157644.0	LMANv2_130022 - conserved protein of unknown function [1155572, 1155787]/+	LMANv2_130027 - Homoserine dehydrogenase [1159518, 1160807(1160852)]/+				AGGCGCTGAATTTTTCAAACGACTCATGAGATTGAGTTTCACAAAAACGTGGGAACTACTATGAAAACTTAACGAG
sRNA_30_235	-	1158247	1158372	126	1158584.0	LMANv2_130024 - transposase [1157191, 1157481(1157515)]/-	LMANv2_130025 - conserved protein of unknown function [1158373, 1158540(1158584)]/-				CAATCAAAACGCGATTTATAAGAGGGTTTTGCTAGATCAAAGAGAGTCGTTGTATTGGTTTTTTGGGATTATCCTGCGGGGATAGTGTGCCATATCAGACTGTTTAAAAATTTGAAAAATCATTAC
sRNA_30_236	-	1174556	1174605	50		LMANv2_130041 - Two-component response regulator [(1173406)1173470, 1174153(1174178)]/-	LMANv2_130042 - conserved exported protein of unknown function [1175492, 1176367(1176384)]/-				AGCCCGTTCTGTTGAGTTCATTTTGATTCTAAAATCCTATTCAACTTGTG
sRNA_30_237	-	1180196	1180245	50		LMANv2_130042 - conserved exported protein of unknown function [1175492, 1176367(1176384)]/-	LMANv2_130046 - conserved protein of unknown function [(1180690)1180887, 1181996(1182043)]/-				GAGTGGACAAATCTCTCTAAAGTTCGGCCATAAATAAACTAAAAATGGCG
sRNA_30_41	+	1214899	1214948	50	1214671.0	LMANv2_140015 - conserved protein of unknown function [1214524, 1214760]/+	nrdJ - Vitamin B12-dependent ribonucleotide reductase [(1215140)1215179, 1218784(1218880)]/+		LMANv2_tRNA30 [1214896, 1214971]/-		CTCCCCCTGCTGGGCTCGAACCAGCGACCCAGTGATTAACAGTCACTTGC
sRNA_30_42	+	1219165	1219332	168	1219105.0	nrdJ - Vitamin B12-dependent ribonucleotide reductase [(1215140)1215179, 1218784(1218880)]/+	gck - Glycerate 2-kinase [1221631, 1222974]/+		LMANv2_140017 - transposase (fragment) [(1219096)1219117, 1219518]/-		AGAAGGTTTTTTTGGAAAAAAAGAAAATGCCACTAAACCGCTTAATAGATTAACGGCCCAATTGAAAAAACTTCGATGTCTAGTATGTTGAATCTGACAAATATTTTTGAGTTCATCATTTACGGATTCAATGATAGCTCTTTTTCTTAAAAGAATTTTATCGACTAA
sRNA_30_240	-	1222820	1222942	123	1223163.0	LMANv2_150003 - conserved protein of unknown function [1221416, 1221550(1221681)]/-	LMANv2_150005 - Diguanylate cyclase (GGDEF) domain protein [(1223222)1223263, 1224255(1224306)]/-		gck - Glycerate 2-kinase [1221631, 1222974]/+		CGTTTACGTTGGTTCCTGTCGCATCCGTAAAAACCAAGGAATTGACCTGAGCTAACACTTCGTAAGAGTTATGCGTTTTTAGAGCCAAGTTTGCGTCTTTGTTTCTGTAAATTTTTTTCCAAG
sRNA_30_241	-	1224454	1224634	181	1224769.0	LMANv2_150005 - Diguanylate cyclase (GGDEF) domain protein [(1223222)1223263, 1224255(1224306)]/-	LMANv2_150009 - PAS domain S-box protein [(1226840)1226954, 1228405(1228420)]/-		LMANv2_150006 - conserved exported protein of unknown function [(1224396)1224399, 1224785]/+		TATAATTCTGGAGTTTTAGAATGTTCAGCAGAAAAAAGTAAATTGCAAGAGGAACAAGTAGAAGAAGTTTGATCATCCGTTTTTTCGGATGAATGACAGTTTTTTTCAACTGCCTGTGTAGACTTATAAAATGTGGGGCAGGAGTTTCCGGAAAGCATTACCGTAAAACAAATTAGAGCAG	[1224459, 1224542]/- ATGACAGTTTTTTTCAACTGCCTGTGTAGACTTATAAAATGTGGGGCAGGAGTTTCCGGAAAGCATTACCGTAAAACAAATTAG
sRNA_30_43	+	1329297	1329376	80	1329032.0	LMANv2_150102 - MaoC-like protein [(1327988)1328011, 1329189(1329255)]/+	LMANv2_150104 - Alcohol dehydrogenase, catalytic domain protein, GroES-like family [(1331489)1331496, 1332524(1332575)]/+		LMANv2_150103 - conserved protein of unknown function [1329330, 1331246]/-		CGAAGAGTTTATTCTTCTCAATTCAATTATTGATCATTGCAGAGTGCATCTACCTTCTAAACATTGATTTACGAGTGAGC
sRNA_30_44	+	1341343	1341398	56		LMANv2_150115 - conserved protein of unknown function [1341058, 1341339]/+	LMANv2_150116 - TonB-dependent siderophore receptor [1341543, 1343783]/+				CTTTAAATCATATTAGAATTCTCTAAGTCGGATACTCCTCTTTAAAAACACTCTCG
sRNA_30_242	-	1347589	1347785	197	1347833.0	LMANv2_150120 - conserved protein of unknown function [1347238, 1347366(1347379)]/-	LMANv2_150121 - conserved protein of unknown function [(1347822)1347955, 1348299(1348322)]/-				AATCTTAAATCGAAAAGATAGTACAGTAACTCAAATTCTTACTACTCGGACGCATGAAAATAGTACCAGTTATTAACGGCCTAATTTACGAAAAAATAGTGGTATTTAAAAAATGCCGCAAATTCGGGATTTACGACATTTTGAAGTAAGACCAAAATATTCAAATTTTTGAAACAATCTAACACAAGTATTCTATT	[1347604, 1347732]/- ATGAAAATAGTACCAGTTATTAACGGCCTAATTTACGAAAAAATAGTGGTATTTAAAAAATGCCGCAAATTCGGGATTTACGACATTTTGAAGTAAGACCAAAATATTCAAATTTTTGAAACAATCTAA
sRNA_30_45	+	1367091	1367179	89	1367014.0	LMANv2_150135 - Ribonuclease BN [(1359566)1359748, 1361997(1362037)]/+	LMANv2_150144 - conserved protein of unknown function [1369256, 1369408]/+				TGTGGTAGTTCCCACATTTGTAAAATGGATCTGTAAAATCGGTGTTTGTGGTAGTTCCCACATTTTTAGAACTGATCTGTAAAATCGGT	[1367092, 1367172]/+ GTGGTAGTTCCCACATTTGTAAAATGGATCTGTAAAATCGGTGTTTGTGGTAGTTCCCACATTTTTAGAACTGATCTGTAA
sRNA_30_243	-	1386456	1386545	90		LMANv2_150156 - Thiolase, C-terminal domain protein [(1382250)1382257, 1383375]/-	LMANv2_160006 - conserved protein of unknown function [1392863, 1393297]/-			LMANv2_150159 - conserved protein of unknown function [(1385009)1385252, 1386364(1386554)]/+	TCTTTATCAGAAAAACATACTTTTTGCAAGTAAAAAGACTCATTCTTGTCGGAACACTTGAAAAATGTGCCTTTTTGAGCCCAGAACGGC
sRNA_30_46	+	1410032	1410089	58		LMANv2_160023 - conserved protein of unknown function [(1409045)1409051, 1409833]/+	LMANv2_160025 - conserved protein of unknown function [(1411046)1411146, 1411301(1411334)]/+				TTGAAGCGTTTTGTTAATTGTTGCTATGGAATTTTTCAACAACTCTAATAAATTGAAA
sRNA_30_244	-	1417021	1417073	53		LMANv2_160029 - conserved exported protein of unknown function [1414141, 1415970]/-	LMANv2_160031 - conserved exported protein of unknown function [(1417695)1417717, 1419006(1419148)]/-				TCCTTCTGATTCTAAAATCCTATTCAACTTGTGGGGTTGGTTATGGCTCTCTA
sRNA_30_47	+	1422825	1422876	52	1422725.0	LMANv2_160035 - conserved exported protein of unknown function [(1421634)1421644, 1422753(1422791)]/+	LMANv2_160036 - Acyltransferase [(1422871)1423133, 1423930]/+				TCAAATTTGAGTCGTTTTAGAAAATTTTTTTCGAGAATTTGTAAGAGTTCCC
sRNA_30_245	-	1428189	1428287	99		LMANv2_160034 - conserved protein of unknown function [(1420450)1420618, 1421499(1421549)]/-	ywnA - putative HTH-type transcriptional regulator YwnA [1432219, 1432638(1432653)]/-				TTTTATGCTCAAAGCTATATATGAAAATGTTCAAAATTCTGGCTTTTAAACCACCTGTATTCGGCTCAAAATTTATAATACTTAAATTCTATAAAAATT
sRNA_30_48	+	1428975	1429083	109	1428861.0	prfC - Peptide chain release factor 3 [(1426321)1426402, 1428114]/+	LMANv2_160040 - conserved protein of unknown function [(1429160)1429291, 1429668(1429708)]/+				AAACTTAGGTTTATCTGTAAAATGATGTAGGAACTACTACTACAAACCAGGATTTTACGGACAAATTTTAAAATTGTAGGAACTCACACTTTTAGAAAATTTTTTTACA
sRNA_30_49	+	1437197	1437285	89	1436964.0	LMANv2_160052 - conserved protein of unknown function [1436932, 1437108]/+	LMANv2_160053 - conserved protein of unknown function [(1437139)1437376, 1437510(1437591)]/+				ACAGAGAATGTTTTCGGATAAACTATAAACTAATTTTAAAAGGGACCAATACGAAAAATTTCAAAAATGAAAATGGTTTTAAGTTCAAG
sRNA_30_51	+	1467521	1467571	51	1467316.0	LMANv2_170003 - Vitamin K-dependent gamma-carboxylase [(1465742)1465766, 1467277]/+	LMANv2_170006 - conserved protein of unknown function [(1468663)1468762, 1469280]/+			LMANv2_170004 - Aromatic ring-opening dioxygenase, catalytic subunit LigB [(1467537)1467598, 1468371(1468390)]/-	TATAGATCATTCGACAGGGAGAAATACTGAGTTAGAGTTCGTGGCAGCCGG
sRNA_30_53	+	1475659	1475789	131	1475607.0	LMANv2_170014 - protein of unknown function [1474927, 1475064]/+	LMANv2_170021 - protein of unknown function [1481250, 1481432]/+	LMANv2_170016 - Anti-sigma factor antagonist [(1475311)1475377, 1475715(1475725)]/-	LMANv2_170016 - Anti-sigma factor antagonist [(1475311)1475377, 1475715(1475725)]/-; LMANv2_170017 - conserved protein of unknown function [(1475732)1475764, 1475982(1476148)]/-	LMANv2_170017 - conserved protein of unknown function [(1475732)1475764, 1475982(1476148)]/-	ATGGATGATCGGAACAGAAACGGCTAAATCTACGAAAATTCTAAAGTCTTCGGACATAAAAATCTTAAAACAAAAAACCTTTCAATTCTATGAAAGTCAATCGAATTACGCGTAATTTCCAAGCTCAGTAG	[1475663, 1475773]/+ ATGATCGGAACAGAAACGGCTAAATCTACGAAAATTCTAAAGTCTTCGGACATAAAAATCTTAAAACAAAAAACCTTTCAATTCTATGAAAGTCAATCGAATTACGCGTAA
sRNA_30_54	+	1495330	1495415	86	1495044.0	LMANv2_170035 - Diguanylate phosphodiesterase [(1493662)1493940, 1495217(1495260)]/+	LMANv2_170042 - conserved protein of unknown function [1502267, 1502464]/+				ACATTAGTTTTGTATAACCAATGTGAAAGAGTTTGATACGGAGCTCAGTGCCTCGCTTTTATAATAAGGCTTGTCCTAAAACCATC
sRNA_30_55	+	1499463	1499513	51		LMANv2_170035 - Diguanylate phosphodiesterase [(1493662)1493940, 1495217(1495260)]/+	LMANv2_170042 - conserved protein of unknown function [1502267, 1502464]/+		LMANv2_170040 - conserved protein of unknown function [1499248, 1500255]/-		CCAAAACCATTTGAGGGAAGAACGCACTTGCCGAGTTTGCGAAAGAAGCAG
sRNA_30_248	-	1523704	1523756	53	1523851.0	LMANv2_170065 - conserved protein of unknown function [1523131, 1523493(1523603)]/-	LMANv2_170066 - conserved protein of unknown function [(1524375)1524458, 1525033(1525034)]/-				TGATCGGGAAAATTGGACTTCCTGCGATGGAATATTAAAAATGGAAACGAAAG
sRNA_30_249	-	1530517	1530578	62	1530663.0	LMANv2_170070 - conserved protein of unknown function [1528853, 1530205]/-	LMANv2_170083 - conserved protein of unknown function [1541212, 1542483(1542547)]/-				TTACAATGCGTTTTTTAGGGCACGGATTCTCCAAATCGTTTTGAAAGGAACTTTGAAGGAGA
sRNA_30_250	-	1551217	1551277	61		LMANv2_170089 - conserved exported protein of unknown function [(1549889)1549937, 1550830(1550854)]/-	LMANv2_170090 - conserved exported protein of unknown function [(1551519)1551582, 1551989(1552163)]/-				TGAAAAATTCCATAGCAACAATTAACAAAACGCTTCAATCGACCGTTTCCATACAACGAAA
sRNA_30_251	-	1560284	1560430	147	1560570.0	LMANv2_170098 - Phospholipase/carboxylesterase [1557641, 1558348(1558386)]/-	LMANv2_170110 - Imelysin [1568827, 1570041(1570262)]/-				AAAAATTGAAATCTGAGCCTACAGGTCGATTCCTAAAATGTGGGAACTACCACAATTTATAAAATAGAAGTTTATAACAACTGAATCTGCCGTATTCAAATGTGGGAACTACTGCGAATTACAATTTTACTACTCGGACGTATAAAT		TACTCTAAAAAtgccgtaaATCCTGAATttgcggtaTTTTTTAAATAC (starts at 1560236, -7.9 kcal/mol)
sRNA_30_60	+	1573360	1573425	66	1573249.0	LMANv2_170109 - conserved protein of unknown function [(1567549)1567815, 1568177(1568251)]/+	LMANv2_170114 - Thermolysin metallopeptidase, alpha-helical domain protein [(1577143)1577224, 1579626(1579655)]/+		LMANv2_170113 - TonB-dependent receptor plug domain protein [1573335, 1575800(1575823)]/-		TTGATTTGGCGGAATGGACCGACTTGAATTCCTTCCGGAAGACGACCTGAAATGTAACGAACGTCC
sRNA_30_61	+	1597424	1597476	53	1597290.0	LMANv2_170124 - conserved protein of unknown function [(1593813)1593864, 1594079]/+	LMANv2_170128 - conserved protein of unknown function [1598899, 1599063]/+		LMANv2_170126 - Stage II sporulation protein E [1596095, 1597891(1598149)]/-		TACAAAATAATACAAAGGACTGGGCTCATTTTCATTTCCCCAATAATAGTGTG
sRNA_30_62	+	1615140	1615190	51		LMANv2_170145 - conserved exported protein of unknown function [(1613008)1613251, 1614828(1614900)]/+	LMANv2_170146 - protein of unknown function [1615197, 1615358]/+				TCATCGGAAGCGTTTTATTGAGTTCAAGAAGTGAGACACTGGGTTTGAAAG
sRNA_30_63	+	1622793	1622908	116	1622594.0	aphA - Aminoglycoside 3'-phosphotransferase [1620713, 1621507]/+	LMANv2_180011 - conserved protein of unknown function [1628853, 1629476(1629510)]/+		LMANv2_180006 - Stage II sporulation protein E [1621539, 1622984]/-		TTCAAAGTTGATATTCCCGTAAGATTCTATTTTTTTAAGAATTTCCCGAGCGACACGATCCGATTCTAAAGTAAAATTGGAAATGAGAAGATCCGTTTGATTTTCGAAAATCATGA
sRNA_30_64	+	1622988	1623056	69	1622876.0	aphA - Aminoglycoside 3'-phosphotransferase [1620713, 1621507]/+	LMANv2_180011 - conserved protein of unknown function [1628853, 1629476(1629510)]/+				CAAGATAGATTATCGTTCTTGAATGAGTCAAAATCATTGCATACTATAAAGTGAATCGTTTTGTTTCTG
sRNA_30_65	+	1628432	1628481	50	1628298.0	aphA - Aminoglycoside 3'-phosphotransferase [1620713, 1621507]/+	LMANv2_180011 - conserved protein of unknown function [1628853, 1629476(1629510)]/+				AGATTAAATATAGATCTGACATTGATATTTTGTGTAATCGGTTGAACAGG
sRNA_30_66	+	1628590	1628655	66	1628298.0	aphA - Aminoglycoside 3'-phosphotransferase [1620713, 1621507]/+	LMANv2_180011 - conserved protein of unknown function [1628853, 1629476(1629510)]/+				GTACAACTACAACGAATAAAGTGTAACCCATGTTTCCGGTCTAGAGTGTTACCGATGTGCCAGAAC
sRNA_30_254	-	1648666	1648838	173		cbiX - Sirohydrochlorin cobaltochelatase [1647316, 1648485(1648599)]/-	LMANv2_misc_RNA_2 [1648697, 1648876]/-				GATAGGAAGACGGTTAAAATCCGTCACGGTATCCGCCGCTGTAAGAAGGACGAAAGACATACTAAGCCACTGGGACAACCTGGGAAGGCGTGTCGAGTAGAAAGATTTCAAGTCAGAATACGACCTATGAAAATTCCTGAAAGTGCGTTTCGACCTCGGAAATAAGGCAATCG			Cobalamin (RF00174)	Riboswitches are metabolite binding domains within certain messenger RNAs that serve as precision sensors for their corresponding targets. Allosteric rearrangement of mRNA structure is mediated by ligand binding, and this results in modulation of gene expression [1]. This family represents a cobalamin riboswitch (B12-element) which is widely distributed in 5' UTRs of vitamin B(12)-related genes i…
sRNA_30_255	-	1696896	1697107	212	1697187.0	LMANv2_190039 - conserved protein of unknown function [(1694617)1694770, 1695663(1695679)]/-	LMANv2_190042 - conserved protein of unknown function [(1697637)1697830, 1698720(1698722)]/-				TTAGAAAGTCCAGAAACAATTCCAAAGTTATTTGAAAGAACTCAGACAAATGCCAAGTGAAAGAGGATAGAATTAAAATTACAAATAAAGATCCGTACGAAGTTTTTAGAGTAGGGTAGTCAAACTTCCAAAAGGACGTAAGTATAAAATGAAGTTCGAATCTTTTAGAGACTAGGACTTAAAAAAACTTAGAACTGTATATTCTTTAGGAA
sRNA_30_256	-	1703149	1703330	182	1703388.0	LMANv2_190043 - conserved protein of unknown function [1698943, 1700376]/-	LMANv2_190051 - conserved protein of unknown function [1707525, 1707989]/-				CCCGAAATAAACTCAAAAGAAAAAGACAAAATCCAAATAAGAGTAAAGAGGGATAAAATAAAAAATCGTCGAATATAGTCACAAAAAAGAGGAGTGTATGAAACCCCAAAAATAATCTGTCCCAAAAGAAAGTAAGGGGCAGATTATTTAAGAAAACAAAAATTACAAACGGCCATAGGCGA
sRNA_30_68	+	1705426	1705483	58	1705342.0	LMANv2_190049 - ParB-like protein [(1704136)1704332, 1705303]/+	LMANv2_190050 - Winged helix-turn-helix DNA-binding protein [(1705500)1705694, 1707133(1707155)]/+				AATCATTTCCTTTTTTAAAATTATGTCTCATAAAATCCTTGACATTTATTTAGTACCC
sRNA_30_69	+	1727156	1727206	51	1727026.0	LMANv2_190057 - conserved protein of unknown function [(1724002)1724086, 1724466]/+	LMANv2_190061 - conserved protein of unknown function [(1727954)1727986, 1728753]/+				TACGTATGTTTTAGTGAGAGGCAATAGCCTACAGATTGAATTTGTTTTCCG
sRNA_30_70	+	1727270	1727779	510	1727026.0	LMANv2_190057 - conserved protein of unknown function [(1724002)1724086, 1724466]/+	LMANv2_190061 - conserved protein of unknown function [(1727954)1727986, 1728753]/+				TCGGTACATGTTCGAAACACGAAAGAGGACATGTGATGACAAAAAAGTCAGCCTCTGAATTTAAGACCAATACCGGGAACAGGGAACGAGCTGCCGGTCAACTCCTGTCGTCGCTCAAGATAGGCATATCCGCTACCGAGGTGATGGATATGCTTGGTCCTCCAACCACCAAGACTTGGGCGTACACACTATTTTATTCCTCTGCGATGGTCATTTACTTCGATGACTCCTCCAAGCTCGTTCGGGTGACCTCGGATATCTCGCCTGAGACTGTTACTACCTGGGATGAATCCGCGCCCGAAATCTCAACTGCGAGTACCCAGTTCAAGGGCAAACCTTACAACAGACAAGTTGCTGCAAAGATGCTCCTACCCTTATTGAAGCAGGGTATGCCAACGA…
sRNA_30_257	-	1729600	1729667	68	1729772.0	LMANv2_190060 - protein of unknown function [1726609, 1726725]/-	LMANv2_190064 - conserved protein of unknown function [(1729977)1729979, 1730212(1730646)]/-				GAAAAATTAATTCTCTATCGGTTTTCGTTGTATGGAAACGGTCGATTGAAGCGTTTTGTTAATTGTTG
sRNA_30_259	-	1734193	1734243	51	1734411.0	LMANv2_190068 - conserved protein of unknown function [1732667, 1732795]/-	LMANv2_200002 - conserved protein of unknown function [1735816, 1735947]/-			LMANv2_190071 - conserved protein of unknown function [(1733795)1733964, 1734158(1734343)]/+	GATTGTCGTCGGATTAACAGGTAAGTGGGCAACTTACAACTTTGAAAAGAC
sRNA_30_260	-	1734299	1734381	83	1734411.0	LMANv2_190068 - conserved protein of unknown function [1732667, 1732795]/-	LMANv2_200002 - conserved protein of unknown function [1735816, 1735947]/-			LMANv2_190071 - conserved protein of unknown function [(1733795)1733964, 1734158(1734343)]/+	AACAATAATCAAGGGAATTCAAGACAATTACCCTGTAAATCTTCATGTAACCGGTGGTACATGGATAGTTAAAACTAATTCGT
sRNA_30_262	-	1760570	1760626	57		LMANv2_200027 - conserved exported protein of unknown function [(1759939)1759987, 1760436(1760463)]/-	LMANv2_200029 - Response regulator receiver domain protein [(1761575)1761587, 1761976(1762037)]/-	LMANv2_misc_RNA_5 [(1760554)1760602, 1760927]/+	LMANv2_misc_RNA_5 [(1760554)1760602, 1760927]/+		GTTTCCAGGTGTCCGGACTTTCCTCACCCTTTTTATTTCTAAAAAAGAAGCGCGATC
sRNA_30_71	+	1760571	1760997	427	1760553.0	LMANv2_200024 - Methyl-accepting chemotaxis protein signaling domain protein [(1756389)1756438, 1758513(1758524)]/+	LMANv2_200028 - protein of unknown function [(1761396)1761440, 1761568]/+				ATCGCGCTTCTTTTTTAGAAATAAAAAGGGTGAGGAAAGTCCGGACACCTGGAAACACGGGACCGGGTAATTCCCGGAATTCTCTATCTTGAGAGTAATTTCAGGATCGAGAATATGGAAAGTGCAACAGAAAAGATACCGCCTTGGTAAAAGGTAAGGGTGAAATGGTGGGGTAAGAGCCCACCTACGATTTCGAGAGAAATCGGGAATGGCAAACCCTCCCGGGTGCAATCTCAAATAGGCAGCCTATTTGTAGTTTCCGCAGGGCTGCGGGTAGAGAGCAAGGACTTCGATCGGTAACTTTCGAAGCAAGATAAATGATCATCCATCTCTTAGGAGAGGACAGAATCCGGCTTATAGACAGAATGCCCGTAGTTTCATTTTTGGATTTTATAATCT…	[1760600, 1760662]/+ GTGAGGAAAGTCCGGACACCTGGAAACACGGGACCGGGTAATTCCCGGAATTCTCTATCTTGA		RNaseP_bact_a (RF00010)	Ribonuclease P (RNase P) is a ubiquitous endoribonuclease, found in archaea, bacteria and eukarya as well as chloroplasts and mitochondria. Its best characterised activity is the generation of mature 5'-ends of tRNAs by cleaving the 5'-leader elements of precursor-tRNAs. Cellular RNase Ps are ribonucleoproteins. RNA from bacterial RNase Ps retains its catalytic activity in the absence of the prot…
sRNA_30_74	+	1823109	1823279	171	1823100.0	LMANv2_210022 - conserved protein of unknown function [(1822449)1822478, 1822930]/+	LMANv2_210023 - MepB protein [(1823863)1823889, 1824404]/+				AGTATAACCTCTTTCAAGCTCAGTGTCTCTCTTCTATTGGGTCGTTCGACAGATCGTGTTGTGGAATGTAAGTTTTACACAGGATTTGTGGTAATTTCGACAGATTTATATTGAGATCCAAATACTTGTGTGGACTTCTACGGATCACGTTCTATAACAAATTGAAATCAG	[1823145, 1823222]/+ TTGGGTCGTTCGACAGATCGTGTTGTGGAATGTAAGTTTTACACAGGATTTGTGGTAATTTCGACAGATTTATATTGA
sRNA_30_75	+	1834629	1834679	51	1834594.0	LMANv2_210031 - Transporter, major facilitator family protein [1833152, 1834369(1834438)]/+	LMANv2_210032 - Pirin-like protein CC_3178 [(1835172)1835219, 1836226]/+				GGGTTTTCGTTGTATGGAAACGGTCGATTGAAGCGTTTTGTTAATTGTTGC
sRNA_30_76	+	1834958	1835161	204	1834856.0	LMANv2_210031 - Transporter, major facilitator family protein [1833152, 1834369(1834438)]/+	LMANv2_210032 - Pirin-like protein CC_3178 [(1835172)1835219, 1836226]/+				TGGAATTTTCAAAAACTCTAATATTATTTAGAACTATAAAATTGAGCGTCTAAAATTCTGCCTCTAACATAGGTTCAGGTTTGTGGAGTTTTGTTCTGTAGGTAATTAAAAGCTTGTCCCAAAAGTGGGAACTACTATAAAAATTTAACGACATTAGAACTGCTCTAAAGCTTTCAAATTGCCATATGTAACTTAATTTGTGGG
sRNA_30_263	-	1848733	1848858	126	1849125.0	LMANv2_210042 - protein of unknown function [1848401, 1848544]/-	glyQS - Glycine--tRNA ligase [(1848900)1848913, 1850307]/-				TTTGAAATGTAGGAACTACTGCAAAGTTCGAGATTCTATTTGAAATGTGGGAACTACTGCAAAGTTCGAGATTTTATTTGAAATGTGGGAACTACTGCAAAGTTCGAGATTTTATTTGAAATGTGG
sRNA_30_77	+	1862616	1862665	50	1862442.0	LMANv2_210055 - protein of unknown function [1862008, 1862145]/+	LMANv2_210056 - conserved protein of unknown function [(1862443)1862707, 1864590]/+				CGAACAGAATTTGTTAGGAATATCGCGTTTGTCCTATGTGTTTATAGTTG
sRNA_30_78	+	1867607	1867657	51		LMANv2_210058 - conserved protein of unknown function [(1865343)1865573, 1867495(1867554)]/+	LMANv2_220002 - Alpha/beta hydrolase family protein [(1869747)1869780, 1870700(1870811)]/+				TTTTTTGCAAATAAACTTTTTATAAGAACCTGTCCCAAAAAAAAGTTAGAC		AACGCGCCCTAtcttgcgACCCGTCGAGcgcgagaTTTGAGTTTAGA (starts at 1867670, -8.2 kcal/mol)
sRNA_30_264	-	1880188	1880428	241	1880500.0	LMANv2_220007 - conserved exported protein of unknown function [1879486, 1879935(1880095)]/-	LMANv2_220009 - conserved protein of unknown function [(1882037)1882072, 1883079(1883170)]/-				TGCATAAAATGGAAGATTAAAGAAGTCTTATTCATAACTATATAATAAAGTACCTAATATTTTGTATGGAATCAGCGTTTTGTGATAAAATTAACGGTACTCAATTTTATAAAGATCAGTAGTTTGTGCCTACTAATTGAGTATTGGAAATTTTCGCCATAAAGAACTATTTGAGTGCAAAATATTGGTACTCTGTTCTATAGTTCTTGAGTGGAAAATCGTATCGATTTTTATTAAAAAC
sRNA_30_80	+	1900265	1900314	50		lenC - LenC [(1898824)1898869, 1900236(1900254)]/+	LMANv2_220026 - Ankyrin repeat protein [(1904030)1904045, 1905118(1905140)]/+				CTTTTAGACTTATCTTTTTTTGATAAGAAATTAAGTTTTGAGATACGCCG		AATGATTTCAAtagagggaTCAGAAATGGtccctctaTTTTTATTGTCC (starts at 1900382, -11.4 kcal/mol)
sRNA_30_81	+	1917908	1917957	50		LMANv2_220031 - protein of unknown function [1909680, 1909844]/+	LMANv2_220037 - conserved protein of unknown function [(1919139)1919349, 1920035]/+				AGGAATTGCAGCATTATGTTGCGACAGCAAGGAGCAACATTGAGTTCAAG
sRNA_30_267	-	1923409	1923485	77	1923609.0	LMANv2_220038 - conserved protein of unknown function [(1920552)1920593, 1923118(1923127)]/-	LMANv2_220041 - conserved protein of unknown function [1926321, 1926467(1926680)]/-		LMANv2_220039 - conserved protein of unknown function [1923243, 1924418(1924431)]/+		GATAAATTCTACTTCATCTAGATTATATCTCAGACTGGAACCGGAAACCTGATCTTGAAGTTCTGCAAAAAGTCCGT
sRNA_30_82	+	1928334	1928435	102	1928210.0	LMANv2_220042 - Acetyltransferase (GNAT) domain protein [(1926320)1926516, 1927421]/+	LMANv2_220044 - HAD hydrolase, REG-2-like, family IA [1929352, 1930041(1930061)]/+				GTGAAAGTACGATTTAAAATCACAAAAAAATGAAAAGAGACGCAATTTGTGGGAACTATTTCCATTTTGAGAAAAGATAAATTTTTCAGAATTAGAAATTCA
sRNA_30_268	-	1933094	1933192	99		LMANv2_220047 - protein of unknown function [1932786, 1932932(1933009)]/-	LMANv2_220048 - putative membrane protein [1933236, 1933826(1933827)]/-				GAAAACTTTATTTAAAAACTTATAAAGTCTCAAAAAAAGTAATCTGTAGAAACTCCCACAAATCCAGGTTTTACAGATAAACTTCAATTTATTGACTGG		GTCCAGCGAAGccggaTTCGTtccggTTTTTTTACGCT (starts at 1933080, -7.7 kcal/mol); GCCGGATTCGTtccggtTTTTTTACgctggaTTTACATTAGAA (starts at 1933070, -6.5 kcal/mol)
sRNA_30_269	-	1950580	1950677	98	1950952.0	LMANv2_230010 - conserved protein of unknown function [1950165, 1950347]/-	LMANv2_230011 - Permease [1951225, 1952385(1952401)]/-				TCGTAAAATTGTGATTTGCGGGAGTTCCCACATTTTAGAAATCGAGATCACAACTTTTTTTAGAAAAATGAATTATGGATTTTTTACGTCGAACTCAC
sRNA_30_270	-	1976789	1976962	174	1977096.0	LMANv2_230036 - conserved protein of unknown function [(1974497)1974568, 1974738(1974914)]/-	LMANv2_230038 - Sigma factor regulatory protein, FecR/PupR family [1977640, 1978719(1978835)]/-				TACAGTGAAACTTTTAAAAACTCAATTTTGCTCTGAGCAAGAAACCATCACCAACCCCACAAGTTGAATAGGATTTTAGAATCAGAATGAACTCAACAGAACGGGCTTTCTATGGATCGCCGTTCTGGGCTCAAAAANTACAGAGGATTTGTCGTAATTCCGACAGATTTATAT
sRNA_30_271	-	1997619	1997722	104		LMANv2_230054 - conserved protein of unknown function [1995249, 1995503(1995551)]/-	LMANv2_230060 - protein of unknown function [2001629, 2001796(2001989)]/-		LMANv2_230057 - putative membrane protein [1997610, 1998851]/+		TATTTACGAATCGTATAAAAATATGTATAAACACTGAAAAGAAAGATGAAGGATGTAGTAATGTGGAAGATTAAAATTCTATTTTTCTTTAATAACTGAATGGC
sRNA_30_83	+	2001307	2001389	83		LMANv2_230059 - Beta-propeller repeat protein [(1999489)1999559, 2001001(2001014)]/+	LMANv2_230061 - conserved protein of unknown function [(2002155)2002172, 2002714]/+				TCCCGAATTTGCGGTATTTTTTAAGTACCACTATTTTTTCGTAAATTAGGCCGTTAATAACTTGGTACTATTTTCATGCGTCC
sRNA_30_84	+	2005024	2005194	171		LMANv2_230063 - putative lipoprotein [2004102, 2004650(2004795)]/+	LMANv2_240002 - conserved protein of unknown function [2008086, 2008613]/+				CCACAAGTTGAATAGGATTTTAGAATCAGAATGAACTCAACAGAACGGGCTTTCTATGGATCGCCGTTCTGGGCTCAAAAAGGCACATTTTTCAAGTGTTCCGACAAGAATGAGTCTTTTTACTTGCAAAAAGTATGTTTTTCTGATAGAGAAAAATTTTCCGAACCTTAC		TTTACAGAGGAtttgtcgTAACTCcgacagaTTTATATTGAGA (starts at 2005230, -7 kcal/mol)
sRNA_30_272	-	2005086	2005176	91		LMANv2_230060 - protein of unknown function [2001629, 2001796(2001989)]/-	LMANv2_240001 - conserved protein of unknown function [(2006121)2006166, 2007452(2007466)]/-				TTCTCTATCAGAAAAACATACTTTTTGCAAGTAAAAAGACTCATTCTTGTCGGAACACTTGAAAAATGTGCCTTTTTGAGCCCAGAACGGC
sRNA_30_273	-	2015170	2015293	124	2015383.0	LMANv2_240004 - Glycosyl hydrolase domain protein [(2010503)2010513, 2011691]/-	LMANv2_240010 - conserved protein of unknown function [(2019291)2019337, 2019963]/-				CTCTATGAGTCACTTGAAGAGACATAATTTCAAGAATTTTTTATTGAAGCTCCTACAATAGGATCTTCATCATATTTAACGTGAGTTTGTTGAGTGATAGAGAAATCTATTTTGTAAAAGGGAG
sRNA_30_274	-	2054485	2054535	51		LMANv2_240049 - conserved protein of unknown function [2053963, 2054127(2054192)]/-	alkH - Aldehyde dehydrogenase [(2054609)2054831, 2056294(2056342)]/-				TTTATCGTAAAATCTAGATTTGTGAGAGTTCCCACAAATTAAGAGCGTGGC
sRNA_30_275	-	2062274	2062349	76	2062522.0	ilvB - acetolactate synthase I, large subunit [2060516, 2062198(2062416)]/-	LMANv2_240055 - Anti-sigma factor antagonist [(2063711)2063740, 2064144(2064165)]/-				TGGTCTTTGGAACACCGGGACATTGCTTTACGCTGTAGAGATTTACTTAAGACGCAATTCTAAGAAAAGCCTTCTC		TTCTAAGAAAAgccttctcCGGTGTAAAGCCGggggaggcTTTTTTATTTTTA (starts at 2062292, -12.72 kcal/mol)
sRNA_30_86	+	2063450	2063534	85		tpx - putative thiol peroxidase [(2062824)2062867, 2063382(2063391)]/+	LMANv2_240066 - conserved protein of unknown function [2072977, 2073186]/+				AGAGTTGTTGAAAAATTAATTCTCTATCGGTTTTCGTTGTATGGAAACGGTCGATTGAAGCGTTTTGTTAATTGTTGCTATGGAA
sRNA_30_276	-	2067167	2067220	54	2067325.0	LMANv2_240058 - conserved protein of unknown function [2066686, 2066850(2066871)]/-	nadD - putative nicotinate-nucleotide adenylyltransferase [2068184, 2068783(2068786)]/-				TGTAAGAGTTCCCACATTTTATTTTCGCGGAAAAATTGGATTTGATGAAACGAC
sRNA_30_277	-	2081105	2081170	66		rlmN - putative dual-specificity RNA methyltransferase RlmN [(2079744)2079771, 2080832(2080844)]/-	trpC - Indole-3-glycerol phosphate synthase [2081923, 2082681]/-				TATAAATGTGGGAACTCTTACAACTTAGAATTTGTCAGTTGAACTTTGGGTCGGAACTACATCCAG
sRNA_30_278	-	2085003	2085052	50		LMANv2_240074 - Anti-sigma factor antagonist [(2082682)2082688, 2083020(2083047)]/-	LMANv2_240076 - protein of unknown function [2085455, 2085580]/-				AGCCCGTTCTGTTGAGTTCATTTTGATTCTAAAATCCTATTCAACTTGTG
sRNA_30_88	+	2111189	2111295	107	2111065.0	LMANv2_tRNA7 [2111070, 2111141]/+	LMANv2_240113 - protein of unknown function [2113157, 2113363]/+				AGCTTTTTCGCAAGAGTATTTGTAGAATCCTTAAAGAGCGTTTACGAGTACGACATGAGCGCAAAAAACGCCGTGGAACAAGTTTAATAGGATCTCAGATTGCGTGC
sRNA_30_279	-	2116580	2116671	92	2116883.0	LMANv2_240118 - conserved exported protein of unknown function [(2115736)2115766, 2116317]/-	LMANv2_240119 - Acetyltransferase (GNAT) domain protein [2116709, 2117254]/-				TCGATTTCCGTTGTATGGAAACTGTCGATTGAAGTAGTTTTGTTAAACTCCACTATAGAATTTTTCAACAACTCTAATATATTTTCACAAAA
sRNA_30_91	+	2181588	2181703	116	2181552.0	LMANv2_250003 - Cache domain protein [(2179950)2180023, 2181045]/+	LMANv2_tRNA8 [(2181931)2181966, 2182037]/+	LMANv2_260001 - conserved protein of unknown function [2181423, 2181647(2181694)]/-	LMANv2_260001 - conserved protein of unknown function [2181423, 2181647(2181694)]/-		GTTGCAAACTCCGTGAAATTTTTTGCTCTCTGCTTTCGCTCCCAGAACCGGGGTTTTCAAATAGAGTAGTTCCTGACAGAAAAAAGTTTGGCGAGAGTTCTCAATTTAATAAAAAT	[2181600, 2181656]/+ GTGAAATTTTTTGCTCTCTGCTTTCGCTCCCAGAACCGGGGTTTTCAAATAGAGTAG
sRNA_30_280	-	2184650	2184723	74		LMANv2_260001 - conserved protein of unknown function [2181423, 2181647(2181694)]/-	LMANv2_260010 - conserved protein of unknown function [2193410, 2193529]/-	rplL - 50S ribosomal subunit protein L7/L12 [(2184650)2184696, 2185079]/+	rplL - 50S ribosomal subunit protein L7/L12 [(2184650)2184696, 2185079]/+	rplJ - 50S ribosomal protein L10 [2184113, 2184646(2184695)]/+	TTTGCTCTAATAGCGCTTCAGTAGACATTTATATGCTCCTTTGATTCCGTTTAGTCTTTTACTATATTAAAAAT	[2184654, 2184722]/- TTGCTCTAATAGCGCTTCAGTAGACATTTATATGCTCCTTTGATTCCGTTTAGTCTTTTACTATATTAA
sRNA_30_92	+	2193366	2193486	121	2193298.0	rpoC - RNA polymerase, beta prime subunit [(2188758)2188986, 2193200(2193302)]/+	rpsL - 30S ribosomal protein S12 [(2193567)2193598, 2193972]/+		LMANv2_260010 - conserved protein of unknown function [2193410, 2193529]/-		TTTGAATAAGAATTTTCTCTTTCAAAACCAATTGAAATAGAGAATTAGAAAGAAAGACCATTTTTTGAGTAAACTTTCTTAAGAAAGTAGAGTTGAAAGGTTCGATTTAGAATAATAAAAC
sRNA_30_93	+	2198051	2198198	148	2197941.0	LMANv2_260018 - YceI-like domain protein [2197286, 2197915(2197990)]/+	rplM - 50S ribosomal subunit protein L13 [(2198887)2198902, 2199351]/+				AGTTGTTGAAAATTCCGTAAACGGAGATTAGCAAAACTGCTTCAATTGTCCATTTTAATACAATGGAAACAGATGGAGAATTAGTTTTTCAACAACTCTAATGAAAACGTTTAACAAAAAATAAATGAAGGTTCCAACGTCCTGCGGC
sRNA_30_94	+	2219110	2219170	61	2218940.0	LMANv2_260037 - conserved membrane protein of unknown function [2217374, 2218204]/+	LMANv2_260042 - conserved protein of unknown function [(2223299)2223320, 2223571]/+				GTCGTAATTCCGACGATAGATCTTGAGATCCAATTATTTGTGGGGTTGGTGATGATAAAGA
sRNA_30_95	+	2219882	2220059	178	2219741.0	LMANv2_260037 - conserved membrane protein of unknown function [2217374, 2218204]/+	LMANv2_260042 - conserved protein of unknown function [(2223299)2223320, 2223571]/+		LMANv2_260038 - conserved exported protein of unknown function [2219576, 2221471]/-		AATTGGAACGGCATGCCATATTGGAGTTCTTGCAGATGGACTATATCGTAGCATTAACGCCAACCAAGTACTTCCAAGTGGAGAACCTATAAGTGATCTTATGTGAGATAAAATTTCAGATCGATTGGTAAATTCGCGAGAGAGGATCCAGTTGTATTGAGGTAACATAATCTGAGCG	[2219884, 2219973]/+ TTGGAACGGCATGCCATATTGGAGTTCTTGCAGATGGACTATATCGTAGCATTAACGCCAACCAAGTACTTCCAAGTGGAGAACCTATAA
sRNA_30_281	-	2246514	2246595	82		LMANv2_260067 - protein of unknown function [2245553, 2245669]/-	LMANv2_270001 - Papain family cysteine protease [(2246929)2247067, 2249466(2249535)]/-				AGAAGGTTTTTTTGGAAAAAAAGAAAATGCCACTAAACCGCTTAATAGATTAACGGCCCAATTGAAAAAACTTCGATGTCTA
sRNA_30_282	-	2251626	2251711	86	2251913.0	cat - 4-hydroxybutyrate coenzyme A transferase [2250266, 2251555]/-	LMANv2_270005 - protein of unknown function [2253321, 2253386]/-				ATTCCCAGATCGAATGATTGCTGATTGGTTAAACTATTGAATTTCTAAAACACCCATACAAACCAGCAAACATTTTTCCTGAACGC
sRNALuis8	+	2254560	2254860	300		LMANv2_270007 - conserved protein of unknown function (2253635, 2254054)/-	LMANv2_270008 - Predicted esterase of the alpha-beta hydrolase (2254851, 2255729)/+
sRNA_30_98	+	2265413	2265467	55	2265215.0	LMANv2_270017 - Sigma factor regulatory protein, FecR/PupR family [2264430, 2265131(2265309)]/+	LMANv2_270019 - Diguanylate cyclase (GGDEF) domain protein [(2268651)2268670, 2270238(2270240)]/+				TATAACAGAATGTTCAACATCTTGTATTGAAATAGAGCCTTGTAATTAAGACCCC
sRNA_30_99	+	2276968	2277019	52		LMANv2_270023 - conserved protein of unknown function [2275810, 2276211]/+	LMANv2_280003 - conserved protein of unknown function [(2285027)2285045, 2285302]/+				TAGGAATTCGCGAATCATTAATTTAGCTCCTATATCTCCATAAACAAAGCAC
sRNA_30_100	+	2281956	2282168	213	2281948.0	LMANv2_270023 - conserved protein of unknown function [2275810, 2276211]/+	LMANv2_280003 - conserved protein of unknown function [(2285027)2285045, 2285302]/+		LMANv2_270028 - conserved protein of unknown function [(2281089)2281093, 2282184(2282185)]/-		CATAAGCATTGCTTGCAGTAATGGTGTAATTTGTAGCGGATTGAGTTGTAGTTGGCGTTCCTGAGATAGCACAAGTAGTTCCGTTGATTCCTAAACCAGCGGGTAAAGGGATATCTGAATTACAACTTGTTACGGTTCCTGTAACAGAAGGAGTAGCAGTAGTAATTGTTGCACCTTGTGTGAAAGTAAACGGCGTTCCCGCATAACTTAGAG
sRNA_30_283	-	2331736	2331789	54		LMANv2_280047 - conserved protein of unknown function [2330810, 2331340]/-	LMANv2_280048 - conserved exported protein of unknown function [(2332170)2332182, 2333045]/-				AATTTGATAGAATCAATTTGGAAGCAATGGAAGCATAGTAGAATTCAACAGAAC
sRNA_30_284	-	2346322	2346375	54	2346529.0	LMANv2_280059 - conserved membrane protein of unknown function [2344433, 2345056(2345142)]/-	LMANv2_280065 - conserved protein of unknown function [(2350732)2350753, 2351055(2351333)]/-	lepA - GTP-binding membrane protein [(2346339)2346347, 2348149(2348230)]/+	lepA - GTP-binding membrane protein [(2346339)2346347, 2348149(2348230)]/+		TTTCGGATGAATTGTTGTTTATCACTCATGAGGGTTCAATCTGATGATTTTTGG
sRNA_30_101	+	2381218	2381363	146	2381063.0	LMANv2_280088 - conserved protein of unknown function [2377516, 2378247(2378335)]/+	LMANv2_280092 - conserved protein of unknown function [(2381421)2381626, 2382537]/+	tatA - Sec-independent protein translocase protein TatA [(2381048)2381065, 2381322(2381378)]/-; tatC - Sec-independent protein translocase protein TatC [2380268, 2381047(2381302)]/-	tatA - Sec-independent protein translocase protein TatA [(2381048)2381065, 2381322(2381378)]/-		CAAAGAAGGTAACCTTTTTCCTCCGAAAAGTAAAAGAGCGATGAATAAAATGAGTAGAATTTCAGTCCATCCGAGTGATCCGAAGACTGCCAAGGGTGCAAACATATTTAAATACCTCAATTAGCATTCAGTGCTTAAAAACGCGA	[2381258, 2381341]/+ ATGAATAAAATGAGTAGAATTTCAGTCCATCCGAGTGATCCGAAGACTGCCAAGGGTGCAAACATATTTAAATACCTCAATTAG
sRNA_30_286	-	2439475	2439639	165	2439732.0	LMANv2_290050 - EAL-domain associated signaling protein domain protein [2435911, 2437185]/-	LMANv2_290055 - conserved protein of unknown function [2443544, 2444269]/-		LMANv2_290052 - O-antigen ligase [(2439061)2439095, 2441080]/+		TGAGATTTATAAGAAAGTAAGGAGGAAATCAGTAAGACGAAGAAAAAAAACGAAATGATAGCGTGTAGTTTGTGGATTCGGATCCGTTTTGGAATCAGATAAAAAAAAGAAGCAATTACAAAAAGTAAAAGAGGAACCGATTTGATACTGGAAAAAAGAGGAGGG	[2439512, 2439577]/- GTGTAGTTTGTGGATTCGGATCCGTTTTGGAATCAGATAAAAAAAAGAAGCAATTACAAAAAGTAA
sRNA_30_287	-	2454130	2454195	66	2454482.0	ate - putative arginyl-tRNA--protein transferase [2449518, 2450291]/-	LMANv2_290066 - Heavy metal efflux pump, CzcA family [2456911, 2460231(2460288)]/-				GCATTTTAAAGCAGAACCAAAATATTCAAATTTTTGAAATAATCTAACCCAAGTATTCTATTCATG
sRNA_30_290	-	2496797	2496969	173	2497165.0	LMANv2_300013 - conserved membrane protein of unknown function [(2495330)2495411, 2495839(2495904)]/-	rbpA - putative RNA-binding protein RbpA [2497006, 2497266(2497435)]/-				GAAAAATTAATTCTCCATTTGTTTCTATTTTATGGAAATGGGCAATTGAAGCAGTTTTGTTAATCGGAACTAGGGAATTTTTCAACAACTCTATTTCAGTTCATTCCCTTAATCATTTTTTGGGCTTCTGAACCAAATACTTAGAATTTTTTCGTTCCTTTGAATAAAACCGC	[2496803, 2496913]/- TTGTTAATCGGAACTAGGGAATTTTTCAACAACTCTATTTCAGTTCATTCCCTTAATCATTTTTTGGGCTTCTGAACCAAATACTTAGAATTTTTTCGTTCCTTTGAATAA	CTTTGAATAAAaccgctgaAAAAAAATTGTCTttagcggtTTTCTTTTTTCTC (starts at 2496812, -9.12 kcal/mol)
sRNA_30_103	+	2505346	2505397	52	2505311.0	LMANv2_300016 - Acetyltransferase (GNAT) domain protein [(2497521)2497631, 2498197]/+	LMANv2_300022 - conserved protein of unknown function [2505671, 2506252(2506302)]/+		LMANv2_300021 - putative membrane protein [2503824, 2505419]/-		ATGAAAGAGGCTGAGATGGTAAAAATTTTACTTTTAGGAATTTGAATTAGAA
sRNA_30_104	+	2558278	2558654	377	2558059.0	LMANv2_300048 - conserved exported protein of unknown function [(2557218)2557231, 2558043(2558092)]/+	LMANv2_300050 - conserved protein of unknown function [(2559441)2559619, 2559810(2559862)]/+		LMANv2_300049 - Integrase core domain protein [2558412, 2559362]/-		GAAAGAAGAATCATTACTGAAACAAGTATCTAAAAAACTCAAGAGTCTAAGCGAACCAGAACTTGAAAAGATAGATGTCCTAGTCCAAAAACCGTCGCTTGTATAGTTGTTTAGAATTTGAATACTAACGCATGTTAAGCGACATTTGGAAACGGCGCCTCGACATTTATATAAATATGATGTAATCCTCCAAGGACTTTTCGTTTGATAACTTTGGAGGTATAAGAAGAAAAAGTAGCAGCTCGACCACAGGGAGAATCTTTGTTAAGAGCAAGATGTGGCCTCCAAAAGTTGTAGTAATTAACATATTCCGACGCAACGAAGTGAGCGTGACCCAAAGAAAAGATCGGAATATGATTAAAACATTCTCTTCTGAG
sRNA_30_105	+	2562095	2562148	54	2561894.0	LMANv2_300052 - conserved protein of unknown function [2559957, 2560379]/+	LMANv2_300055 - conserved protein of unknown function [2565211, 2565363]/+				TTTGATGTGAAGTCAAGGAGGCGTGGGGAAGAATCCGAAATCTTGTAAACGAGG
sRNA_30_292	-	2564967	2565081	115	2565149.0	leuS - Leucine--tRNA ligase [(2562277)2562278, 2564872(2565149)]/-	LMANv2_300058 - conserved protein of unknown function [(2568810)2568986, 2569270(2569284)]/-				AAACAAAACTTTATGGATAAATCTGGGAGTAAAATGTATCTACTCGAAGAACAACAAACACAATCGAAAGGAGACTACATCTTGATTTGCGCCGGATGCAGATCAAAAGTCGCAC
sRNA_30_293	-	2594176	2594268	93		LMANv2_300078 - conserved protein of unknown function [2593180, 2593320(2593534)]/-	LMANv2_310009 - conserved protein of unknown function [2601060, 2601278(2601441)]/-				ATTTTTTAAAGAATCAAAGTGAAATTTAAATGAATTGGAAGCAAAGCTAGGAATTTTAAGTTGATCCAAAAAATACACTTTGCTGAATTAATG	[2594183, 2594239]/- ATGAATTGGAAGCAAAGCTAGGAATTTTAAGTTGATCCAAAAAATACACTTTGCTGA
sRNA_30_107	+	2609784	2609834	51		LMANv2_310013 - conserved protein of unknown function [2603484, 2603642]/+	LMANv2_310022 - putative membrane protein [2613250, 2614695]/+	LMANv2_tRNA27 [2609476, 2609551(2609835)]/-	ispE - 4-diphosphocytidyl-2-C-methyl-D-erythritol kinase [(2609451)2609556, 2610449(2610621)]/-		AGAGCTCCAATCTCCATTTTTTAGTATAGAAATCAGATTTTTCGACAGAGT
sRNA_30_294	-	2618759	2618815	57		LMANv2_310024 - conserved exported protein of unknown function [(2616274)2616371, 2616706(2616749)]/-	LMANv2_320002 - transposase (fragment) [(2618855)2618923, 2619339]/-		LMANv2_320001 - conserved protein of unknown function [(2618596)2618607, 2618771]/+		TTTCAGATTTGATCTACAACGCGACCCATAGGAAAGCCATAACCTTACCCACAAGTT
sRNA_30_295	-	2680934	2680984	51		LMANv2_320037 - ATP-dependent DNA helicase [2666979, 2668427]/-	LMANv2_320045 - conserved protein of unknown function [2681216, 2681536(2681599)]/-		LMANv2_320044 - protein of unknown function [(2680814)2680918, 2681124]/+		TTTTTTTCGTAAATTCGGCCGTTAATAACTTGGTACTATTTTCATGCGTCC
sRNA_30_109	+	2718859	2719015	157	2718582.0	LMANv2_320065 - conserved exported protein of unknown function [2707307, 2708167(2708174)]/+	LMANv2_320081 - conserved exported protein of unknown function [2719394, 2720938(2720989)]/+				CGCATGAAAATAGTACCAAGTTAATAACGACCGAATTTGCGAAAAAATAGCGGTACTTAAAAAATGCTGTAAATTCGAAATTTACCGCATTTTAGAGCAGGATTAAAACATTCAAATTTTTGAAACAATCTAATCCAAGTATTCTATTTATGCGTCC
sRNA_30_110	+	2732174	2732380	207	2732070.0	LMANv2_320081 - conserved exported protein of unknown function [2719394, 2720938(2720989)]/+	LMANv2_320092 - conserved exported protein of unknown function [(2732458)2732492, 2732683]/+		LMANv2_320091 - protein of unknown function [2732208, 2732336]/-		AATAAACAATTGAAAAAGTTTCGCTATACAACTGTTATCTGGAGATTTGTGATGTGTCCTTCCAACGTAAATTATGAGGTTGGATTGAAACGGCTTTAACTTTTTTAGAATGGAGGCGTAAAAAAATTTTCGTGGATTTGTGTTCGAAAGGAACTAATCTCATTGAAATCAGAAAAAATGAACGATTCGAAACCTTACGGAGCCGAT	[2732183, 2732272]/+ TTGAAAAAGTTTCGCTATACAACTGTTATCTGGAGATTTGTGATGTGTCCTTCCAACGTAAATTATGAGGTTGGATTGAAACGGCTTTAA
sRNA_30_111	+	2758733	2758783	51		LMANv2_330025 - conserved protein of unknown function [2757822, 2758508(2758560)]/+	purF - Amidophosphoribosyltransferase [(2772572)2772720, 2774192(2774295)]/+	LMANv2_330026 - conserved protein of unknown function [(2758572)2758628, 2758720(2758770)]/-			CGTGTTACTAACGTTGAGTTTTAAATGATCTTAAAGCTTAACGCCGTGATT
sRNA_30_296	-	2827612	2827754	143	2827796.0	LMANv2_330097 - protein of unknown function [2826976, 2827338]/-	LMANv2_330099 - Aminotransferase, class I/II [2827859, 2829037(2829289)]/-		LMANv2_330098 - conserved protein of unknown function [2827486, 2827617]/+		AGTTCAGGAAGCGAAACGTTGAGTTTTTCGAGCGCCAATAAAGCGAGACACTGAGTTTGAGAGAGCGTTTAGCGAGTTCAATTTTGATTCTAAATTCCTCTTCAACTTGTGGAGTTGGTTATGGTGAGGTTCCAATTTCACAC
sRNA_30_112	+	2910781	2910848	68	2910696.0	LMANv2_340029 - conserved exported protein of unknown function [(2905745)2905895, 2907538(2907624)]/+	fliN - Flagellar motor switch protein FliN [(2911083)2911109, 2911645(2911695)]/+		LMANv2_340033 - Holliday junction DNA helicase RuvB, N-terminal domain protein [(2909720)2909726, 2911012]/-		TTCTTAAATTTTCAATATGGTTTTTAAGAATCTGAAAACAGTCTAGTAGGGCCGCCTTGGAGATGGAA
sRNA_30_114	+	2961343	2961393	51		glpK - glycerol kinase [(2958183)2958215, 2959705(2959814)]/+	nadC - Nicotinate-nucleotide diphosphorylase (Carboxylating) [(2961900)2961908, 2962783]/+		LMANv2_350001 - conserved protein of unknown function [2961175, 2961357]/-		AAAATTTTTTCTCAACCAAACTCGCGTTAAAATAGGATTTAAATTTTGATC
sRNA_30_298	-	3010199	3010255	57		LMANv2_350036 - conserved protein of unknown function [3009381, 3009779]/-	LMANv2_350037 - conserved protein of unknown function [3010401, 3010916]/-				TACTACTCGGACGCATGAAAATAGTACCAAGTTATTAACGGCCTAATTTACGAAAAA
sRNA_30_299	-	3015534	3015670	137		LMANv2_350038 - Adenylate/guanylate cyclase catalytic domain protein [(3011131)3011132, 3012388(3012391)]/-	LMANv2_360001 - Metal-dependent phosphohydrolase [3016237, 3016827(3017057)]/-				ACTCAACAGAACGGGCTTTCTATGGATCGCCGTTCTGGGCTCAAAAAGGCACATTTTTCAAGTGTTCCGACAAGAATGAGGTTTTTTACTTGCAAAAAGTATGTTTTTCTGATAGAGAAAAATTTTCCGAACCTTAC
sRNA_30_300	-	3044358	3044411	54		LMANv2_360024 - Bor protein [3043437, 3043739(3043766)]/-	LMANv2_370003 - conserved protein of unknown function [3046236, 3046922(3046926)]/-		LMANv2_370001 - conserved protein of unknown function [3044318, 3044440(3044508)]/+		CAACCCCACAAGTTGAATAGGATTTTAGAATCAAAATGAACTCAACAGAACGGG
sRNA_30_115	+	3056006	3056056	51	3055901.0	LMANv2_370009 - conserved protein of unknown function [3052159, 3052350]/+	LMANv2_370011 - conserved protein of unknown function [(3055902)3056179, 3056343(3056346)]/+		dnaE - DNA polymerase III subunit alpha [3052539, 3056060]/-		TGGAATAATTTGTGTGCAGATGTAAATGAGCAAAATCCTGCATTGTAAGGG
sRNA_30_301	-	3057267	3057366	100		dnaE - DNA polymerase III subunit alpha [3052539, 3056060]/-	gatB - Aspartyl/glutamyl-tRNA(Asn/Gln) amidotransferase subunit B [(3057389)3057415, 3058875(3058928)]/-				AGAATTGTTGAAAAACTCCATAGTTCAATTAACAAAACTGCTTGAATCGACCGTTTCCATGAAATAGAAAACAGATGGAGAATTGATTTTTCAACAACTC
sRNA_30_302	-	3059209	3059395	187	3059597.0	gatB - Aspartyl/glutamyl-tRNA(Asn/Gln) amidotransferase subunit B [(3057389)3057415, 3058875(3058928)]/-	pck - phosphoenolpyruvate carboxykinase [(3062123)3062151, 3063743(3063787)]/-		LMANv2_370013 - YhjQ protein [(3058929)3058989, 3059765]/+		CTTGGTGGACAATCTATGATCACATAATCGAAATCATCTTTGATTAATTCCAGGGAATCTCTAAGTTGAAAAAAACCATCTATCTTTCCGGAAAGCATTACGTCGACTTCTGCAAGAGAAGGATGAGAAGGGGCAATCTTTAAACCTTGGATTCGAGTCAGAGTTAAAACTTCTCGTAGGTCCCCAC	[3059229, 3059330]/- TTGAAAAAAACCATCTATCTTTCCGGAAAGCATTACGTCGACTTCTGCAAGAGAAGGATGAGAAGGGGCAATCTTTAAACCTTGGATTCGAGTCAGAGTTAA
sRNA_30_303	-	3066610	3066670	61	3066801.0	LMANv2_370020 - conserved protein of unknown function [(3065485)3065509, 3066186(3066385)]/-	LMANv2_370021 - putative lipoprotein [(3066722)3066846, 3067145]/-				AAACTCAATGTAAACTTAGCAAATAACTTTCCTTGAAATTCAGTAAATACTTTCTTATGGC
sRNA_30_117	+	3123849	3123924	76	3123635.0	LMANv2_370080 - conserved protein of unknown function [(3113424)3113671, 3113832]/+	LMANv2_370094 - conserved protein of unknown function [3129998, 3130117]/+		yidD - hypothetical protein [(3123754)3123763, 3123987(3124178)]/-		AAGCGCGGAAAAATCCGTATTCTTGAAACGCTTGAGCGGCATATTCGGAACAAGTAGGCGTAAAACGACAGGCAGG
sRNA_30_119	+	3132113	3132302	190	3131992.0	LMANv2_370094 - conserved protein of unknown function [3129998, 3130117]/+	LMANv2_370099 - conserved protein of unknown function [(3134623)3134829, 3135077(3135119)]/+		LMANv2_misc_RNA_3 [3131954, 3132302]/-		AAGAATCGCCTCCCGATCATTGTCAGAACATTTAGAATTCGAGAGAAAAAACTAAAGTTCCGTAGCAGAGATTAAGCTGCTAAAGCTAATTCGTTATTAGCGGTTATTGTTTGAAGGTTTTTAGAGGAGCCTACAACCTCTACACGCCACATAACCCCTGGCAACAACAGTCGAAACCAATTTCGTCCCC			tmRNA (RF00023)	Bacterial tmRNA, also known as 10Sa RNA or SsrA, is named for its dual tRNA and mRNA-like properties. Its role is to liberate the mRNA from a stalled ribosome. To accomplish this part of the tmRNA is used as a reading frame that ends in a translation stop signal. The broken mRNA is replaced in the ribosome by the tmRNA and translation of the tmRNA leads to addition of a proteolysis tag to the inc…
sRNA_30_305	-	3148533	3148700	168		LMANv2_370109 - conserved protein of unknown function [(3146781)3146864, 3148090]/-	LMANv2_370110 - Sigma 54 activator [(3148721)3148755, 3150854]/-				TACTACTTTCACAATTGACAAAACGTTTTATCCAAAACCATAGTGGGAATGAGTAGAAAGAAGAGGCTTAAAAAGCCATAAATCACACAATGTGACTTAATTTATGGTTTCGTTATCGTTAGGGAGAAGATTGTGTGAACGACTATTTAATTCCAATTTAATAGTAAG
sRNA_30_306	-	3157284	3157349	66		LMANv2_370116 - Beta-lactamase family protein [3155077, 3156015(3156018)]/-	LMANv2_370118 - Tetratricopeptide repeat protein [(3157414)3157444, 3161037(3161228)]/-				ATATTAGAGTTGTTGAAAAATTCCATAGCGACGGTTAACCAAACTACTTCAACCGACCATTTCATG
sRNA_30_121	+	3202943	3203023	81	3202776.0	LMANv2_380013 - SCO1/SenC [3194265, 3194858(3194859)]/+	LMANv2_380022 - conserved protein of unknown function [3204143, 3204304]/+				CTTTAATTGCTCACTTCAATACACTGGAAAATAGATGAGAATTCATTTTTCAACAACTCTAATGCTTATAAAGTTGAATAC
sRNA_30_122	+	3203185	3203236	52	3203037.0	LMANv2_380013 - SCO1/SenC [3194265, 3194858(3194859)]/+	LMANv2_380022 - conserved protein of unknown function [3204143, 3204304]/+				GGTATGCCGTAGATCCTACTGTTAGTTTTAAAATAAATTAACAGCACGTCCC
sRNA_30_124	+	3256567	3256646	80	3256442.0	LMANv2_410035 - HEPN domain protein (fragment) [(3255467)3255644, 3255928]/+	lpdA - Dihydrolipoyl dehydrogenase [(3257257)3257276, 3258694(3258793)]/+		LMANv2_410036 - conserved protein of unknown function [(3256313)3256314, 3256871(3257114)]/-		CCGTGAAAGCCTGGATTAACACCCAGTAGCAACTCCATACTTCCATCAGTGGCGACAAAACTAAGATCACAATGTTTGAC
sRNA_30_125	+	3282236	3282298	63	3282188.0	LMANv2_tRNA17 [3282189, 3282261]/+	LMANv2_410062 - AAA domain protein [(3282601)3282618, 3283049]/+	pcm - Protein-L-isoaspartate O-methyltransferase [(3281425)3281432, 3282097(3282357)]/-	LMANv2_410061 - conserved protein of unknown function [(3282252)3282276, 3282518(3282600)]/-	LMANv2_410061 - conserved protein of unknown function [(3282252)3282276, 3282518(3282600)]/-	CGGGAGTTCGATTCTCTCCGAGGCCAAAACTCGTTTCCTTTTATTTGGCTGCTTTTCTTTCTT
sRNA_30_126	+	3297558	3297608	51		ribE - Riboflavin synthase [(3295889)3296138, 3296740]/+	ribBA - Riboflavin biosynthesis protein RibBA [Includes: 3,4-dihydroxy-2-butanone 4-phosphate synthase ; GTP cyclohydrolase-2] [(3298305)3298361, 3299566]/+				TATTTTTTCGTAAATTCGGCCGTTAATAACTTGGTACTATTTTCATGCGTC
sRNA_30_307	-	3299731	3299902	172		LMANv2_410076 - protein of unknown function [3297760, 3297900]/-	LMANv2_420001 - protein of unknown function [3300210, 3300296]/-				CCACAAGTTGAATAGGATTTTAGAATCAGAATGAACTCAACAGAACGGGCTTTCTATGGATCGCCGTTCTGGGCTCAAAAAGGCACATTTTTCAAGTGTTCCGACAAGAATGAGTCTTTTTACTTGCAAAAAGTATGTTTTTCTGATAGAGAAAAATTTTCCGAACCTTACC
sRNA_30_127	+	3299742	3299841	100	3299573.0	ribBA - Riboflavin biosynthesis protein RibBA [Includes: 3,4-dihydroxy-2-butanone 4-phosphate synthase ; GTP cyclohydrolase-2] [(3298305)3298361, 3299566]/+	LMANv2_420002 - conserved protein of unknown function [3300554, 3300700]/+				GAAAATTTTTCTCTATCAGAAAAACATACTTTTTGCAAGTAAAAAGACTCATTCTTGTCGGAACACTTGAAAAATGTGCCTTTTTGAGCCCAGAACGGCG
sRNA_30_308	-	3300612	3300665	54		LMANv2_420001 - protein of unknown function [3300210, 3300296]/-	LMANv2_420003 - conserved protein of unknown function [3300775, 3300957]/-		LMANv2_420002 - conserved protein of unknown function [3300554, 3300700]/+		TATTATTAGGTGGGTTTAGCGTAAGAAAATAAAGAAAGAATTTTCTAAAAGTAT
sRNA_30_309	-	3312011	3312134	124	3312303.0	LMANv2_420014 - conserved exported protein of unknown function [(3311040)3311094, 3311486(3311488)]/-	LMANv2_420016 - putative lipoprotein [(3315093)3315130, 3316230(3316279)]/-				AAAAATTTGAGAATCTCGGATAAATTGAAAGAAATATCTGACGCATGCGGTTCGTTTCAAGAGGAATTTTGAGCAAAGAATGAACGTTTAAGTAAAGAGCTATTAGCAGTAACGGGAGAAGAGG
sRNA_30_310	-	3335751	3335933	183	3335951.0	LMANv2_430013 - Glutathione peroxidase [3334253, 3334741(3334750)]/-	LMANv2_430015 - Glycosyltransferase, group 1 family protein [3336131, 3337294(3337529)]/-				GATTAAAAATTTCTAAAGAATGATCGTGTAAAATTCTTTGAGGTTTTGGGCTAAACTTTAAGTAAATGTTTGTTTGGTGCAAGAGTTCGTTTTTAAAAAGTTTACTTTATAGTAAAAATAAGAGTGTAGGAACTCCCATGTTTAACTTTGAGATACTACTAACTTGCTATAAAAGCAAAAGGG	[3335805, 3335864]/- TTGTTTGGTGCAAGAGTTCGTTTTTAAAAAGTTTACTTTATAGTAAAAATAAGAGTGTAG
sRNA_30_311	-	3357868	3357948	81		LMANv2_430031 - conserved protein of unknown function [3355864, 3356511]/-	LMANv2_430033 - conserved protein of unknown function [3358015, 3358143(3358167)]/-				ATCCCGAATTTGCGGTATTTTTTAAGTACCACTATTTTTTCGTAAATTAGGCCGTTAATAACTTGGTACTATTTTCATGCG
sRNA_30_312	-	3359442	3359494	53	3359659.0	LMANv2_430033 - conserved protein of unknown function [3358015, 3358143(3358167)]/-	LMANv2_430035 - conserved protein of unknown function [(3359527)3359559, 3360248(3360268)]/-		LMANv2_430034 - putative aromatic acid decarboxylase [(3358933)3358938, 3359552(3359565)]/+		AGTTTGAAAACTTTTTCGCTGATGAAATCTCCTAAGTCCTCCAAAGTTTTAGG
sRNA_30_314	-	3365815	3365954	140		LMANv2_430040 - putative membrane protein [(3363817)3364015, 3364908(3364982)]/-	LMANv2_430042 - conserved protein of unknown function [(3366134)3366172, 3367677(3367678)]/-		LMANv2_430041 - conserved protein of unknown function [3365433, 3365951]/+		AAATTACCAATTTCCTTGTCCTTTCTCCCAGAAGTTTGCAGAATTGCCCGGATTTAGTAAACAACTTCGAATTACCGCAAGATATAAAGAGCTAGCTTGATCTTGCGGGTTTGGTTGGCAAGGGCTAGTTAATATGGTTC
sRNA_30_131	+	3374834	3374996	163	3374765.0	LMANv2_430041 - conserved protein of unknown function [3365433, 3365951]/+	LMANv2_440008 - conserved protein of unknown function [3378492, 3378926]/+		LMANv2_440004 - Leucine rich repeat protein [(3373639)3373649, 3375502]/-		TGTCGTGAGTTGGTTATTCTGCAAATTCAATGTTTGTAAATTCTGTAGTTGCCCTATTTCCTTTGGAAGAACTGTGAGTCGATTATTCTGCAAATTCAATGTTTGTAAATTCTTCAATTGACCAATTTCCTTAGGAAGGGCTGTGAGTTGGTTTTCAGGTGAC	[3374838, 3374954]/+ GTGAGTTGGTTATTCTGCAAATTCAATGTTTGTAAATTCTGTAGTTGCCCTATTTCCTTTGGAAGAACTGTGAGTCGATTATTCTGCAAATTCAATGTTTGTAAATTCTTCAATTGA
sRNA_30_132	+	3377360	3377456	97		LMANv2_430041 - conserved protein of unknown function [3365433, 3365951]/+	LMANv2_440008 - conserved protein of unknown function [3378492, 3378926]/+		LMANv2_440006 - conserved protein of unknown function [3377301, 3377435]/-		AAAAATAACGATACTTAAAAAATGCCGCAAATTCGGGATTACGACATTTTAGAATGGATTCAAATTTTTGAAACAATCTAATCCAAGTATTCTTTTT
sRNA_30_133	+	3381838	3381919	82		LMANv2_440008 - conserved protein of unknown function [3378492, 3378926]/+	LMANv2_440013 - Methyltransferase [(3385479)3385758, 3386537]/+	LMANv2_440011 - conserved protein of unknown function [(3381597)3381624, 3381818(3381973)]/-		LMANv2_440012 - conserved protein of unknown function [(3381910)3382106, 3385519(3385708)]/-	TTAGTTTTCTTCTTTTGTGCCATCTTCAATATTGCTCCGGTTCATGGTCGTCCAGTTTGTTTTTGTTCCGTTTTCGATTTCA
sRNA_30_315	-	3387484	3387592	109	3387704.0	LMANv2_440012 - conserved protein of unknown function [(3381910)3382106, 3385519(3385708)]/-	LMANv2_440020 - conserved protein of unknown function [3392939, 3393082]/-		LMANv2_440015 - ABC transporter, ATP-binding protein [(3386852)3386974, 3387912]/+		ATAAAATGAGAACGTGATCGCATAGTTCTTCTATTTCTTGTAAAACGTGAGAAGAAAAAAGAATTGTTTTCGTTTTTCCTAATATACGGACCAGCTTTTTAAATTCCAC	[3387511, 3387579]/- GTGATCGCATAGTTCTTCTATTTCTTGTAAAACGTGAGAAGAAAAAAGAATTGTTTTCGTTTTTCCTAA
sRNA_30_316	-	3404714	3404936	223		xerD - Tyrosine recombinase XerD [(3403620)3403659, 3404555(3404589)]/-	LMANv2_440039 - putative alginate O-acetyltransferase AlgI [3407862, 3409298]/-		LMANv2_440035 - conserved exported protein of unknown function [(3404670)3404713, 3405528]/+		ATCATTCCAAGAGTTCTATTGGCTTCTAAATGGGTTGGATTTTTTTTAAGGATTATCTCGTAAAGACGCATTGCTTCTGCAGTGTTCCCTTTAGAAATAGAATCTCTTGCTTCCCAGATCATTTCCTCATCGGAGGAACAGAAAACAAAAAATAACAACAGAAAAAAAGAGAAGGAAACGTATCGGATATTTAGTCTCATAAATACAGAAGTTTTTATTCTCA	[3404782, 3404907]/- ATGGGTTGGATTTTTTTTAAGGATTATCTCGTAAAGACGCATTGCTTCTGCAGTGTTCCCTTTAGAAATAGAATCTCTTGCTTCCCAGATCATTTCCTCATCGGAGGAACAGAAAACAAAAAATAA
sRNA_30_317	-	3410976	3411043	68	3411236.0	LMANv2_440040 - GDSL-like lipase/acylhydrolase family protein [3409288, 3410628(3410632)]/-	LMANv2_440042 - conserved protein of unknown function [3413874, 3414029(3414146)]/-				GGTTGCGAGCCTTTTTAGCTATAAAATTCACGAGTTGTAATGATGCCTCGGAAAACTCAGCAAATGTC
sRNA_30_318	-	3414805	3414858	54	3415098.0	LMANv2_440042 - conserved protein of unknown function [3413874, 3414029(3414146)]/-	LMANv2_440043 - conserved protein of unknown function [(3414869)3414871, 3415464(3415608)]/-				AGAGTGAATCTTGAAACATTCTAAAAATGGATTTTTGAAAATATTATTTGGATC
sRNA_30_319	-	3427763	3427816	54		LMANv2_450006 - conserved protein of unknown function [3427205, 3427354]/-	gmd - GDP-D-mannose dehydratase, NAD(P)-binding [(3428563)3428613, 3429635(3429638)]/-		LMANv2_450007 - conserved membrane protein of unknown function [(3427525)3427538, 3427936]/+		CCAATTGATCGTATCTTTGAGAGCTAAAAATACAGAGGAAATTGCAAAAAGGGA
sRNA_30_320	-	3428384	3428454	71		LMANv2_450006 - conserved protein of unknown function [3427205, 3427354]/-	gmd - GDP-D-mannose dehydratase, NAD(P)-binding [(3428563)3428613, 3429635(3429638)]/-				ACTACTACGAAAATTTAACGGGATTAGAGCTGCTCGAAAGTTCGTAAATTGCCAAATGCAATCTAATTGTG
sRNA_30_321	-	3445240	3445290	51		LMANv2_450023 - conserved protein of unknown function [(3444408)3444435, 3444815(3444860)]/-	LMANv2_460012 - conserved protein of unknown function [3458269, 3458676]/-				ACAGAGGATTTGTCGTAATTCCGACAGATTTATATTGAGATCAAATACTTG
sRNA_30_134	+	3445603	3445823	221	3445582.0	LMANv2_450020 - Lysine methyltransferase [(3442587)3442655, 3443086(3443170)]/+	LMANv2_460001 - conserved protein of unknown function [3446411, 3446641]/+				TCTTTATCAGAAAAACATACTTTTTGCAAGTAAAAAGACTCATTCTTGTCGGAACACTTGAAAAATGTGCCTTTTTGAGCCCAGAACGGCGATCCATAGAAAGCCCGTTCTGTTGAGTTCATTTTGATTCTAAAATCCTATTCAACTTGTGGGGGAACTCAGCAGAACACACTTTCAAATTAAAGCTTCTCGCTTCTATGGGCACTCAGCGCTACTTCTAT	[3445626, 3445718]/+ TTGCAAGTAAAAAGACTCATTCTTGTCGGAACACTTGAAAAATGTGCCTTTTTGAGCCCAGAACGGCGATCCATAGAAAGCCCGTTCTGTTGA
sRNA_30_135	+	3463708	3463771	64	3463607.0	LMANv2_460011 - conserved exported protein of unknown function [(3456887)3457030, 3457638]/+	LMANv2_460016 - Outer membrane protein, OMP85 family [3464154, 3465605]/+				AAATTCCAATTAAGTTAGTTGTGGATATCATTTTATGGCTGTTAGGTGAACGAATTTAAAAAGG
sRNA_30_136	+	3477037	3477099	63	3476849.0	LMANv2_460021 - conserved exported protein of unknown function [3471939, 3473543(3473547)]/+	LMANv2_460024 - conserved protein of unknown function [(3477062)3477244, 3478092(3478120)]/+		LMANv2_460023 - Peptidase, S41 family [(3475307)3475308, 3477131(3477150)]/-		GACTTACCAGATGTAGGCTCGCAGAATAGGATAAAAATGGCCAAAAGAGTGGAAAGTAACAAC
sRNA_30_137	+	3478163	3478214	52	3477998.0	LMANv2_460024 - conserved protein of unknown function [(3477062)3477244, 3478092(3478120)]/+	LMANv2_460026 - conserved protein of unknown function [(3479178)3479181, 3479657(3479666)]/+		pdxJ - Pyridoxine 5'-phosphate synthase [(3478012)3478064, 3478816(3478942)]/-		TGGAAGTTTGGAAAAAATTTTCAAATTTTCATGATCCAGATCGTGACCGGCG
sRNA_30_325	-	3505600	3505720	121		thyX - Thymidylate synthase ThyX [(3493434)3493449, 3495023(3495055)]/-	LMANv2_470010 - MutS domain V protein [(3506521)3506549, 3508381(3508620)]/-				CCTCAAAGAATTTTACAAGATAGCTCTTTAGAAGTTTTTAATAAAATGCAGTAGTTCCTACAAATTAGGTTGCTTGGTAATTTACGAACTTTCGAGTAGTTCTAATCTCGTTAAATTTTAG	[3505622, 3505675]/- ATGCAGTAGTTCCTACAAATTAGGTTGCTTGGTAATTTACGAACTTTCGAGTAG
sRNA_30_326	-	3518665	3518715	51	3518802.0	LMANv2_470019 - Methyl-accepting chemotaxis protein [(3514466)3514575, 3516167]/-	mtnP - S-methyl-5'-thioadenosine phosphorylase [(3521974)3522020, 3522883(3522923)]/-		LMANv2_470021 - Flavin-binding monooxygenase-like protein [(3517629)3517666, 3519099(3519133)]/+		TGGTTTTACCATTCTATGAAATAGAGGCAGATGGTTGTCTTTTGCTGAGAG
sRNA_30_327	-	3525559	3525611	53	3525661.0	LMANv2_470025 - Methyl-accepting chemotaxis protein signaling domain protein [3523549, 3525117]/-	ada - Methylated-DNA--protein-cysteine methyltransferase transcription regulator [(3525674)3525693, 3526523]/-				GTGATTAACAAAACTGCTTCAATTGATAGTTTCCATGAAATAGAAACAAATGG
sRNA_30_138	+	3532332	3532405	74		LMANv2_470031 - Glycosyltransferase, group 1 family protein [3530509, 3531720]/+	LMANv2_470032 - conserved protein of unknown function [3532571, 3532696]/+				CCCCACAAGTTGAATAGGATTTTAGAATCAAAATGAACTCAACAGAACGGGCTTTCTATGGATCGCCGTTCTGG
sRNA_30_329	-	3532335	3532384	50		folE - GTP cyclohydrolase 1 [3529564, 3530115(3530247)]/-	LMANv2_470033 - protein of unknown function [3532803, 3532919]/-				AGCCCGTTCTGTTGAGTTCATTTTGATTCTAAAATCCTATTCAACTTGTG
sRNA_30_139	+	3545191	3545243	53	3544922.0	LMANv2_470041 - conserved membrane protein of unknown function [(3544016)3544143, 3545111(3545155)]/+	LMANv2_470042 - conserved protein of unknown function [3545256, 3545390]/+				GTTCCCTGAAAGATTGTCGAGGAAGTTGGATTTAGAATTATTCCGAACCCGTA
sRNA_30_330	-	3565735	3565808	74		LMANv2_470056 - protein of unknown function [3560527, 3560649]/-	LMANv2_470062 - conserved exported protein of unknown function [(3566406)3566457, 3567131(3567132)]/-		LMANv2_470061 - conserved exported protein of unknown function [3565414, 3565986(3566004)]/+		GTACGAATTCTATCCGAGAAATAAAATGTTTTTCCATAGGAAAAAGCGGCGGAACTTCGGATCGAAGGATGTGC
sRNA_30_332	-	3618850	3618899	50	3618975.0	LMANv2_480005 - conserved protein of unknown function [3617400, 3617960]/-	LMANv2_480007 - conserved exported protein of unknown function [(3620590)3620646, 3621383(3621505)]/-		LMANv2_480006 - Peptidase, M23 domain protein [(3617905)3617976, 3619802(3620066)]/+		ATCTCTCGCTTCCGCATAACTCATTTTTTCAAACTTTCTTTCATAGAGGA
sRNA_30_335	-	3634217	3634270	54		paaI - PaaI thioesterase-like protein [3633375, 3633881(3633942)]/-	LMANv2_480016 - Membrane carboxypeptidase [(3634397)3634414, 3635046(3635145)]/-				CAAAATTTTAGAAAGTCGTATGATGTAATTGAACGCGAAAGGGATCGATGCGAG
sRNA_30_336	-	3653182	3653323	142	3653399.0	LMANv2_480032 - conserved protein of unknown function [3651319, 3651447]/-	ppa - Inorganic pyrophosphatase [(3653436)3653483, 3654019(3654020)]/-				TATGGTAGAAAGCGTTTTGCTGAGTTACTTCGAACGACCTTTCGGAAATGAGACACTGAGTTCAGGAAAACTTGAATTCGATATAACGCGAAAGGGATCGATGTTAGAGGAATTCAGCAGAATGCTTTTTCAAATTAAAGCC
sRNA_30_338	-	3667792	3667841	50		LMANv2_480043 - KR domain protein [(3665494)3665573, 3666373(3666378)]/-	LMANv2_480047 - conserved protein of unknown function [3670037, 3670594(3670616)]/-		LMANv2_480045 - Transporter, auxin efflux carrier domain protein [(3667282)3667414, 3668325]/+		TTCGGGTCTTTTTGAAAACGTAACGCGAGAATAAATCCTGGAATAGCGAG
sRNA_30_340	-	3686688	3686780	93	3686885.0	LMANv2_490001 - N-acetylmuramoyl-L-alanine amidase domain protein [(3680529)3680593, 3680973(3681082)]/-	LMANv2_490011 - conserved protein of unknown function [3692352, 3693539]/-		LMANv2_490004 - Stage II sporulation protein E [3684541, 3686910]/+		AAACGAATCAGCTTAAAATTTCCAGACTTTTTGGCCAAAAGTAAAACCGACCTAGACAATTTCAAATCCCCTGGATTTAAAATTGAAGCCCTT
sRNA_30_144	+	3701243	3701384	142	3701126.0	LMANv2_490010 - 2-dehydropantoate 2-reductase [(3690866)3691083, 3691997]/+	LMANv2_490019 - conserved exported protein of unknown function [(3707121)3707303, 3708106]/+		LMANv2_490014 - Alpha-2-macroglobulin family protein [(3696635)3696684, 3702488(3702782)]/-		CAAACGTAGAAGCAAACTTTAAAAGAGGAGGATAATCATCCGTAAATACCGTGAGAGGAAAAGAAGATTGGTTGGAAAGAGTTCTTCCAGAATCATCTTTGATACCAGGAGGCAAAAGAATTTGAAACTTAGACTTAGGGGA
sRNA_30_341	-	3728319	3728371	53	3728515.0	uvrC - UvrABC system protein C [(3726363)3726385, 3728214(3728301)]/-	prfH - Peptide chain release factor 2-like protein [(3728628)3728739, 3729206]/-				GATTTGGGATAGACTCAGAGTTTGAATTGAAGTAGGAACTCATACATTTTTAA
sRNA_30_342	-	3798139	3798188	50	3798221.0	smpB - SsrA-binding protein [(3797570)3797594, 3798076(3798127)]/-	LMANv2_500033 - WGR domain protein [(3801283)3801519, 3802808]/-				TTAAAAAAGACTTCAATTTTTTAAGAGTTTTTATAAAGGCTGCATAACGG
sRNA_30_343	-	3843880	3843930	51	3844054.0	LMANv2_500075 - conserved protein of unknown function [3843512, 3843655(3843871)]/-	LMANv2_500076 - 5-formyltetrahydrofolate cyclo-ligase [(3843973)3844085, 3844615(3844660)]/-				CGATTCGCTTTCTTTGGTTTATTCTTTTTTAAGATTAAAAAAAATAGTAGG
sRNA_30_146	+	3868244	3868299	56	3868243.0	exoA - Exodeoxyribonuclease [(3866425)3866429, 3867193(3867201)]/+	LMANv2_520002 - Beta-lactamase family protein [(3869381)3869384, 3870340]/+				CCGACGATAGATCTTGAGATCCAATTATTTGTGGGGTTGGTTATGATAAAGAACAG
sRNA_30_344	-	3874293	3874342	50		glpG - Intramembrane serine protease [3868459, 3869277]/-	LMANv2_520007 - conserved protein of unknown function [3878377, 3878541]/-		lpd - Dihydrolipoyl dehydrogenase [(3873996)3874136, 3875539(3875550)]/+		TTCCAGCTTATGCAAAGTTTTATGATATTCTTCAGAAGAATCTAAAAGTG
sRNA_30_345	-	3936998	3937133	136		rlmK - Ribosomal RNA large subunit methyltransferase K [3933587, 3934579]/-	citE - putative citrate lyase [(3939024)3939058, 3940050(3940139)]/-				CCACAAGTTGAATAGGATTTTAGAATCAGAATGAACTCAACAGAACGGGCTTTCTATGGATCGCCGTTCTGGGCTCAAAAAGGCACATTTTTCAAGTGTTCCGACAAGAATGAGTCTTTTTACTTGCAAAAAGTAT		TTACAGAAGATtttgtcgTAATTCcgacagaTTTATATTGAGA (starts at 3936921, -6.9 kcal/mol)
sRNA_30_149	+	3941724	3941785	62	3941629.0	LMANv2_540003 - conserved protein of unknown function [3938503, 3938637]/+	LMANv2_540007 - conserved protein of unknown function [(3941767)3941929, 3942396]/+		LMANv2_540006 - conserved protein of unknown function [3941729, 3941869]/-		TTATCCTAATTTACGAATCTATTTTCAAGTTCAGGATGGATTTGTTTGGCCCTAAAAACGAG
sRNA_30_151	+	3955817	3955866	50		LMANv2_540018 - conserved membrane protein of unknown function [(3955281)3955300, 3955698]/+	LMANv2_540020 - conserved protein of unknown function [3957667, 3957783]/+				AGCCAATCAATCTAGAATATTTTCATTAAAAGTTGAATGATGAGAGGCGG
sRNA_30_346	-	3962216	3962266	51	3962542.0	LMANv2_540019 - conserved protein of unknown function [(3955937)3955943, 3957034(3957060)]/-	LMANv2_550003 - Fatty acid hydroxylase family protein [(3962330)3962457, 3963785(3963928)]/-				TTTTGGAACAAGCTCTAAGTATTTTTAAAGATTCTATTTTAGGAATTGTTT
sRNA_30_347	-	3970490	3970540	51	3970665.0	LMANv2_560001 - conserved protein of unknown function [3967025, 3968038(3968049)]/-	LMANv2_560003 - conserved exported protein of unknown function [(3970828)3970872, 3972212(3972226)]/-				CACAAATTATAATTTAGGTCGGTTATAGACTTGTAAAAATCAGTATTTTAG
sRNA_30_348	-	3988325	3988421	97	3988578.0	LMANv2_560011 - putative lipoprotein [3984374, 3985108(3985144)]/-	LMANv2_560014 - DoxX family protein [(3988478)3988526, 3988945(3988965)]/-				AAGAGTTTTTCCCAAAACCGTCCAATGTAGGAACTACTACAAAAATTTAACGACATTAGAACTAATCGAAAGTTCACAAATGCGACCTAATTTGTCG		TAAAAATAAAAtgtgggAACTcccataTTTTTAGCCTTT (starts at 3988203, -8 kcal/mol)
sRNA_30_154	+	4047737	4047832	96	4047618.0	LMANv2_590010 - conserved protein of unknown function [(4035197)4035208, 4035453]/+	flaB - Flagellar filament 35 kDa core protein [(4050055)4050128, 4050976(4051100)]/+				CAATTGAATCTGTCGTATTCAAGTTAGGTTTGTCTGTAAAATGATGCGGGGAACTACTGCAAATCATGATTTTACGAACAAATTCTAAAATTGTAG
sRNA_30_350	-	4093267	4093316	50	4093434.0	LMANv2_590059 - Mg chelatase subunit chII [4082207, 4083736]/-	rsmI - Ribosomal RNA small subunit methyltransferase I [(4099215)4099329, 4100054(4100079)]/-		LMANv2_590070 - Type II secretion system protein K-like protein [(4093121)4093133, 4094509]/+		AAATCTGTAAACGAACAAAACGATAGGAACCAATTAAAAATTGGAAAACG
sRNA_30_351	-	4109125	4109175	51	4109207.0	LMANv2_600012 - protein of unknown function [4108952, 4109092(4109207)]/-	LMANv2_610001 - TonB-dependent receptor [4110000, 4112132]/-				AACACAACGCTTTCCTATGGGTCGCGTTGTGGGATGGGAACTAAGTTTTAC		TTTACAGAGGAtttgtcgTAATTCtgacagaTTTATATTGAGA (starts at 4109129, -5.3 kcal/mol)
sRNA_30_352	-	4137901	4137951	51	4138146.0	LMANv2_610020 - Transporter, MotA/TolQ/ExbB proton channel domain protein [4132450, 4132977(4133078)]/-	LMANv2_610025 - conserved membrane protein of unknown function [(4137986)4137990, 4140089]/-		LMANv2_610024 - Protease PrsW family protein [(4136593)4136616, 4138007(4138066)]/+		ACTGTTGTTTGGTTCTGACTAGTAATCTCCAAAATAAAAGTCTCCAAGGTG
sRNA_30_353	-	4140383	4140531	149	4140599.0	LMANv2_610025 - conserved membrane protein of unknown function [(4137986)4137990, 4140089]/-	LMANv2_610027 - putative RNA polymerase-binding protein DksA [(4140876)4140921, 4141373(4141385)]/-				TTAGGAAGTCCGGTGGTTGCCTGTAGCAAGCTGGATTTGCCCAAATTTTCTTACGTCGAATTCACGTTAATACATGAGTAGTCTTTAAGAACTACAAGATTAATGTGAATCCGATGTAAAAAAATGAGAAAGAATTTTATAAAAGCCAT
sRNA_30_156	+	4155182	4155263	82		LMANv2_620008 - Thioesterase [(4154045)4154170, 4155024]/+	LMANv2_620009 - KR domain protein [4155390, 4156148(4156482)]/+				TCACAAATTGAATTTTGATCGAAAATGATAAAGCAGGTTCCGAATTTAAACGTTAGATTGGTGTGAAAATTTGCAAGTCTGG
sRNA_30_157	+	4167831	4167882	52	4167756.0	ptc - Serine/threonine phosphatase [(4156687)4156719, 4157528(4157623)]/+	LMANv2_620020 - Restriction endonuclease [(4167757)4168021, 4169580]/+		LMANv2_620019 - conserved membrane protein of unknown function [4167382, 4167906(4167977)]/-		CAATATGAAGAATACTGATTGTAATATCCCGTTTTACAATAGAATACGCGAA
sRNA_30_358	-	4213692	4213745	54		tpiA - Triosephosphate isomerase [(4210635)4210721, 4211473(4211507)]/-	pgk - phosphoglycerate kinase [(4213771)4213842, 4215032(4215035)]/-				TAGGACTCGTGTGGAGCAAAGGCGAAGCACAAAGTCTTAGATGGAAACCACCGA
sRNA_30_159	+	4221557	4221731	175	4221353.0	LMANv2_650040 - conserved protein of unknown function [(4220300)4220314, 4221387]/+	cysK - cysteine synthase A, O-acetylserine sulfhydrolase A subunit [(4221830)4221880, 4222809(4222852)]/+				CAAAGTTAGATTTTAGAGTTGGATTTAGAACTTGTGGGAACTCTTACAAAGTTAGATTTTAGAGTTGGATTTAGAACTTGTGGGAACTCTTACAAAGTTAGATTTTAGAGTTGGATTTAGAACTTGTGGGAACTCTTACAAAGTTGGACTTTAGAGTTGAATTTAGAACTTGTGG
sRNA_30_359	-	4227062	4227111	50		LMANv2_650043 - conserved protein of unknown function [4226523, 4226675]/-	LMANv2_650044 - conserved protein of unknown function [4227179, 4227307(4227313)]/-				TCCCGAATTTGCGGTATTTTTTAAGTACCACTAGTTTTTCGTAAATTAGG
sRNA_30_361	-	4288242	4288292	51	4288414.0	LMANv2_660057 - conserved protein of unknown function [(4287076)4287077, 4288228(4288414)]/-	LMANv2_660058 - Formyl transferase domain protein [(4288401)4288581, 4289366(4289615)]/-				AATCTCTAATGCTTCTCAATTATTGCAGTGATCGTAAGTTCAAAAAGAAAG
sRNA_30_160	+	4318400	4318455	56		topA - DNA topoisomerase 1 [(4224347)4224349, 4226190]/+	LMANv2_670002 - conserved protein of unknown function [(4329591)4329603, 4329935]/+		LMANv2_660090 - conserved protein of unknown function [4318217, 4319833(4320004)]/-		AAATCTATTTTCAATTCCGGAATCCTGATCAAAGATTTTAATCGATTTTTTTAACC
sRNA_30_363	-	4329980	4330040	61		leuA - 2-isopropylmalate synthase [4327951, 4329462(4329528)]/-	LMANv2_670003 - putative lipoprotein [4330055, 4330630]/-				TTTTATTAGATCAAAAAAATAGGTTTTAATCTGACTTAAATTCGATGGCTGAAAATCTTAA
sRNA_30_162	+	4396213	4396528	316	4396130.0	LMANv2_670071 - Methyltransferase FkbM domain protein [4395197, 4396078]/+	LMANv2_680001 - conserved protein of unknown function [(4397000)4397238, 4397393]/+		LMANv2_670072 - conserved protein of unknown function [4396239, 4396442]/-		AAAAGAAGTAGCAGAGTCCTTAGGAGTTAGCTACTTTGTATTGAGACAATGGAAGGCCAAGCATTTGAAAAAGAAGGAAACAGAGCAACCACTTCCGGATAAACAGCTAAAGGAAAGCGAAGAGTTGAAAAGACTTCGTAAAGAGAATCTGAGATTAAAGGATGAGAACGCGATCTTAAAAAAGTTTGCGGCCATGCTTTCCCGCGAACAGAATCCCGATTGAAGTTCATGAAATCGAATTGCTTAGAGCATAGTATAGGGAGCATGGCAAGAGTTTTAGGAGTATCTCGATCAGGATATTATAAATATCTAAACC	[4396253, 4396435]/+ TTGAGACAATGGAAGGCCAAGCATTTGAAAAAGAAGGAAACAGAGCAACCACTTCCGGATAAACAGCTAAAGGAAAGCGAAGAGTTGAAAAGACTTCGTAAAGAGAATCTGAGATTAAAGGATGAGAACGCGATCTTAAAAAAGTTTGCGGCCATGCTTTCCCGCGAACAGAATCCCGATTGA
sRNA_30_165	+	4405156	4405382	227	4405073.0	LMANv2_690001 - protein of unknown function [4401370, 4401507]/+	LMANv2_690005 - conserved protein of unknown function [(4405415)4405485, 4405832(4405926)]/+				AAGAATTTATAAGTGATCAAAGAGAACGATTCATCCAAGAATGGAGTGTCAATCTGGACCCGATCCGTTTTACGAATCGGGAAAATGGAATTAAAGAATGGCTCATTCAAAACAACGCAAAACAATTTTTAACCCGTGCAGAAAAATTACTTTCTTCGCTCCCTAAAGAAGAAATACTCCAAGAATTTATTTCCAGAATTAATACTGCTATTCAATTTTGTGTCGAG
sRNA_30_365	-	4415740	4415821	82	4415899.0	LMANv2_690008 - GMC oxidoreductase [(4409219)4409261, 4412668(4412689)]/-	LMANv2_690011 - Radical SAM domain protein [4417662, 4419359(4419360)]/-		LMANv2_690010 - 7TM diverse intracellular signaling [4415074, 4417536]/+		CCAGTATAAATGGAAGATAATATCTTCCATAATTTGGTTTAAAAAGAGGAGAAATTAATCCGTCCCAAGAAGTCAAATAAAC
sRNA_30_367	-	4453330	4453513	184	4453525.0	LMANv2_720010 - conserved protein of unknown function [4451236, 4451364]/-	LMANv2_tRNA24 [4453453, 4453525]/-				CAATTGGTAGAGCATCTGATTTGTAATCAGACGGTTGTGGGTTCGATTCCTATAGGCAGCTGTTTTTCTTCGGGTAGGTACTCAAGTGGCCAACGAGGGCAGACTGTAAATCTGCTGACTATGTCTTCGAAGGTTCGAATCCTTCCCTGCCCACCATCTTTTTAATAACTTTACAATTTAATCA	[4453333, 4453428]/- GTGGCCAACGAGGGCAGACTGTAAATCTGCTGACTATGTCTTCGAAGGTTCGAATCCTTCCCTGCCCACCATCTTTTTAATAACTTTACAATTTAA		tRNA (RF00005)	Transfer RNA (tRNA) molecules are approximately 80 nucleotides in length. Their secondary structure includes four short double-helical elements and three loops (D, anti-codon, and T loops). Further hydrogen bonds mediate the characteristic L-shaped molecular structure. tRNAs have two regions of fundamental functional importance: the anti-codon, which is responsible for specific mRNA codon recogni…
sRNA_30_166	+	4460571	4460651	81	4460326.0	LMANv2_720018 - conserved protein of unknown function [(4459766)4459774, 4460448(4460527)]/+	LMANv2_720021 - PAS domain S-box protein [(4462919)4462986, 4466483]/+		LMANv2_720019 - conserved protein of unknown function [4460461, 4460595]/-		GAAGATTAATTGCTTCAATTGTCAATTTCAGTGAAACAAAAACAAACGGAGAATTCTTTTTTCAACAACCCTCCGGTCGGT
sRNA_30_368	-	4468705	4469053	349		LMANv2_720024 - conserved protein of unknown function [4468272, 4468376]/-	LMANv2_720025 - Pectinacetylesterase domain protein [(4469106)4469113, 4470564(4470599)]/-				TTCTCCATCTGTTTTTATTTTATGGAACGGTCGATTGAAGAGACTTTGTTAATCACCACTTTCAACAACTCTAATACAAATTCAACCTAAGAAAATTTGGGTGAATCCGGTTTTGCCGGAGCGCTTTCAGATACAGTCAATAAATTGCATGAAAGAAACATAATACGATATTTCGTTTTAAGCTTCAATTTAGAACACAATCGATAGAGAGCCCCACAAGTTGAATAGGATTTTAGAATCAAAATGAACTCAACAGAACGGGCTTTCTATGGATCGCCGTTCTGGGCTCAAAAAGGCACATTTTTCAAGTGTTCCGACAAGAATGAGTCTTTTTACTTGCAAAAAGTAT
sRNA_30_369	-	4481652	4481720	69		LMANv2_730009 - conserved protein of unknown function [4480750, 4481649]/-	LMANv2_730010 - conserved protein of unknown function [4481922, 4482155(4482406)]/-				GAAAAATTTAACATGGTGCTTTGCAGATTGAAGCGAAGAGCGCGACCCGGCACTAAAAAGAGAGAAGAG
sRNA_30_169	+	4511370	4511457	88	4511260.0	LMANv2_740013 - conserved protein of unknown function [(4509609)4509690, 4510088]/+	LMANv2_740017 - conserved protein of unknown function [4516242, 4516448]/+			LMANv2_740015 - DegT/DnrJ/EryC1/StrS aminotransferase family protein [(4511419)4511570, 4512694(4512705)]/-	CAAAAAAATACGAGTCACAAATTTATTGACCACGCTTCGATCCTTTGCGCGGGGATTTTATAGAGAAAATGGAAGTTGAGAATGTGTC	[4511395, 4511448]/+ TTGACCACGCTTCGATCCTTTGCGCGGGGATTTTATAGAGAAAATGGAAGTTGA
sRNA_30_373	-	4523407	4523457	51		LMANv2_750001 - Diguanylate cyclase (GGDEF) domain protein [(4522096)4522154, 4523212(4523475)]/-	proC - Pyrroline-5-carboxylate reductase [(4523966)4524017, 4524832(4525007)]/-	LMANv2_750002 - protein of unknown function [(4523405)4523627, 4523752]/+	LMANv2_tRNA22 [4523407, 4523479]/+		TATGACCTTTGGGTTATGAGCCCAACGAGCTACCAGCTGCTCCACCGCGCG
sRNA_30_171	+	4523414	4523519	106	4523404.0	LMANv2_tRNA22 [4523407, 4523479]/+	LMANv2_750002 - protein of unknown function [(4523405)4523627, 4523752]/+	LMANv2_750001 - Diguanylate cyclase (GGDEF) domain protein [(4522096)4522154, 4523212(4523475)]/-			TGGAGCAGCTGGTAGCTCGTTGGGCTCATAACCCAAAGGTCATAGGTTCGAATCCTGTCCGCGCTAGTGTTTTAATCCTTCCGCTTTACTTTTCAAGATAAATTTT			tRNA (RF00005)	Transfer RNA (tRNA) molecules are approximately 80 nucleotides in length. Their secondary structure includes four short double-helical elements and three loops (D, anti-codon, and T loops). Further hydrogen bonds mediate the characteristic L-shaped molecular structure. tRNAs have two regions of fundamental functional importance: the anti-codon, which is responsible for specific mRNA codon recogni…
sRNA_30_374	-	4523721	4523771	51	4523861.0	LMANv2_750001 - Diguanylate cyclase (GGDEF) domain protein [(4522096)4522154, 4523212(4523475)]/-	proC - Pyrroline-5-carboxylate reductase [(4523966)4524017, 4524832(4525007)]/-		LMANv2_750002 - protein of unknown function [(4523405)4523627, 4523752]/+		ATTTTTCAATAATTCTATTTTAGGAATCGATCTGCAAAATATAGATCCTAG
sRNA_30_375	-	4536223	4536273	51		hppA - putative K(+)-stimulated pyrophosphate-energized sodium pump [(4532087)4532123, 4534237(4534347)]/-	LMANv2_750016 - putative oligo-1,6-glucosidase [4538602, 4540359(4540600)]/-	LMANv2_750013 - TRL-like family protein [(4536223)4536294, 4536737(4536758)]/+			TTTGATTATTTTCGGACGTTGCTTGTGATTATCTCTAAAGTGACATCCGGC
sRNA_30_172	+	4586991	4587041	51		LMANv2_800002 - protein of unknown function [(4575923)4578905, 4579126]/+	LMANv2_810015 - conserved protein of unknown function [4590621, 4590941]/+	atpE - ATP synthase F0, C subunit [4586701, 4587027(4587074)]/-	atpB - ATP synthase subunit a [(4587028)4587036, 4588088(4588199)]/-; atpE - ATP synthase F0, C subunit [4586701, 4587027(4587074)]/-	atpB - ATP synthase subunit a [(4587028)4587036, 4588088(4588199)]/-	CAAATTCCATGGTTCCATTGACTCCTTGTTGATTCAATATTCTAATCAGTG
sRNA_30_379	-	4592908	4592958	51		lepB - Signal peptidase I [(4589892)4589894, 4590895(4590896)]/-	LMANv2_830002 - GHKL domain protein [4599565, 4601703(4601718)]/-				CCAGTAGTTTCTTGATCATCAAATTTTCGTAATTTTTAAATTTGGGGACAG
sRNA_30_380	-	4598064	4598137	74	4598200.0	lepB - Signal peptidase I [(4589892)4589894, 4590895(4590896)]/-	LMANv2_830002 - GHKL domain protein [4599565, 4601703(4601718)]/-		LMANv2_820005 - Permease of the major facilitator superfamily [(4596957)4596998, 4598335(4598351)]/+		TTCTTTTCCAGATACAAGAGAGACTAACGTAGATAAGGAAGGATGAAGTAGGGCGCTTCCAGAAGCTAAAAAAG
sRNA_30_174	+	4605202	4605266	65	4605101.0	LMANv2_840004 - conserved protein of unknown function [(4604689)4604738, 4604863(4604864)]/+	LMANv2_860003 - conserved protein of unknown function [4609574, 4609702]/+		LMANv2_850001 - Ig domain protein (fragment) [4605019, 4606011(4606225)]/-		AACTGTGCCGGTATAAGTGGGGTGGATGGCTGCGATTGTTGCGTCTTGGGTAAAAACAAAAGGGC

## Sheet: Feuil1
[1002386, 1002460]/- TTGTAATGAGTCTATCCCAAAACCTCGAAGAATTTACGTGATAGTTCTTTAGAAATTCTTAATAAAACACAGTAG
>s1ATGAGTCTATCCCAAAACCTCGAAGAATTTACGTGATAGTTCTTTAGAAATTCTTAA
>TTGGATTCATCTATGAAACGGGGTCTAAGCCCTAACGCTACGACCCATAGGAAGTAGCGTTATTGA
> TTGTATTCAAGAGCAAAGTTACTTCCCTTCAGGATAGGTTCCAATTCCATTTCTGTAACATCCAAACTCTTAATCTGCTGAATTTACCTCCTCCTTCTCTCGTATAACGAAACTTTAATTTTCTTAGTTTTGTACTTTACGGGGTAAATATGTCTTATCGTCCTCTTTTAG
>TTGTGATCAGTAGAGCGATTAACTTGGCCATACTGATAGATTCATAAGAACCGTAGCCGATAA
>ATGACAGTTTTTTTCAACTGCCTGTGTAGACTTATAAAATGTGGGGCAGGAGTTTCCGGAAAGCATTACCGTAAAACAAATTAG
> TTGATTTAAAAACCGCCCAAAATGATAGCTTCTTTAAAAACTTCGGTTCTTTTAGGATTTTATGAAAGTTTTTGA
>ATGAAAATAGTACCAGTTATTAACGGCCTAATTTACGAAAAAATAGTGGTATTTAAAAAATGCCGCAAATTCGGGATTTACGACATTTTGAAGTAAGACCAAAATATTCAAATTTTTGAAACAATCTAA
>GTGGTAGTTCCCACATTTGTAAAATGGATCTGTAAAATCGGTGTTTGTGGTAGTTCCCACATTTTTAGAACTGATCTGTAA
>GTGAAATTGAGTTTTACAAAAATGTGGGAGCTACTACGAAAATTTAACGACATTAGAACTGTTTGA
>TTGAGTTTTACAAAAATGTGGGAGCTACTACGAAAATTTAACGACATTAGAACTGTTTGA
>ATGATCGGAACAGAAACGGCTAAATCTACGAAAATTCTAAAGTCTTCGGACATAAAAATCTTAAAACAAAAAACCTTTCAATTCTATGAAAGTCAATCGAATTACGCGTAA
>GTGAGGAAAGTCCGGACACCTGGAAACACGGGACCGGGTAATTCCCGGAATTCTCTATCTTGA
>TTGGGTCGTTCGACAGATCGTGTTGTGGAATGTAAGTTTTACACAGGATTTGTGGTAATTTCGACAGATTTATATTGA
>GTGAAATTTTTTGCTCTCTGCTTTCGCTCCCAGAACCGGGGTTTTCAAATAGAGTAG
>TTGCTCTAATAGCGCTTCAGTAGACATTTATATGCTCCTTTGATTCCGTTTAGTCTTTTACTATATTAA
> TTGGAACGGCATGCCATATTGGAGTTCTTGCAGATGGACTATATCGTAGCATTAACGCCAACCAAGTACTTCCAAGTGGAGAACCTATAA
>ATGAATAAAATGAGTAGAATTTCAGTCCATCCGAGTGATCCGAAGACTGCCAAGGGTGCAAACATATTTAAATACCTCAATTAG
> GTGTAGTTTGTGGATTCGGATCCGTTTTGGAATCAGATAAAAAAAAGAAGCAATTACAAAAAGTAA
>TTGTTAATCGGAACTAGGGAATTTTTCAACAACTCTATTTCAGTTCATTCCCTTAATCATTTTTTGGGCTTCTGAACCAAATACTTAGAATTTTTTCGTTCCTTTGAATAA
>ATGAATTGGAAGCAAAGCTAGGAATTTTAAGTTGATCCAAAAAATACACTTTGCTGA
> TTGAAAAAGTTTCGCTATACAACTGTTATCTGGAGATTTGTGATGTGTCCTTCCAACGTAAATTATGAGGTTGGATTGAAACGGCTTTAA
> TTGAAAAAAACCATCTATCTTTCCGGAAAGCATTACGTCGACTTCTGCAAGAGAAGGATGAGAAGGGGCAATCTTTAAACCTTGGATTCGAGTCAGAGTTAA
>TTGTTTGGTGCAAGAGTTCGTTTTTAAAAAGTTTACTTTATAGTAAAAATAAGAGTGTAG
>GTGAGTTGGTTATTCTGCAAATTCAATGTTTGTAAATTCTGTAGTTGCCCTATTTCCTTTGGAAGAACTGTGAGTCGATTATTCTGCAAATTCAATGTTTGTAAATTCTTCAATTGA
> GTGATCGCATAGTTCTTCTATTTCTTGTAAAACGTGAGAAGAAAAAAGAATTGTTTTCGTTTTTCCTAA
>ATGGGTTGGATTTTTTTTAAGGATTATCTCGTAAAGACGCATTGCTTCTGCAGTGTTCCCTTTAGAAATAGAATCTCTTGCTTCCCAGATCATTTCCTCATCGGAGGAACAGAAAACAAAAAATAA
>TTGCAAGTAAAAAGACTCATTCTTGTCGGAACACTTGAAAAATGTGCCTTTTTGAGCCCAGAACGGCGATCCATAGAAAGCCCGTTCTGTTGA
> ATGCAGTAGTTCCTACAAATTAGGTTGCTTGGTAATTTACGAACTTTCGAGTAG
>TTGAGACAATGGAAGGCCAAGCATTTGAAAAAGAAGGAAACAGAGCAACCACTTCCGGATAAACAGCTAAAGGAAAGCGAAGAGTTGAAAAGACTTCGTAAAGAGAATCTGAGATTAAAGGATGAGAACGCGATCTTAAAAAAGTTTGCGGCCATGCTTTCCCGCGAACAGAATCCCGATTGA
>GTGGCCAACGAGGGCAGACTGTAAATCTGCTGACTATGTCTTCGAAGGTTCGAATCCTTCCCTGCCCACCATCTTTTTAATAACTTTACAATTTAA
>TTGACCACGCTTCGATCCTTTGCGCGGGGATTTTATAGAGAAAATGGAAGTTGA
>TTGATTTTACGTAAATTCGATAGAACCCAATTGAAGCGTAGAGGAACTTAACAAACTCTCTTTACTTGA
> ATGAATCATGGCCAAACTCACGTTAGATAAATCTTCTTTGTTTTCTATAATCTTTGATCGGATTTCATTTTTCTTCAACACTTTGGAAGGGGAGTTCCTACAAATTAGGTCTTTTCACGGTAAAACTTCCAGTTTTTGAACAAGTTAAAACGTATCAGCCGTCTGCATCAAAAAACAAAATGTGTAAATAAGATCTAA
>ATGCAATTTATTGACTGGGGCTGAAAACACTCTAAATTTGCCCAGATTTTTTTAAGCTGA
>TTGATTTTTTGACGACTTCGATCCGGCAGCAACAGAGTGATCAATCCTCCCGTATTGTGAGCGAGTAAAACGGACTTCAAAGGAATCTGA
> ATGATTTTACGAACAATTTCTAAAATTGTAGGGACTCATACTTTTAGAGAATCCTTTCTCATTTTCTAA
>TTGTTATAACGGAGCGTGTAAAAGTTGCGACGCCGCACCGTCTTCTACTTCAAAAAATAA
>TTGAATCTGCAGTATTCAAGTGTAGGAACTACCACAAAACTTAGGTTTATCTGTAAAATAATGTAG
>GTGCTGAGGCAAGTTCGAGACGCCCCGGAACCCAGTCGAGCACGACGCGAGACTGTGAAGGGGCGAGTCCCTTCTTCGGCAGAAATAAAATTAACAACATAA
>ATGGCCCTAACCGGATTCTCAGCACTCGTCGCAGAAGAAACTTCAGAGACCCCAAGTGAGCAAACGGAAAGCCCAAAAGAAACTAAGTCCGAGAAAAAAGGAAAGAAATCTAAGAAATCAAAAAAGTCAAAGAAATCTAAGAAATCAAAAAAATCCAAAAAAGAAAAAGCAGAAAGTAAAAAAGAAGAAGCCGCTCCCGCTTCGGAATCTTCTACTCCTGCAGGTGAAGAACAATAA
>TTGGATTCATCTATGAAACGGGGTCTAAGCCCTAACGCTACGACCCATAGGAAGTAGCGTTATTGA
>ATGACAGTTTTTTTCAACTGCCTGTGTAGACTTATAAAATGTGGGGCAGGAGTTTCCGGAAAGCATTACCGTAAAACAAATTAG
>ATGATCGGAACAGAAACGGCTAAATCTACGAAAATTCTAAAGTCTTCGGACATAAAAATCTTAAAACAAAAAACCTTTCAATTCTATGAAAGTCAATCGAATTACGCGTAA
>TTGAAAGAACTCAGACAAATGCCAAGTGAAAGAGGATAGAATTAAAATTACAAATAAAGATCCGTACGAAGTTTTTAGAGTAGGGTAGTCAAACTTCCAAAAGGACGTAAGTATAAAATGAAGTTCGAATCTTTTAGAGACTAGGACTTAAAAAAACTTAGAACTGTATATTCTTTAGGAAACAAAAAAGATACAAACTTTCTTGAATCGTAG
> GTGAGAGGCAATAGCCTACAGATTGAATTTGTTTTCCGGCATGACGTCAATTTACAATCAAAGTTTTCTCTGGGCACTGATCATCAGTTGCGTATTGCTGATCGGTACATGTTCGAAACACGAAAGAGGACATGTGATGACAAAAAAGTCAGCCTCTGA
> TTGATTGTCGTCGGATTAACAGGTAAGTGGGCAACTTACAACTTTGAAAAGACAACAACAGATTGGCTAGATAGGAATCTGTAA
>TTGTTGTCTTTTCAAAGTTGTAAGTTGCCCACTTACCTGTTAATCCGACGACAATCAATTTATCATTGTTGTCACAATACCTTCTTAAGGTATCTCTGA
>GTGAGGAAAGTCCGGACACCTGGAAACACGGGACCGGGTAATTCCCGGAATTCTCTATCTTGA
>TTGTTTAACGTGAGTAGGGTGTAGAAAAATCAGGGCGAATCCGACTGGCTGTAGTAG
>ATGTACCTTTTTGAGCCCAGAACGGCGATCCATAGAAAGCCCGTTCTGTTGAGTTCATTTTGA
>GTGAAATTTTTTGCTCTCTGCTTTCGCTCCCAGAACCGGGGTTTTCAAATAGAGTAG
>TTGGTTTTTGGTTCCTAAAAGAGTTTGTATTTGAGCCGAATAGGAAAGAGAGTCCTGTCTGAGGGTGAACCTCTTTCCGAAATTTTATACACAGACTACACACGTAGAGGCTGA
>ATGGCGTATAACGTTAATTAGTCGTCCCTGAAAAAGGTTCGAAATGCCGAATGA
> TTGCAAGTAAAAAGACTCATTCTTGTCGGAACACTTGAAAAATGTGCCTTTTTGAGCCCAGAACGGCGATCCATAGAAAGCCCGTTCTGTTGA
> TTGACTCCGTCGATTCAAGAATATCACATTCGGAACTGTCTTACGTTCAAGAAACATACTAATCTATGA
>TTGGATTTAGAACTTGTGGGAACTCTTACAAAGTTAGATTTTAGAGTTGGATTTAGAACTTGTGGGAACTCTTACAAAGTTAGATTTTAG
> TTGAGACAATGGAAGGCCAAGCATTTGAAAAAGAAGGAAACAGAGCAACCACTTCCGGATAAACAGCTAAAGGAAAGCGAAGAGTTGAAAAGACTTCGTAAAGAGAATCTGAGATTAAAGGATGAGAACGCGATCTTAAAAAAGTTTGCGGCCATGCTTTCCCGCGAACAGAATCCCGATTGA
>TTGTAATATTTTTCCACAACGACTAACTCGCGTTTAACACTGGTTAATCCTGTTTCTTGA
> TTGAAAAATCAAAAAAATACGAGTCACAAATTTATTGACCACGCTTCGATCCTTTGCGCGGGGATTTTATAG
>GTGGAGCAGCTGGTAGCTCGTTGGGCTCATAACCCAAAGGTCATAGGTTCGAATCCTGTCCGCGCTAGTGTTTTAATCCTTCCGCTTTACTTTTCAAGATAA
> TTGTTATAACGGAGCGTGTAAAAGTTGCGACGCCGCACCGTCTTCTACTTCAAAAAATAA
>TTGCTGGGAAAAGTGTTTTTGATTCAGGGATCGAATGTTTCTCAGAACTTCAATTCACTCTCCAGATAA
