# Supplementary material for: Genome-Wide Transcriptional Start Site Mapping and sRNA Identification in the Pathogen Leptospira interrogans
Source: Front Cell Infect Microbiol. 2017 Jan 19;7:10. doi: 10.3389/fcimb.2017.00010 (PMC5243855; doi:10.3389/fcimb.2017.00010)
Supplement: Supplementary Table 10 — Prediction of minimal free energy of sRNA secondary structure. [file Table10.XLSX]

## Sheet: sRNA30
ID	Strand	Start	End	Length	sRNA category	free energy	Sequence	Rfam identifier(s)	Rfam description(s)
sRNA_30_1	+	28949	29001	53	IGR	-2.97 (sRNA_30_1_1.1), -2.85 (sRNA_30_1_1.2), -2.64 (sRNA_30_1_1.3), -2.34 (sRNA_30_1_1.4), -2.26 (sRNA_30_1_1.5), -1.98 (sRNA_30_1_1.6)	ATGTAGGAACTCTAAAACAATAAAAAATGATCCAAAAACGTCTAAATCCTCCG
sRNA_30_10	+	153942	153991	50	antisense CDS	-8.06 (sRNA_30_10_1.1), -7.38 (sRNA_30_10_1.2)	AAAACCTCCTTGTTTGTAGGTTTGTTCAGGTTCGGATTCGGCAGCAATCG
sRNA_30_100	+	2281956	2282168	213	antisense CDS	-63.31 (sRNA_30_100_1.1), -62.52 (sRNA_30_100_1.2), -62.04 (sRNA_30_100_1.3), -61.74 (sRNA_30_100_1.4), -60.95 (sRNA_30_100_1.5)	CATAAGCATTGCTTGCAGTAATGGTGTAATTTGTAGCGGATTGAGTTGTAGTTGGCGTTCCTGAGATAGCACAAGTAGTTCCGTTGATTCCTAAACCAGCGGGTAAAGGGATATCTGAATTACAACTTGTTACGGTTCCTGTAACAGAAGGAGTAGCAGTAGTAATTGTTGCACCTTGTGTGAAAGTAAACGGCGTTCCCGCATAACTTAGAG
sRNA_30_101	+	2381218	2381363	146	antisense CDS / antisense 5'UTR	-30.98 (sRNA_30_101_1.1), -29.84 (sRNA_30_101_1.2)	CAAAGAAGGTAACCTTTTTCCTCCGAAAAGTAAAAGAGCGATGAATAAAATGAGTAGAATTTCAGTCCATCCGAGTGATCCGAAGACTGCCAAGGGTGCAAACATATTTAAATACCTCAATTAGCATTCAGTGCTTAAAAACGCGA
sRNA_30_103	+	2505346	2505397	52	antisense CDS	-7.84 (sRNA_30_103_1.1), -7.52 (sRNA_30_103_1.2)	ATGAAAGAGGCTGAGATGGTAAAAATTTTACTTTTAGGAATTTGAATTAGAA
sRNA_30_104	+	2558278	2558654	377	antisense CDS	-93.71 (sRNA_30_104_1.1), -91.66 (sRNA_30_104_1.2), -90.96 (sRNA_30_104_1.3), -90.63 (sRNA_30_104_1.4), -89.9 (sRNA_30_104_1.5), -89.89 (sRNA_30_104_1.6), -89.48 (sRNA_30_104_1.7)	GAAAGAAGAATCATTACTGAAACAAGTATCTAAAAAACTCAAGAGTCTAAGCGAACCAGAACTTGAAAAGATAGATGTCCTAGTCCAAAAACCGTCGCTTGTATAGTTGTTTAGAATTTGAATACTAACGCATGTTAAGCGACATTTGGAAACGGCGCCTCGACATTTATATAAATATGATGTAATCCTCCAAGGACTTTTCGTTTGATAACTTTGGAGGTATAAGAAGAAAAAGTAGCAGCTCGACCACAGGGAGAATCTTTGTTAAGAGCAAGATGTGGCCTCCAAAAGTTGTAGTAATTAACATATTCCGACGCAACGAAGTGAGCGTGACCCAAAGAAAAGATCGGAATATGATTAAAACATTCTCTTCTGAG
sRNA_30_105	+	2562095	2562148	54	IGR	-12.96 (sRNA_30_105_1.1)	TTTGATGTGAAGTCAAGGAGGCGTGGGGAAGAATCCGAAATCTTGTAAACGAGG
sRNA_30_107	+	2609784	2609834	51	antisense CDS / antisense 5'UTR	-6.09 (sRNA_30_107_1.1), -6.07 (sRNA_30_107_1.2), -5.96 (sRNA_30_107_1.3), -5.81 (sRNA_30_107_1.4), -5.62 (sRNA_30_107_1.5)	AGAGCTCCAATCTCCATTTTTTAGTATAGAAATCAGATTTTTCGACAGAGT
sRNA_30_109	+	2718859	2719015	157	IGR	-40.86 (sRNA_30_109_1.1), -40.03 (sRNA_30_109_1.2)	CGCATGAAAATAGTACCAAGTTAATAACGACCGAATTTGCGAAAAAATAGCGGTACTTAAAAAATGCTGTAAATTCGAAATTTACCGCATTTTAGAGCAGGATTAAAACATTCAAATTTTTGAAACAATCTAATCCAAGTATTCTATTTATGCGTCC
sRNA_30_11	+	251116	251204	89	IGR	-18.49 (sRNA_30_11_1.1), -18.34 (sRNA_30_11_1.2), -18.17 (sRNA_30_11_1.3)	AGGATATTTTTAGAGGTCCCCTTTAAAAAGACTTTTTGACAAATATTTGACACATGGGGCAAGTATCGGATTCTTACGAATAAAGAATG
sRNA_30_110	+	2732174	2732380	207	antisense CDS	-45.94 (sRNA_30_110_1.1), -45.58 (sRNA_30_110_1.2), -45.38 (sRNA_30_110_1.4), -45.38 (sRNA_30_110_1.3), -45.21 (sRNA_30_110_1.5), -45.1 (sRNA_30_110_1.6), -44.85 (sRNA_30_110_1.7), -44.76 (sRNA_30_110_1.8), -44.67 (sRNA_30_110_1.9), -44.58 (sRNA_30_110_1.10), -44.57 (sRNA_30_110_1.11), -44.23 (sRNA_30_110_1.12), -44.05 (sRNA_30_110_1.13), -43.66 (sRNA_30_110_1.14), -43.65 (sRNA_30_110_1.15)	AATAAACAATTGAAAAAGTTTCGCTATACAACTGTTATCTGGAGATTTGTGATGTGTCCTTCCAACGTAAATTATGAGGTTGGATTGAAACGGCTTTAACTTTTTTAGAATGGAGGCGTAAAAAAATTTTCGTGGATTTGTGTTCGAAAGGAACTAATCTCATTGAAATCAGAAAAAATGAACGATTCGAAACCTTACGGAGCCGAT
sRNA_30_111	+	2758733	2758783	51	antisense 3'UTR / antisense 5'UTR	-17.1 (sRNA_30_111_1.1)	CGTGTTACTAACGTTGAGTTTTAAATGATCTTAAAGCTTAACGCCGTGATT
sRNA_30_112	+	2910781	2910848	68	antisense CDS	-17.27 (sRNA_30_112_1.1)	TTCTTAAATTTTCAATATGGTTTTTAAGAATCTGAAAACAGTCTAGTAGGGCCGCCTTGGAGATGGAA
sRNA_30_114	+	2961343	2961393	51	antisense CDS	-6.26 (sRNA_30_114_1.1)	AAAATTTTTTCTCAACCAAACTCGCGTTAAAATAGGATTTAAATTTTGATC
sRNA_30_115	+	3056006	3056056	51	antisense CDS	-9.16 (sRNA_30_115_1.1), -9.11 (sRNA_30_115_1.2), -8.76 (sRNA_30_115_1.3), -8.68 (sRNA_30_115_1.4)	TGGAATAATTTGTGTGCAGATGTAAATGAGCAAAATCCTGCATTGTAAGGG
sRNA_30_117	+	3123849	3123924	76	antisense CDS	-18.64 (sRNA_30_117_1.1), -17.76 (sRNA_30_117_1.2)	AAGCGCGGAAAAATCCGTATTCTTGAAACGCTTGAGCGGCATATTCGGAACAAGTAGGCGTAAAACGACAGGCAGG
sRNA_30_119	+	3132113	3132302	190	antisense CDS	-47.2 (sRNA_30_119_1.1), -47.08 (sRNA_30_119_1.2), -46.59 (sRNA_30_119_1.3), -46.39 (sRNA_30_119_1.4), -46.28 (sRNA_30_119_1.5), -46.07 (sRNA_30_119_1.6), -46.03 (sRNA_30_119_1.7), -45.94 (sRNA_30_119_1.8), -45.76 (sRNA_30_119_1.9), -45.59 (sRNA_30_119_1.10), -45.47 (sRNA_30_119_1.11), -45.39 (sRNA_30_119_1.12), -45.01 (sRNA_30_119_1.13), -44.94 (sRNA_30_119_1.14), -44.87 (sRNA_30_119_1.15)	AAGAATCGCCTCCCGATCATTGTCAGAACATTTAGAATTCGAGAGAAAAAACTAAAGTTCCGTAGCAGAGATTAAGCTGCTAAAGCTAATTCGTTATTAGCGGTTATTGTTTGAAGGTTTTTAGAGGAGCCTACAACCTCTACACGCCACATAACCCCTGGCAACAACAGTCGAAACCAATTTCGTCCCC	tmRNA (RF00023)	Bacterial tmRNA, also known as 10Sa RNA or SsrA, is named for its dual tRNA and mRNA-like properties. Its role is to liberate the mRNA from a stalled ribosome. To accomplish this part of the tmRNA is used as a reading frame that ends in a translation stop signal. The broken mRNA is replaced in the ribosome by the tmRNA and translation of the tmRNA leads to addition of a proteolysis tag to the inc…
sRNA_30_12	+	275556	275623	68	IGR	-13.56 (sRNA_30_12_1.1), -13.41 (sRNA_30_12_1.2), -13.31 (sRNA_30_12_1.3), -12.9 (sRNA_30_12_1.4), -12.82 (sRNA_30_12_1.5)	GAAAAATTAATTCTCTATCGGTTTTCGTTGTATGGAAACGGTCGATTGAAGCGTTTTGTTAATTGTTG
sRNA_30_121	+	3202943	3203023	81	IGR	-15.76 (sRNA_30_121_1.1)	CTTTAATTGCTCACTTCAATACACTGGAAAATAGATGAGAATTCATTTTTCAACAACTCTAATGCTTATAAAGTTGAATAC
sRNA_30_122	+	3203185	3203236	52	IGR	-11.44 (sRNA_30_122_1.1), -10.47 (sRNA_30_122_1.2)	GGTATGCCGTAGATCCTACTGTTAGTTTTAAAATAAATTAACAGCACGTCCC
sRNA_30_124	+	3256567	3256646	80	antisense CDS	-12.26 (sRNA_30_124_1.1), -11.6 (sRNA_30_124_1.2), -11.33 (sRNA_30_124_1.3), -11.28 (sRNA_30_124_1.4)	CCGTGAAAGCCTGGATTAACACCCAGTAGCAACTCCATACTTCCATCAGTGGCGACAAAACTAAGATCACAATGTTTGAC
sRNA_30_125	+	3282236	3282298	63	antisense CDS / antisense 3'UTR	-15.59 (sRNA_30_125_1.1)	CGGGAGTTCGATTCTCTCCGAGGCCAAAACTCGTTTCCTTTTATTTGGCTGCTTTTCTTTCTT
sRNA_30_126	+	3297558	3297608	51	IGR	-5.32 (sRNA_30_126_1.1)	TATTTTTTCGTAAATTCGGCCGTTAATAACTTGGTACTATTTTCATGCGTC
sRNA_30_127	+	3299742	3299841	100	IGR	-25.07 (sRNA_30_127_1.1), -24.05 (sRNA_30_127_1.2), -23.87 (sRNA_30_127_1.3)	GAAAATTTTTCTCTATCAGAAAAACATACTTTTTGCAAGTAAAAAGACTCATTCTTGTCGGAACACTTGAAAAATGTGCCTTTTTGAGCCCAGAACGGCG
sRNA_30_13	+	280147	280235	89	antisense CDS	-16.43 (sRNA_30_13_1.1), -16.16 (sRNA_30_13_1.2)	TGCTTGTTGTATATCAATAACGCTTGTAAATAAAATGTGAACAGATAAGGACGTATCTTTAGAGATGAATTGAAACGTATAAACCTGAT
sRNA_30_131	+	3374834	3374996	163	antisense CDS	-42.35 (sRNA_30_131_1.1), -41.92 (sRNA_30_131_1.2), -41.54 (sRNA_30_131_1.3), -41.22 (sRNA_30_131_1.4), -41.2 (sRNA_30_131_1.5), -41.14 (sRNA_30_131_1.6), -40.38 (sRNA_30_131_1.8), -40.38 (sRNA_30_131_1.7), -40.26 (sRNA_30_131_1.9)	TGTCGTGAGTTGGTTATTCTGCAAATTCAATGTTTGTAAATTCTGTAGTTGCCCTATTTCCTTTGGAAGAACTGTGAGTCGATTATTCTGCAAATTCAATGTTTGTAAATTCTTCAATTGACCAATTTCCTTAGGAAGGGCTGTGAGTTGGTTTTCAGGTGAC
sRNA_30_132	+	3377360	3377456	97	antisense CDS	-18.64 (sRNA_30_132_1.1), -18.27 (sRNA_30_132_1.2), -18.15 (sRNA_30_132_1.3), -18.11 (sRNA_30_132_1.4), -17.97 (sRNA_30_132_1.5), -17.9 (sRNA_30_132_1.6), -17.89 (sRNA_30_132_1.7), -17.83 (sRNA_30_132_1.8)	AAAAATAACGATACTTAAAAAATGCCGCAAATTCGGGATTACGACATTTTAGAATGGATTCAAATTTTTGAAACAATCTAATCCAAGTATTCTTTTT
sRNA_30_133	+	3381838	3381919	82	antisense 3'UTR / antisense 5'UTR	-7.04 (sRNA_30_133_1.1), -6.42 (sRNA_30_133_1.2), -6.4 (sRNA_30_133_1.3), -6.34 (sRNA_30_133_1.4), -6.13 (sRNA_30_133_1.5)	TTAGTTTTCTTCTTTTGTGCCATCTTCAATATTGCTCCGGTTCATGGTCGTCCAGTTTGTTTTTGTTCCGTTTTCGATTTCA
sRNA_30_134	+	3445603	3445823	221	IGR	-63.68 (sRNA_30_134_1.1), -63.49 (sRNA_30_134_1.2), -63.39 (sRNA_30_134_1.3), -63.06 (sRNA_30_134_1.4), -63 (sRNA_30_134_1.5), -62.75 (sRNA_30_134_1.6), -62.35 (sRNA_30_134_1.7), -61.93 (sRNA_30_134_1.8), -61.35 (sRNA_30_134_1.9), -61.18 (sRNA_30_134_1.10)	TCTTTATCAGAAAAACATACTTTTTGCAAGTAAAAAGACTCATTCTTGTCGGAACACTTGAAAAATGTGCCTTTTTGAGCCCAGAACGGCGATCCATAGAAAGCCCGTTCTGTTGAGTTCATTTTGATTCTAAAATCCTATTCAACTTGTGGGGGAACTCAGCAGAACACACTTTCAAATTAAAGCTTCTCGCTTCTATGGGCACTCAGCGCTACTTCTAT
sRNA_30_135	+	3463708	3463771	64	IGR	-11.43 (sRNA_30_135_1.1), -10.67 (sRNA_30_135_1.2), -10.61 (sRNA_30_135_1.3), -10.53 (sRNA_30_135_1.4)	AAATTCCAATTAAGTTAGTTGTGGATATCATTTTATGGCTGTTAGGTGAACGAATTTAAAAAGG
sRNA_30_136	+	3477037	3477099	63	antisense CDS	-10.67 (sRNA_30_136_1.1), -9.8 (sRNA_30_136_1.2)	GACTTACCAGATGTAGGCTCGCAGAATAGGATAAAAATGGCCAAAAGAGTGGAAAGTAACAAC
sRNA_30_137	+	3478163	3478214	52	antisense CDS	-14.45 (sRNA_30_137_1.1), -14.41 (sRNA_30_137_1.2), -13.79 (sRNA_30_137_1.3)	TGGAAGTTTGGAAAAAATTTTCAAATTTTCATGATCCAGATCGTGACCGGCG
sRNA_30_138	+	3532332	3532405	74	IGR	-18.93 (sRNA_30_138_1.1), -18.37 (sRNA_30_138_1.2), -18.18 (sRNA_30_138_1.3), -18.16 (sRNA_30_138_1.4), -18.09 (sRNA_30_138_1.5), -18.05 (sRNA_30_138_1.6)	CCCCACAAGTTGAATAGGATTTTAGAATCAAAATGAACTCAACAGAACGGGCTTTCTATGGATCGCCGTTCTGG
sRNA_30_139	+	3545191	3545243	53	IGR	-13.02 (sRNA_30_139_1.1), -13 (sRNA_30_139_1.2)	GTTCCCTGAAAGATTGTCGAGGAAGTTGGATTTAGAATTATTCCGAACCCGTA
sRNA_30_14	+	292941	293216	276	IGR	-81.67 (sRNA_30_14_1.1), -79.26 (sRNA_30_14_1.2), -79.03 (sRNA_30_14_1.3), -78.97 (sRNA_30_14_1.4), -78.91 (sRNA_30_14_1.5), -78.74 (sRNA_30_14_1.6), -78.4 (sRNA_30_14_1.7), -77.65 (sRNA_30_14_1.8)	TTTCATCTGTAATTTGAACTAAAACGAGAAGTTCCCATAAATTAACGTGAGTTCGACGTAAGAAACCTGGTTCATTTTTCTAAAAAAGTTGTACCTTCATTTCTAAAATGTGGGAACTCCTACAGATCGTGATTTTACGAACAAATTCTAAAATTGTAGGAACTCATACTTTTAGGAAATTCTTTCTCGTTTTCTCCACGAACTCACGTTAAAATGGGATTTAAATTTTGATGATGGCCGTAAAACAACGGTTTTGTACAAAAATTTCATTAGAAG
sRNA_30_144	+	3701243	3701384	142	antisense CDS	-31.54 (sRNA_30_144_1.1), -31.19 (sRNA_30_144_1.2), -30.45 (sRNA_30_144_1.3), -30.26 (sRNA_30_144_1.4)	CAAACGTAGAAGCAAACTTTAAAAGAGGAGGATAATCATCCGTAAATACCGTGAGAGGAAAAGAAGATTGGTTGGAAAGAGTTCTTCCAGAATCATCTTTGATACCAGGAGGCAAAAGAATTTGAAACTTAGACTTAGGGGA
sRNA_30_146	+	3868244	3868299	56	IGR	-9.61 (sRNA_30_146_1.1), -9.12 (sRNA_30_146_1.2), -9.05 (sRNA_30_146_1.3)	CCGACGATAGATCTTGAGATCCAATTATTTGTGGGGTTGGTTATGATAAAGAACAG
sRNA_30_149	+	3941724	3941785	62	antisense CDS	-13.37 (sRNA_30_149_1.1), -12.57 (sRNA_30_149_1.2), -12.38 (sRNA_30_149_1.3)	TTATCCTAATTTACGAATCTATTTTCAAGTTCAGGATGGATTTGTTTGGCCCTAAAAACGAG
sRNA_30_15	+	331528	331614	87	antisense CDS	-14.62 (sRNA_30_15_1.1), -14.29 (sRNA_30_15_1.3), -14.29 (sRNA_30_15_1.2), -14.16 (sRNA_30_15_1.4), -13.73 (sRNA_30_15_1.5), -13.68 (sRNA_30_15_1.6)	GTATGAAAATGGTACCAAAAATTAAGTAGTAATTTTGCAAAAAGACAGAGGTGCTCAAGAATTTACGTTTAATTTGGAATTGTTGGC
sRNA_30_151	+	3955817	3955866	50	IGR	-11.6 (sRNA_30_151_1.1)	AGCCAATCAATCTAGAATATTTTCATTAAAAGTTGAATGATGAGAGGCGG
sRNA_30_154	+	4047737	4047832	96	IGR	-26.23 (sRNA_30_154_1.1), -26 (sRNA_30_154_1.2)	CAATTGAATCTGTCGTATTCAAGTTAGGTTTGTCTGTAAAATGATGCGGGGAACTACTGCAAATCATGATTTTACGAACAAATTCTAAAATTGTAG
sRNA_30_156	+	4155182	4155263	82	IGR	-14.31 (sRNA_30_156_1.1), -14.16 (sRNA_30_156_1.2), -14.03 (sRNA_30_156_1.3), -13.65 (sRNA_30_156_1.4)	TCACAAATTGAATTTTGATCGAAAATGATAAAGCAGGTTCCGAATTTAAACGTTAGATTGGTGTGAAAATTTGCAAGTCTGG
sRNA_30_157	+	4167831	4167882	52	antisense CDS	-6.97 (sRNA_30_157_1.1), -6.78 (sRNA_30_157_1.2), -6.51 (sRNA_30_157_1.3), -6.17 (sRNA_30_157_1.4)	CAATATGAAGAATACTGATTGTAATATCCCGTTTTACAATAGAATACGCGAA
sRNA_30_159	+	4221557	4221731	175	IGR	-46.31 (sRNA_30_159_1.1), -46.21 (sRNA_30_159_1.2), -46.05 (sRNA_30_159_1.3), -45.83 (sRNA_30_159_1.5), -45.83 (sRNA_30_159_1.4), -45.42 (sRNA_30_159_1.7), -45.42 (sRNA_30_159_1.6), -45.23 (sRNA_30_159_1.8), -45.11 (sRNA_30_159_1.9), -45.01 (sRNA_30_159_1.10), -44.88 (sRNA_30_159_1.11), -44.25 (sRNA_30_159_1.12)	CAAAGTTAGATTTTAGAGTTGGATTTAGAACTTGTGGGAACTCTTACAAAGTTAGATTTTAGAGTTGGATTTAGAACTTGTGGGAACTCTTACAAAGTTAGATTTTAGAGTTGGATTTAGAACTTGTGGGAACTCTTACAAAGTTGGACTTTAGAGTTGAATTTAGAACTTGTGG
sRNA_30_16	+	349114	349169	56	IGR	-13.02 (sRNA_30_16_1.1)	AAAAGTCTATGGACTTGTCTCGAAACCCAAATATTATGGAAATTTAATAATGGGAG
sRNA_30_160	+	4318400	4318455	56	antisense CDS	-7.04 (sRNA_30_160_1.1), -6.59 (sRNA_30_160_1.2)	AAATCTATTTTCAATTCCGGAATCCTGATCAAAGATTTTAATCGATTTTTTTAACC
sRNA_30_162	+	4396213	4396528	316	antisense CDS	-84.89 (sRNA_30_162_1.1), -84.65 (sRNA_30_162_1.2), -84.52 (sRNA_30_162_1.3), -82.52 (sRNA_30_162_1.4), -81.82 (sRNA_30_162_1.5), -81.15 (sRNA_30_162_1.6)	AAAAGAAGTAGCAGAGTCCTTAGGAGTTAGCTACTTTGTATTGAGACAATGGAAGGCCAAGCATTTGAAAAAGAAGGAAACAGAGCAACCACTTCCGGATAAACAGCTAAAGGAAAGCGAAGAGTTGAAAAGACTTCGTAAAGAGAATCTGAGATTAAAGGATGAGAACGCGATCTTAAAAAAGTTTGCGGCCATGCTTTCCCGCGAACAGAATCCCGATTGAAGTTCATGAAATCGAATTGCTTAGAGCATAGTATAGGGAGCATGGCAAGAGTTTTAGGAGTATCTCGATCAGGATATTATAAATATCTAAACC
sRNA_30_165	+	4405156	4405382	227	IGR	-48.59 (sRNA_30_165_1.1), -47.92 (sRNA_30_165_1.2), -47.5 (sRNA_30_165_1.3), -47.07 (sRNA_30_165_1.4), -47.06 (sRNA_30_165_1.5), -46.84 (sRNA_30_165_1.6), -46.67 (sRNA_30_165_1.7), -46.39 (sRNA_30_165_1.8), -46.32 (sRNA_30_165_1.9)	AAGAATTTATAAGTGATCAAAGAGAACGATTCATCCAAGAATGGAGTGTCAATCTGGACCCGATCCGTTTTACGAATCGGGAAAATGGAATTAAAGAATGGCTCATTCAAAACAACGCAAAACAATTTTTAACCCGTGCAGAAAAATTACTTTCTTCGCTCCCTAAAGAAGAAATACTCCAAGAATTTATTTCCAGAATTAATACTGCTATTCAATTTTGTGTCGAG
sRNA_30_166	+	4460571	4460651	81	antisense CDS	-14.4 (sRNA_30_166_1.1), -14.3 (sRNA_30_166_1.2), -13.96 (sRNA_30_166_1.3), -13.78 (sRNA_30_166_1.4)	GAAGATTAATTGCTTCAATTGTCAATTTCAGTGAAACAAAAACAAACGGAGAATTCTTTTTTCAACAACCCTCCGGTCGGT
sRNA_30_169	+	4511370	4511457	88	antisense 3'UTR	-15.7 (sRNA_30_169_1.1), -15.05 (sRNA_30_169_1.2), -14.97 (sRNA_30_169_1.3), -14.92 (sRNA_30_169_1.4)	CAAAAAAATACGAGTCACAAATTTATTGACCACGCTTCGATCCTTTGCGCGGGGATTTTATAGAGAAAATGGAAGTTGAGAATGTGTC
sRNA_30_17	+	422860	422912	53	IGR	-7.29 (sRNA_30_17_1.1), -7 (sRNA_30_17_1.2), -6.43 (sRNA_30_17_1.3)	TTCAAGACTTTACTGTAAAACTCAGAAATGTGGGAACTAACACAAACTAAAAC
sRNA_30_171	+	4523414	4523519	106	IGR	-23.89 (sRNA_30_171_1.1), -23.75 (sRNA_30_171_1.2), -23.27 (sRNA_30_171_1.3), -22.76 (sRNA_30_171_1.4)	TGGAGCAGCTGGTAGCTCGTTGGGCTCATAACCCAAAGGTCATAGGTTCGAATCCTGTCCGCGCTAGTGTTTTAATCCTTCCGCTTTACTTTTCAAGATAAATTTT	tRNA (RF00005)	Transfer RNA (tRNA) molecules are approximately 80 nucleotides in length. Their secondary structure includes four short double-helical elements and three loops (D, anti-codon, and T loops). Further hydrogen bonds mediate the characteristic L-shaped molecular structure. tRNAs have two regions of fundamental functional importance: the anti-codon, which is responsible for specific mRNA codon recogni…
sRNA_30_172	+	4586991	4587041	51	antisense CDS / antisense 3'UTR / antisense 5'UTR	-6.97 (sRNA_30_172_1.1), -6.17 (sRNA_30_172_1.2)	CAAATTCCATGGTTCCATTGACTCCTTGTTGATTCAATATTCTAATCAGTG
sRNA_30_174	+	4605202	4605266	65	antisense CDS	-15.14 (sRNA_30_174_1.1)	AACTGTGCCGGTATAAGTGGGGTGGATGGCTGCGATTGTTGCGTCTTGGGTAAAAACAAAAGGGC
sRNA_30_176	-	292	344	53	antisense CDS	-9.89 (sRNA_30_176_1.1)	ATGTATTGTATTCGATTTCTCTTTTTAGAGAACTAAAGAAAGACTCTGCCACC
sRNA_30_177	-	401	488	88	antisense CDS	-16.56 (sRNA_30_177_1.1), -16.42 (sRNA_30_177_1.2), -16.25 (sRNA_30_177_1.3), -16.21 (sRNA_30_177_1.4), -16.04 (sRNA_30_177_1.5), -15.78 (sRNA_30_177_1.6), -15.69 (sRNA_30_177_1.8), -15.69 (sRNA_30_177_1.7), -15.6 (sRNA_30_177_1.9)	CATAAAAGTGGACAGCCATTTAAGCAATATTTGTCTCAAATTCTTCAGGGCTGATATAACCTAATGTAGAATGAAACCTGAATCTATT
sRNA_30_179	-	46949	47067	119	IGR	-23.77 (sRNA_30_179_1.1), -23.55 (sRNA_30_179_1.2), -22.6 (sRNA_30_179_1.3), -22.6 (sRNA_30_179_1.4)	TTTGAACTTGTTCCAAAACTAAAACCGACCTGCAGAGCGACCATAGAAGCGATACGAAAAACCAGTGAATGCCTCTGGCATTCAGGAAGTAAAATTGAGTTTCACAAAAATATGGAAAC
sRNA_30_18	+	467595	467649	55	antisense 3'UTR	-12.29 (sRNA_30_18_1.1), -11.9 (sRNA_30_18_1.2), -11.32 (sRNA_30_18_1.4), -11.32 (sRNA_30_18_1.3)	CAACCTCCCTGGTTGTGTCTTCCACTGCGAATTTTCACTTTAAAATGGACGGGGG
sRNA_30_180	-	59869	60056	188	IGR	-43.24 (sRNA_30_180_1.1), -43.01 (sRNA_30_180_1.2), -41.87 (sRNA_30_180_1.3), -41.81 (sRNA_30_180_1.4), -41.73 (sRNA_30_180_1.5), -41.7 (sRNA_30_180_1.6), -41.65 (sRNA_30_180_1.7), -41.61 (sRNA_30_180_1.8), -41.51 (sRNA_30_180_1.9)	TCCGGACGGACTGACTGGGAAACCTACTGCGAATCCGTAATTCTATTGGCCCAAGACCAAGAAAAACTGGCCGGATTTGTATAAAAAAATCAAAAAGAAAACCGAATAAAAGTGACGCATGTTCGGATATGTTTCTTTAAATTTTAAACCACCGACCACCAGAACTCAGTATTATCGGGTTGAAGCAC
sRNA_30_182	-	108077	108417	341	IGR	-73.72 (sRNA_30_182_1.1), -72.33 (sRNA_30_182_1.2), -71.52 (sRNA_30_182_1.3), -71.31 (sRNA_30_182_1.4), -71.02 (sRNA_30_182_1.5), -70.96 (sRNA_30_182_1.6), -70.78 (sRNA_30_182_1.7), -70.45 (sRNA_30_182_1.8), -70.44 (sRNA_30_182_1.9), -70.28 (sRNA_30_182_1.10), -70.13 (sRNA_30_182_1.11)	TTTCGTTTCCCTCTTCTAGCAATCTTCCTGGGAAGTTGTATCCCCATAAACAAACCATAGATGGGGTTGAATCCGAATACAAAGAACCGGTTCAGCTAGAAAAGGAATTCGAGTTCCTATTCAGTTTCCACTCTTTGACCCATAAAAATACTTTATTTGTATTCAAGAGCAAAGTTACTTCCCTTCAGGATAGGTTCCAATTCCATTTCTGTAACATCCAAACTCTTAATCTGCTGAATTTACCTCCTCCTTCTCTCGTATAACGAAACTTTAATTTTCTTAGTTTTGTACTTTACGGGGTAAATATGTCTTATCGTCCTCTTTTAGTCGCGTTTGTTATA
sRNA_30_184	-	122977	123050	74	antisense CDS	-15.4 (sRNA_30_184_1.1), -14.49 (sRNA_30_184_1.2)	TATGTATAAATAGAACGTCTAAACGTAGATTACTTGAACGATAGAATAGAGTGTCCAAAATTCTGTTTCTAAAC
sRNA_30_185	-	123270	123394	125	IGR	-25.89 (sRNA_30_185_1.1), -25.31 (sRNA_30_185_1.2)	AATAAAAATATACAATAAATCAAAAGGAATACAATTGATTTAAAAACCGCCCAAAATGATAGCTTCTTTAAAAACTTCGGTTCTTTTAGGATTTTATGAAAGTTTTTGACAAGTTCTTATTAAGA
sRNA_30_187	-	195376	195435	60	IGR	-5.9 (sRNA_30_187_1.1), -5.45 (sRNA_30_187_1.2), -5.35 (sRNA_30_187_1.3)	TAAAGAGACTTACTACTCGGATGCATGAAGATAACACTAAAATTAACGCGTAATTCCAGC
sRNA_30_188	-	209960	210042	83	IGR	-23.02 (sRNA_30_188_1.1), -22.95 (sRNA_30_188_1.2)	TTTCTACAACACGATCTGTCGAGCGCCAATAGAAGCGAGACACTGAGTTTGAGAGAGAGTTGTGTTGCTTTTATTTTTGGGTG
sRNA_30_19	+	497516	497622	107	antisense CDS	-20.76 (sRNA_30_19_1.1), -20.55 (sRNA_30_19_1.2), -20.49 (sRNA_30_19_1.3), -20.06 (sRNA_30_19_1.4), -19.8 (sRNA_30_19_1.5)	ACGACGCTGCATTAACCCTAACCAAATACTTCCGGGAGGAGAATCTATAAGTGATCTAATGTGAGAATGCATATCAGACCGAGTAGTAAATTCACGAGAAGGAGTCC
sRNA_30_191	-	260963	261053	91	IGR	-27.36 (sRNA_30_191_1.1), -27.3 (sRNA_30_191_1.2), -26.79 (sRNA_30_191_1.3)	ACAACGCTCTCTATGAATCGCGTTGTGGGGTTGGAACTAAGTTTTACAGAAGATTTTGTCGTAATTCCGACGATAGATCTTGAGATCCAAT
sRNA_30_192	-	261131	261220	90	antisense CDS / antisense 5'UTR	-24.96 (sRNA_30_192_1.1), -23.83 (sRNA_30_192_1.2), -23.8 (sRNA_30_192_1.3)	CAACCCCACAAGTTGAATAGGATTTTAGAATCAAAATGAACTCAACAGAACGGGCTTTCTATGGATCGCCGTTCTGGGCTCAAAAAGGCA
sRNA_30_193	-	269122	269171	50	IGR	-10.29 (sRNA_30_193_1.1), -9.98 (sRNA_30_193_1.2)	CAAATAAAAAGCCAGGCATCAACGTTTGACTTTTTGCGTTTTTGGGAAAG
sRNA_30_194	-	285081	285131	51	antisense 3'UTR	-9.02 (sRNA_30_194_1.1), -8.97 (sRNA_30_194_1.2)	AACAAAAACCCGGAGTTTGTGGATAAATGGTACGAGAAAGGTTGAAAAACT
sRNA_30_195	-	330414	330483	70	IGR	-13.56 (sRNA_30_195_1.1), -13.43 (sRNA_30_195_1.2), -13.41 (sRNA_30_195_1.3), -13.09 (sRNA_30_195_1.4), -13.02 (sRNA_30_195_1.5), -12.95 (sRNA_30_195_1.6)	TGAAAAATTAATTCTCTATCGGTTTTCGTTGTATGGAAACGGTCGATTGAAGCGTTTTGTTAATTGTTGC
sRNA_30_197	-	444173	444230	58	IGR	-10.53 (sRNA_30_197_1.1), -10.5 (sRNA_30_197_1.2)	TATGTAAAGACGATCGTAGAACGACGATTTTGTGCAGAAATTTGAAAATGCCCCCAAG
sRNA_30_198	-	453526	453607	82	IGR	-13.22 (sRNA_30_198_1.1)	AGGACAAATTGATTTTACGTAAATTCGATAGAACCCAATTGAAGCGTAGAGGAACTTAACAAACTCTCTTTACTTGATCGTG
sRNA_30_199	-	474889	474940	52	IGR	-6.2 (sRNA_30_199_1.1)	TATTTTTTCGTAAATTAGGCCGTTAATAACTTGGTACTATTTTCATGCGTCC
sRNA_30_2	+	46201	46264	64	IGR	-9.85 (sRNA_30_2_1.1), -8.98 (sRNA_30_2_1.2)	ATTTTTCAACAATTCTAGTATAGGAATTTCCTCAAAAAAGCTATAAGGGTTTAATTCAATTGTG
sRNA_30_20	+	578379	578428	50	antisense CDS / antisense 5'UTR	-9.79 (sRNA_30_20_1.1), -9.53 (sRNA_30_20_1.2)	TTCATAAATTCCCTCTTCCGAGAATTTGGGGTTTTATTTTTTTTTACCCC
sRNA_30_200	-	483453	483811	359	antisense CDS / antisense 5'UTR	-85.78 (sRNA_30_200_1.1), -85.65 (sRNA_30_200_1.2), -85.14 (sRNA_30_200_1.3), -84.31 (sRNA_30_200_1.4), -84.17 (sRNA_30_200_1.5), -83.92 (sRNA_30_200_1.6), -82.94 (sRNA_30_200_1.7), -82.89 (sRNA_30_200_1.8), -82.73 (sRNA_30_200_1.9), -82.36 (sRNA_30_200_1.10), -82.33 (sRNA_30_200_1.11), -81.93 (sRNA_30_200_1.12)	TTGGACGAATTCTAAATGATGTAAGTTCTGCGTAAGAGGATGAGAAAAAAAGTATGGGTCCTACAATTTTAGAATTTGTTCGTAAAATTGTAATTTGTGGTAGTTCCCACATTTTAGGAGATCGATCTGTAAAGTTCAGATGCCAACTTTTTTCAGAAAAATGAATCATGGCCAAACTCACGTTAGATAAATCTTCTTTGTTTTCTATAATCTTTGATCGGATTTCATTTTTCTTCAACACTTTGGAAGGGGAGTTCCTACAAATTAGGTCTTTTCACGGTAAAACTTCCAGTTTTTGAACAAGTTAAAACGTATCAGCCGTCTGCATCAAAAAACAAAATGTGTAAATAAGATCTAAA
sRNA_30_202	-	594932	595146	215	antisense CDS	-57.55 (sRNA_30_202_1.1), -56.95 (sRNA_30_202_1.2), -56.9 (sRNA_30_202_1.3), -55.9 (sRNA_30_202_1.4), -55.78 (sRNA_30_202_1.5), -55.14 (sRNA_30_202_1.6), -54.75 (sRNA_30_202_1.7)	AATGGAATAATTGAGCATCGCCGAAAAACTTCCCGGATCGTTTCCCGCAAGGCTCATCGATTTTTCATAATGAATTTCGGCTAACTTGGAATTGTGGTCGTAGGAAAATGCCAGAGCCAAATTGGAATGGAATTTAGAGGAATCTTTGCAGGATACAGCAAGTTGGAAGGAGCGAATTGCCGCTTTAAAGTTCTTCAAACCCATGTATGCCACCC
sRNA_30_203	-	606846	607086	241	IGR	-56.34 (sRNA_30_203_1.1), -54.67 (sRNA_30_203_1.2), -54.18 (sRNA_30_203_1.3), -54.08 (sRNA_30_203_1.4)	AAATTGAGTATCTGTAAATGTTGCGGTAAAGTGTCGATTAATGGATGTTCGGTATAATCTAATGCGAAATAGATTGAAATTTAGGAACTCAGAAGAATGCTCTTTCAAACTAAAGCCGTTTTGCTTCTATAATAAATTGCAACTTAAGATTAAATATTGTATTACGTTTTTTTCATGCAATTTATTGACTGGGGCTGAAAACACTCTAAATTTGCCCAGATTTTTTTAAGCTGAATTTCAC
sRNA_30_204	-	609144	609351	208	IGR	-52.97 (sRNA_30_204_1.1), -52.91 (sRNA_30_204_1.2), -52.78 (sRNA_30_204_1.3), -52.38 (sRNA_30_204_1.4), -51.81 (sRNA_30_204_1.5), -51.64 (sRNA_30_204_1.6), -51.39 (sRNA_30_204_1.7), -51.13 (sRNA_30_204_1.8), -51.01 (sRNA_30_204_1.9), -50.9 (sRNA_30_204_1.10), -50.65 (sRNA_30_204_1.11)	ATGTTGTTTCCAATTGAAGCTTGTTGTTAAAAAATTGTAGTGACTTCTGCCGTTTTGATTTTAGGATTAGACCTTGAAATTGTGGGAACTCCCATGTTGTTTCCAATTGAAGCTTGTTGTTAAAAAATTGTAGTGACTTCTGCCGTTTTGATTTTAGGGTTAGACCTTGAAATTGTGGGAACTCCCATGTTGTTTCTAATCGCAGAAC
sRNA_30_205	-	635344	635671	328	antisense CDS	-80.81 (sRNA_30_205_1.1), -79.82 (sRNA_30_205_1.2), -78.43 (sRNA_30_205_1.3), -78.27 (sRNA_30_205_1.4), -78.01 (sRNA_30_205_1.5), -77.51 (sRNA_30_205_1.6), -77.5 (sRNA_30_205_1.7), -77.43 (sRNA_30_205_1.8), -77.17 (sRNA_30_205_1.9), -76.81 (sRNA_30_205_1.10)	CCTTCGCCGTAAACAGAAGAAGAAGCGGGAAGGAAAATAAATTCTTTCAAAGGAGAAAGTGGATGAAAACGATCCATAAACAGAAAAGTTTTAAATAGTTCTTTTAAATATTTAGAACCAAAATACAAACCGTTGATTGCTAGAAAATAACTTCCTCGAAACGGAGTTCCTAACGTGATTAGTCCTTTGATTTTTTGACGACTTCGATCCGGCAGCAACAGAGTGATCAATCCTCCCGTATTGTGAGCGAGTAAAACGGACTTCAAAGGAATCTGATCCATTTGTTTTGAAAGAACTTCTACTGCACTCGTAGTGTTGAATAAAAAAG
sRNA_30_206	-	671446	671498	53	antisense CDS	-13.13 (sRNA_30_206_1.1), -12.85 (sRNA_30_206_1.2)	GATTCAAGGGATCTCCACCCGAAAGGATCACTTCTTTGATTTCTTTGTGAGAC
sRNA_30_207	-	682096	682153	58	IGR	-11.4 (sRNA_30_207_1.1), -10.47 (sRNA_30_207_1.2), -10.44 (sRNA_30_207_1.3)	ATAAAAAGTGTTTCAAAAGGAAGCGAATATAAGAATCTCTTAAAGGTTATCATTGGGA
sRNA_30_208	-	693070	693157	88	IGR	-21.37 (sRNA_30_208_1.1), -20.62 (sRNA_30_208_1.2), -20.54 (sRNA_30_208_1.3), -20.49 (sRNA_30_208_1.4)	TGGGAACTCCCACGAATCATGATTTTACGAACAATTTCTAAAATTGTAGGGACTCATACTTTTAGAGAATCCTTTCTCATTTTCTAAC
sRNA_30_209	-	693213	693285	73	IGR	-15.5 (sRNA_30_209_1.1), -14.67 (sRNA_30_209_1.2)	TTTTATCTCTAAAATCATACAATTGTAGAGAACCGAAGAACTTTCAAAAAGAATAATAAACCTAAATTGGGAC
sRNA_30_21	+	604353	604467	115	antisense CDS	-31.95 (sRNA_30_21_1.1)	TTTTCCCTTAGGATTTGATCCTCCCTAAAAGAGTGAATGATCGCGTTGACCCTTTGTCTAGAAAGATCAGGATTTTTCAAAGGTGAAAAACGATTTGGGGCAGAAGCCAAGGAAG
sRNA_30_210	-	727459	727653	195	IGR	-58.17 (sRNA_30_210_1.1), -57.12 (sRNA_30_210_1.2), -56.55 (sRNA_30_210_1.3), -56.54 (sRNA_30_210_1.4), -56.27 (sRNA_30_210_1.5), -56.17 (sRNA_30_210_1.6)	GGGGAATTTTTTTGTCCGGATTTTAATAACGTGAGTTCGATTTCAGCTGAGTTTTAAAATTTCTCAGTCTATTAGTGGATTTGATGATTCTCGGTTAATTTTGTTTGTGATTTCCACATTCATTTTTTATCGAACTCACGCTAAAATAATATCTTCAGACCTCTCTCGCTGGAGAGAGGTACTATATTTCCGTTT
sRNA_30_211	-	734798	734918	121	antisense CDS / antisense 3'UTR	-34.12 (sRNA_30_211_1.1), -33.62 (sRNA_30_211_1.2), -32.89 (sRNA_30_211_1.3)	TGGTCGGCAAACCGACCAATTCCAAAGAAGAAGACTTTGGTTGTTATAACGGAGCGTGTAAAAGTTGCGACGCCGCACCGTCTTCTACTTCAAAAAATAACGACCCTATTTTCCACTAAAG
sRNA_30_212	-	768040	768128	89	IGR	-17.63 (sRNA_30_212_1.1), -17.04 (sRNA_30_212_1.2)	ATAGAACAGAAGTTTATAACAATTGAATCTGCAGTATTCAAGTGTAGGAACTACCACAAAACTTAGGTTTATCTGTAAAATAATGTAGG
sRNA_30_213	-	778210	778302	93	antisense CDS	-15.55 (sRNA_30_213_1.1), -15.15 (sRNA_30_213_1.2), -14.77 (sRNA_30_213_1.3), -14.75 (sRNA_30_213_1.4)	CATATATTCTTGAAATCGAATATGTTGCATCTGATTCCGAATACCACGCATCCAAATAGAATCCGAATTTACTCTTTCATAACGGATACTGGC
sRNA_30_214	-	794350	794442	93	antisense CDS / antisense 5'UTR	-22.86 (sRNA_30_214_1.1), -22.06 (sRNA_30_214_1.2)	GTTGTAAAGTACGGAGAGAATCACTGCAAGACCAATTGCAGATAGGAAAAGGAAGATTGGGTTGGCTTTGTTACTTCTTTCTAAATCCATAGG
sRNA_30_215	-	794578	794744	167	antisense CDS	-27.53 (sRNA_30_215_1.1), -26.51 (sRNA_30_215_1.2), -26.19 (sRNA_30_215_1.3), -26.18 (sRNA_30_215_1.4)	AACGCTAAAGGTATAGAATACGTCAAAGGTGTAATTGCAGATAAATAACAGAGAAGATAATGATTCGGTTTCCATTTTTCCTTTTGAAGTGTAAAACCTATACAATGGATCCCAAGTGAAAAAATAAATGCAGAAAGTGAAAAGAAAGACGTGGTATAGTTCAACCC
sRNA_30_217	-	802634	802721	88	antisense CDS / antisense 3'UTR	-17.98 (sRNA_30_217_1.1), -17.68 (sRNA_30_217_1.2), -17.63 (sRNA_30_217_1.3), -17.17 (sRNA_30_217_1.4), -17.16 (sRNA_30_217_1.5)	ACTTTAGATTCTTAGGCGGTTGCTCCTGGTAAGAAACCTCCACCATTCACTTCAATCACTTGACCAGTGATAAAAGAAGAAATATCGG
sRNA_30_218	-	837344	837393	50	IGR	-9.74 (sRNA_30_218_1.1), -9.59 (sRNA_30_218_1.2)	AGCCCGTTCTGTTGAGTTCATTTTGATTCTAAAATCCTATTCAACTTGTG
sRNA_30_219	-	872848	872929	82	antisense CDS	-19.05 (sRNA_30_219_1.1), -18.79 (sRNA_30_219_1.2), -18.34 (sRNA_30_219_1.3), -18.23 (sRNA_30_219_1.4)	TTGTTTCGTTCGAATTTTTAAAACGGCCGATTGTAAGATGAGGCTGATAATTCTGTCGGTCTATAGAAAAACCAAGTTTGCG
sRNA_30_22	+	609919	609980	62	IGR	-12.77 (sRNA_30_22_1.1), -12.4 (sRNA_30_22_1.2), -12.15 (sRNA_30_22_1.3), -11.81 (sRNA_30_22_1.4)	AACTAAGTTTTACAGAGGATTTGTCGTAATTCCGACAGATTTATATTGAGATCAAATACTTG
sRNA_30_220	-	882103	882170	68	IGR	-14.67 (sRNA_30_220_1.1), -13.93 (sRNA_30_220_1.2)	TTATCAAAAATGAAAAATTCATTTATGCAGGTTACCTAAAATAACAGGAGAGTGTAATTGAATGTCGC
sRNA_30_221	-	886959	887231	273	antisense CDS / antisense 5'UTR	-67.66 (sRNA_30_221_1.1), -66.25 (sRNA_30_221_1.2), -65.75 (sRNA_30_221_1.3), -64.72 (sRNA_30_221_1.4), -64.58 (sRNA_30_221_1.5), -64.47 (sRNA_30_221_1.6), -64.46 (sRNA_30_221_1.7)	ACTGGAAATTCTCTGAGAAACCAGACTATAGAATAAATAACAATAAAGGCACAGTTAAGTTTTAACGACTGCAGAATATGAAAATACGCGAATTTTTGGGTTTTGCGGAAAATCCAAATAAACAACCAACCGAAAAAAGGAACGTAGGATAGGGCTGCGATCAAACCTGGAAGTTCTTCACTTTTGAGAATTCTCAAGGTTTCTTGAATCAATTCCTGGGTTTTGAATCGTTCTGAGGACATAAGTGAGAATTCAAGTGATTCAGTTAAAATG
sRNA_30_222	-	897452	897501	50	antisense CDS	-9.16 (sRNA_30_222_1.1), -8.96 (sRNA_30_222_1.2), -8.41 (sRNA_30_222_1.3)	GCTACGAGCCAAGGAGAATAAACCAATCCTTCCGTTACGTTTGAAGTTTC
sRNA_30_225	-	972804	972854	51	antisense CDS / antisense 5'UTR	-9.18 (sRNA_30_225_1.1)	CTAAAGATAGAGCTATAAGTCTATTGATCATTATTTTCTCCTTGATCTACT
sRNA_30_227	-	1002372	1002475	104	IGR	-21.36 (sRNA_30_227_1.1)	AAAAACTACTGTAATTTGTAATGAGTCTATCCCAAAACCTCGAAGAATTTACGTGATAGTTCTTTAGAAATTCTTAATAAAACACAGTAGTTTCTACAAAAACC
sRNA_30_228	-	1035133	1035195	63	IGR	-8.84 (sRNA_30_228_1.1), -8.66 (sRNA_30_228_1.2), -8.53 (sRNA_30_228_1.3)	TAGATAAACGACTAAAGAAAATAGTAAGTGTGATGACCAAGCGAGGAGGAACGAGTTTGCCAG
sRNA_30_229	-	1035332	1035529	198	IGR	-68.11 (sRNA_30_229_1.1), -67.36 (sRNA_30_229_1.2), -66.27 (sRNA_30_229_1.3), -66.13 (sRNA_30_229_1.4), -65.35 (sRNA_30_229_1.5), -65.34 (sRNA_30_229_1.6), -64.9 (sRNA_30_229_1.7), -64.73 (sRNA_30_229_1.8)	TACGCGGTCAACTTTGTTGAGTCGCCACACTTTGGTTTGCGGTGGCCGATTTGGATTCATCTATGAAACGGGGTCTAAGCCCTAACGCTACGACCCATAGGAAGTAGCGTTATTGAGTTACGAGAGCGATCAATCTGCCACCGGCCTTCTTGACTCCGTCGATTCAAGAATATCACATTCGGAACTGTCTTACGTTCA
sRNA_30_23	+	707801	707919	119	IGR	-15.13 (sRNA_30_23_1.1), -14.96 (sRNA_30_23_1.2), -14.92 (sRNA_30_23_1.3), -14.77 (sRNA_30_23_1.4), -14.73 (sRNA_30_23_1.5), -14.7 (sRNA_30_23_1.6), -14.68 (sRNA_30_23_1.7), -14.36 (sRNA_30_23_1.8)	GAAATAAATGTGAGGGAAAGACAATTAAACGGAACGCATTGATACGAGAACCAGTCACAATCTAAGACTATGTGGATTTTACGATTCGGACAAATGAAAATAATACTACCATGAGCTTG
sRNA_30_230	-	1054952	1055049	98	IGR	-18.25 (sRNA_30_230_1.1), -17.78 (sRNA_30_230_1.2), -17.72 (sRNA_30_230_1.3)	TTCAACAACTCTATTTATAACGTCTGAGAAACCAAATTGGAACTAGAGGAGGATTTCGAATAGAAATAATTATTTGTATTACTTATCTTTCCAACCAG
sRNA_30_233	-	1095672	1095779	108	antisense CDS	-30.33 (sRNA_30_233_1.1), -30.26 (sRNA_30_233_1.2), -30.21 (sRNA_30_233_1.3), -28.93 (sRNA_30_233_1.4)	TTGTGATCAGTAGAGCGATTAACTTGGCCATACTGATAGATTCATAAGAACCGTAGCCGATAATACAATCTGCATTTGCGATTTTTGCAAAGTAAGCGGCGGTATCTA
sRNA_30_234	-	1121402	1121452	51	IGR	-9.29 (sRNA_30_234_1.1), -9.24 (sRNA_30_234_1.2), -8.39 (sRNA_30_234_1.3)	ATTTTGATGATGGTCGCAAAACGGCGGTTTTGTGTAAAAATTTGATTGGGC
sRNA_30_235	-	1158247	1158372	126	IGR	-28.41 (sRNA_30_235_1.1), -28.28 (sRNA_30_235_1.2), -28.15 (sRNA_30_235_1.3), -27.91 (sRNA_30_235_1.4), -27.55 (sRNA_30_235_1.5)	CAATCAAAACGCGATTTATAAGAGGGTTTTGCTAGATCAAAGAGAGTCGTTGTATTGGTTTTTTGGGATTATCCTGCGGGGATAGTGTGCCATATCAGACTGTTTAAAAATTTGAAAAATCATTAC
sRNA_30_236	-	1174556	1174605	50	IGR	-9.74 (sRNA_30_236_1.1), -9.59 (sRNA_30_236_1.2)	AGCCCGTTCTGTTGAGTTCATTTTGATTCTAAAATCCTATTCAACTTGTG
sRNA_30_237	-	1180196	1180245	50	IGR	-11.36 (sRNA_30_237_1.1)	GAGTGGACAAATCTCTCTAAAGTTCGGCCATAAATAAACTAAAAATGGCG
sRNA_30_24	+	722917	722971	55	antisense CDS	-10.5 (sRNA_30_24_1.1), -10.24 (sRNA_30_24_1.2)	AATTTCTAAAACATCATTTTTAGAAGCGTACAATGTATGGAACAAACCGAGCCCC
sRNA_30_240	-	1222820	1222942	123	antisense CDS	-29.95 (sRNA_30_240_1.1), -29.14 (sRNA_30_240_1.2), -29.03 (sRNA_30_240_1.3), -28.57 (sRNA_30_240_1.4)	CGTTTACGTTGGTTCCTGTCGCATCCGTAAAAACCAAGGAATTGACCTGAGCTAACACTTCGTAAGAGTTATGCGTTTTTAGAGCCAAGTTTGCGTCTTTGTTTCTGTAAATTTTTTTCCAAG
sRNA_30_241	-	1224454	1224634	181	antisense CDS	-49.81 (sRNA_30_241_1.1)	TATAATTCTGGAGTTTTAGAATGTTCAGCAGAAAAAAGTAAATTGCAAGAGGAACAAGTAGAAGAAGTTTGATCATCCGTTTTTTCGGATGAATGACAGTTTTTTTCAACTGCCTGTGTAGACTTATAAAATGTGGGGCAGGAGTTTCCGGAAAGCATTACCGTAAAACAAATTAGAGCAG
sRNA_30_242	-	1347589	1347785	197	IGR	-38.74 (sRNA_30_242_1.1), -38.02 (sRNA_30_242_1.2), -37.85 (sRNA_30_242_1.3), -37.76 (sRNA_30_242_1.4), -37.64 (sRNA_30_242_1.5), -37.54 (sRNA_30_242_1.6), -37.21 (sRNA_30_242_1.7)	AATCTTAAATCGAAAAGATAGTACAGTAACTCAAATTCTTACTACTCGGACGCATGAAAATAGTACCAGTTATTAACGGCCTAATTTACGAAAAAATAGTGGTATTTAAAAAATGCCGCAAATTCGGGATTTACGACATTTTGAAGTAAGACCAAAATATTCAAATTTTTGAAACAATCTAACACAAGTATTCTATT
sRNA_30_243	-	1386456	1386545	90	antisense 3'UTR	-20.07 (sRNA_30_243_1.1), -19.13 (sRNA_30_243_1.2)	TCTTTATCAGAAAAACATACTTTTTGCAAGTAAAAAGACTCATTCTTGTCGGAACACTTGAAAAATGTGCCTTTTTGAGCCCAGAACGGC
sRNA_30_244	-	1417021	1417073	53	IGR	-9.49 (sRNA_30_244_1.1)	TCCTTCTGATTCTAAAATCCTATTCAACTTGTGGGGTTGGTTATGGCTCTCTA
sRNA_30_245	-	1428189	1428287	99	IGR	-13.32 (sRNA_30_245_1.1), -13.27 (sRNA_30_245_1.2), -13.16 (sRNA_30_245_1.3), -12.77 (sRNA_30_245_1.4), -12.52 (sRNA_30_245_1.5), -12.5 (sRNA_30_245_1.6), -12.48 (sRNA_30_245_1.7)	TTTTATGCTCAAAGCTATATATGAAAATGTTCAAAATTCTGGCTTTTAAACCACCTGTATTCGGCTCAAAATTTATAATACTTAAATTCTATAAAAATT
sRNA_30_248	-	1523704	1523756	53	IGR	-9.13 (sRNA_30_248_1.1), -8.68 (sRNA_30_248_1.2)	TGATCGGGAAAATTGGACTTCCTGCGATGGAATATTAAAAATGGAAACGAAAG
sRNA_30_249	-	1530517	1530578	62	IGR	-16.14 (sRNA_30_249_1.1)	TTACAATGCGTTTTTTAGGGCACGGATTCTCCAAATCGTTTTGAAAGGAACTTTGAAGGAGA
sRNA_30_25	+	723986	724183	198	antisense CDS / antisense 5'UTR	-55.82 (sRNA_30_25_1.1), -54.77 (sRNA_30_25_1.2), -53.76 (sRNA_30_25_1.3), -53.66 (sRNA_30_25_1.4), -53.65 (sRNA_30_25_1.5), -53.39 (sRNA_30_25_1.6), -53.05 (sRNA_30_25_1.7)	ATTATTTTTGGAACCGCGAGGAACCTCTGGTCCTTTTTGGGTAAAAACGACATAGGTCATTTTTGCAAGACGAACTTTGACTAAAAATCCGCCAGGAGTTTTTCGTTCTTCATAGAGAGAATCGAGATCCACGTTAACCAATCTCCAATTGTTTAAGTTTGTACTGCAAAGACCCTCTGGAAATACCAAGGGCACGAG
sRNA_30_250	-	1551217	1551277	61	IGR	-5.41 (sRNA_30_250_1.1), -4.68 (sRNA_30_250_1.2), -4.58 (sRNA_30_250_1.3), -4.57 (sRNA_30_250_1.4), -4.52 (sRNA_30_250_1.5)	TGAAAAATTCCATAGCAACAATTAACAAAACGCTTCAATCGACCGTTTCCATACAACGAAA
sRNA_30_251	-	1560284	1560430	147	IGR	-30.6 (sRNA_30_251_1.1), -30.47 (sRNA_30_251_1.2), -30.01 (sRNA_30_251_1.3), -29.7 (sRNA_30_251_1.4), -29.69 (sRNA_30_251_1.5), -29.54 (sRNA_30_251_1.6), -29.45 (sRNA_30_251_1.7), -29.44 (sRNA_30_251_1.8), -29.43 (sRNA_30_251_1.9)	AAAAATTGAAATCTGAGCCTACAGGTCGATTCCTAAAATGTGGGAACTACCACAATTTATAAAATAGAAGTTTATAACAACTGAATCTGCCGTATTCAAATGTGGGAACTACTGCGAATTACAATTTTACTACTCGGACGTATAAAT
sRNA_30_254	-	1648666	1648838	173	IGR	-44.78 (sRNA_30_254_1.1), -44.71 (sRNA_30_254_1.2), -44.36 (sRNA_30_254_1.3), -43.68 (sRNA_30_254_1.4), -43.58 (sRNA_30_254_1.5), -43.26 (sRNA_30_254_1.6), -43.15 (sRNA_30_254_1.7), -42.92 (sRNA_30_254_1.8), -42.89 (sRNA_30_254_1.9), -42.75 (sRNA_30_254_1.10)	GATAGGAAGACGGTTAAAATCCGTCACGGTATCCGCCGCTGTAAGAAGGACGAAAGACATACTAAGCCACTGGGACAACCTGGGAAGGCGTGTCGAGTAGAAAGATTTCAAGTCAGAATACGACCTATGAAAATTCCTGAAAGTGCGTTTCGACCTCGGAAATAAGGCAATCG	Cobalamin (RF00174)	Riboswitches are metabolite binding domains within certain messenger RNAs that serve as precision sensors for their corresponding targets. Allosteric rearrangement of mRNA structure is mediated by ligand binding, and this results in modulation of gene expression [1]. This family represents a cobalamin riboswitch (B12-element) which is widely distributed in 5' UTRs of vitamin B(12)-related genes i…
sRNA_30_255	-	1696896	1697107	212	IGR	-40.66 (sRNA_30_255_1.1), -39.87 (sRNA_30_255_1.2), -39.78 (sRNA_30_255_1.3), -39.11 (sRNA_30_255_1.4)	TTAGAAAGTCCAGAAACAATTCCAAAGTTATTTGAAAGAACTCAGACAAATGCCAAGTGAAAGAGGATAGAATTAAAATTACAAATAAAGATCCGTACGAAGTTTTTAGAGTAGGGTAGTCAAACTTCCAAAAGGACGTAAGTATAAAATGAAGTTCGAATCTTTTAGAGACTAGGACTTAAAAAAACTTAGAACTGTATATTCTTTAGGAA
sRNA_30_256	-	1703149	1703330	182	IGR	-37.39 (sRNA_30_256_1.1), -36.01 (sRNA_30_256_1.2)	CCCGAAATAAACTCAAAAGAAAAAGACAAAATCCAAATAAGAGTAAAGAGGGATAAAATAAAAAATCGTCGAATATAGTCACAAAAAAGAGGAGTGTATGAAACCCCAAAAATAATCTGTCCCAAAAGAAAGTAAGGGGCAGATTATTTAAGAAAACAAAAATTACAAACGGCCATAGGCGA
sRNA_30_257	-	1729600	1729667	68	IGR	-13.56 (sRNA_30_257_1.1), -13.41 (sRNA_30_257_1.2), -13.31 (sRNA_30_257_1.3), -12.9 (sRNA_30_257_1.4), -12.82 (sRNA_30_257_1.5)	GAAAAATTAATTCTCTATCGGTTTTCGTTGTATGGAAACGGTCGATTGAAGCGTTTTGTTAATTGTTG
sRNA_30_259	-	1734193	1734243	51	antisense 3'UTR	-12.82 (sRNA_30_259_1.1)	GATTGTCGTCGGATTAACAGGTAAGTGGGCAACTTACAACTTTGAAAAGAC
sRNA_30_26	+	727514	727652	139	IGR	-29.58 (sRNA_30_26_1.1), -29.46 (sRNA_30_26_1.2), -28.26 (sRNA_30_26_1.3)	CGTGAGTTCGATAAAAAATGAATGTGGAAATCACAAACAAAATTAACCGAGAATCATCAAATCCACTAATAGACTGAGAAATTTTAAAACTCAGCTGAAATCGAACTCACGTTATTAAAATCCGGACAAAAAAATTCCC
sRNA_30_260	-	1734299	1734381	83	antisense 3'UTR	-17.63 (sRNA_30_260_1.1), -17.47 (sRNA_30_260_1.2), -16.74 (sRNA_30_260_1.3)	AACAATAATCAAGGGAATTCAAGACAATTACCCTGTAAATCTTCATGTAACCGGTGGTACATGGATAGTTAAAACTAATTCGT
sRNA_30_262	-	1760570	1760626	57	antisense CDS / antisense 5'UTR	-14.1 (sRNA_30_262_1.1)	GTTTCCAGGTGTCCGGACTTTCCTCACCCTTTTTATTTCTAAAAAAGAAGCGCGATC
sRNA_30_263	-	1848733	1848858	126	IGR	-34.55 (sRNA_30_263_1.1), -33.78 (sRNA_30_263_1.2), -33.67 (sRNA_30_263_1.3), -33.19 (sRNA_30_263_1.4), -33.09 (sRNA_30_263_1.5)	TTTGAAATGTAGGAACTACTGCAAAGTTCGAGATTCTATTTGAAATGTGGGAACTACTGCAAAGTTCGAGATTTTATTTGAAATGTGGGAACTACTGCAAAGTTCGAGATTTTATTTGAAATGTGG
sRNA_30_264	-	1880188	1880428	241	IGR	-70.71 (sRNA_30_264_1.1), -70.26 (sRNA_30_264_1.2), -67.25 (sRNA_30_264_1.3)	TGCATAAAATGGAAGATTAAAGAAGTCTTATTCATAACTATATAATAAAGTACCTAATATTTTGTATGGAATCAGCGTTTTGTGATAAAATTAACGGTACTCAATTTTATAAAGATCAGTAGTTTGTGCCTACTAATTGAGTATTGGAAATTTTCGCCATAAAGAACTATTTGAGTGCAAAATATTGGTACTCTGTTCTATAGTTCTTGAGTGGAAAATCGTATCGATTTTTATTAAAAAC
sRNA_30_267	-	1923409	1923485	77	antisense CDS	-13.72 (sRNA_30_267_1.1), -13.35 (sRNA_30_267_1.2), -13.16 (sRNA_30_267_1.3)	GATAAATTCTACTTCATCTAGATTATATCTCAGACTGGAACCGGAAACCTGATCTTGAAGTTCTGCAAAAAGTCCGT
sRNA_30_268	-	1933094	1933192	99	IGR	-21.25 (sRNA_30_268_1.1), -20.82 (sRNA_30_268_1.2), -20.77 (sRNA_30_268_1.3), -20.19 (sRNA_30_268_1.4)	GAAAACTTTATTTAAAAACTTATAAAGTCTCAAAAAAAGTAATCTGTAGAAACTCCCACAAATCCAGGTTTTACAGATAAACTTCAATTTATTGACTGG
sRNA_30_269	-	1950580	1950677	98	IGR	-21.65 (sRNA_30_269_1.1), -21.41 (sRNA_30_269_1.2), -21.38 (sRNA_30_269_1.3)	TCGTAAAATTGTGATTTGCGGGAGTTCCCACATTTTAGAAATCGAGATCACAACTTTTTTTAGAAAAATGAATTATGGATTTTTTACGTCGAACTCAC
sRNA_30_27	+	760034	760107	74	IGR	-7.2 (sRNA_30_27_1.1), -7.01 (sRNA_30_27_1.2), -6.92 (sRNA_30_27_1.3), -6.87 (sRNA_30_27_1.4), -6.51 (sRNA_30_27_1.5), -6.47 (sRNA_30_27_1.6), -6.4 (sRNA_30_27_1.7)	ATAATTTTACGAACTGGGAATTCAACGGAAAAGGAATATGAACGATTTATTAACAAACGCGGTCTTGAAAGGAG
sRNA_30_270	-	1976789	1976962	174	IGR	-41.42 (sRNA_30_270_1.1), -41.25 (sRNA_30_270_1.2), -40.77 (sRNA_30_270_1.3), -40.66 (sRNA_30_270_1.4), -40.62 (sRNA_30_270_1.5), -40.46 (sRNA_30_270_1.6), -40.43 (sRNA_30_270_1.7), -40.01 (sRNA_30_270_1.8), -39.78 (sRNA_30_270_1.9), -39.76 (sRNA_30_270_1.10)	TACAGTGAAACTTTTAAAAACTCAATTTTGCTCTGAGCAAGAAACCATCACCAACCCCACAAGTTGAATAGGATTTTAGAATCAGAATGAACTCAACAGAACGGGCTTTCTATGGATCGCCGTTCTGGGCTCAAAAANTACAGAGGATTTGTCGTAATTCCGACAGATTTATAT
sRNA_30_271	-	1997619	1997722	104	antisense CDS	-17.56 (sRNA_30_271_1.1), -17.47 (sRNA_30_271_1.2)	TATTTACGAATCGTATAAAAATATGTATAAACACTGAAAAGAAAGATGAAGGATGTAGTAATGTGGAAGATTAAAATTCTATTTTTCTTTAATAACTGAATGGC
sRNA_30_272	-	2005086	2005176	91	IGR	-20.24 (sRNA_30_272_1.1), -20.07 (sRNA_30_272_1.2), -19.61 (sRNA_30_272_1.3)	TTCTCTATCAGAAAAACATACTTTTTGCAAGTAAAAAGACTCATTCTTGTCGGAACACTTGAAAAATGTGCCTTTTTGAGCCCAGAACGGC
sRNA_30_273	-	2015170	2015293	124	IGR	-33.72 (sRNA_30_273_1.1), -33.07 (sRNA_30_273_1.2), -32.48 (sRNA_30_273_1.3)	CTCTATGAGTCACTTGAAGAGACATAATTTCAAGAATTTTTTATTGAAGCTCCTACAATAGGATCTTCATCATATTTAACGTGAGTTTGTTGAGTGATAGAGAAATCTATTTTGTAAAAGGGAG
sRNA_30_274	-	2054485	2054535	51	IGR	-11.79 (sRNA_30_274_1.1), -11.69 (sRNA_30_274_1.2), -11.68 (sRNA_30_274_1.3), -11.47 (sRNA_30_274_1.4), -11.38 (sRNA_30_274_1.5)	TTTATCGTAAAATCTAGATTTGTGAGAGTTCCCACAAATTAAGAGCGTGGC
sRNA_30_275	-	2062274	2062349	76	IGR	-15.09 (sRNA_30_275_1.1), -14.78 (sRNA_30_275_1.2), -14.52 (sRNA_30_275_1.3)	TGGTCTTTGGAACACCGGGACATTGCTTTACGCTGTAGAGATTTACTTAAGACGCAATTCTAAGAAAAGCCTTCTC
sRNA_30_276	-	2067167	2067220	54	IGR	-6.03 (sRNA_30_276_1.1), -5.86 (sRNA_30_276_1.2), -5.77 (sRNA_30_276_1.3), -5.58 (sRNA_30_276_1.4), -5.41 (sRNA_30_276_1.5), -5.24 (sRNA_30_276_1.6)	TGTAAGAGTTCCCACATTTTATTTTCGCGGAAAAATTGGATTTGATGAAACGAC
sRNA_30_277	-	2081105	2081170	66	IGR	-14.61 (sRNA_30_277_1.1)	TATAAATGTGGGAACTCTTACAACTTAGAATTTGTCAGTTGAACTTTGGGTCGGAACTACATCCAG
sRNA_30_278	-	2085003	2085052	50	IGR	-9.74 (sRNA_30_278_1.1), -9.59 (sRNA_30_278_1.2)	AGCCCGTTCTGTTGAGTTCATTTTGATTCTAAAATCCTATTCAACTTGTG
sRNA_30_279	-	2116580	2116671	92	IGR	-17.35 (sRNA_30_279_1.1), -17.05 (sRNA_30_279_1.2), -16.69 (sRNA_30_279_1.3), -16.44 (sRNA_30_279_1.4)	TCGATTTCCGTTGTATGGAAACTGTCGATTGAAGTAGTTTTGTTAAACTCCACTATAGAATTTTTCAACAACTCTAATATATTTTCACAAAA
sRNA_30_28	+	785354	785548	195	antisense CDS	-58.36 (sRNA_30_28_1.1), -58.14 (sRNA_30_28_1.2), -57.89 (sRNA_30_28_1.3), -57.81 (sRNA_30_28_1.4), -57.67 (sRNA_30_28_1.5), -57.35 (sRNA_30_28_1.6), -57.32 (sRNA_30_28_1.7), -57.03 (sRNA_30_28_1.8), -56.88 (sRNA_30_28_1.9), -56.4 (sRNA_30_28_1.10), -56.12 (sRNA_30_28_1.11), -56.1 (sRNA_30_28_1.12), -56.09 (sRNA_30_28_1.13), -55.67 (sRNA_30_28_1.14), -55.66 (sRNA_30_28_1.15)	TCATTTTTCGTGATTTGAGTTCGTAGTAGTTCCTACATTTTCAAAATGAGCTGTAAAACATAAACCGTAAGAGTTTCCATGTTTTACTTTTTGTGGGAAAATTCGATTTATAGCGTGTTTCAAAACCGTCCAATGTGGGAACTACTACGAAAATTTAACGAGATTAGAGCTACTCGAAAGTTTGCAAATTGCCAA
sRNA_30_280	-	2184650	2184723	74	antisense CDS / antisense 3'UTR / antisense 5'UTR	-11.46 (sRNA_30_280_1.1)	TTTGCTCTAATAGCGCTTCAGTAGACATTTATATGCTCCTTTGATTCCGTTTAGTCTTTTACTATATTAAAAAT
sRNA_30_281	-	2246514	2246595	82	IGR	-16.9 (sRNA_30_281_1.1)	AGAAGGTTTTTTTGGAAAAAAAGAAAATGCCACTAAACCGCTTAATAGATTAACGGCCCAATTGAAAAAACTTCGATGTCTA
sRNA_30_282	-	2251626	2251711	86	IGR	-14.49 (sRNA_30_282_1.1), -14.2 (sRNA_30_282_1.2)	ATTCCCAGATCGAATGATTGCTGATTGGTTAAACTATTGAATTTCTAAAACACCCATACAAACCAGCAAACATTTTTCCTGAACGC
sRNA_30_283	-	2331736	2331789	54	IGR	-7.55 (sRNA_30_283_1.1), -7.29 (sRNA_30_283_1.2), -6.97 (sRNA_30_283_1.3), -6.55 (sRNA_30_283_1.4)	AATTTGATAGAATCAATTTGGAAGCAATGGAAGCATAGTAGAATTCAACAGAAC
sRNA_30_284	-	2346322	2346375	54	antisense CDS / antisense 5'UTR	-11.5 (sRNA_30_284_1.1), -10.9 (sRNA_30_284_1.2)	TTTCGGATGAATTGTTGTTTATCACTCATGAGGGTTCAATCTGATGATTTTTGG
sRNA_30_286	-	2439475	2439639	165	antisense CDS	-27.3 (sRNA_30_286_1.1), -27.03 (sRNA_30_286_1.2), -26.26 (sRNA_30_286_1.3)	TGAGATTTATAAGAAAGTAAGGAGGAAATCAGTAAGACGAAGAAAAAAAACGAAATGATAGCGTGTAGTTTGTGGATTCGGATCCGTTTTGGAATCAGATAAAAAAAAGAAGCAATTACAAAAAGTAAAAGAGGAACCGATTTGATACTGGAAAAAAGAGGAGGG
sRNA_30_287	-	2454130	2454195	66	IGR	-8.29 (sRNA_30_287_1.1), -7.95 (sRNA_30_287_1.2), -7.61 (sRNA_30_287_1.3), -7.57 (sRNA_30_287_1.4)	GCATTTTAAAGCAGAACCAAAATATTCAAATTTTTGAAATAATCTAACCCAAGTATTCTATTCATG
sRNA_30_290	-	2496797	2496969	173	IGR	-41.87 (sRNA_30_290_1.1)	GAAAAATTAATTCTCCATTTGTTTCTATTTTATGGAAATGGGCAATTGAAGCAGTTTTGTTAATCGGAACTAGGGAATTTTTCAACAACTCTATTTCAGTTCATTCCCTTAATCATTTTTTGGGCTTCTGAACCAAATACTTAGAATTTTTTCGTTCCTTTGAATAAAACCGC
sRNA_30_292	-	2564967	2565081	115	IGR	-26.48 (sRNA_30_292_1.1), -26.45 (sRNA_30_292_1.2), -26.19 (sRNA_30_292_1.3), -25.97 (sRNA_30_292_1.4), -25.66 (sRNA_30_292_1.5), -25.5 (sRNA_30_292_1.6), -25.47 (sRNA_30_292_1.7), -25.36 (sRNA_30_292_1.8), -25.19 (sRNA_30_292_1.9)	AAACAAAACTTTATGGATAAATCTGGGAGTAAAATGTATCTACTCGAAGAACAACAAACACAATCGAAAGGAGACTACATCTTGATTTGCGCCGGATGCAGATCAAAAGTCGCAC
sRNA_30_293	-	2594176	2594268	93	IGR	-14.91 (sRNA_30_293_1.1), -14.47 (sRNA_30_293_1.2), -14.39 (sRNA_30_293_1.3), -14.38 (sRNA_30_293_1.4)	ATTTTTTAAAGAATCAAAGTGAAATTTAAATGAATTGGAAGCAAAGCTAGGAATTTTAAGTTGATCCAAAAAATACACTTTGCTGAATTAATG
sRNA_30_294	-	2618759	2618815	57	antisense CDS	-5.69 (sRNA_30_294_1.1), -5.04 (sRNA_30_294_1.2), -5.01 (sRNA_30_294_1.3), -4.99 (sRNA_30_294_1.4)	TTTCAGATTTGATCTACAACGCGACCCATAGGAAAGCCATAACCTTACCCACAAGTT
sRNA_30_295	-	2680934	2680984	51	antisense CDS	-5.32 (sRNA_30_295_1.1)	TTTTTTTCGTAAATTCGGCCGTTAATAACTTGGTACTATTTTCATGCGTCC
sRNA_30_296	-	2827612	2827754	143	antisense CDS	-40.41 (sRNA_30_296_1.1), -39.42 (sRNA_30_296_1.2), -39.35 (sRNA_30_296_1.3), -39 (sRNA_30_296_1.4), -38.93 (sRNA_30_296_1.5), -38.69 (sRNA_30_296_1.6), -38.47 (sRNA_30_296_1.7)	AGTTCAGGAAGCGAAACGTTGAGTTTTTCGAGCGCCAATAAAGCGAGACACTGAGTTTGAGAGAGCGTTTAGCGAGTTCAATTTTGATTCTAAATTCCTCTTCAACTTGTGGAGTTGGTTATGGTGAGGTTCCAATTTCACAC
sRNA_30_298	-	3010199	3010255	57	IGR	-7.95 (sRNA_30_298_1.1), -7.69 (sRNA_30_298_1.2), -7.51 (sRNA_30_298_1.3)	TACTACTCGGACGCATGAAAATAGTACCAAGTTATTAACGGCCTAATTTACGAAAAA
sRNA_30_299	-	3015534	3015670	137	IGR	-41.04 (sRNA_30_299_1.1), -39.76 (sRNA_30_299_1.2)	ACTCAACAGAACGGGCTTTCTATGGATCGCCGTTCTGGGCTCAAAAAGGCACATTTTTCAAGTGTTCCGACAAGAATGAGGTTTTTTACTTGCAAAAAGTATGTTTTTCTGATAGAGAAAAATTTTCCGAACCTTAC
sRNA_30_3	+	46452	46638	187	IGR	-48.61 (sRNA_30_3_1.1), -48.26 (sRNA_30_3_1.2), -48.08 (sRNA_30_3_1.3), -47.67 (sRNA_30_3_1.4), -46.47 (sRNA_30_3_1.5), -46.19 (sRNA_30_3_1.6)	TGGATTTGCAGATAAAATAACGTGAATTCGATATAACCAATGGAAAGCGATGTGTTGATAGGACGCAAAATTGAGTTTGAAAAACTCAGTGAAATGTTTTAGGTCCCGAGCAGTTCATTATGAAATTTGCAAACGATTCGTTAAGATTTTCTTATGTCAAACTCACGTAGGCTATTGTAGTTCCCAC
sRNA_30_30	+	851843	851910	68	IGR	-13.56 (sRNA_30_30_1.1), -13.41 (sRNA_30_30_1.2), -13.31 (sRNA_30_30_1.3), -12.9 (sRNA_30_30_1.4), -12.82 (sRNA_30_30_1.5)	GAAAAATTAATTCTCTATCGGTTTTCGTTGTATGGAAACGGTCGATTGAAGCGTTTTGTTAATTGTTG
sRNA_30_300	-	3044358	3044411	54	antisense CDS	-9.09 (sRNA_30_300_1.1), -8.19 (sRNA_30_300_1.2)	CAACCCCACAAGTTGAATAGGATTTTAGAATCAAAATGAACTCAACAGAACGGG
sRNA_30_301	-	3057267	3057366	100	IGR	-23.72 (sRNA_30_301_1.1), -23.55 (sRNA_30_301_1.2), -22.89 (sRNA_30_301_1.3)	AGAATTGTTGAAAAACTCCATAGTTCAATTAACAAAACTGCTTGAATCGACCGTTTCCATGAAATAGAAAACAGATGGAGAATTGATTTTTCAACAACTC
sRNA_30_302	-	3059209	3059395	187	antisense CDS	-47.59 (sRNA_30_302_1.1), -46.29 (sRNA_30_302_1.2), -45.88 (sRNA_30_302_1.3), -45.7 (sRNA_30_302_1.4), -45.49 (sRNA_30_302_1.5)	CTTGGTGGACAATCTATGATCACATAATCGAAATCATCTTTGATTAATTCCAGGGAATCTCTAAGTTGAAAAAAACCATCTATCTTTCCGGAAAGCATTACGTCGACTTCTGCAAGAGAAGGATGAGAAGGGGCAATCTTTAAACCTTGGATTCGAGTCAGAGTTAAAACTTCTCGTAGGTCCCCAC
sRNA_30_303	-	3066610	3066670	61	IGR	-4.84 (sRNA_30_303_1.1), -4.81 (sRNA_30_303_1.2), -4.6 (sRNA_30_303_1.3), -4.13 (sRNA_30_303_1.4), -4.11 (sRNA_30_303_1.5)	AAACTCAATGTAAACTTAGCAAATAACTTTCCTTGAAATTCAGTAAATACTTTCTTATGGC
sRNA_30_305	-	3148533	3148700	168	IGR	-39.76 (sRNA_30_305_1.1), -39.43 (sRNA_30_305_1.2), -38.53 (sRNA_30_305_1.3), -38.4 (sRNA_30_305_1.4), -38.25 (sRNA_30_305_1.5), -38.05 (sRNA_30_305_1.6)	TACTACTTTCACAATTGACAAAACGTTTTATCCAAAACCATAGTGGGAATGAGTAGAAAGAAGAGGCTTAAAAAGCCATAAATCACACAATGTGACTTAATTTATGGTTTCGTTATCGTTAGGGAGAAGATTGTGTGAACGACTATTTAATTCCAATTTAATAGTAAG
sRNA_30_306	-	3157284	3157349	66	IGR	-11.35 (sRNA_30_306_1.1), -10.57 (sRNA_30_306_1.2), -10.49 (sRNA_30_306_1.3)	ATATTAGAGTTGTTGAAAAATTCCATAGCGACGGTTAACCAAACTACTTCAACCGACCATTTCATG
sRNA_30_307	-	3299731	3299902	172	IGR	-44.85 (sRNA_30_307_1.1), -43.36 (sRNA_30_307_1.2), -43.36 (sRNA_30_307_1.3), -43.01 (sRNA_30_307_1.4), -42.99 (sRNA_30_307_1.5), -42.61 (sRNA_30_307_1.6)	CCACAAGTTGAATAGGATTTTAGAATCAGAATGAACTCAACAGAACGGGCTTTCTATGGATCGCCGTTCTGGGCTCAAAAAGGCACATTTTTCAAGTGTTCCGACAAGAATGAGTCTTTTTACTTGCAAAAAGTATGTTTTTCTGATAGAGAAAAATTTTCCGAACCTTACC
sRNA_30_308	-	3300612	3300665	54	antisense CDS	-6.98 (sRNA_30_308_1.1), -6.92 (sRNA_30_308_1.2), -6.7 (sRNA_30_308_1.3), -6.09 (sRNA_30_308_1.4)	TATTATTAGGTGGGTTTAGCGTAAGAAAATAAAGAAAGAATTTTCTAAAAGTAT
sRNA_30_309	-	3312011	3312134	124	IGR	-26.62 (sRNA_30_309_1.1), -25.6 (sRNA_30_309_1.2), -25.59 (sRNA_30_309_1.3), -25.31 (sRNA_30_309_1.4)	AAAAATTTGAGAATCTCGGATAAATTGAAAGAAATATCTGACGCATGCGGTTCGTTTCAAGAGGAATTTTGAGCAAAGAATGAACGTTTAAGTAAAGAGCTATTAGCAGTAACGGGAGAAGAGG
sRNA_30_31	+	853707	853777	71	antisense CDS	-13.84 (sRNA_30_31_1.1), -12.98 (sRNA_30_31_1.2), -12.86 (sRNA_30_31_1.3)	AAGGCTTTATAAAAAGAAGAATTTGAATTAAAGCCAACTGCAATTCCAACAGAAACCACAGATCGAGAAGG
sRNA_30_310	-	3335751	3335933	183	IGR	-41.87 (sRNA_30_310_1.1), -41.59 (sRNA_30_310_1.2), -41.04 (sRNA_30_310_1.3), -40.82 (sRNA_30_310_1.4), -40.2 (sRNA_30_310_1.5), -40.03 (sRNA_30_310_1.6), -39.84 (sRNA_30_310_1.7)	GATTAAAAATTTCTAAAGAATGATCGTGTAAAATTCTTTGAGGTTTTGGGCTAAACTTTAAGTAAATGTTTGTTTGGTGCAAGAGTTCGTTTTTAAAAAGTTTACTTTATAGTAAAAATAAGAGTGTAGGAACTCCCATGTTTAACTTTGAGATACTACTAACTTGCTATAAAAGCAAAAGGG
sRNA_30_311	-	3357868	3357948	81	IGR	-14.37 (sRNA_30_311_1.1), -14.02 (sRNA_30_311_1.2)	ATCCCGAATTTGCGGTATTTTTTAAGTACCACTATTTTTTCGTAAATTAGGCCGTTAATAACTTGGTACTATTTTCATGCG
sRNA_30_312	-	3359442	3359494	53	antisense CDS	-8.21 (sRNA_30_312_1.1), -8.17 (sRNA_30_312_1.2), -7.95 (sRNA_30_312_1.3), -7.35 (sRNA_30_312_1.4)	AGTTTGAAAACTTTTTCGCTGATGAAATCTCCTAAGTCCTCCAAAGTTTTAGG
sRNA_30_314	-	3365815	3365954	140	antisense CDS	-42.92 (sRNA_30_314_1.1), -42.25 (sRNA_30_314_1.2), -41.44 (sRNA_30_314_1.3)	AAATTACCAATTTCCTTGTCCTTTCTCCCAGAAGTTTGCAGAATTGCCCGGATTTAGTAAACAACTTCGAATTACCGCAAGATATAAAGAGCTAGCTTGATCTTGCGGGTTTGGTTGGCAAGGGCTAGTTAATATGGTTC
sRNA_30_315	-	3387484	3387592	109	antisense CDS	-24.61 (sRNA_30_315_1.1), -24.31 (sRNA_30_315_1.2), -23.59 (sRNA_30_315_1.3)	ATAAAATGAGAACGTGATCGCATAGTTCTTCTATTTCTTGTAAAACGTGAGAAGAAAAAAGAATTGTTTTCGTTTTTCCTAATATACGGACCAGCTTTTTAAATTCCAC
sRNA_30_316	-	3404714	3404936	223	antisense CDS	-56.38 (sRNA_30_316_1.1), -55.25 (sRNA_30_316_1.2), -55.18 (sRNA_30_316_1.3)	ATCATTCCAAGAGTTCTATTGGCTTCTAAATGGGTTGGATTTTTTTTAAGGATTATCTCGTAAAGACGCATTGCTTCTGCAGTGTTCCCTTTAGAAATAGAATCTCTTGCTTCCCAGATCATTTCCTCATCGGAGGAACAGAAAACAAAAAATAACAACAGAAAAAAAGAGAAGGAAACGTATCGGATATTTAGTCTCATAAATACAGAAGTTTTTATTCTCA
sRNA_30_316	-	3404714	3404936	223	antisense CDS	-56.38 (sRNA_30_316_1.1), -55.25 (sRNA_30_316_1.2), -55.18 (sRNA_30_316_1.3)	ATCATTCCAAGAGTTCTATTGGCTTCTAAATGGGTTGGATTTTTTTTAAGGATTATCTCGTAAAGACGCATTGCTTCTGCAGTGTTCCCTTTAGAAATAGAATCTCTTGCTTCCCAGATCATTTCCTCATCGGAGGAACAGAAAACAAAAAATAACAACAGAAAAAAAGAGAAGGAAACGTATCGGATATTTAGTCTCATAAATACAGAAGTTTTTATTCTCA
sRNA_30_317	-	3410976	3411043	68	IGR	-14.09 (sRNA_30_317_1.1), -13.84 (sRNA_30_317_1.2), -13.81 (sRNA_30_317_1.3)	GGTTGCGAGCCTTTTTAGCTATAAAATTCACGAGTTGTAATGATGCCTCGGAAAACTCAGCAAATGTC
sRNA_30_318	-	3414805	3414858	54	IGR	-7.43 (sRNA_30_318_1.1), -7.18 (sRNA_30_318_1.2), -6.93 (sRNA_30_318_1.3)	AGAGTGAATCTTGAAACATTCTAAAAATGGATTTTTGAAAATATTATTTGGATC
sRNA_30_319	-	3427763	3427816	54	antisense CDS	-9.1 (sRNA_30_319_1.1)	CCAATTGATCGTATCTTTGAGAGCTAAAAATACAGAGGAAATTGCAAAAAGGGA
sRNA_30_32	+	859532	859653	122	IGR	-40.54 (sRNA_30_32_1.2), -40.54 (sRNA_30_32_1.1), -39.93 (sRNA_30_32_1.3), -39.64 (sRNA_30_32_1.4), -39.63 (sRNA_30_32_1.5), -39.2 (sRNA_30_32_1.6), -39.1 (sRNA_30_32_1.7), -38.53 (sRNA_30_32_1.8)	ACCGAAGCACACGATGTGCTGAGGCAAGTTCGAGACGCCCCGGAACCCAGTCGAGCACGACGCGAGACTGTGAAGGGGCGAGTCCCTTCTTCGGCAGAAATAAAATTAACAACATAACAGGG
sRNA_30_320	-	3428384	3428454	71	IGR	-15.5 (sRNA_30_320_1.1), -14.84 (sRNA_30_320_1.2)	ACTACTACGAAAATTTAACGGGATTAGAGCTGCTCGAAAGTTCGTAAATTGCCAAATGCAATCTAATTGTG
sRNA_30_321	-	3445240	3445290	51	IGR	-12.03 (sRNA_30_321_1.1), -11.78 (sRNA_30_321_1.2), -11.3 (sRNA_30_321_1.3)	ACAGAGGATTTGTCGTAATTCCGACAGATTTATATTGAGATCAAATACTTG
sRNA_30_325	-	3505600	3505720	121	IGR	-30.09 (sRNA_30_325_1.1)	CCTCAAAGAATTTTACAAGATAGCTCTTTAGAAGTTTTTAATAAAATGCAGTAGTTCCTACAAATTAGGTTGCTTGGTAATTTACGAACTTTCGAGTAGTTCTAATCTCGTTAAATTTTAG
sRNA_30_326	-	3518665	3518715	51	antisense CDS	-14.2 (sRNA_30_326_1.1), -13.69 (sRNA_30_326_1.2)	TGGTTTTACCATTCTATGAAATAGAGGCAGATGGTTGTCTTTTGCTGAGAG
sRNA_30_327	-	3525559	3525611	53	IGR	-8.04 (sRNA_30_327_1.1), -7.59 (sRNA_30_327_1.2), -7.3 (sRNA_30_327_1.3)	GTGATTAACAAAACTGCTTCAATTGATAGTTTCCATGAAATAGAAACAAATGG
sRNA_30_329	-	3532335	3532384	50	IGR	-9.74 (sRNA_30_329_1.1), -9.59 (sRNA_30_329_1.2)	AGCCCGTTCTGTTGAGTTCATTTTGATTCTAAAATCCTATTCAACTTGTG
sRNA_30_33	+	873906	874209	304	antisense CDS	-78.2 (sRNA_30_33_1.1), -77.72 (sRNA_30_33_1.2)	CGCTATGGCCCTAACCGGATTCTCAGCACTCGTCGCAGAAGAAACTTCAGAGACCCCAAGTGAGCAAACGGAAAGCCCAAAAGAAACTAAGTCCGAGAAAAAAGGAAAGAAATCTAAGAAATCAAAAAAGTCAAAGAAATCTAAGAAATCAAAAAAATCCAAAAAAGAAAAAGCAGAAAGTAAAAAAGAAGAAGCCGCTCCCGCTTCGGAATCTTCTACTCCTGCAGGTGAAGAACAATAATATCTTCTTCTCCGTCTATCTTTCAAAAGATAGACGGACTTTCCTTTTATCTTTTTGCAGCGC
sRNA_30_330	-	3565735	3565808	74	antisense CDS	-22.6 (sRNA_30_330_1.1)	GTACGAATTCTATCCGAGAAATAAAATGTTTTTCCATAGGAAAAAGCGGCGGAACTTCGGATCGAAGGATGTGC
sRNA_30_332	-	3618850	3618899	50	antisense CDS	-5.46 (sRNA_30_332_1.1), -4.51 (sRNA_30_332_1.2)	ATCTCTCGCTTCCGCATAACTCATTTTTTCAAACTTTCTTTCATAGAGGA
sRNA_30_335	-	3634217	3634270	54	IGR	-7.35 (sRNA_30_335_1.1), -6.92 (sRNA_30_335_1.2), -6.77 (sRNA_30_335_1.3), -6.41 (sRNA_30_335_1.4), -6.4 (sRNA_30_335_1.5), -6.37 (sRNA_30_335_1.6), -6.36 (sRNA_30_335_1.7)	CAAAATTTTAGAAAGTCGTATGATGTAATTGAACGCGAAAGGGATCGATGCGAG
sRNA_30_336	-	3653182	3653323	142	IGR	-51.9 (sRNA_30_336_1.1), -51.14 (sRNA_30_336_1.2)	TATGGTAGAAAGCGTTTTGCTGAGTTACTTCGAACGACCTTTCGGAAATGAGACACTGAGTTCAGGAAAACTTGAATTCGATATAACGCGAAAGGGATCGATGTTAGAGGAATTCAGCAGAATGCTTTTTCAAATTAAAGCC
sRNA_30_338	-	3667792	3667841	50	antisense CDS	-9.16 (sRNA_30_338_1.1), -8.91 (sRNA_30_338_1.2)	TTCGGGTCTTTTTGAAAACGTAACGCGAGAATAAATCCTGGAATAGCGAG
sRNA_30_34	+	920516	920565	50	IGR	-9.61 (sRNA_30_34_1.1)	ATTTACGATTCTAAATTATTTAACGTGAGTTTGACGTAAAAAAATCTGGG
sRNA_30_340	-	3686688	3686780	93	antisense CDS	-17.84 (sRNA_30_340_1.1), -17.51 (sRNA_30_340_1.2)	AAACGAATCAGCTTAAAATTTCCAGACTTTTTGGCCAAAAGTAAAACCGACCTAGACAATTTCAAATCCCCTGGATTTAAAATTGAAGCCCTT
sRNA_30_341	-	3728319	3728371	53	IGR	-9.55 (sRNA_30_341_1.1), -9.11 (sRNA_30_341_1.2), -9.1 (sRNA_30_341_1.3)	GATTTGGGATAGACTCAGAGTTTGAATTGAAGTAGGAACTCATACATTTTTAA
sRNA_30_342	-	3798139	3798188	50	IGR	-7.45 (sRNA_30_342_1.1)	TTAAAAAAGACTTCAATTTTTTAAGAGTTTTTATAAAGGCTGCATAACGG
sRNA_30_343	-	3843880	3843930	51	IGR	-8.72 (sRNA_30_343_1.1)	CGATTCGCTTTCTTTGGTTTATTCTTTTTTAAGATTAAAAAAAATAGTAGG
sRNA_30_344	-	3874293	3874342	50	antisense CDS	-7.75 (sRNA_30_344_1.1), -6.85 (sRNA_30_344_1.2)	TTCCAGCTTATGCAAAGTTTTATGATATTCTTCAGAAGAATCTAAAAGTG
sRNA_30_345	-	3936998	3937133	136	IGR	-37.41 (sRNA_30_345_1.1), -35.93 (sRNA_30_345_1.2), -35.93 (sRNA_30_345_1.3), -35.58 (sRNA_30_345_1.4)	CCACAAGTTGAATAGGATTTTAGAATCAGAATGAACTCAACAGAACGGGCTTTCTATGGATCGCCGTTCTGGGCTCAAAAAGGCACATTTTTCAAGTGTTCCGACAAGAATGAGTCTTTTTACTTGCAAAAAGTAT
sRNA_30_346	-	3962216	3962266	51	IGR	-10.61 (sRNA_30_346_1.1)	TTTTGGAACAAGCTCTAAGTATTTTTAAAGATTCTATTTTAGGAATTGTTT
sRNA_30_347	-	3970490	3970540	51	IGR	-7.65 (sRNA_30_347_1.1), -7.51 (sRNA_30_347_1.2)	CACAAATTATAATTTAGGTCGGTTATAGACTTGTAAAAATCAGTATTTTAG
sRNA_30_348	-	3988325	3988421	97	IGR	-18.37 (sRNA_30_348_1.1), -17.89 (sRNA_30_348_1.2), -17.84 (sRNA_30_348_1.3), -17.58 (sRNA_30_348_1.4)	AAGAGTTTTTCCCAAAACCGTCCAATGTAGGAACTACTACAAAAATTTAACGACATTAGAACTAATCGAAAGTTCACAAATGCGACCTAATTTGTCG
sRNA_30_35	+	968698	968769	72	IGR	-11.31 (sRNA_30_35_1.1), -11.16 (sRNA_30_35_1.2), -11.12 (sRNA_30_35_1.3), -10.57 (sRNA_30_35_1.4), -10.41 (sRNA_30_35_1.5), -10.35 (sRNA_30_35_1.6)	AAATTTTAAGATAACGCGAGCTCGGTATAATGCGAAAGGGATCGATGCGAGGTTAATAAATTGAAACTTAAG
sRNA_30_350	-	4093267	4093316	50	antisense CDS	-8.72 (sRNA_30_350_1.1)	AAATCTGTAAACGAACAAAACGATAGGAACCAATTAAAAATTGGAAAACG
sRNA_30_351	-	4109125	4109175	51	IGR	-19.73 (sRNA_30_351_1.1)	AACACAACGCTTTCCTATGGGTCGCGTTGTGGGATGGGAACTAAGTTTTAC
sRNA_30_352	-	4137901	4137951	51	antisense CDS	-9.14 (sRNA_30_352_1.1)	ACTGTTGTTTGGTTCTGACTAGTAATCTCCAAAATAAAAGTCTCCAAGGTG
sRNA_30_353	-	4140383	4140531	149	IGR	-50.08 (sRNA_30_353_1.1), -48.74 (sRNA_30_353_1.2)	TTAGGAAGTCCGGTGGTTGCCTGTAGCAAGCTGGATTTGCCCAAATTTTCTTACGTCGAATTCACGTTAATACATGAGTAGTCTTTAAGAACTACAAGATTAATGTGAATCCGATGTAAAAAAATGAGAAAGAATTTTATAAAAGCCAT
sRNA_30_358	-	4213692	4213745	54	IGR	-17.91 (sRNA_30_358_1.1)	TAGGACTCGTGTGGAGCAAAGGCGAAGCACAAAGTCTTAGATGGAAACCACCGA
sRNA_30_359	-	4227062	4227111	50	IGR	-11.87 (sRNA_30_359_1.1)	TCCCGAATTTGCGGTATTTTTTAAGTACCACTAGTTTTTCGTAAATTAGG
sRNA_30_36	+	1010824	1010962	139	IGR	-23.26 (sRNA_30_36_1.1), -22.93 (sRNA_30_36_1.2), -22.48 (sRNA_30_36_1.3)	CTAAAAACAAAATCGAGGAGAAAGTATTCTGATTACTATCGCTTATCTTACCCAGAATTATAAAAGCAAAGTGTAATAGTTAAAACTTGATTTTACAATCCTTGAAAATTTATTTGTAATAGCCAAAATGAGAACCGAT
sRNA_30_361	-	4288242	4288292	51	IGR	-6.19 (sRNA_30_361_1.1)	AATCTCTAATGCTTCTCAATTATTGCAGTGATCGTAAGTTCAAAAAGAAAG
sRNA_30_363	-	4329980	4330040	61	IGR	-10.25 (sRNA_30_363_1.1), -9.8 (sRNA_30_363_1.2)	TTTTATTAGATCAAAAAAATAGGTTTTAATCTGACTTAAATTCGATGGCTGAAAATCTTAA
sRNA_30_365	-	4415740	4415821	82	antisense CDS	-20.28 (sRNA_30_365_1.1)	CCAGTATAAATGGAAGATAATATCTTCCATAATTTGGTTTAAAAAGAGGAGAAATTAATCCGTCCCAAGAAGTCAAATAAAC
sRNA_30_367	-	4453330	4453513	184	IGR	-51.54 (sRNA_30_367_1.1), -51.48 (sRNA_30_367_1.2), -51.26 (sRNA_30_367_1.3), -50.28 (sRNA_30_367_1.4), -49.96 (sRNA_30_367_1.5), -49.95 (sRNA_30_367_1.6), -49.56 (sRNA_30_367_1.7), -49.53 (sRNA_30_367_1.8), -49.25 (sRNA_30_367_1.9)	CAATTGGTAGAGCATCTGATTTGTAATCAGACGGTTGTGGGTTCGATTCCTATAGGCAGCTGTTTTTCTTCGGGTAGGTACTCAAGTGGCCAACGAGGGCAGACTGTAAATCTGCTGACTATGTCTTCGAAGGTTCGAATCCTTCCCTGCCCACCATCTTTTTAATAACTTTACAATTTAATCA	tRNA (RF00005)	Transfer RNA (tRNA) molecules are approximately 80 nucleotides in length. Their secondary structure includes four short double-helical elements and three loops (D, anti-codon, and T loops). Further hydrogen bonds mediate the characteristic L-shaped molecular structure. tRNAs have two regions of fundamental functional importance: the anti-codon, which is responsible for specific mRNA codon recogni…
sRNA_30_368	-	4468705	4469053	349	IGR	-94.33 (sRNA_30_368_1.1), -93.38 (sRNA_30_368_1.2), -92.45 (sRNA_30_368_1.3), -92.38 (sRNA_30_368_1.4), -92.33 (sRNA_30_368_1.5), -91.71 (sRNA_30_368_1.6), -90.77 (sRNA_30_368_1.7), -90.72 (sRNA_30_368_1.8), -90.64 (sRNA_30_368_1.9), -90.4 (sRNA_30_368_1.10), -90.36 (sRNA_30_368_1.11), -90 (sRNA_30_368_1.12)	TTCTCCATCTGTTTTTATTTTATGGAACGGTCGATTGAAGAGACTTTGTTAATCACCACTTTCAACAACTCTAATACAAATTCAACCTAAGAAAATTTGGGTGAATCCGGTTTTGCCGGAGCGCTTTCAGATACAGTCAATAAATTGCATGAAAGAAACATAATACGATATTTCGTTTTAAGCTTCAATTTAGAACACAATCGATAGAGAGCCCCACAAGTTGAATAGGATTTTAGAATCAAAATGAACTCAACAGAACGGGCTTTCTATGGATCGCCGTTCTGGGCTCAAAAAGGCACATTTTTCAAGTGTTCCGACAAGAATGAGTCTTTTTACTTGCAAAAAGTAT
sRNA_30_369	-	4481652	4481720	69	IGR	-13.58 (sRNA_30_369_1.1), -13.38 (sRNA_30_369_1.2), -13.1 (sRNA_30_369_1.3)	GAAAAATTTAACATGGTGCTTTGCAGATTGAAGCGAAGAGCGCGACCCGGCACTAAAAAGAGAGAAGAG
sRNA_30_37	+	1092034	1092101	68	IGR	-13.56 (sRNA_30_37_1.1), -13.41 (sRNA_30_37_1.2), -13.31 (sRNA_30_37_1.3), -12.9 (sRNA_30_37_1.4), -12.82 (sRNA_30_37_1.5)	GAAAAATTAATTCTCTATCGGTTTTCGTTGTATGGAAACGGTCGATTGAAGCGTTTTGTTAATTGTTG
sRNA_30_373	-	4523407	4523457	51	antisense CDS / antisense 5'UTR	-15.15 (sRNA_30_373_1.1), -14.22 (sRNA_30_373_1.2)	TATGACCTTTGGGTTATGAGCCCAACGAGCTACCAGCTGCTCCACCGCGCG
sRNA_30_374	-	4523721	4523771	51	antisense CDS	-9.54 (sRNA_30_374_1.1)	ATTTTTCAATAATTCTATTTTAGGAATCGATCTGCAAAATATAGATCCTAG
sRNA_30_375	-	4536223	4536273	51	antisense 3'UTR / antisense 5'UTR	-17.26 (sRNA_30_375_1.1)	TTTGATTATTTTCGGACGTTGCTTGTGATTATCTCTAAAGTGACATCCGGC
sRNA_30_379	-	4592908	4592958	51	IGR	-7.55 (sRNA_30_379_1.1), -7.2 (sRNA_30_379_1.2)	CCAGTAGTTTCTTGATCATCAAATTTTCGTAATTTTTAAATTTGGGGACAG
sRNA_30_380	-	4598064	4598137	74	antisense CDS	-13.81 (sRNA_30_380_1.1), -13.4 (sRNA_30_380_1.2), -13.38 (sRNA_30_380_1.3)	TTCTTTTCCAGATACAAGAGAGACTAACGTAGATAAGGAAGGATGAAGTAGGGCGCTTCCAGAAGCTAAAAAAG
sRNA_30_39	+	1157739	1157814	76	IGR	-14.38 (sRNA_30_39_1.1), -13.9 (sRNA_30_39_1.2)	AGGCGCTGAATTTTTCAAACGACTCATGAGATTGAGTTTCACAAAAACGTGGGAACTACTATGAAAACTTAACGAG
sRNA_30_4	+	61390	61491	102	antisense CDS	-18.93 (sRNA_30_4_1.1)	AGATAAATCCGCCTCGTGTATCAACTCATCTAGTTTTTGAATAGAGCCGATCGACATTCCCCAAGTAAAATTAAAAGGAGGATCGTTCTCCTTACATTTTTT
sRNA_30_41	+	1214899	1214948	50	antisense CDS	-17.11 (sRNA_30_41_1.1)	CTCCCCCTGCTGGGCTCGAACCAGCGACCCAGTGATTAACAGTCACTTGC
sRNA_30_42	+	1219165	1219332	168	antisense CDS	-37.34 (sRNA_30_42_1.1), -36.56 (sRNA_30_42_1.2), -36.29 (sRNA_30_42_1.3), -35.79 (sRNA_30_42_1.4), -35.63 (sRNA_30_42_1.5)	AGAAGGTTTTTTTGGAAAAAAAGAAAATGCCACTAAACCGCTTAATAGATTAACGGCCCAATTGAAAAAACTTCGATGTCTAGTATGTTGAATCTGACAAATATTTTTGAGTTCATCATTTACGGATTCAATGATAGCTCTTTTTCTTAAAAGAATTTTATCGACTAA
sRNA_30_43	+	1329297	1329376	80	antisense CDS	-18.48 (sRNA_30_43_1.1), -18.1 (sRNA_30_43_1.2), -17.87 (sRNA_30_43_1.3)	CGAAGAGTTTATTCTTCTCAATTCAATTATTGATCATTGCAGAGTGCATCTACCTTCTAAACATTGATTTACGAGTGAGC
sRNA_30_44	+	1341343	1341398	56	IGR	-7.47 (sRNA_30_44_1.1), -6.66 (sRNA_30_44_1.2)	CTTTAAATCATATTAGAATTCTCTAAGTCGGATACTCCTCTTTAAAAACACTCTCG
sRNA_30_45	+	1367091	1367179	89	IGR	-21.28 (sRNA_30_45_1.1), -21.07 (sRNA_30_45_1.2), -20.38 (sRNA_30_45_1.3), -20.23 (sRNA_30_45_1.4)	TGTGGTAGTTCCCACATTTGTAAAATGGATCTGTAAAATCGGTGTTTGTGGTAGTTCCCACATTTTTAGAACTGATCTGTAAAATCGGT
sRNA_30_46	+	1410032	1410089	58	IGR	-12.06 (sRNA_30_46_1.1)	TTGAAGCGTTTTGTTAATTGTTGCTATGGAATTTTTCAACAACTCTAATAAATTGAAA
sRNA_30_47	+	1422825	1422876	52	IGR	-12.33 (sRNA_30_47_1.1)	TCAAATTTGAGTCGTTTTAGAAAATTTTTTTCGAGAATTTGTAAGAGTTCCC
sRNA_30_48	+	1428975	1429083	109	IGR	-23.64 (sRNA_30_48_1.1), -23.33 (sRNA_30_48_1.2)	AAACTTAGGTTTATCTGTAAAATGATGTAGGAACTACTACTACAAACCAGGATTTTACGGACAAATTTTAAAATTGTAGGAACTCACACTTTTAGAAAATTTTTTTACA
sRNA_30_49	+	1437197	1437285	89	IGR	-13.46 (sRNA_30_49_1.1), -12.82 (sRNA_30_49_1.2), -12.65 (sRNA_30_49_1.3), -12.61 (sRNA_30_49_1.4), -12.56 (sRNA_30_49_1.5)	ACAGAGAATGTTTTCGGATAAACTATAAACTAATTTTAAAAGGGACCAATACGAAAAATTTCAAAAATGAAAATGGTTTTAAGTTCAAG
sRNA_30_5	+	71091	71148	58	IGR	-11.27 (sRNA_30_5_1.1)	AAGCCATTTCAAAAATATCTTAGAATAGTCGGGATTGGCACTTTAGACAAAGATACAG
sRNA_30_51	+	1467521	1467571	51	antisense 3'UTR	-6.5 (sRNA_30_51_1.1), -5.9 (sRNA_30_51_1.2)	TATAGATCATTCGACAGGGAGAAATACTGAGTTAGAGTTCGTGGCAGCCGG
sRNA_30_53	+	1475659	1475789	131	antisense CDS / antisense 3'UTR / antisense 5'UTR	-20.17 (sRNA_30_53_1.1), -20.16 (sRNA_30_53_1.2), -20.11 (sRNA_30_53_1.3), -19.95 (sRNA_30_53_1.4), -19.89 (sRNA_30_53_1.5)	ATGGATGATCGGAACAGAAACGGCTAAATCTACGAAAATTCTAAAGTCTTCGGACATAAAAATCTTAAAACAAAAAACCTTTCAATTCTATGAAAGTCAATCGAATTACGCGTAATTTCCAAGCTCAGTAG
sRNA_30_54	+	1495330	1495415	86	IGR	-18.19 (sRNA_30_54_1.1), -17.88 (sRNA_30_54_1.2), -17.55 (sRNA_30_54_1.3)	ACATTAGTTTTGTATAACCAATGTGAAAGAGTTTGATACGGAGCTCAGTGCCTCGCTTTTATAATAAGGCTTGTCCTAAAACCATC
sRNA_30_55	+	1499463	1499513	51	antisense CDS	-9.38 (sRNA_30_55_1.1), -8.52 (sRNA_30_55_1.2)	CCAAAACCATTTGAGGGAAGAACGCACTTGCCGAGTTTGCGAAAGAAGCAG
sRNA_30_6	+	86933	86997	65	IGR	-20.25 (sRNA_30_6_1.1)	AGCTCAGCTGGTTAGAGCGCTACCTTGACATGGTAGAGGTCACTGGTTCGATCCCAGTATCTCCC	tRNA (RF00005)	Transfer RNA (tRNA) molecules are approximately 80 nucleotides in length. Their secondary structure includes four short double-helical elements and three loops (D, anti-codon, and T loops). Further hydrogen bonds mediate the characteristic L-shaped molecular structure. tRNAs have two regions of fundamental functional importance: the anti-codon, which is responsible for specific mRNA codon recogni…
sRNA_30_60	+	1573360	1573425	66	antisense CDS	-13.05 (sRNA_30_60_1.1), -12.76 (sRNA_30_60_1.2), -12.49 (sRNA_30_60_1.3), -12.26 (sRNA_30_60_1.4)	TTGATTTGGCGGAATGGACCGACTTGAATTCCTTCCGGAAGACGACCTGAAATGTAACGAACGTCC
sRNA_30_61	+	1597424	1597476	53	antisense CDS	-5.43 (sRNA_30_61_1.1), -5.41 (sRNA_30_61_1.2)	TACAAAATAATACAAAGGACTGGGCTCATTTTCATTTCCCCAATAATAGTGTG
sRNA_30_62	+	1615140	1615190	51	IGR	-12.71 (sRNA_30_62_1.1)	TCATCGGAAGCGTTTTATTGAGTTCAAGAAGTGAGACACTGGGTTTGAAAG
sRNA_30_63	+	1622793	1622908	116	antisense CDS	-23.19 (sRNA_30_63_1.1), -22.78 (sRNA_30_63_1.2), -22.61 (sRNA_30_63_1.3), -22.49 (sRNA_30_63_1.4)	TTCAAAGTTGATATTCCCGTAAGATTCTATTTTTTTAAGAATTTCCCGAGCGACACGATCCGATTCTAAAGTAAAATTGGAAATGAGAAGATCCGTTTGATTTTCGAAAATCATGA
sRNA_30_64	+	1622988	1623056	69	IGR	-16.52 (sRNA_30_64_1.1)	CAAGATAGATTATCGTTCTTGAATGAGTCAAAATCATTGCATACTATAAAGTGAATCGTTTTGTTTCTG
sRNA_30_65	+	1628432	1628481	50	IGR	-7.59 (sRNA_30_65_1.1), -7.36 (sRNA_30_65_1.2), -6.92 (sRNA_30_65_1.3), -6.78 (sRNA_30_65_1.4)	AGATTAAATATAGATCTGACATTGATATTTTGTGTAATCGGTTGAACAGG
sRNA_30_66	+	1628590	1628655	66	IGR	-8.98 (sRNA_30_66_1.1), -8.7 (sRNA_30_66_1.2), -8.51 (sRNA_30_66_1.3), -8.44 (sRNA_30_66_1.4), -8.2 (sRNA_30_66_1.5)	GTACAACTACAACGAATAAAGTGTAACCCATGTTTCCGGTCTAGAGTGTTACCGATGTGCCAGAAC
sRNA_30_68	+	1705426	1705483	58	IGR	-6.56 (sRNA_30_68_1.1)	AATCATTTCCTTTTTTAAAATTATGTCTCATAAAATCCTTGACATTTATTTAGTACCC
sRNA_30_69	+	1727156	1727206	51	IGR	-10.06 (sRNA_30_69_1.1), -9.54 (sRNA_30_69_1.2), -9.36 (sRNA_30_69_1.3)	TACGTATGTTTTAGTGAGAGGCAATAGCCTACAGATTGAATTTGTTTTCCG
sRNA_30_7	+	108124	108174	51	IGR	-7.75 (sRNA_30_7_1.1)	AAAGTACAAAACTAAGAAAATTAAAGTTTCGTTATACGAGAGAAGGAGGAG
sRNA_30_70	+	1727270	1727779	510	IGR	-173.84 (sRNA_30_70_1.1), -173.24 (sRNA_30_70_1.2), -171.66 (sRNA_30_70_1.3), -171.43 (sRNA_30_70_1.4), -171.33 (sRNA_30_70_1.5), -170.93 (sRNA_30_70_1.6), -170.64 (sRNA_30_70_1.7), -170.43 (sRNA_30_70_1.8), -169.35 (sRNA_30_70_1.9), -169.02 (sRNA_30_70_1.10), -169 (sRNA_30_70_1.12), -169 (sRNA_30_70_1.11), -168.57 (sRNA_30_70_1.13), -167.9 (sRNA_30_70_1.14), -167.62 (sRNA_30_70_1.15), -167.43 (s…	TCGGTACATGTTCGAAACACGAAAGAGGACATGTGATGACAAAAAAGTCAGCCTCTGAATTTAAGACCAATACCGGGAACAGGGAACGAGCTGCCGGTCAACTCCTGTCGTCGCTCAAGATAGGCATATCCGCTACCGAGGTGATGGATATGCTTGGTCCTCCAACCACCAAGACTTGGGCGTACACACTATTTTATTCCTCTGCGATGGTCATTTACTTCGATGACTCCTCCAAGCTCGTTCGGGTGACCTCGGATATCTCGCCTGAGACTGTTACTACCTGGGATGAATCCGCGCCCGAAATCTCAACTGCGAGTACCCAGTTCAAGGGCAAACCTTACAACAGACAAGTTGCTGCAAAGATGCTCCTACCCTTATTGAAGCAGGGTATGCCAACGA…
sRNA_30_71	+	1760571	1760997	427	IGR	-147.97 (sRNA_30_71_1.1), -147.05 (sRNA_30_71_1.2), -146.96 (sRNA_30_71_1.4), -146.96 (sRNA_30_71_1.3), -146.68 (sRNA_30_71_1.5), -146.36 (sRNA_30_71_1.6), -146.18 (sRNA_30_71_1.7), -145.57 (sRNA_30_71_1.9), -145.57 (sRNA_30_71_1.8), -144.84 (sRNA_30_71_1.10), -144.8 (sRNA_30_71_1.11), -144.78 (sRNA_30_71_1.12), -144.61 (sRNA_30_71_1.13), -144.3 (sRNA_30_71_1.14), -143.94 (sRNA_30_71_1.15), -143.…	ATCGCGCTTCTTTTTTAGAAATAAAAAGGGTGAGGAAAGTCCGGACACCTGGAAACACGGGACCGGGTAATTCCCGGAATTCTCTATCTTGAGAGTAATTTCAGGATCGAGAATATGGAAAGTGCAACAGAAAAGATACCGCCTTGGTAAAAGGTAAGGGTGAAATGGTGGGGTAAGAGCCCACCTACGATTTCGAGAGAAATCGGGAATGGCAAACCCTCCCGGGTGCAATCTCAAATAGGCAGCCTATTTGTAGTTTCCGCAGGGCTGCGGGTAGAGAGCAAGGACTTCGATCGGTAACTTTCGAAGCAAGATAAATGATCATCCATCTCTTAGGAGAGGACAGAATCCGGCTTATAGACAGAATGCCCGTAGTTTCATTTTTGGATTTTATAATCT…	RNaseP_bact_a (RF00010)	Ribonuclease P (RNase P) is a ubiquitous endoribonuclease, found in archaea, bacteria and eukarya as well as chloroplasts and mitochondria. Its best characterised activity is the generation of mature 5'-ends of tRNAs by cleaving the 5'-leader elements of precursor-tRNAs. Cellular RNase Ps are ribonucleoproteins. RNA from bacterial RNase Ps retains its catalytic activity in the absence of the prot…
sRNA_30_74	+	1823109	1823279	171	IGR	-44.29 (sRNA_30_74_1.1), -43.4 (sRNA_30_74_1.2), -43.19 (sRNA_30_74_1.3), -42.77 (sRNA_30_74_1.4)	AGTATAACCTCTTTCAAGCTCAGTGTCTCTCTTCTATTGGGTCGTTCGACAGATCGTGTTGTGGAATGTAAGTTTTACACAGGATTTGTGGTAATTTCGACAGATTTATATTGAGATCCAAATACTTGTGTGGACTTCTACGGATCACGTTCTATAACAAATTGAAATCAG
sRNA_30_75	+	1834629	1834679	51	IGR	-11.17 (sRNA_30_75_1.1), -11.02 (sRNA_30_75_1.2)	GGGTTTTCGTTGTATGGAAACGGTCGATTGAAGCGTTTTGTTAATTGTTGC
sRNA_30_76	+	1834958	1835161	204	IGR	-48.16 (sRNA_30_76_1.1), -47.24 (sRNA_30_76_1.2), -46.85 (sRNA_30_76_1.3), -46.84 (sRNA_30_76_1.4), -46.57 (sRNA_30_76_1.5), -46.44 (sRNA_30_76_1.6), -46.1 (sRNA_30_76_1.7), -45.9 (sRNA_30_76_1.8)	TGGAATTTTCAAAAACTCTAATATTATTTAGAACTATAAAATTGAGCGTCTAAAATTCTGCCTCTAACATAGGTTCAGGTTTGTGGAGTTTTGTTCTGTAGGTAATTAAAAGCTTGTCCCAAAAGTGGGAACTACTATAAAAATTTAACGACATTAGAACTGCTCTAAAGCTTTCAAATTGCCATATGTAACTTAATTTGTGGG
sRNA_30_77	+	1862616	1862665	50	IGR	-8.39 (sRNA_30_77_1.1), -8.37 (sRNA_30_77_1.2), -7.83 (sRNA_30_77_1.3)	CGAACAGAATTTGTTAGGAATATCGCGTTTGTCCTATGTGTTTATAGTTG
sRNA_30_78	+	1867607	1867657	51	IGR	-6.77 (sRNA_30_78_1.1), -5.78 (sRNA_30_78_1.2)	TTTTTTGCAAATAAACTTTTTATAAGAACCTGTCCCAAAAAAAAGTTAGAC
sRNA_30_8	+	108387	108446	60	IGR	-7.02 (sRNA_30_8_1.1)	CCAGGAAGATTGCTAGAAGAGGGAAACGAAATGGATACAAACAAAAATGCCAAAATGCAG
sRNA_30_80	+	1900265	1900314	50	IGR	-10.59 (sRNA_30_80_1.1)	CTTTTAGACTTATCTTTTTTTGATAAGAAATTAAGTTTTGAGATACGCCG
sRNA_30_81	+	1917908	1917957	50	IGR	-13.63 (sRNA_30_81_1.1), -13.61 (sRNA_30_81_1.2), -12.87 (sRNA_30_81_1.3)	AGGAATTGCAGCATTATGTTGCGACAGCAAGGAGCAACATTGAGTTCAAG
sRNA_30_82	+	1928334	1928435	102	IGR	-21.82 (sRNA_30_82_1.1), -21.27 (sRNA_30_82_1.2), -20.89 (sRNA_30_82_1.3)	GTGAAAGTACGATTTAAAATCACAAAAAAATGAAAAGAGACGCAATTTGTGGGAACTATTTCCATTTTGAGAAAAGATAAATTTTTCAGAATTAGAAATTCA
sRNA_30_83	+	2001307	2001389	83	IGR	-14.37 (sRNA_30_83_1.1), -14.02 (sRNA_30_83_1.2), -13.65 (sRNA_30_83_1.3)	TCCCGAATTTGCGGTATTTTTTAAGTACCACTATTTTTTCGTAAATTAGGCCGTTAATAACTTGGTACTATTTTCATGCGTCC
sRNA_30_84	+	2005024	2005194	171	IGR	-44.85 (sRNA_30_84_1.1), -43.36 (sRNA_30_84_1.3), -43.36 (sRNA_30_84_1.2), -43.01 (sRNA_30_84_1.4), -42.99 (sRNA_30_84_1.5), -42.61 (sRNA_30_84_1.6)	CCACAAGTTGAATAGGATTTTAGAATCAGAATGAACTCAACAGAACGGGCTTTCTATGGATCGCCGTTCTGGGCTCAAAAAGGCACATTTTTCAAGTGTTCCGACAAGAATGAGTCTTTTTACTTGCAAAAAGTATGTTTTTCTGATAGAGAAAAATTTTCCGAACCTTAC
sRNA_30_86	+	2063450	2063534	85	IGR	-19.27 (sRNA_30_86_1.1)	AGAGTTGTTGAAAAATTAATTCTCTATCGGTTTTCGTTGTATGGAAACGGTCGATTGAAGCGTTTTGTTAATTGTTGCTATGGAA
sRNA_30_88	+	2111189	2111295	107	IGR	-28.11 (sRNA_30_88_1.1), -27.38 (sRNA_30_88_1.2)	AGCTTTTTCGCAAGAGTATTTGTAGAATCCTTAAAGAGCGTTTACGAGTACGACATGAGCGCAAAAAACGCCGTGGAACAAGTTTAATAGGATCTCAGATTGCGTGC
sRNA_30_9	+	140018	140102	85	IGR	-20.89 (sRNA_30_9_1.1)	ACCGTGAAATTGAGTTTTACAAAAATGTGGGAGCTACTACGAAAATTTAACGACATTAGAACTGTTTGAAAGTTCCCAAATTGCC
sRNA_30_91	+	2181588	2181703	116	antisense CDS / antisense 5'UTR	-28.23 (sRNA_30_91_1.1), -27.69 (sRNA_30_91_1.2), -27.53 (sRNA_30_91_1.3), -27.28 (sRNA_30_91_1.4), -27.17 (sRNA_30_91_1.5), -26.99 (sRNA_30_91_1.6), -26.91 (sRNA_30_91_1.7)	GTTGCAAACTCCGTGAAATTTTTTGCTCTCTGCTTTCGCTCCCAGAACCGGGGTTTTCAAATAGAGTAGTTCCTGACAGAAAAAAGTTTGGCGAGAGTTCTCAATTTAATAAAAAT
sRNA_30_92	+	2193366	2193486	121	antisense CDS	-29.25 (sRNA_30_92_1.1), -28.04 (sRNA_30_92_1.2)	TTTGAATAAGAATTTTCTCTTTCAAAACCAATTGAAATAGAGAATTAGAAAGAAAGACCATTTTTTGAGTAAACTTTCTTAAGAAAGTAGAGTTGAAAGGTTCGATTTAGAATAATAAAAC
sRNA_30_93	+	2198051	2198198	148	IGR	-36.49 (sRNA_30_93_1.1), -35.42 (sRNA_30_93_1.2), -35.39 (sRNA_30_93_1.3), -35.24 (sRNA_30_93_1.4), -35.23 (sRNA_30_93_1.5)	AGTTGTTGAAAATTCCGTAAACGGAGATTAGCAAAACTGCTTCAATTGTCCATTTTAATACAATGGAAACAGATGGAGAATTAGTTTTTCAACAACTCTAATGAAAACGTTTAACAAAAAATAAATGAAGGTTCCAACGTCCTGCGGC
sRNA_30_94	+	2219110	2219170	61	IGR	-14.6 (sRNA_30_94_1.1), -14.31 (sRNA_30_94_1.2), -13.86 (sRNA_30_94_1.3)	GTCGTAATTCCGACGATAGATCTTGAGATCCAATTATTTGTGGGGTTGGTGATGATAAAGA
sRNA_30_95	+	2219882	2220059	178	antisense CDS	-46.04 (sRNA_30_95_1.1), -45.55 (sRNA_30_95_1.2), -44.58 (sRNA_30_95_1.3), -44.46 (sRNA_30_95_1.4), -43.78 (sRNA_30_95_1.5)	AATTGGAACGGCATGCCATATTGGAGTTCTTGCAGATGGACTATATCGTAGCATTAACGCCAACCAAGTACTTCCAAGTGGAGAACCTATAAGTGATCTTATGTGAGATAAAATTTCAGATCGATTGGTAAATTCGCGAGAGAGGATCCAGTTGTATTGAGGTAACATAATCTGAGCG
sRNA_30_98	+	2265413	2265467	55	IGR	-7.68 (sRNA_30_98_1.1), -7.25 (sRNA_30_98_1.2), -6.68 (sRNA_30_98_1.3)	TATAACAGAATGTTCAACATCTTGTATTGAAATAGAGCCTTGTAATTAAGACCCC
sRNA_30_99	+	2276968	2277019	52	IGR	-6 (sRNA_30_99_1.1)	TAGGAATTCGCGAATCATTAATTTAGCTCCTATATCTCCATAAACAAAGCAC

## Sheet: sRNA37
ID	Strand	Start	End	Length	sRNA category	free energy	Sequence	Rfam identifier(s)	Rfam description(s)
sRNA_37_1	+	61392	61442	51	antisense CDS	-5.5 (sRNA_37_1_1.1)	ATAAATCCGCCTCGTGTATCAACTCATCTAGTTTTTGAATAGAGCCGATCG
sRNA_37_10	+	760351	760432	82	antisense CDS	-7.9 (sRNA_37_10_1.1), -7.8 (sRNA_37_10_1.2), -7.7 (sRNA_37_10_1.3), -7.6 (sRNA_37_10_1.5), -7.6 (sRNA_37_10_1.4), -7.2 (sRNA_37_10_1.6), -7.1 (sRNA_37_10_1.9), -7.1 (sRNA_37_10_1.8), -7.1 (sRNA_37_10_1.7), -6.9 (sRNA_37_10_1.11), -6.9 (sRNA_37_10_1.10)	TCGAATAAAAGTAAATTTCATCTGCGATCCCTCTTCTGAATTGAAAGTTGGTTTTTGAACCGTTACTAAAACAGCATAGACC
sRNA_37_100	+	3701331	3701380	50	antisense CDS	-5.5 (sRNA_37_100_1.1)	AGAATCATCTTTGATACCAGGAGGCAAAAGAATTTGAAACTTAGACTTAG
sRNA_37_102	+	3941724	3941784	61	antisense CDS	-10.5 (sRNA_37_102_1.1), -9.7 (sRNA_37_102_1.2), -9.6 (sRNA_37_102_1.3)	TTATCCTAATTTACGAATCTATTTTCAAGTTCAGGATGGATTTGTTTGGCCCTAAAAACGA
sRNA_37_103	+	3959700	3959749	50	IGR	-6.7 (sRNA_37_103_1.1), -5.9 (sRNA_37_103_1.3), -5.9 (sRNA_37_103_1.2)	GAAATAGGGGTTTACGATTAAAATTCGGGATACTTAATTTTATAGAAATC
sRNA_37_107	+	4155169	4155244	76	IGR	-12.2 (sRNA_37_107_1.1), -11.8 (sRNA_37_107_1.2), -11.4 (sRNA_37_107_1.3)	TCGTCGATTTCATTCACAAATTGAATTTTGATCGAAAATGATAAAGCAGGTTCCGAATTTAAACGTTAGATTGGTG
sRNA_37_108	+	4163991	4164041	51	IGR	-3.6 (sRNA_37_108_1.1), -3.1 (sRNA_37_108_1.2)	CATAGCAACAATTAACAAAACGCTTCAATCGACCGTTTCCATACAACGAAA
sRNA_37_11	+	767028	767112	85	IGR	-10.6 (sRNA_37_11_1.1)	AAAATAAAATTCAATCTAAAAGCTGGTCTCGAAACCTCAAAGAATTTATGCGATAATTCTTTAGAAATTTTGAATCAAGTGCAGT
sRNA_37_110	+	4221568	4221705	138	IGR	-29.4 (sRNA_37_110_1.1), -28.9 (sRNA_37_110_1.3), -28.9 (sRNA_37_110_1.2), -28.2 (sRNA_37_110_1.5), -28.2 (sRNA_37_110_1.4)	TTTAGAGTTGGATTTAGAACTTGTGGGAACTCTTACAAAGTTAGATTTTAGAGTTGGATTTAGAACTTGTGGGAACTCTTACAAAGTTAGATTTTAGAGTTGGATTTAGAACTTGTGGGAACTCTTACAAAGTTGGAC
sRNA_37_112	+	4372959	4373012	54	IGR	-6.4 (sRNA_37_112_1.1), -6.1 (sRNA_37_112_1.2), -5.4 (sRNA_37_112_1.3)	AAATGAATCACGGGATTTTTTACGTCGAACTCACGTTAAGTAGGAGAAAACAAG
sRNA_37_113	+	4396216	4396529	314	antisense CDS	-69.6 (sRNA_37_113_1.1), -69.4 (sRNA_37_113_1.2), -69.4 (sRNA_37_113_1.3), -68.7 (sRNA_37_113_1.4), -67.2 (sRNA_37_113_1.5), -66.9 (sRNA_37_113_1.6), -66.7 (sRNA_37_113_1.7)	AGAAGTAGCAGAGTCCTTAGGAGTTAGCTACTTTGTATTGAGACAATGGAAGGCCAAGCATTTGAAAAAGAAGGAAACAGAGCAACCACTTCCGGATAAACAGCTAAAGGAAAGCGAAGAGTTGAAAAGACTTCGTAAAGAGAATCTGAGATTAAAGGATGAGAACGCGATCTTAAAAAAGTTTGCGGCCATGCTTTCCCGCGAACAGAATCCCGATTGAAGTTCATGAAATCGAATTGCTTAGAGCATAGTATAGGGAGCATGGCAAGAGTTTTAGGAGTATCTCGATCAGGATATTATAAATATCTAAACCG
sRNA_37_115	+	4405236	4405398	163	IGR	-20.1 (sRNA_37_115_1.1), -20 (sRNA_37_115_1.2), -19.9 (sRNA_37_115_1.4), -19.9 (sRNA_37_115_1.3), -19.6 (sRNA_37_115_1.5), -19.5 (sRNA_37_115_1.6), -19.2 (sRNA_37_115_1.8), -19.2 (sRNA_37_115_1.7), -19.1 (sRNA_37_115_1.9)	GAAAATGGAATTAAAGAATGGCTCATTCAAAACAACGCAAAACAATTTTTAACCCGTGCAGAAAAATTACTTTCTTCGCTCCCTAAAGAAGAAATACTCCAAGAATTTATTTCCAGAATTAATACTGCTATTCAATTTTGTGTCGAGCAAAACAACATCGCTG
sRNA_37_116	+	4460581	4460637	57	antisense CDS	-5.7 (sRNA_37_116_1.1), -4.7 (sRNA_37_116_1.2)	TGCTTCAATTGTCAATTTCAGTGAAACAAAAACAAACGGAGAATTCTTTTTTCAACA
sRNA_37_119	+	4511352	4511440	89	antisense 3'UTR	-13.4 (sRNA_37_119_1.1), -12.9 (sRNA_37_119_1.2), -12.4 (sRNA_37_119_1.3)	TCAAATCTTTTGAAAAATCAAAAAAATACGAGTCACAAATTTATTGACCACGCTTCGATCCTTTGCGCGGGGATTTTATAGAGAAAATG
sRNA_37_12	+	785353	785538	186	antisense CDS	-46.8 (sRNA_37_12_1.1), -46.5 (sRNA_37_12_1.2), -46.4 (sRNA_37_12_1.3), -46.3 (sRNA_37_12_1.4), -46.2 (sRNA_37_12_1.5), -46.1 (sRNA_37_12_1.6), -46 (sRNA_37_12_1.7), -46 (sRNA_37_12_1.8), -45.8 (sRNA_37_12_1.9), -45 (sRNA_37_12_1.10), -44.8 (sRNA_37_12_1.11), -44.7 (sRNA_37_12_1.13), -44.7 (sRNA_37_12_1.12)	TTCATTTTTCGTGATTTGAGTTCGTAGTAGTTCCTACATTTTCAAAATGAGCTGTAAAACATAAACCGTAAGAGTTTCCATGTTTTACTTTTTGTGGGAAAATTCGATTTATAGCGTGTTTCAAAACCGTCCAATGTGGGAACTACTACGAAAATTTAACGAGATTAGAGCTACTCGAAAGTTTGC
sRNA_37_120	+	4523413	4523521	109	antisense 5'UTR	-19.6 (sRNA_37_120_1.1), -19 (sRNA_37_120_1.2), -18.9 (sRNA_37_120_1.3), -18.7 (sRNA_37_120_1.4), -18.6 (sRNA_37_120_1.5)	GTGGAGCAGCTGGTAGCTCGTTGGGCTCATAACCCAAAGGTCATAGGTTCGAATCCTGTCCGCGCTAGTGTTTTAATCCTTCCGCTTTACTTTTCAAGATAAATTTTAG	tRNA (RF00005)	Transfer RNA (tRNA) molecules are approximately 80 nucleotides in length. Their secondary structure includes four short double-helical elements and three loops (D, anti-codon, and T loops). Further hydrogen bonds mediate the characteristic L-shaped molecular structure. tRNAs have two regions of fundamental functional importance: the anti-codon, which is responsible for specific mRNA codon recogni…
sRNA_37_121	+	4571843	4571892	50	IGR	-3.6 (sRNA_37_121_1.1)	TTTTTTTCGTAAATTCGGCCGTTAATAACTTGGTACTATTTTCATGCGTC
sRNA_37_122	+	4586991	4587041	51	antisense CDS / antisense 3'UTR /antisense 5'UTR	-4.9 (sRNA_37_122_1.1), -4.6 (sRNA_37_122_1.2), -4.4 (sRNA_37_122_1.3), -4 (sRNA_37_122_1.4)	CAAATTCCATGGTTCCATTGACTCCTTGTTGATTCAATATTCTAATCAGTG
sRNA_37_124	-	282	343	62	antisense CDS	-11.1 (sRNA_37_124_1.1)	TGTATTGTATTCGATTTCTCTTTTTAGAGAACTAAAGAAAGACTCTGCCACCGCATTGTCCC
sRNA_37_125	-	409	490	82	antisense CDS	-12 (sRNA_37_125_1.1), -11.9 (sRNA_37_125_1.2), -11.4 (sRNA_37_125_1.3), -11.1 (sRNA_37_125_1.4)	CACATAAAAGTGGACAGCCATTTAAGCAATATTTGTCTCAAATTCTTCAGGGCTGATATAACCTAATGTAGAATGAAACCTG
sRNA_37_126	-	47019	47075	57	IGR	-5.1 (sRNA_37_126_1.1)	AAAATTTTTTTGAACTTGTTCCAAAACTAAAACCGACCTGCAGAGCGACCATAGAAG
sRNA_37_127	-	59879	60039	161	IGR	-25.6 (sRNA_37_127_1.1), -25.6 (sRNA_37_127_1.2), -24.6 (sRNA_37_127_1.3), -24.4 (sRNA_37_127_1.4)	GGAAACCTACTGCGAATCCGTAATTCTATTGGCCCAAGACCAAGAAAAACTGGCCGGATTTGTATAAAAAAATCAAAAAGAAAACCGAATAAAAGTGACGCATGTTCGGATATGTTTCTTTAAATTTTAAACCACCGACCACCAGAACTCAGTATTATCGG
sRNA_37_129	-	108104	108424	321	IGR	-57.3 (sRNA_37_129_1.1), -56.23 (sRNA_37_129_1.2), -56.13 (sRNA_37_129_1.3), -55.9 (sRNA_37_129_1.4), -55.3 (sRNA_37_129_1.5), -54.8 (sRNA_37_129_1.7), -54.8 (sRNA_37_129_1.6)	GTATCCATTTCGTTTCCCTCTTCTAGCAATCTTCCTGGGAAGTTGTATCCCCATAAACAAACCATAGATGGGGTTGAATCCGAATACAAAGAACCGGTTCAGCTAGAAAAGGAATTCGAGTTCCTATTCAGTTTCCACTCTTTGACCCATAAAAATACTTTATTTGTATTCAAGAGCAAAGTTACTTCCCTTCAGGATAGGTTCCAATTCCATTTCTGTAACATCCAAACTCTTAATCTGCTGAATTTACCTCCTCCTTCTCTCGTATAACGAAACTTTAATTTTCTTAGTTTTGTACTTTACGGGGTAAATATGTCTTAT
sRNA_37_130	-	209960	210158	199	IGR	-49.1 (sRNA_37_130_1.1), -48.6 (sRNA_37_130_1.2), -46.8 (sRNA_37_130_1.3)	CGAAAGCGATTGAAGCGCAGGAGAACTCAGCAGAACGCTCTCTATCATACAATCCCACAATGTTGTATCGTAAGATCAATCTGTTGGAATTACGACAAATCCTCCGTGAAACTTAGTTTCTACAACACGATCTGTCGAGCGCCAATAGAAGCGAGACACTGAGTTTGAGAGAGAGTTGTGTTGCTTTTATTTTTGGGTG
sRNA_37_132	-	261132	261220	89	antisense CDS /antisense 5'UTR	-18.1 (sRNA_37_132_1.1)	CAACCCCACAAGTTGAATAGGATTTTAGAATCAAAATGAACTCAACAGAACGGGCTTTCTATGGATCGCCGTTCTGGGCTCAAAAAGGC
sRNA_37_133	-	269118	269177	60	IGR	-9.8 (sRNA_37_133_1.1), -9.4 (sRNA_37_133_1.2)	ATCAGTCAAATAAAAAGCCAGGCATCAACGTTTGACTTTTTGCGTTTTTGGGAAAGGGGT
sRNA_37_134	-	350554	350622	69	antisense CDS	-11 (sRNA_37_134_1.1), -10.5 (sRNA_37_134_1.2), -10.2 (sRNA_37_134_1.3), -10.1 (sRNA_37_134_1.4), -10 (sRNA_37_134_1.5)	ACTGTAAAATTTAGGTTTGCGGTAGTTCCCACAAATTAAGTTTCATCGTACGACCCAATTGTATTTGCG
sRNA_37_135	-	385811	385867	57	IGR	-10.8 (sRNA_37_135_1.1), -9.8 (sRNA_37_135_1.2), -9.8 (sRNA_37_135_1.3)	AGAATTGTTGAAAAATTAATTCTCCATTTGTTTCTATTTTATGGAAATGGGCAATTG
sRNA_37_136	-	414096	414190	95	IGR	-27.7 (sRNA_37_136_1.1), -27.3 (sRNA_37_136_1.2), -26.8 (sRNA_37_136_1.3)	CCGAGCTCTCAGCTCTGGTCAATAAATTGCATGCAGGAAACATCATACAACAATCGTATTCAATTGCAATTTATTGACCTCGCATCGATCCCTTT
sRNA_37_138	-	440475	440524	50	IGR	-7.7 (sRNA_37_138_1.1), -7.6 (sRNA_37_138_1.2), -7.1 (sRNA_37_138_1.3)	ACGTTTTGCTCAGTTACTTCGAATGACCGATTGAGTTTCACAAAAATGCG
sRNA_37_139	-	444076	444227	152	antisense 3'UTR	-36.1 (sRNA_37_139_1.1), -35.9 (sRNA_37_139_1.2), -35.3 (sRNA_37_139_1.3), -35.1 (sRNA_37_139_1.4), -35.1 (sRNA_37_139_1.5), -35 (sRNA_37_139_1.6), -34.9 (sRNA_37_139_1.7), -34.5 (sRNA_37_139_1.8), -34.4 (sRNA_37_139_1.9)	GTAAAGACGATCGTAGAACGACGATTTTGTGCAGAAATTTGAAAATGCCCCCAAGACTTAAAAATGTGGGAACTCCCGCGCGAAGATTTGAGTTCATCTGCAAAATGTGGGAACTCCCGCGCGAAGATTTGAGTTCATCTGCAAAATGTGGG
sRNA_37_14	+	850727	850777	51	antisense CDS	-3 (sRNA_37_14_1.1), -2.9 (sRNA_37_14_1.2), -2.6 (sRNA_37_14_1.3), -2 (sRNA_37_14_1.4)	AACAAATCCTTAGTATCTGGTAAAATTGTTTTTGTGCATTCCGTTTTCTAC
sRNA_37_140	-	444767	444817	51	IGR	-7.5 (sRNA_37_140_1.1), -6.8 (sRNA_37_140_1.2)	TGAATAAAAACTCAGGTGCAACGATTTTTTAGAGGTGTTTTTGCGGCTCGC
sRNA_37_141	-	483688	483737	50	antisense CDS	-8.2 (sRNA_37_141_1.1)	TTTGTTCGTAAAATTGTAATTTGTGGTAGTTCCCACATTTTAGGAGATCG
sRNA_37_143	-	548558	548607	50	IGR	-5.4 (sRNA_37_143_1.1), -5.2 (sRNA_37_143_1.2), -5.1 (sRNA_37_143_1.3), -4.8 (sRNA_37_143_1.5), -4.8 (sRNA_37_143_1.4), -4.5 (sRNA_37_143_1.6)	TGGTATTTCAGATTAAACGAGAATCTTTTTCCGATTTGTGTCTTGTGAAT
sRNA_37_144	-	606844	606916	73	IGR	-9.6 (sRNA_37_144_1.1), -9.2 (sRNA_37_144_1.2), -9 (sRNA_37_144_1.3), -8.7 (sRNA_37_144_1.4), -8.7 (sRNA_37_144_1.5)	TTTCATGCAATTTATTGACTGGGGCTGAAAACACTCTAAATTTGCCCAGATTTTTTTAAGCTGAATTTCACAG
sRNA_37_145	-	606974	607102	129	IGR	-18.8 (sRNA_37_145_1.1), -18.6 (sRNA_37_145_1.2), -18.4 (sRNA_37_145_1.4), -18.4 (sRNA_37_145_1.3), -18.2 (sRNA_37_145_1.5), -18 (sRNA_37_145_1.6)	ATTACTGATCCCTGCAAAATTGAGTATCTGTAAATGTTGCGGTAAAGTGTCGATTAATGGATGTTCGGTATAATCTAATGCGAAATAGATTGAAATTTAGGAACTCAGAAGAATGCTCTTTCAAACTAA
sRNA_37_146	-	609148	609337	190	IGR	-39 (sRNA_37_146_1.1), -38.9 (sRNA_37_146_1.2), -38.3 (sRNA_37_146_1.4), -38.3 (sRNA_37_146_1.5), -38.3 (sRNA_37_146_1.3), -38.2 (sRNA_37_146_1.6), -37.9 (sRNA_37_146_1.7), -37.9 (sRNA_37_146_1.8), -37.8 (sRNA_37_146_1.9), -37.7 (sRNA_37_146_1.10), -37.5 (sRNA_37_146_1.11), -37.4 (sRNA_37_146_1.12), -37.1 (sRNA_37_146_1.13), -37.1 (sRNA_37_146_1.14)	TGAAGCTTGTTGTTAAAAAATTGTAGTGACTTCTGCCGTTTTGATTTTAGGATTAGACCTTGAAATTGTGGGAACTCCCATGTTGTTTCCAATTGAAGCTTGTTGTTAAAAAATTGTAGTGACTTCTGCCGTTTTGATTTTAGGGTTAGACCTTGAAATTGTGGGAACTCCCATGTTGTTTCTAATCGCA
sRNA_37_147	-	635344	635486	143	antisense CDS	-25.5 (sRNA_37_147_1.1)	TTTGATTTTTTGACGACTTCGATCCGGCAGCAACAGAGTGATCAATCCTCCCGTATTGTGAGCGAGTAAAACGGACTTCAAAGGAATCTGATCCATTTGTTTTGAAAGAACTTCTACTGCACTCGTAGTGTTGAATAAAAAAG
sRNA_37_148	-	649839	649888	50	IGR	-6.9 (sRNA_37_148_1.1), -6.2 (sRNA_37_148_1.2), -5.9 (sRNA_37_148_1.3)	GAAAAAAGTTGAAATCTGAACTTTACAGATTGATCCTTTACTACTCGGAC
sRNA_37_149	-	692983	693124	142	IGR	-31.4 (sRNA_37_149_1.1)	ATTTCTAAAATTGTAGGGACTCATACTTTTAGAGAATCCTTTCTCATTTTCTAACGCCGAACTCACGTTAATTTTTAGTGGTCAGTAAAAATTAACGGTATTCAATTTGACAGGGATAGTTCGGCCTAAAAAAATTTGGGCG
sRNA_37_15	+	853712	853761	50	antisense CDS	-2.6 (sRNA_37_15_1.1), -2.2 (sRNA_37_15_1.2), -2.2 (sRNA_37_15_1.3), -2 (sRNA_37_15_1.4), -1.6 (sRNA_37_15_1.5)	TTTATAAAAAGAAGAATTTGAATTAAAGCCAACTGCAATTCCAACAGAAA
sRNA_37_150	-	693214	693300	87	IGR	-16 (sRNA_37_150_1.1), -15.8 (sRNA_37_150_1.2), -15.6 (sRNA_37_150_1.3), -15.3 (sRNA_37_150_1.4)	TTTCGAAAGGAAAACTTTTATCTCTAAAATCATACAATTGTAGAGAACCGAAGAACTTTCAAAAAGAATAATAAACCTAAATTGGGA
sRNA_37_151	-	698588	698664	77	antisense CDS	-15.2 (sRNA_37_151_1.1), -14.5 (sRNA_37_151_1.2)	AAAAGAAATTAGTTTCATTGCGGCTGGAAGAGGTAAGACTTTAATTTCGTGCAGATTAATTTTCACATGAAGATTAG
sRNA_37_152	-	727496	727614	119	IGR	-19.5 (sRNA_37_152_1.1), -18.8 (sRNA_37_152_1.2), -18.6 (sRNA_37_152_1.3), -18.5 (sRNA_37_152_1.4)	ATTTCAGCTGAGTTTTAAAATTTCTCAGTCTATTAGTGGATTTGATGATTCTCGGTTAATTTTGTTTGTGATTTCCACATTCATTTTTTATCGAACTCACGCTAAAATAATATCTTCAG
sRNA_37_153	-	734795	734917	123	antisense CDS / antisense 3'UTR	-27.3 (sRNA_37_153_1.1), -27 (sRNA_37_153_1.2), -26.4 (sRNA_37_153_1.3), -26.3 (sRNA_37_153_1.4), -26.2 (sRNA_37_153_1.5)	GGTCGGCAAACCGACCAATTCCAAAGAAGAAGACTTTGGTTGTTATAACGGAGCGTGTAAAAGTTGCGACGCCGCACCGTCTTCTACTTCAAAAAATAACGACCCTATTTTCCACTAAAGCCA
sRNA_37_154	-	752838	752993	156	antisense CDS	-28.8 (sRNA_37_154_1.1), -27.8 (sRNA_37_154_1.3), -27.8 (sRNA_37_154_1.2)	TTTTTGTACGGACTCAACAAAGGATCCTCGTGAAAGGACTGAATATTTACCCCAAGATACAACGCTACGCCGGAATATTTAAGAACGTTCGCTTTTTCTTTCTTTTGTGCGAATAATCGCGCCAGGTTAAAGGCAAGAGCATCAACGGAGATTTTC
sRNA_37_155	-	778254	778303	50	antisense CDS	-4.7 (sRNA_37_155_1.1), -4.6 (sRNA_37_155_1.2), -4.1 (sRNA_37_155_1.3)	ACATATATTCTTGAAATCGAATATGTTGCATCTGATTCCGAATACCACGC
sRNA_37_156	-	882112	882193	82	IGR	-15.2 (sRNA_37_156_1.1), -14.7 (sRNA_37_156_1.2), -14.6 (sRNA_37_156_1.3)	ATTAAATTGATATTATGCGAATATTATCAAAAATGAAAAATTCATTTATGCAGGTTACCTAAAATAACAGGAGAGTGTAATT
sRNA_37_157	-	886983	887125	143	antisense CDS /antisense 5'UTR	-26.9 (sRNA_37_157_1.1), -26.7 (sRNA_37_157_1.2), -26.6 (sRNA_37_157_1.3), -26.5 (sRNA_37_157_1.4), -26.2 (sRNA_37_157_1.5), -25.8 (sRNA_37_157_1.6), -25.7 (sRNA_37_157_1.7), -25.7 (sRNA_37_157_1.8)	GGAAAATCCAAATAAACAACCAACCGAAAAAAGGAACGTAGGATAGGGCTGCGATCAAACCTGGAAGTTCTTCACTTTTGAGAATTCTCAAGGTTTCTTGAATCAATTCCTGGGTTTTGAATCGTTCTGAGGACATAAGTGAG
sRNA_37_158	-	912499	912549	51	antisense CDS	-6.1 (sRNA_37_158_1.1), -6 (sRNA_37_158_1.2)	CTATCTACCAAAGATAAATCGGAACCAAGTAAAACCCCAGTAAGAATTCCA
sRNA_37_159	-	916071	916124	54	antisense CDS	-9.3 (sRNA_37_159_1.1)	GTTTCAAGAGATGGATATAGTTTGAATCCCACAATCTTTCTTGAATATAAATCC
sRNA_37_16	+	859531	859628	98	IGR	-34.8 (sRNA_37_16_1.1), -34.1 (sRNA_37_16_1.2), -33.2 (sRNA_37_16_1.3)	GACCGAAGCACACGATGTGCTGAGGCAAGTTCGAGACGCCCCGGAACCCAGTCGAGCACGACGCGAGACTGTGAAGGGGCGAGTCCCTTCTTCGGCAG
sRNA_37_160	-	916204	916350	147	antisense CDS /antisense 5'UTR	-29.9 (sRNA_37_160_1.1), -29.8 (sRNA_37_160_1.2), -29.4 (sRNA_37_160_1.3), -29.1 (sRNA_37_160_1.4), -29 (sRNA_37_160_1.5)	TTCTGTAACCCGGAATTCGAATTTAAGAGTTTTGTTGATTCTTTCCGCGACGGAATTTTCATAACAATGATTTTCTTCGGTCATACTGATTCTGTGGCCTGCGTTGAGTAGAATATCGGTATAATCCTTCGAACAAAATTGAATCCC
sRNA_37_162	-	976278	976333	56	IGR	-13.4 (sRNA_37_162_1.1), -12.6 (sRNA_37_162_1.2), -12.4 (sRNA_37_162_1.3)	CGATCATTGAAGCGTCACGCCTCAGATGGCGGCTTGGTAATGAGTTGAACGACGAC
sRNA_37_164	-	1035144	1035197	54	IGR	-4.5 (sRNA_37_164_1.1), -3.7 (sRNA_37_164_1.2), -3.5 (sRNA_37_164_1.3)	ATTAGATAAACGACTAAAGAAAATAGTAAGTGTGATGACCAAGCGAGGAGGAAC
sRNA_37_165	-	1035330	1035533	204	IGR	-56.6 (sRNA_37_165_1.1)	TTCCTACGCGGTCAACTTTGTTGAGTCGCCACACTTTGGTTTGCGGTGGCCGATTTGGATTCATCTATGAAACGGGGTCTAAGCCCTAACGCTACGACCCATAGGAAGTAGCGTTATTGAGTTACGAGAGCGATCAATCTGCCACCGGCCTTCTTGACTCCGTCGATTCAAGAATATCACATTCGGAACTGTCTTACGTTCAAG
sRNA_37_167	-	1077848	1077901	54	IGR	-12.4 (sRNA_37_167_1.1), -12.4 (sRNA_37_167_1.2)	TGTTTCTATTTTATGGAAACGGGCAATTGAAGCAGTTTTGTTAATCGGAACTAG
sRNA_37_168	-	1092485	1092592	108	IGR	-25 (sRNA_37_168_1.1), -24.9 (sRNA_37_168_1.2), -24.3 (sRNA_37_168_1.3), -24.2 (sRNA_37_168_1.4)	TGTGGTAGTTCCCACATTCTTTTCCGGAAAAATTCGGATTTGTAAAAATTCATCCAACTCACGTTAAACGAATGTGAATTTTACGTAAGAACGATTGGACGAATCTGG
sRNA_37_169	-	1095681	1095774	94	antisense CDS	-20.3 (sRNA_37_169_1.2), -20.3 (sRNA_37_169_1.1)	ATCAGTAGAGCGATTAACTTGGCCATACTGATAGATTCATAAGAACCGTAGCCGATAATACAATCTGCATTTGCGATTTTTGCAAAGTAAGCGG
sRNA_37_17	+	873904	874135	232	antisense CDS	-36.4 (sRNA_37_17_1.1), -36.1 (sRNA_37_17_1.2), -35.9 (sRNA_37_17_1.3), -35.7 (sRNA_37_17_1.4)	GCCGCTATGGCCCTAACCGGATTCTCAGCACTCGTCGCAGAAGAAACTTCAGAGACCCCAAGTGAGCAAACGGAAAGCCCAAAAGAAACTAAGTCCGAGAAAAAAGGAAAGAAATCTAAGAAATCAAAAAAGTCAAAGAAATCTAAGAAATCAAAAAAATCCAAAAAAGAAAAAGCAGAAAGTAAAAAAGAAGAAGCCGCTCCCGCTTCGGAATCTTCTACTCCTGCAGGTG
sRNA_37_170	-	1121403	1121452	50	IGR	-7.5 (sRNA_37_170_1.1), -7 (sRNA_37_170_1.2)	ATTTTGATGATGGTCGCAAAACGGCGGTTTTGTGTAAAAATTTGATTGGG
sRNA_37_171	-	1151651	1151722	72	antisense CDS	-10.2 (sRNA_37_171_1.1), -10 (sRNA_37_171_1.2), -9.9 (sRNA_37_171_1.3), -9.4 (sRNA_37_171_1.4), -9.4 (sRNA_37_171_1.5)	CACCTTTCCTTCCTTTAATGGAACTTTGGGAACCATCCAACCGATTCCTGCAAACCAAGGTAATATAGAAGC
sRNA_37_172	-	1202000	1202050	51	IGR	-10.5 (sRNA_37_172_1.1), -10.3 (sRNA_37_172_1.2), -9.5 (sRNA_37_172_1.3)	CATTCTTGTCGGAACACTTGAAAAATGTGCCTTTTTGAGCCCAGAACGGCG
sRNA_37_174	-	1222806	1222967	162	antisense CDS	-30.7 (sRNA_37_174_1.1), -30.2 (sRNA_37_174_1.2), -29.6 (sRNA_37_174_1.3), -29.4 (sRNA_37_174_1.4)	GTAGTAATCAATAAAAATTGAATGTCGTTTACGTTGGTTCCTGTCGCATCCGTAAAAACCAAGGAATTGACCTGAGCTAACACTTCGTAAGAGTTATGCGTTTTTAGAGCCAAGTTTGCGTCTTTGTTTCTGTAAATTTTTTTCCAAGTGGTTCCATCTACG
sRNA_37_175	-	1224457	1224635	179	antisense CDS	-40.7 (sRNA_37_175_1.1), -39.4 (sRNA_37_175_1.2), -39.2 (sRNA_37_175_1.3)	GTATAATTCTGGAGTTTTAGAATGTTCAGCAGAAAAAAGTAAATTGCAAGAGGAACAAGTAGAAGAAGTTTGATCATCCGTTTTTTCGGATGAATGACAGTTTTTTTCAACTGCCTGTGTAGACTTATAAAATGTGGGGCAGGAGTTTCCGGAAAGCATTACCGTAAAACAAATTAGAG
sRNA_37_176	-	1230768	1230892	125	IGR	-14 (sRNA_37_176_1.1), -13 (sRNA_37_176_1.2)	AATAAGGTTTATAAAATGAAAAATTACTTCCATTCAACTCAGAACTTGTCCCAAAACCGTCCAATGTGGGAACTATTACGAAAATTTAACGATATTAGAGCTACTCGAAAGTTTATAAATTGCCA
sRNA_37_177	-	1336448	1336498	51	antisense CDS /antisense 5'UTR	-9.9 (sRNA_37_177_1.1)	TGCTTGCAAAGAGTGCAACGGAGATAGCCAAAATCGAAAGTTTTTTCATAG
sRNA_37_178	-	1386455	1386544	90	antisense 3'UTR	-16.8 (sRNA_37_178_1.1), -15.8 (sRNA_37_178_1.2)	CTTTATCAGAAAAACATACTTTTTGCAAGTAAAAAGACTCATTCTTGTCGGAACACTTGAAAAATGTGCCTTTTTGAGCCCAGAACGGCG
sRNA_37_179	-	1417019	1417070	52	IGR	-7.6 (sRNA_37_179_1.1), -7 (sRNA_37_179_1.2), -6.8 (sRNA_37_179_1.3), -6.6 (sRNA_37_179_1.4)	TTCTGATTCTAAAATCCTATTCAACTTGTGGGGTTGGTTATGGCTCTCTATG
sRNA_37_18	+	951053	951187	135	IGR	-29.6 (sRNA_37_18_1.1)	ATATAACTTGAATTAACGTGAAACAGTCGATGCAGGAGAACTCAACAGAGCACTTTCAAACTCAGCGTCTCGCTTCCTGAATGCCTATCCTAAGAAAGACATTCGCTGAGTTTTGTGGGTCGCTCAATACATCGC
sRNA_37_183	-	1481217	1481343	127	antisense CDS	-20 (sRNA_37_183_1.1), -19.8 (sRNA_37_183_1.2), -19.2 (sRNA_37_183_1.3), -19 (sRNA_37_183_1.4)	GAAGGAAGCCTAATTGAATAAATCGATAATTTACATGAATTGATAGTTCCCCACGTAAATCTATCTTCACTATTCTTACCGTGAGTGAGTTCAATGCGTTTCATTTTCGTTCTGAATGATGTGAGTA
sRNA_37_184	-	1519183	1519239	57	IGR	-9.8 (sRNA_37_184_1.1)	GAATTGTTAGGTATCTTTAATTGTGATGAGAATCGGCTTCTTAAATATAAATTAGCG
sRNA_37_185	-	1542576	1542666	91	IGR	-12.3 (sRNA_37_185_1.1), -12 (sRNA_37_185_1.2), -11.9 (sRNA_37_185_1.3), -11.5 (sRNA_37_185_1.4)	AATAGAAATTTTCAACCAGTAGAGACTAACACAATTCTTGTACAATAAAGGTAATGAATTTTTCTATTAAACCGAAGAAATCACAACTTGC
sRNA_37_186	-	1551217	1551276	60	IGR	-3.6 (sRNA_37_186_1.1), -3.5 (sRNA_37_186_1.2), -3.1 (sRNA_37_186_1.3), -2.6 (sRNA_37_186_1.4)	GAAAAATTCCATAGCAACAATTAACAAAACGCTTCAATCGACCGTTTCCATACAACGAAA
sRNA_37_187	-	1560292	1560377	86	IGR	-9.7 (sRNA_37_187_1.1), -9.5 (sRNA_37_187_1.4), -9.5 (sRNA_37_187_1.3), -9.5 (sRNA_37_187_1.2)	AATTTATAAAATAGAAGTTTATAACAACTGAATCTGCCGTATTCAAATGTGGGAACTACTGCGAATTACAATTTTACTACTCGGAC
sRNA_37_188	-	1602360	1602437	78	IGR	-13.4 (sRNA_37_188_1.1), -13 (sRNA_37_188_1.2), -12.6 (sRNA_37_188_1.3), -12.6 (sRNA_37_188_1.4), -12.5 (sRNA_37_188_1.5)	GAATTGTTGAAAAATTAATTCTCCATTTGTTTCTATTTTATGGAAATGGGCAATTGAAGCAGTTTTGTTAATCGGAAC
sRNA_37_19	+	1106152	1106203	52	IGR	-3.4 (sRNA_37_19_1.1), -3.2 (sRNA_37_19_1.2), -3.2 (sRNA_37_19_1.3), -3 (sRNA_37_19_1.4), -2.7 (sRNA_37_19_1.5), -2.6 (sRNA_37_19_1.6)	AATTTGTCTCAAAACCCGAAGATGTAGGAATTCATACGAAAATTTGATAACG
sRNA_37_190	-	1648667	1648833	167	IGR	-34.6 (sRNA_37_190_1.1), -33.7 (sRNA_37_190_1.2), -33.5 (sRNA_37_190_1.3), -33.4 (sRNA_37_190_1.4), -33.2 (sRNA_37_190_1.5), -33 (sRNA_37_190_1.6)	GAAGACGGTTAAAATCCGTCACGGTATCCGCCGCTGTAAGAAGGACGAAAGACATACTAAGCCACTGGGACAACCTGGGAAGGCGTGTCGAGTAGAAAGATTTCAAGTCAGAATACGACCTATGAAAATTCCTGAAAGTGCGTTTCGACCTCGGAAATAAGGCAATC	Cobalamin (RF00174)	Riboswitches are metabolite binding domains within certain messenger RNAs that serve as precision sensors for their corresponding targets. Allosteric rearrangement of mRNA structure is mediated by ligand binding, and this results in modulation of gene expression [1]. This family represents a cobalamin riboswitch (B12-element) which is widely distributed in 5' UTRs of vitamin B(12)-related genes i…
sRNA_37_191	-	1696783	1697111	329	IGR	-44.1 (sRNA_37_191_1.2), -44.1 (sRNA_37_191_1.1), -44 (sRNA_37_191_1.3), -44 (sRNA_37_191_1.4), -43.9 (sRNA_37_191_1.6), -43.9 (sRNA_37_191_1.5), -43.6 (sRNA_37_191_1.7), -43.5 (sRNA_37_191_1.8), -42.8 (sRNA_37_191_1.9), -42.7 (sRNA_37_191_1.10), -42.6 (sRNA_37_191_1.11), -42.2 (sRNA_37_191_1.12), -41.9 (sRNA_37_191_1.13), -41.9 (sRNA_37_191_1.14)	TCAATTAGAAAGTCCAGAAACAATTCCAAAGTTATTTGAAAGAACTCAGACAAATGCCAAGTGAAAGAGGATAGAATTAAAATTACAAATAAAGATCCGTACGAAGTTTTTAGAGTAGGGTAGTCAAACTTCCAAAAGGACGTAAGTATAAAATGAAGTTCGAATCTTTTAGAGACTAGGACTTAAAAAAACTTAGAACTGTATATTCTTTAGGAAACAAAAAAGATACAAACTTTCTTGAATCGTAGTAGGGAAGTAGGTTTATAAAAAGTCAGTATTTTTTATTTAAAGTTCCAAAATCAAACAACTCATAACGATAATACTTAAAG
sRNA_37_192	-	1703250	1703310	61	IGR	-4.7 (sRNA_37_192_1.1)	AAAAGACAAAATCCAAATAAGAGTAAAGAGGGATAAAATAAAAAATCGTCGAATATAGTCA
sRNA_37_193	-	1703484	1703572	89	antisense CDS	-17.3 (sRNA_37_193_1.1), -17 (sRNA_37_193_1.2)	CTTTTTTAGCAAGTGCCATTGCGAGGTGTCCTGTAGAAGTGGTTTTTGAAACTCCTCCTTTTGGATTTGCTACAACAATAATATTATGT
sRNA_37_195	-	1734149	1734263	115	antisense CDS / antisense 3'UTR	-22.9 (sRNA_37_195_1.1), -22.7 (sRNA_37_195_1.2), -22.6 (sRNA_37_195_1.3), -22.5 (sRNA_37_195_1.4), -22.4 (sRNA_37_195_1.5), -21.9 (sRNA_37_195_1.6), -21.8 (sRNA_37_195_1.7), -21.8 (sRNA_37_195_1.8)	TGTGACAACAATGATAAATTGATTGTCGTCGGATTAACAGGTAAGTGGGCAACTTACAACTTTGAAAAGACAACAACAGATTGGCTAGATAGGAATCTGTAACACCTACTCTGCG
sRNA_37_196	-	1734579	1734628	50	IGR	-5.9 (sRNA_37_196_1.1), -5.4 (sRNA_37_196_1.2)	GGATTTTAGAATGAGAAGGATTAAAAACGCACATTTTTCAAGTGTTCCGA
sRNA_37_197	-	1834633	1834683	51	IGR	-3.6 (sRNA_37_197_1.1), -3.1 (sRNA_37_197_1.2)	CATAGCAACAATTAACAAAACGCTTCAATCGACCGTTTCCATACAACGAAA
sRNA_37_198	-	1848547	1848629	83	IGR	-17.3 (sRNA_37_198_1.1), -16.5 (sRNA_37_198_1.2)	ATTTGAAATGTGGGAACTACTGCAAAGTTCGAGATTTTATTTGAAATGTGGGAACTACTGCAAAGTTCGAGATTTTATTTGAA
sRNA_37_199	-	1848732	1848839	108	IGR	-23 (sRNA_37_199_1.1)	TGCAAAGTTCGAGATTCTATTTGAAATGTGGGAACTACTGCAAAGTTCGAGATTTTATTTGAAATGTGGGAACTACTGCAAAGTTCGAGATTTTATTTGAAATGTGGG
sRNA_37_2	+	86937	86997	61	IGR	-14.6 (sRNA_37_2_1.1), -14.2 (sRNA_37_2_1.2), -14 (sRNA_37_2_1.3), -13.7 (sRNA_37_2_1.4)	CAGCTGGTTAGAGCGCTACCTTGACATGGTAGAGGTCACTGGTTCGATCCCAGTATCTCCC	tRNA (RF00005)	Transfer RNA (tRNA) molecules are approximately 80 nucleotides in length. Their secondary structure includes four short double-helical elements and three loops (D, anti-codon, and T loops). Further hydrogen bonds mediate the characteristic L-shaped molecular structure. tRNAs have two regions of fundamental functional importance: the anti-codon, which is responsible for specific mRNA codon recogni…
sRNA_37_20	+	1128013	1128063	51	antisense CDS	-6.1 (sRNA_37_20_1.1), -5.4 (sRNA_37_20_1.2)	AGGATTTTAGAATGAGAAGGATTAAAAACGCACATTTTTCAAGTGTTCCGA
sRNA_37_200	-	1909747	1909797	51	antisense CDS	-3.6 (sRNA_37_200_1.1)	TTTTTTTCGTAAATTCGGCCGTTAATAACTTGGTACTATTTTCATGCGTCC
sRNA_37_201	-	1971943	1971996	54	IGR	-6.7 (sRNA_37_201_1.1), -6.1 (sRNA_37_201_1.2), -6.1 (sRNA_37_201_1.3), -6 (sRNA_37_201_1.4)	ATATCTAATTTTTTACGAAAAAATGAAATGTGGGAACTTATACAGAAATAGGTG
sRNA_37_202	-	1976835	1976939	105	IGR	-23.3 (sRNA_37_202_1.1), -22.5 (sRNA_37_202_1.2)	AATTTTGCTCTGAGCAAGAAACCATCACCAACCCCACAAGTTGAATAGGATTTTAGAATCAGAATGAACTCAACAGAACGGGCTTTCTATGGATCGCCGTTCTGG
sRNA_37_203	-	1997619	1997705	87	antisense CDS	-12 (sRNA_37_203_1.1), -11.3 (sRNA_37_203_1.2)	AAAATATGTATAAACACTGAAAAGAAAGATGAAGGATGTAGTAATGTGGAAGATTAAAATTCTATTTTTCTTTAATAACTGAATGGC
sRNA_37_204	-	2005085	2005177	93	IGR	-18.5 (sRNA_37_204_1.1), -17.5 (sRNA_37_204_1.2)	TTTCTCTATCAGAAAAACATACTTTTTGCAAGTAAAAAGACTCATTCTTGTCGGAACACTTGAAAAATGTGCCTTTTTGAGCCCAGAACGGCG
sRNA_37_205	-	2010011	2010076	66	IGR	-8.5 (sRNA_37_205_1.1), -8.3 (sRNA_37_205_1.2), -8.1 (sRNA_37_205_1.3), -7.6 (sRNA_37_205_1.4)	AATCCTAAAATTGTAGGAACTCGATACCTTTAGAAAAATCTTTCTCTGCCGAACTTATGCTAAAAT
sRNA_37_206	-	2020633	2020735	103	IGR	-36.6 (sRNA_37_206_1.1), -35.2 (sRNA_37_206_1.3), -35.2 (sRNA_37_206_1.2), -35.1 (sRNA_37_206_1.4)	GAAAATAATAATACGTTGAGCTTGTTTAACGTGAGTAGGGTGTAGAAAAATCAGGGCGAATCCGACTGGCTGTAGTAGCCAGTCGGACCGGGCTCTCAGCTTG
sRNA_37_207	-	2028019	2028137	119	IGR	-23.1 (sRNA_37_207_1.1), -22.7 (sRNA_37_207_1.2), -22.4 (sRNA_37_207_1.4), -22.4 (sRNA_37_207_1.3), -22.3 (sRNA_37_207_1.5), -22 (sRNA_37_207_1.6), -22 (sRNA_37_207_1.7)	TTATTCCAAAGCCTGTTAACGCCCTAAACGCAATCTGCAGAGGATCCATCGGATAGATGTATTGAGTTTAGGAATTGTTTTGCTGAGTTCAAACGCGACCGGAAAACCCAGCGAATGCC
sRNA_37_208	-	2054674	2054742	69	IGR	-12.3 (sRNA_37_208_1.1)	ATCTTTTTCGTTGCTCAGAGATATAGTTCTGGGTCTCTAAATATCTTGTAGTAAAATTTACAGTACTCA
sRNA_37_209	-	2062276	2062384	109	IGR	-23.4 (sRNA_37_209_1.1), -22.9 (sRNA_37_209_1.2), -22.8 (sRNA_37_209_1.3), -22.7 (sRNA_37_209_1.4), -22.5 (sRNA_37_209_1.5), -22.4 (sRNA_37_209_1.6)	TGCATCCATGTTTGTAAACAGCTTAGAGCTAGTGGTGGTCTTTGGAACACCGGGACATTGCTTTACGCTGTAGAGATTTACTTAAGACGCAATTCTAAGAAAAGCCTTC
sRNA_37_21	+	1174568	1174625	58	IGR	-13.4 (sRNA_37_21_1.1)	AGGATTTTAGAATCAAAATGAACTCAACAGAACGGGCTTTCTATGGATCGCCGTTCTG
sRNA_37_210	-	2063490	2063539	50	IGR	-3.1 (sRNA_37_210_1.1), -2.1 (sRNA_37_210_1.2)	AAAAATTCCATAGCAACAATTAACAAAACGCTTCAATCGACCGTTTCCAT
sRNA_37_211	-	2064581	2064636	56	IGR	-8.9 (sRNA_37_211_1.1), -8.6 (sRNA_37_211_1.2), -8.3 (sRNA_37_211_1.3)	CAGCGATTAACAGAGCTGCTTTAATCGACCATTTCATGAAGCAGAAACAAGATGGA
sRNA_37_212	-	2085011	2085136	126	IGR	-24.7 (sRNA_37_212_1.1), -24.6 (sRNA_37_212_1.2)	TACTTTTTGCAAGTAAAAAGACTCATTCTTGTCGGAACACTTGAAAAATGTACCTTTTTGAGCCCAGAACGGCGATCCATAGAAAGCCCGTTCTGTTGAGTTCATTTTGATTCTAAAATCCTATTC
sRNA_37_213	-	2109979	2110038	60	IGR	-9.6 (sRNA_37_213_1.1), -9.4 (sRNA_37_213_1.2), -9.3 (sRNA_37_213_1.3), -8.6 (sRNA_37_213_1.4)	TTTTTGTGAAACTCAATGCATCGCTTCTATGGTCGCTCTGCAGGTCGGTGGAAACTCAGC
sRNA_37_214	-	2246522	2246592	71	IGR	-10.4 (sRNA_37_214_1.1)	AGGTTTTTTTGGAAAAAAAGAAAATGCCACTAAACCGCTTAATAGATTAACGGCCCAATTGAAAAAACTTC
sRNA_37_215	-	2246933	2246984	52	IGR	-5.8 (sRNA_37_215_1.1), -5.6 (sRNA_37_215_1.2)	TTTTAGGGAATCTCTATAAAATAGTTTTTTCATTTTTGTGATAGTCGTAAAA
sRNA_37_217	-	2439475	2439544	70	antisense CDS	-5.3 (sRNA_37_217_1.1)	CAGATAAAAAAAAGAAGCAATTACAAAAAGTAAAAGAGGAACCGATTTGATACTGGAAAAAAGAGGAGGG
sRNA_37_218	-	2564967	2565082	116	IGR	-21.6 (sRNA_37_218_1.1), -21.1 (sRNA_37_218_1.2), -20.9 (sRNA_37_218_1.4), -20.9 (sRNA_37_218_1.3), -20.7 (sRNA_37_218_1.5)	AAAACAAAACTTTATGGATAAATCTGGGAGTAAAATGTATCTACTCGAAGAACAACAAACACAATCGAAAGGAGACTACATCTTGATTTGCGCCGGATGCAGATCAAAAGTCGCAC
sRNA_37_219	-	2615510	2615559	50	IGR	-6.3 (sRNA_37_219_1.1), -5.4 (sRNA_37_219_1.2)	ACCTAGAATTTGTTTTAGAAAACTCTATAAAACCCAAAAAAGTAATCGGG
sRNA_37_220	-	2615869	2615921	53	IGR	-3.8 (sRNA_37_220_1.1), -3.5 (sRNA_37_220_1.2), -3.4 (sRNA_37_220_1.3), -3.4 (sRNA_37_220_1.4), -3.3 (sRNA_37_220_1.5), -3.2 (sRNA_37_220_1.6), -3.1 (sRNA_37_220_1.7), -2.9 (sRNA_37_220_1.8), -2.8 (sRNA_37_220_1.9)	AGGAAGTCATACAAATCTAAGAGCTTGTCCAAAAACTCCAAAGAATTTTTACG
sRNA_37_221	-	2618739	2618818	80	antisense CDS	-9.1 (sRNA_37_221_1.1), -8.8 (sRNA_37_221_1.2), -8.1 (sRNA_37_221_1.3)	GAATTTCAGATTTGATCTACAACGCGACCCATAGGAAAGCCATAACCTTACCCACAAGTTGAATAGGATTTTAGAATCAG
sRNA_37_222	-	2680934	2680985	52	antisense CDS	-3.6 (sRNA_37_222_1.1)	ATTTTTTTCGTAAATTCGGCCGTTAATAACTTGGTACTATTTTCATGCGTCC
sRNA_37_223	-	2719288	2719337	50	IGR	-10.9 (sRNA_37_223_1.1)	GTTTCTATTTTATGGAAACGGGCAATTGAAGCAGTTTTGTTAATCGGAAC
sRNA_37_224	-	2769202	2769251	50	IGR	-4.1 (sRNA_37_224_1.1), -3.7 (sRNA_37_224_1.4), -3.7 (sRNA_37_224_1.3), -3.7 (sRNA_37_224_1.2), -3.3 (sRNA_37_224_1.5), -3.3 (sRNA_37_224_1.6)	TGTCAAATGAAATAGAAGTAACTTTGAATCGTTTTCTAAAAACTGATCCG
sRNA_37_225	-	3008536	3008586	51	antisense CDS	-3.1 (sRNA_37_225_1.1), -3 (sRNA_37_225_1.2), -2.6 (sRNA_37_225_1.3), -2.1 (sRNA_37_225_1.4)	GAAAAATTCCATAGCAACAATTAACAAAACGCTTCAATCGACCGTTTCCAT
sRNA_37_226	-	3015531	3015671	141	IGR	-33 (sRNA_37_226_1.1), -32.9 (sRNA_37_226_1.2), -32 (sRNA_37_226_1.3)	AACTCAACAGAACGGGCTTTCTATGGATCGCCGTTCTGGGCTCAAAAAGGCACATTTTTCAAGTGTTCCGACAAGAATGAGGTTTTTTACTTGCAAAAAGTATGTTTTTCTGATAGAGAAAAATTTTCCGAACCTTACCAC
sRNA_37_227	-	3044359	3044414	56	antisense CDS	-5 (sRNA_37_227_1.1), -4.5 (sRNA_37_227_1.2), -4.3 (sRNA_37_227_1.3)	AACCAACCCCACAAGTTGAATAGGATTTTAGAATCAAAATGAACTCAACAGAACGG
sRNA_37_228	-	3059222	3059315	94	antisense CDS	-16 (sRNA_37_228_1.1), -15.6 (sRNA_37_228_1.2), -15.5 (sRNA_37_228_1.3), -15 (sRNA_37_228_1.5), -15 (sRNA_37_228_1.4)	TATCTTTCCGGAAAGCATTACGTCGACTTCTGCAAGAGAAGGATGAGAAGGGGCAATCTTTAAACCTTGGATTCGAGTCAGAGTTAAAACTTCT
sRNA_37_229	-	3066724	3066797	74	IGR	-11.7 (sRNA_37_229_1.1), -11 (sRNA_37_229_1.2), -10.9 (sRNA_37_229_1.4), -10.9 (sRNA_37_229_1.3), -10.8 (sRNA_37_229_1.5), -10.8 (sRNA_37_229_1.6)	AGTTGTTGAAAAATGAATTTTCCATCTGTTTCTGTTTTATGAAAACGGCCGATTGAAGCAGTTTTGTTAAGCGG
sRNA_37_23	+	1219168	1219223	56	antisense CDS	-9.5 (sRNA_37_23_1.1)	AGGTTTTTTTGGAAAAAAAGAAAATGCCACTAAACCGCTTAATAGATTAACGGCCC
sRNA_37_230	-	3131942	3132292	351	IGR	-88.3 (sRNA_37_230_1.1), -88.2 (sRNA_37_230_1.2), -88 (sRNA_37_230_1.3), -87.7 (sRNA_37_230_1.4), -86.6 (sRNA_37_230_1.5), -86.5 (sRNA_37_230_1.6), -86.5 (sRNA_37_230_1.7), -86.2 (sRNA_37_230_1.8), -86.2 (sRNA_37_230_1.9), -86.1 (sRNA_37_230_1.10), -85.9 (sRNA_37_230_1.11), -85.8 (sRNA_37_230_1.12), -85.7 (sRNA_37_230_1.13), -85.6 (sRNA_37_230_1.14), -85.2 (sRNA_37_230_1.15), -85.1 (sRNA_37_230_1…	TTGGTTTCGACTGTTGTTGCCAGGGGTTATGTGGCGTGTAGAGGTTGTAGGCTCCTCTAAAAACCTTCAAACAATAACCGCTAATAACGAATTAGCTTTAGCAGCTTAATCTCTGCTACGGAACTTTAGTTTTTTCTCTCGAATTCTAAATGTTCTGACAATGATCGGGAGGCGATTCTTTTGGTTTTTGGTTCCTAAAAGAGTTTGTATTTGAGCCGAATAGGAAAGAGAGTCCTGTCTGAGGGTGAACCTCTTTCCGAAATTTTATACACAGACTACACACGTAGAGGCTGATCTGGGGCGCAATAGGACGCGGGTTCGAACCCCGCCGTCTCCAAAGTTCATCACTTA	tmRNA (RF00023)	Bacterial tmRNA, also known as 10Sa RNA or SsrA, is named for its dual tRNA and mRNA-like properties. Its role is to liberate the mRNA from a stalled ribosome. To accomplish this part of the tmRNA is used as a reading frame that ends in a translation stop signal. The broken mRNA is replaced in the ribosome by the tmRNA and translation of the tmRNA leads to addition of a proteolysis tag to the inc…
sRNA_37_231	-	3148650	3148706	57	IGR	-5.6 (sRNA_37_231_1.1), -5.5 (sRNA_37_231_1.2), -5.3 (sRNA_37_231_1.3), -4.9 (sRNA_37_231_1.4), -4.8 (sRNA_37_231_1.5), -4.6 (sRNA_37_231_1.6)	TTCGTTTACTACTTTCACAATTGACAAAACGTTTTATCCAAAACCATAGTGGGAATG
sRNA_37_232	-	3157280	3157361	82	IGR	-9.2 (sRNA_37_232_1.1), -9.2 (sRNA_37_232_1.2), -9.1 (sRNA_37_232_1.3), -9 (sRNA_37_232_1.4)	ATTTCATCATTTATATTAGAGTTGTTGAAAAATTCCATAGCGACGGTTAACCAAACTACTTCAACCGACCATTTCATGAAAC
sRNA_37_233	-	3195344	3195408	65	IGR	-7.1 (sRNA_37_233_1.1), -6.8 (sRNA_37_233_1.2), -6.7 (sRNA_37_233_1.3), -6.3 (sRNA_37_233_1.4), -6.2 (sRNA_37_233_1.5)	CAAAATCCATTTTGAAAAGATCAATAACTTGACCCCGAGTCGATCCCTAGCGCATTCAAAAATCC
sRNA_37_234	-	3299729	3299904	176	IGR	-35.7 (sRNA_37_234_1.1), -35.4 (sRNA_37_234_1.2), -35.2 (sRNA_37_234_1.3), -34.4 (sRNA_37_234_1.4), -34.3 (sRNA_37_234_1.5)	CCCCACAAGTTGAATAGGATTTTAGAATCAGAATGAACTCAACAGAACGGGCTTTCTATGGATCGCCGTTCTGGGCTCAAAAAGGCACATTTTTCAAGTGTTCCGACAAGAATGAGTCTTTTTACTTGCAAAAAGTATGTTTTTCTGATAGAGAAAAATTTTCCGAACCTTACCGC
sRNA_37_235	-	3312012	3312139	128	IGR	-25.9 (sRNA_37_235_1.1), -25.5 (sRNA_37_235_1.3), -25.5 (sRNA_37_235_1.2), -25 (sRNA_37_235_1.4)	ACTCAAAAAATTTGAGAATCTCGGATAAATTGAAAGAAATATCTGACGCATGCGGTTCGTTTCAAGAGGAATTTTGAGCAAAGAATGAACGTTTAAGTAAAGAGCTATTAGCAGTAACGGGAGAAGAG
sRNA_37_236	-	3335855	3335937	83	IGR	-16.2 (sRNA_37_236_1.1), -15.6 (sRNA_37_236_1.2)	ATTTGATTAAAAATTTCTAAAGAATGATCGTGTAAAATTCTTTGAGGTTTTGGGCTAAACTTTAAGTAAATGTTTGTTTGGTG
sRNA_37_237	-	3357867	3357950	84	IGR	-12.5 (sRNA_37_237_1.1), -12 (sRNA_37_237_1.2)	AAATCCCGAATTTGCGGTATTTTTTAAGTACCACTATTTTTTCGTAAATTAGGCCGTTAATAACTTGGTACTATTTTCATGCGT
sRNA_37_239	-	3363831	3363898	68	IGR	-11.7 (sRNA_37_239_1.1), -11.2 (sRNA_37_239_1.3), -11.2 (sRNA_37_239_1.2), -10.7 (sRNA_37_239_1.4)	AAATGGCGTATAACGTTAATTAGTCGTCCCTGAAAAAGGTTCGAAATGCCGAATGATGTAAATAAAAT
sRNA_37_24	+	1329320	1329427	108	antisense CDS	-14.5 (sRNA_37_24_1.1), -13.9 (sRNA_37_24_1.2), -13.7 (sRNA_37_24_1.3), -13.6 (sRNA_37_24_1.4)	CAATTATTGATCATTGCAGAGTGCATCTACCTTCTAAACATTGATTTACGAGTGAGCTGGTTGGATATTCCCCTGTTCCTCTTCTATCCTCCCCTTCTCCTGTGCAAT
sRNA_37_240	-	3365832	3365942	111	antisense CDS	-31.1 (sRNA_37_240_1.1), -29.6 (sRNA_37_240_1.2)	TCCTTGTCCTTTCTCCCAGAAGTTTGCAGAATTGCCCGGATTTAGTAAACAACTTCGAATTACCGCAAGATATAAAGAGCTAGCTTGATCTTGCGGGTTTGGTTGGCAAGG
sRNA_37_241	-	3387504	3387556	53	antisense CDS	-7.5 (sRNA_37_241_1.1), -6.9 (sRNA_37_241_1.2)	CTTGTAAAACGTGAGAAGAAAAAAGAATTGTTTTCGTTTTTCCTAATATACGG
sRNA_37_242	-	3404714	3404852	139	antisense CDS	-21.9 (sRNA_37_242_1.1), -21.8 (sRNA_37_242_1.2), -21.7 (sRNA_37_242_1.3), -21.2 (sRNA_37_242_1.4), -21 (sRNA_37_242_1.5)	TTCCCTTTAGAAATAGAATCTCTTGCTTCCCAGATCATTTCCTCATCGGAGGAACAGAAAACAAAAAATAACAACAGAAAAAAAGAGAAGGAAACGTATCGGATATTTAGTCTCATAAATACAGAAGTTTTTATTCTCA
sRNA_37_243	-	3410978	3411041	64	IGR	-9.9 (sRNA_37_243_1.1), -9.3 (sRNA_37_243_1.2), -9.3 (sRNA_37_243_1.3), -9 (sRNA_37_243_1.4)	TTGCGAGCCTTTTTAGCTATAAAATTCACGAGTTGTAATGATGCCTCGGAAAACTCAGCAAATG
sRNA_37_244	-	3414801	3414858	58	IGR	-11.1 (sRNA_37_244_1.1)	AGAGTGAATCTTGAAACATTCTAAAAATGGATTTTTGAAAATATTATTTGGATCCAAA
sRNA_37_246	-	3532337	3532468	132	IGR	-25.9 (sRNA_37_246_1.1), -25.9 (sRNA_37_246_1.2), -25.8 (sRNA_37_246_1.3), -25 (sRNA_37_246_1.4), -24.9 (sRNA_37_246_1.5), -24.9 (sRNA_37_246_1.6), -24.8 (sRNA_37_246_1.7)	TACTTTTTGCAAGTAAAAAGACTCATTCTTGTCGGAACACTTGAAAAATGTACCTTTTTGAGCCCAGAACGGCGATCCATAGAAAGCCCGTTCTGTTGAGTTCATTTTGATTCTAAAATCCTATTCAACTTG
sRNA_37_247	-	3618736	3618805	70	antisense CDS	-10.4 (sRNA_37_247_1.1), -9.5 (sRNA_37_247_1.2), -9.4 (sRNA_37_247_1.3)	TTGCGAGAATTCATTCGATCGAACGCACCAAGTTTAATCCTAACTTCTCCACCTAACTTAAGTGGTTCTG
sRNA_37_249	-	3634221	3634274	54	IGR	-3.5 (sRNA_37_249_1.2), -3.5 (sRNA_37_249_1.1), -3.3 (sRNA_37_249_1.3), -2.9 (sRNA_37_249_1.4), -2.9 (sRNA_37_249_1.5), -2.6 (sRNA_37_249_1.6)	CGAACAAAATTTTAGAAAGTCGTATGATGTAATTGAACGCGAAAGGGATCGATG
sRNA_37_25	+	1412159	1412209	51	IGR	-8.8 (sRNA_37_25_1.1), -8.5 (sRNA_37_25_1.2), -8.4 (sRNA_37_25_1.3)	AAAGACAAGTGTAGCGTAGACTTTTGCTTTCAACGGAGTTGTAAAAATCAT
sRNA_37_250	-	3653181	3653352	172	IGR	-55.2 (sRNA_37_250_1.1), -54 (sRNA_37_250_1.2)	TAAAATCCTATTCAACTTGTGGGGTTGGTTATGGTAGAAAGCGTTTTGCTGAGTTACTTCGAACGACCTTTCGGAAATGAGACACTGAGTTCAGGAAAACTTGAATTCGATATAACGCGAAAGGGATCGATGTTAGAGGAATTCAGCAGAATGCTTTTTCAAATTAAAGCCG
sRNA_37_251	-	3665360	3665410	51	IGR	-6.8 (sRNA_37_251_1.1), -6.5 (sRNA_37_251_1.3), -6.5 (sRNA_37_251_1.2), -5.8 (sRNA_37_251_1.4)	AATGTGGGAACTATCACATGAACATTACTGATCTCTAGAAAATTGAGTACC
sRNA_37_252	-	3672440	3672509	70	IGR	-13.9 (sRNA_37_252_1.1), -13.3 (sRNA_37_252_1.2), -13 (sRNA_37_252_1.3)	ATGGGGCGTTCGACAGGTCGCATTTGACAATTTACGAACTTTCGAGCAGTCTAATTTCGTTTAATTTTCG
sRNA_37_253	-	3679905	3680140	236	IGR	-67.8 (sRNA_37_253_1.1), -66.5 (sRNA_37_253_1.2), -66.3 (sRNA_37_253_1.3), -66.3 (sRNA_37_253_1.4), -65.5 (sRNA_37_253_1.5), -65.4 (sRNA_37_253_1.6), -65.3 (sRNA_37_253_1.7), -65.2 (sRNA_37_253_1.8), -64.8 (sRNA_37_253_1.9)	TCCTATTCGTGGTCAACTTTGTGAAGTTGCCACACATGGGTTTGCGGTGGCCGATTTAGATTCATCTATGGATCGGGGTCTAAGCCTTAACGCTACGACCCATAGGAAGTAGCGTTATTGAGTTACGAGAGCGATCAATCTGCCACCGGCCTTCTTGACTCCGTCGATTCAAGAATATCACATTCGGAACTGTCTTACGTTCAAGAAACATACTAATCTATGAATCGCGTTGTGGG
sRNA_37_254	-	3686690	3686782	93	antisense CDS	-14.4 (sRNA_37_254_1.1), -14.3 (sRNA_37_254_1.2), -14 (sRNA_37_254_1.3), -13.8 (sRNA_37_254_1.4), -13.5 (sRNA_37_254_1.5), -13.4 (sRNA_37_254_1.6), -13.4 (sRNA_37_254_1.7)	AAAAACGAATCAGCTTAAAATTTCCAGACTTTTTGGCCAAAAGTAAAACCGACCTAGACAATTTCAAATCCCCTGGATTTAAAATTGAAGCCC
sRNA_37_255	-	3728312	3728389	78	IGR	-10.8 (sRNA_37_255_1.1), -10.7 (sRNA_37_255_1.2), -10.4 (sRNA_37_255_1.3), -10.2 (sRNA_37_255_1.4), -10.1 (sRNA_37_255_1.5)	AATACTCAGCAAACTTTAGATTTGGGATAGACTCAGAGTTTGAATTGAAGTAGGAACTCATACATTTTTAAGGATATA
sRNA_37_256	-	3798138	3798188	51	IGR	-6.9 (sRNA_37_256_1.1)	TTAAAAAAGACTTCAATTTTTTAAGAGTTTTTATAAAGGCTGCATAACGGT
sRNA_37_257	-	3937014	3937135	122	IGR	-25.6 (sRNA_37_257_1.1), -25.3 (sRNA_37_257_1.3), -25.3 (sRNA_37_257_1.2)	CCCCACAAGTTGAATAGGATTTTAGAATCAGAATGAACTCAACAGAACGGGCTTTCTATGGATCGCCGTTCTGGGCTCAAAAAGGCACATTTTTCAAGTGTTCCGACAAGAATGAGTCTTTT
sRNA_37_258	-	3977881	3977946	66	IGR	-8.4 (sRNA_37_258_1.1), -8.1 (sRNA_37_258_1.2), -7.5 (sRNA_37_258_1.3)	AATCAATTCTAAATTGTGGTAGTTCCCACAGATTAAGTCTCTTTAGCAAGGTATAAAATTTTTAAC
sRNA_37_259	-	3988351	3988422	72	IGR	-8 (sRNA_37_259_1.1), -7.9 (sRNA_37_259_1.2), -7.8 (sRNA_37_259_1.3), -7.5 (sRNA_37_259_1.4), -7.2 (sRNA_37_259_1.5)	TAAGAGTTTTTCCCAAAACCGTCCAATGTAGGAACTACTACAAAAATTTAACGACATTAGAACTAATCGAAA
sRNA_37_26	+	1422819	1422875	57	IGR	-13.1 (sRNA_37_26_1.1), -12.5 (sRNA_37_26_1.2)	TGAAACTCAAATTTGAGTCGTTTTAGAAAATTTTTTTCGAGAATTTGTAAGAGTTCC
sRNA_37_261	-	4104570	4104682	113	antisense CDS	-28.5 (sRNA_37_261_1.1)	GATTGGAAGTGTAGAGCGTTCGGTAGAATGCTCTCTAAACTCAGCGTGTCGCTTCTGTTGGCGCTCGAAGTCAATCAACATCTCACTCTCCATGAGTCGTTCTATGGATCGCG
sRNA_37_262	-	4140691	4140773	83	IGR	-9.4 (sRNA_37_262_1.1), -9.1 (sRNA_37_262_1.2), -8.5 (sRNA_37_262_1.3), -8.4 (sRNA_37_262_1.4)	AGAACTTATCCAAAAAATTTAAAATGTGGGAACTGCTACGAAAATTTAACGACATTAAGAACTACTTGAAAGTTCACAAATTG
sRNA_37_264	-	4177091	4177166	76	IGR	-12.9 (sRNA_37_264_1.1), -12.6 (sRNA_37_264_1.2), -12.5 (sRNA_37_264_1.3)	GAATTGTTGAAAAATTAATTCTCCATTTGTTTCTATTTTATGGAAATGGGCAATTGAAGCAGTTTTGTTAATCGGA
sRNA_37_265	-	4179247	4179477	231	antisense CDS	-49.9 (sRNA_37_265_1.1), -49.5 (sRNA_37_265_1.2), -49.3 (sRNA_37_265_1.3), -48 (sRNA_37_265_1.4), -47.6 (sRNA_37_265_1.5)	GCTTCCATCGGTGGAATACAAGGATCCACTGATTTTACAGTTACACAAGCTGCATTGACTTCGATCGAAGTCTCTCCAACTCGCACTTCCATTGCAAAAGGACTAACTCAAAAGTTTACTGCGATCGGGATTTTTACGGATAACTCTAAAAAGGATATTACGGATCAGNGGCTGCTGCTTCCAAAGCAAAAGGACTCACAGAAAGATTCAAGGCTACTGGTATCTTTACGG
sRNA_37_268	-	4235987	4236051	65	IGR	-7.9 (sRNA_37_268_1.1), -7.5 (sRNA_37_268_1.2), -6.9 (sRNA_37_268_1.3)	AATGTTTCGTTCATGCAATTTACTAACTGAAGCTGAAACCGTGCTCTGGCAACAATGAATTCACC
sRNA_37_269	-	4327627	4327751	125	IGR	-39.3 (sRNA_37_269_1.1), -37.8 (sRNA_37_269_1.2), -37.7 (sRNA_37_269_1.3)	AGGCATTTGCTGAGTTTTTTGGGTCGTTCGAGAAACTCAACATCTCACTCCCTGAATGCCGATCCTTAGAGAGGCATTTGCTGAGTTTTTTGGGTCGTTCGAGAAACTCAACATCTCACTCCCTG
sRNA_37_27	+	1429000	1429057	58	IGR	-7.8 (sRNA_37_27_1.1), -7.7 (sRNA_37_27_1.2), -7.5 (sRNA_37_27_1.3), -7 (sRNA_37_27_1.4)	TGTAGGAACTACTACTACAAACCAGGATTTTACGGACAAATTTTAAAATTGTAGGAAC
sRNA_37_270	-	4363568	4363618	51	antisense CDS	-9.6 (sRNA_37_270_1.1)	CTTACACCCTCGTCGGTTTTAACGGCCATATGACGGGCGAATCGATAACAG
sRNA_37_271	-	4396762	4396817	56	IGR	-9.5 (sRNA_37_271_1.1)	AGGTTTTTTTGGAAAAAAAGAAAATGCCACTAAACCGCTTAATAGATTAACGGCCC
sRNA_37_272	-	4453211	4453260	50	IGR	-10.5 (sRNA_37_272_1.1), -10.4 (sRNA_37_272_1.2), -9.6 (sRNA_37_272_1.3), -9.5 (sRNA_37_272_1.4)	GCGAAAAAACGCGACGCGAACCAGGATTCGAAGCGTGCGAGAAAGACGCC
sRNA_37_273	-	4453334	4453515	182	IGR	-42 (sRNA_37_273_1.1), -41.4 (sRNA_37_273_1.2), -41.3 (sRNA_37_273_1.4), -41.3 (sRNA_37_273_1.3), -40.7 (sRNA_37_273_1.5), -40.4 (sRNA_37_273_1.6), -40.3 (sRNA_37_273_1.7), -40 (sRNA_37_273_1.8), -39.9 (sRNA_37_273_1.9)	CTCAATTGGTAGAGCATCTGATTTGTAATCAGACGGTTGTGGGTTCGATTCCTATAGGCAGCTGTTTTTCTTCGGGTAGGTACTCAAGTGGCCAACGAGGGCAGACTGTAAATCTGCTGACTATGTCTTCGAAGGTTCGAATCCTTCCCTGCCCACCATCTTTTTAATAACTTTACAATTTA	tRNA (RF00005)	Transfer RNA (tRNA) molecules are approximately 80 nucleotides in length. Their secondary structure includes four short double-helical elements and three loops (D, anti-codon, and T loops). Further hydrogen bonds mediate the characteristic L-shaped molecular structure. tRNAs have two regions of fundamental functional importance: the anti-codon, which is responsible for specific mRNA codon recogni…
sRNA_37_274	-	4468721	4468841	121	IGR	-25.6 (sRNA_37_274_1.1), -25.3 (sRNA_37_274_1.2), -25.3 (sRNA_37_274_1.3)	CCCACAAGTTGAATAGGATTTTAGAATCAAAATGAACTCAACAGAACGGGCTTTCTATGGATCGCCGTTCTGGGCTCAAAAAGGCACATTTTTCAAGTGTTCCGACAAGAATGAGTCTTTT
sRNA_37_275	-	4510428	4510508	81	IGR	-10 (sRNA_37_275_1.1), -9.9 (sRNA_37_275_1.2), -9.8 (sRNA_37_275_1.3), -9.2 (sRNA_37_275_1.4), -9 (sRNA_37_275_1.6), -9 (sRNA_37_275_1.5)	TGCAATGTTGTAATATTTTTCCACAACGACTAACTCGCGTTTAACACTGGTTAATCCTGTTTCTTGAACTACTGATTTTAG
sRNA_37_278	-	4523407	4523457	51	antisense CDS	-12.8 (sRNA_37_278_1.1), -12.1 (sRNA_37_278_1.2)	TATGACCTTTGGGTTATGAGCCCAACGAGCTACCAGCTGCTCCACCGCGCG
sRNA_37_279	-	4531893	4531943	51	IGR	-6.9 (sRNA_37_279_1.1), -6.1 (sRNA_37_279_1.2), -5.9 (sRNA_37_279_1.3), -5.9 (sRNA_37_279_1.4)	TTTTTAAGAACGTTCGACAGGTCGCGCTCTCGATTACAATCTGCAAAGCAC
sRNA_37_28	+	1437191	1437285	95	IGR	-13.6 (sRNA_37_28_1.1), -13.2 (sRNA_37_28_1.2), -12.7 (sRNA_37_28_1.3)	CTAGAAACAGAGAATGTTTTCGGATAAACTATAAACTAATTTTAAAAGGGACCAATACGAAAAATTTCAAAAATGAAAATGGTTTTAAGTTCAAG
sRNA_37_280	-	4535749	4535866	118	IGR	-15.7 (sRNA_37_280_1.1), -15.1 (sRNA_37_280_1.2), -14.8 (sRNA_37_280_1.3)	CATTTTTACTACTCGGACGCATGAAAATAATACCAAGTTATTAACGGCCGAATTTACGAAAAAAATAATGGTACTTAAAAAATACCGCAAATTCGGGATTTACGGCATTTTAAAGCAG
sRNA_37_284	-	4598075	4598134	60	antisense CDS	-9.3 (sRNA_37_284_1.1), -8.5 (sRNA_37_284_1.2)	TTTTCCAGATACAAGAGAGACTAACGTAGATAAGGAAGGATGAAGTAGGGCGCTTCCAGA
sRNA_37_3	+	330401	330451	51	IGR	-3.1 (sRNA_37_3_1.1), -3 (sRNA_37_3_1.2), -2.6 (sRNA_37_3_1.3), -2.1 (sRNA_37_3_1.4)	GAAAAATTCCATAGCAACAATTAACAAAACGCTTCAATCGACCGTTTCCAT
sRNA_37_31	+	1475660	1475779	120	antisense CDS / antisense 3'UTR /antisense 5'UTR	-15.2 (sRNA_37_31_1.1), -15 (sRNA_37_31_1.2), -14.6 (sRNA_37_31_1.3)	TGGATGATCGGAACAGAAACGGCTAAATCTACGAAAATTCTAAAGTCTTCGGACATAAAAATCTTAAAACAAAAAACCTTTCAATTCTATGAAAGTCAATCGAATTACGCGTAATTTCCA
sRNA_37_32	+	1481676	1481727	52	IGR	-6.2 (sRNA_37_32_1.1)	TATCCTAACGAGAAAAAACATTGGTAGAATCGGGATTAAGAAAGAATCTGGG
sRNA_37_33	+	1495334	1495414	81	IGR	-11.4 (sRNA_37_33_1.2), -11.4 (sRNA_37_33_1.1), -11.1 (sRNA_37_33_1.3), -11.1 (sRNA_37_33_1.4), -11 (sRNA_37_33_1.5), -10.9 (sRNA_37_33_1.6), -10.5 (sRNA_37_33_1.8), -10.5 (sRNA_37_33_1.7), -10.4 (sRNA_37_33_1.9)	TAGTTTTGTATAACCAATGTGAAAGAGTTTGATACGGAGCTCAGTGCCTCGCTTTTATAATAAGGCTTGTCCTAAAACCAT
sRNA_37_34	+	1535639	1535710	72	IGR	-7.5 (sRNA_37_34_1.1), -7.2 (sRNA_37_34_1.2), -7 (sRNA_37_34_1.3), -6.8 (sRNA_37_34_1.4)	ATTTTCTAAGAATCTGCCCCAAAATTTAGAATCGTTATCTGTGAATTCTCTAATAGAATTGTGTTAGTTCCC
sRNA_37_35	+	1547884	1547976	93	IGR	-12.4 (sRNA_37_35_1.1), -12 (sRNA_37_35_1.2), -11.9 (sRNA_37_35_1.3), -11.7 (sRNA_37_35_1.4), -11.4 (sRNA_37_35_1.5)	ATAATTTGTGGGAACTCTTACATTAGAGTTATTGAAAAAATTTATAGCGGTGATTAATAAAACTACTTCAATCGATCATTTTATGAAACAGAA
sRNA_37_36	+	1573376	1573428	53	antisense CDS	-5.7 (sRNA_37_36_1.1), -5.4 (sRNA_37_36_1.2), -5.3 (sRNA_37_36_1.3), -4.8 (sRNA_37_36_1.4), -4.7 (sRNA_37_36_1.5)	GACCGACTTGAATTCCTTCCGGAAGACGACCTGAAATGTAACGAACGTCCGCC
sRNA_37_37	+	1649996	1650054	59	IGR	-13.5 (sRNA_37_37_1.1), -13.4 (sRNA_37_37_1.2), -13.2 (sRNA_37_37_1.3), -12.9 (sRNA_37_37_1.4), -12.6 (sRNA_37_37_1.5)	AGAATCAGAATGAACTCAACAGAACGGGCTTTCTATGGATCGCCGTTCTGGGCTCAAAA
sRNA_37_38	+	1657273	1657325	53	IGR	-3.1 (sRNA_37_38_1.1), -2.4 (sRNA_37_38_1.2), -2.1 (sRNA_37_38_1.3)	AGTTCCCACAATTTTATTAGACTCAAATTTAAAAAAACAATACGATTGAATAG
sRNA_37_39	+	1705415	1705479	65	IGR	-6.4 (sRNA_37_39_1.1)	TGAAATATAGTAATCATTTCCTTTTTTAAAATTATGTCTCATAAAATCCTTGACATTTATTTAGT
sRNA_37_4	+	331423	331685	263	antisense CDS	-45.3 (sRNA_37_4_1.1), -45.1 (sRNA_37_4_1.2), -44.4 (sRNA_37_4_1.3), -44.3 (sRNA_37_4_1.5), -44.3 (sRNA_37_4_1.4), -44 (sRNA_37_4_1.7), -44 (sRNA_37_4_1.6), -43.9 (sRNA_37_4_1.8), -43.5 (sRNA_37_4_1.9), -43.2 (sRNA_37_4_1.10)	CTTCAATATGAGAATGGATAGAGTGAAAAAATCTAAGGTTTGTGGAAATTCTTTCTGAATGATATAGCGTACGGATAAAGATATTTTTTGAGTTATTACTCGGATGTATGAAAATGGTACCAAAAATTAAGTAGTAATTTTGCAAAAAGACAGAGGTGCTCAAGAATTTACGTTTAATTTGGAATTGTTGGCCGTTTTTAAGGGATATCCTATATTCTAACTTTTGAAATATAAGTTCATCCTATTATTCTTTTTGTGTATCC
sRNA_37_40	+	1727126	1727779	654	IGR	-176.7 (sRNA_37_40_1.1), -176.4 (sRNA_37_40_1.2), -176.3 (sRNA_37_40_1.3), -176.2 (sRNA_37_40_1.4), -175.6 (sRNA_37_40_1.5), -174.7 (sRNA_37_40_1.6), -174.1 (sRNA_37_40_1.7), -173.8 (sRNA_37_40_1.8), -173.7 (sRNA_37_40_1.9), -173.4 (sRNA_37_40_1.10), -173.2 (sRNA_37_40_1.11), -173.1 (sRNA_37_40_1.12), -173 (sRNA_37_40_1.13), -172.7 (sRNA_37_40_1.14), -172.2 (sRNA_37_40_1.15), -171.6 (sRNA_37_40_1…	ATTAGGATTTACAGTCAAGAGATCAGGGATTACGTATGTTTTAGTGAGAGGCAATAGCCTACAGATTGAATTTGTTTTCCGGCATGACGTCAATTTACAATCAAAGTTTTCTCTGGGCACTGATCATCAGTTGCGTATTGCTGATCGGTACATGTTCGAAACACGAAAGAGGACATGTGATGACAAAAAAGTCAGCCTCTGAATTTAAGACCAATACCGGGAACAGGGAACGAGCTGCCGGTCAACTCCTGTCGTCGCTCAAGATAGGCATATCCGCTACCGAGGTGATGGATATGCTTGGTCCTCCAACCACCAAGACTTGGGCGTACACACTATTTTATTCCTCTGCGATGGTCATTTACTTCGATGACTCCTCCAAGCTCGTTCGGGTGACCTCGG…
sRNA_37_41	+	1732744	1732839	96	antisense CDS	-29.8 (sRNA_37_41_1.1)	TTGCGGGGTGTTCGCTAAGGCTCACTCGAACCTCGTGCCAATTCTTTCGCATGCTTAGGCATGCTTCAGAACCGCAAACGTCGAGAAGCCTATTAC
sRNA_37_42	+	1734185	1734319	135	IGR	-28.5 (sRNA_37_42_1.1), -28.2 (sRNA_37_42_1.2), -27.4 (sRNA_37_42_1.3), -27.3 (sRNA_37_42_1.4), -27.2 (sRNA_37_42_1.5)	CTGTTGTTGTCTTTTCAAAGTTGTAAGTTGCCCACTTACCTGTTAATCCGACGACAATCAATTTATCATTGTTGTCACAATACCTTCTTAAGGTATCTCTGACATCGCTTGTCGACGAATTAGTTTTAACTATCC
sRNA_37_43	+	1760572	1760974	403	IGR	-119.7 (sRNA_37_43_1.1), -119.5 (sRNA_37_43_1.2), -118.7 (sRNA_37_43_1.3), -118.1 (sRNA_37_43_1.4), -117.6 (sRNA_37_43_1.5), -116.6 (sRNA_37_43_1.7), -116.6 (sRNA_37_43_1.6), -116.4 (sRNA_37_43_1.8), -116.3 (sRNA_37_43_1.9), -116.2 (sRNA_37_43_1.10), -115.8 (sRNA_37_43_1.11), -115.5 (sRNA_37_43_1.12), -113.8 (sRNA_37_43_1.13)	TCGCGCTTCTTTTTTAGAAATAAAAAGGGTGAGGAAAGTCCGGACACCTGGAAACACGGGACCGGGTAATTCCCGGAATTCTCTATCTTGAGAGTAATTTCAGGATCGAGAATATGGAAAGTGCAACAGAAAAGATACCGCCTTGGTAAAAGGTAAGGGTGAAATGGTGGGGTAAGAGCCCACCTACGATTTCGAGAGAAATCGGGAATGGCAAACCCTCCCGGGTGCAATCTCAAATAGGCAGCCTATTTGTAGTTTCCGCAGGGCTGCGGGTAGAGAGCAAGGACTTCGATCGGTAACTTTCGAAGCAAGATAAATGATCATCCATCTCTTAGGAGAGGACAGAATCCGGCTTATAGACAGAATGCCCGTAGTTTCATTTTTGGATTTTATAATCTC…	RNaseP_bact_a (RF00010)	Ribonuclease P (RNase P) is a ubiquitous endoribonuclease, found in archaea, bacteria and eukarya as well as chloroplasts and mitochondria. Its best characterised activity is the generation of mature 5'-ends of tRNAs by cleaving the 5'-leader elements of precursor-tRNAs. Cellular RNase Ps are ribonucleoproteins. RNA from bacterial RNase Ps retains its catalytic activity in the absence of the prot…
sRNA_37_46	+	1893626	1893676	51	IGR	-3.6 (sRNA_37_46_1.1), -3.1 (sRNA_37_46_1.2)	CATAGCAACAATTAACAAAACGCTTCAATCGACCGTTTCCATACAACGAAA
sRNA_37_47	+	2001313	2001390	78	IGR	-10.8 (sRNA_37_47_1.1), -10.3 (sRNA_37_47_1.2), -9.9 (sRNA_37_47_1.3)	ATTTGCGGTATTTTTTAAGTACCACTATTTTTTCGTAAATTAGGCCGTTAATAACTTGGTACTATTTTCATGCGTCCG
sRNA_37_48	+	2005022	2005197	176	IGR	-35.7 (sRNA_37_48_1.1), -35.4 (sRNA_37_48_1.2), -35.2 (sRNA_37_48_1.3), -34.4 (sRNA_37_48_1.4), -34.3 (sRNA_37_48_1.5)	CCCCACAAGTTGAATAGGATTTTAGAATCAGAATGAACTCAACAGAACGGGCTTTCTATGGATCGCCGTTCTGGGCTCAAAAAGGCACATTTTTCAAGTGTTCCGACAAGAATGAGTCTTTTTACTTGCAAAAAGTATGTTTTTCTGATAGAGAAAAATTTTCCGAACCTTACCAC
sRNA_37_49	+	2023310	2023366	57	IGR	-10.8 (sRNA_37_49_1.1), -9.8 (sRNA_37_49_1.3), -9.8 (sRNA_37_49_1.2)	AGAATTGTTGAAAAATTAATTCTCCATTTGTTTCTATTTTATGGAAATGGGCAATTG
sRNA_37_5	+	467595	467644	50	IGR	-7.8 (sRNA_37_5_1.1), -7.3 (sRNA_37_5_1.2), -7 (sRNA_37_5_1.3)	CAACCTCCCTGGTTGTGTCTTCCACTGCGAATTTTCACTTTAAAATGGAC
sRNA_37_50	+	2063461	2063511	51	IGR	-9.7 (sRNA_37_50_1.1), -9.6 (sRNA_37_50_1.2), -9.5 (sRNA_37_50_1.3)	AAAATTAATTCTCTATCGGTTTTCGTTGTATGGAAACGGTCGATTGAAGCG
sRNA_37_52	+	2097575	2097684	110	IGR	-18.6 (sRNA_37_52_1.1), -17.6 (sRNA_37_52_1.2)	ACATTGGACGATTTTGAAATAAGCTCTTAATTTCATAACGCGAGATTGGCATAATTCATTTTTCTGAAAAAAATTGGAATTTGAACTTTACAGATCGATTCTTTAAATGT
sRNA_37_53	+	2111183	2111295	113	IGR	-23.3 (sRNA_37_53_1.1), -22.7 (sRNA_37_53_1.2)	ACTCAAAGCTTTTTCGCAAGAGTATTTGTAGAATCCTTAAAGAGCGTTTACGAGTACGACATGAGCGCAAAAAACGCCGTGGAACAAGTTTAATAGGATCTCAGATTGCGTGC
sRNA_37_56	+	2181581	2181704	124	antisense CDS /antisense 5'UTR	-24 (sRNA_37_56_1.1), -23.3 (sRNA_37_56_1.2), -22.8 (sRNA_37_56_1.3)	GGGTTTCGTTGCAAACTCCGTGAAATTTTTTGCTCTCTGCTTTCGCTCCCAGAACCGGGGTTTTCAAATAGAGTAGTTCCTGACAGAAAAAAGTTTGGCGAGAGTTCTCAATTTAATAAAAATG
sRNA_37_57	+	2198041	2198091	51	IGR	-9.8 (sRNA_37_57_1.1), -9.3 (sRNA_37_57_1.2)	ACTTTATTAGAGTTGTTGAAAATTCCGTAAACGGAGATTAGCAAAACTGCT
sRNA_37_58	+	2198142	2198198	57	IGR	-4.2 (sRNA_37_58_1.1), -4 (sRNA_37_58_1.2), -3.7 (sRNA_37_58_1.3), -3.4 (sRNA_37_58_1.5), -3.4 (sRNA_37_58_1.4), -3.2 (sRNA_37_58_1.6)	ACAACTCTAATGAAAACGTTTAACAAAAAATAAATGAAGGTTCCAACGTCCTGCGGC
sRNA_37_6	+	609919	609980	62	IGR	-10.2 (sRNA_37_6_1.1), -9.9 (sRNA_37_6_1.3), -9.9 (sRNA_37_6_1.2), -9.8 (sRNA_37_6_1.4), -9.3 (sRNA_37_6_1.5)	AACTAAGTTTTACAGAGGATTTGTCGTAATTCCGACAGATTTATATTGAGATCAAATACTTG
sRNA_37_60	+	2265408	2265482	75	IGR	-9 (sRNA_37_60_1.1), -8.8 (sRNA_37_60_1.2), -8.2 (sRNA_37_60_1.3)	AAAACTATAACAGAATGTTCAACATCTTGTATTGAAATAGAGCCTTGTAATTAAGACCCCATGGTATTCAATTTT
sRNA_37_61	+	2276967	2277016	50	IGR	-5.3 (sRNA_37_61_1.1)	ATAGGAATTCGCGAATCATTAATTTAGCTCCTATATCTCCATAAACAAAG
sRNA_37_62	+	2281961	2282027	67	antisense CDS	-11.5 (sRNA_37_62_1.1), -11.3 (sRNA_37_62_1.2), -11.1 (sRNA_37_62_1.4), -11.1 (sRNA_37_62_1.3), -11 (sRNA_37_62_1.5), -10.9 (sRNA_37_62_1.6), -10.7 (sRNA_37_62_1.7), -10.5 (sRNA_37_62_1.8), -10.5 (sRNA_37_62_1.9)	GCATTGCTTGCAGTAATGGTGTAATTTGTAGCGGATTGAGTTGTAGTTGGCGTTCCTGAGATAGCAC
sRNA_37_63	+	2282119	2282169	51	antisense CDS	-7.9 (sRNA_37_63_1.1), -7.4 (sRNA_37_63_1.2), -7.2 (sRNA_37_63_1.3)	AATTGTTGCACCTTGTGTGAAAGTAAACGGCGTTCCCGCATAACTTAGAGC
sRNA_37_64	+	2308741	2308790	50	IGR	-4 (sRNA_37_64_1.1), -3.7 (sRNA_37_64_1.2), -3.5 (sRNA_37_64_1.4), -3.5 (sRNA_37_64_1.3)	TAGAATGATAAAAGGTTCGAAAAAGAATTCAAGGTTCCGAAAGAAAACGG
sRNA_37_65	+	2373337	2373387	51	antisense CDS	-7.3 (sRNA_37_65_1.1), -7 (sRNA_37_65_1.2), -6.7 (sRNA_37_65_1.3)	GAATGCGAAAGGGACTATTAGTTGTATTCTTAAACACGGCTTACTTCTCCG
sRNA_37_66	+	2381232	2381327	96	antisense CDS /antisense 5'UTR	-13.8 (sRNA_37_66_1.1), -13.5 (sRNA_37_66_1.2), -13.5 (sRNA_37_66_1.3), -13.4 (sRNA_37_66_1.4), -13 (sRNA_37_66_1.5), -12.9 (sRNA_37_66_1.6), -12.9 (sRNA_37_66_1.7)	TTTTTCCTCCGAAAAGTAAAAGAGCGATGAATAAAATGAGTAGAATTTCAGTCCATCCGAGTGATCCGAAGACTGCCAAGGGTGCAAACATATTTA
sRNA_37_67	+	2479706	2479758	53	IGR	-13.8 (sRNA_37_67_1.1)	TAATCTGCGGGTCGAAGGTTCAAGTCCTTCTGGGCCCAACGGAGTAACCCCCC
sRNA_37_68	+	2505346	2505395	50	antisense CDS	-5.8 (sRNA_37_68_1.1), -5.1 (sRNA_37_68_1.2)	ATGAAAGAGGCTGAGATGGTAAAAATTTTACTTTTAGGAATTTGAATTAG
sRNA_37_69	+	2558300	2558516	217	antisense CDS	-40.8 (sRNA_37_69_1.1), -40.3 (sRNA_37_69_1.2), -39.9 (sRNA_37_69_1.3), -39 (sRNA_37_69_1.4)	CAAGTATCTAAAAAACTCAAGAGTCTAAGCGAACCAGAACTTGAAAAGATAGATGTCCTAGTCCAAAAACCGTCGCTTGTATAGTTGTTTAGAATTTGAATACTAACGCATGTTAAGCGACATTTGGAAACGGCGCCTCGACATTTATATAAATATGATGTAATCCTCCAAGGACTTTTCGTTTGATAACTTTGGAGGTATAAGAAGAAAAAGTAGC
sRNA_37_7	+	722929	722978	50	antisense CDS	-3 (sRNA_37_7_1.1), -3 (sRNA_37_7_1.2), -2.9 (sRNA_37_7_1.3), -2.8 (sRNA_37_7_1.4)	ATCATTTTTAGAAGCGTACAATGTATGGAACAAACCGAGCCCCAAAAATA
sRNA_37_71	+	2680028	2680080	53	IGR	-6.7 (sRNA_37_71_1.1), -6.5 (sRNA_37_71_1.2), -6 (sRNA_37_71_1.3), -5.9 (sRNA_37_71_1.4), -5.7 (sRNA_37_71_1.5)	TAAATCTTTTTTCTAACTAACGTGAATTCGTGGAGAAATCCGTTTTATTCCTA
sRNA_37_72	+	2732165	2732376	212	antisense CDS	-34.8 (sRNA_37_72_1.2), -34.8 (sRNA_37_72_1.1), -34.7 (sRNA_37_72_1.3), -34.5 (sRNA_37_72_1.5), -34.5 (sRNA_37_72_1.4), -34 (sRNA_37_72_1.6), -33.9 (sRNA_37_72_1.7), -33.8 (sRNA_37_72_1.8), -33.6 (sRNA_37_72_1.9), -33.5 (sRNA_37_72_1.11), -33.5 (sRNA_37_72_1.10), -33.3 (sRNA_37_72_1.12), -33.2 (sRNA_37_72_1.13)	AATTAGAAAAATAAACAATTGAAAAAGTTTCGCTATACAACTGTTATCTGGAGATTTGTGATGTGTCCTTCCAACGTAAATTATGAGGTTGGATTGAAACGGCTTTAACTTTTTTAGAATGGAGGCGTAAAAAAATTTTCGTGGATTTGTGTTCGAAAGGAACTAATCTCATTGAAATCAGAAAAAATGAACGATTCGAAACCTTACGGAGC
sRNA_37_73	+	2774226	2774277	52	IGR	-5.2 (sRNA_37_73_1.1), -4.4 (sRNA_37_73_1.2)	TTGGACGAATCCTGCTAACTGATTATAAAAACAAGTTTAAATGAAATGTGGG
sRNA_37_74	+	2793248	2793373	126	antisense CDS	-19.4 (sRNA_37_74_1.1), -18.8 (sRNA_37_74_1.2)	CCGGTGGTCGAAGATACCAAATAAATATTTCCGGCGTGGTTTAAAACTGCGGTAATACCTGCAACCGAAGAATCCGAAAAATCTTGGTAATTGGCCGTAATATCTCCAAAATCATTTAAAGCAAAT
sRNA_37_75	+	2902534	2902585	52	antisense CDS	-8.3 (sRNA_37_75_1.1)	ACGTTCCAGTGTCCGAAGTTTGGAAATGCTACGATTACTTTTTTACCGATCC
sRNA_37_76	+	2910789	2910842	54	antisense CDS	-9.3 (sRNA_37_76_1.1), -8.7 (sRNA_37_76_1.2)	TTTTCAATATGGTTTTTAAGAATCTGAAAACAGTCTAGTAGGGCCGCCTTGGAG
sRNA_37_78	+	2961345	2961396	52	antisense CDS	-3 (sRNA_37_78_1.1), -2.4 (sRNA_37_78_1.2)	AATTTTTTCTCAACCAAACTCGCGTTAAAATAGGATTTAAATTTTGATCATG
sRNA_37_79	+	3010193	3010244	52	IGR	-3.8 (sRNA_37_79_1.1), -3.4 (sRNA_37_79_1.2)	CACTATTTTTTCGTAAATTAGGCCGTTAATAACTTGGTACTATTTTCATGCG
sRNA_37_8	+	727514	727656	143	IGR	-23.7 (sRNA_37_8_1.1)	CGTGAGTTCGATAAAAAATGAATGTGGAAATCACAAACAAAATTAACCGAGAATCATCAAATCCACTAATAGACTGAGAAATTTTAAAACTCAGCTGAAATCGAACTCACGTTATTAAAATCCGGACAAAAAAATTCCCCTGG
sRNA_37_80	+	3015593	3015643	51	IGR	-10.5 (sRNA_37_80_1.1), -10.3 (sRNA_37_80_1.2), -9.5 (sRNA_37_80_1.3)	CATTCTTGTCGGAACACTTGAAAAATGTGCCTTTTTGAGCCCAGAACGGCG
sRNA_37_82	+	3123859	3123923	65	antisense CDS	-13.2 (sRNA_37_82_1.1)	AAATCCGTATTCTTGAAACGCTTGAGCGGCATATTCGGAACAAGTAGGCGTAAAACGACAGGCAG
sRNA_37_87	+	3256549	3256646	98	antisense CDS	-15.3 (sRNA_37_87_1.1), -15 (sRNA_37_87_1.2), -14.9 (sRNA_37_87_1.3), -14.7 (sRNA_37_87_1.4), -14.6 (sRNA_37_87_1.5), -14.5 (sRNA_37_87_1.6), -14.4 (sRNA_37_87_1.7)	GGATCGTTCAGATATTCGCCGTGAAAGCCTGGATTAACACCCAGTAGCAACTCCATACTTCCATCAGTGGCGACAAAACTAAGATCACAATGTTTGAC
sRNA_37_88	+	3299634	3299844	211	IGR	-40.8 (sRNA_37_88_1.1), -40.8 (sRNA_37_88_1.2), -40.7 (sRNA_37_88_1.3), -40.6 (sRNA_37_88_1.4), -40.6 (sRNA_37_88_1.5), -40.3 (sRNA_37_88_1.6), -40.1 (sRNA_37_88_1.7), -40 (sRNA_37_88_1.8), -39.8 (sRNA_37_88_1.10), -39.8 (sRNA_37_88_1.11), -39.8 (sRNA_37_88_1.9), -39.7 (sRNA_37_88_1.12), -39.6 (sRNA_37_88_1.13), -38.9 (sRNA_37_88_1.14), -38.9 (sRNA_37_88_1.15)	GTACTTATTTACTTGATATGAGCAGGACTTAATCAAATCAGTGCGAACGCGATTCATAGAGAGCGTTGTGTTGAGTTTTTCCTATTTTTGGGTGGGCGGTAAGGTTCGGAAAATTTTTCTCTATCAGAAAAACATACTTTTTGCAAGTAAAAAGACTCATTCTTGTCGGAACACTTGAAAAATGTGCCTTTTTGAGCCCAGAACGGCGATC
sRNA_37_9	+	759946	760109	164	IGR	-29.8 (sRNA_37_9_1.1), -29.2 (sRNA_37_9_1.2), -29.1 (sRNA_37_9_1.3)	TCGATTGTGATATAGAAGTATTTTTGCTGGGAAAAGTGTTTTTGATTCAGGGATCGAATGTTTCTCAGAACTTCAATTCACTCTCCAGATAATTTTACGAACTGGGAATTCAACGGAAAAGGAATATGAACGATTTATTAACAAACGCGGTCTTGAAAGGAGAC
sRNA_37_91	+	3385631	3385681	51	antisense 5'UTR	-3.5 (sRNA_37_91_1.2), -3.5 (sRNA_37_91_1.1), -3.2 (sRNA_37_91_1.3), -2.8 (sRNA_37_91_1.4), -2.7 (sRNA_37_91_1.5), -2.5 (sRNA_37_91_1.6)	ATTTCAAAGTTTGGATGTTTAAAAAAGCCTATCTCTTGAGCCGTAAAAATC
sRNA_37_92	+	3445602	3445814	213	IGR	-51.7 (sRNA_37_92_1.1), -51.2 (sRNA_37_92_1.2), -50.9 (sRNA_37_92_1.3), -50.6 (sRNA_37_92_1.4), -50 (sRNA_37_92_1.5), -49.7 (sRNA_37_92_1.6), -49.5 (sRNA_37_92_1.7), -49.2 (sRNA_37_92_1.8)	TTCTTTATCAGAAAAACATACTTTTTGCAAGTAAAAAGACTCATTCTTGTCGGAACACTTGAAAAATGTGCCTTTTTGAGCCCAGAACGGCGATCCATAGAAAGCCCGTTCTGTTGAGTTCATTTTGATTCTAAAATCCTATTCAACTTGTGGGGGAACTCAGCAGAACACACTTTCAAATTAAAGCTTCTCGCTTCTATGGGCACTCAGCGC
sRNA_37_93	+	3471527	3471579	53	IGR	-5.3 (sRNA_37_93_1.1), -5.1 (sRNA_37_93_1.2)	CACTTAAGAAAAATCTTTCAAGAATCTAAAATTGGACAAAAAGTTAAGTTGGG
sRNA_37_94	+	3477018	3477068	51	antisense CDS	-10.4 (sRNA_37_94_1.1), -9.5 (sRNA_37_94_1.3), -9.5 (sRNA_37_94_1.2)	AAAGTCTGCCTTGACCGGAGACTTACCAGATGTAGGCTCGCAGAATAGGAT
sRNA_37_95	+	3497569	3497619	51	IGR	-3.1 (sRNA_37_95_1.1), -3 (sRNA_37_95_1.2), -2.6 (sRNA_37_95_1.3), -2.1 (sRNA_37_95_1.4)	GAAAAATTCCATAGCAACAATTAACAAAACGCTTCAATCGACCGTTTCCAT
sRNA_37_96	+	3532333	3532406	74	IGR	-14.7 (sRNA_37_96_1.1), -14.5 (sRNA_37_96_1.2), -14.3 (sRNA_37_96_1.3), -14.2 (sRNA_37_96_1.4), -14 (sRNA_37_96_1.5), -13.9 (sRNA_37_96_1.6), -13.8 (sRNA_37_96_1.7), -13.7 (sRNA_37_96_1.10), -13.7 (sRNA_37_96_1.9), -13.7 (sRNA_37_96_1.8)	CCCACAAGTTGAATAGGATTTTAGAATCAAAATGAACTCAACAGAACGGGCTTTCTATGGATCGCCGTTCTGGG
